# Supplementary material for: Identification of genes specifically or preferentially expressed in maize silk reveals similarity and diversity in transcript abundance of different dry stigmas
Source: BMC Genomics. 2012 Jul 2;13:294. doi: 10.1186/1471-2164-13-294 (PMC3416702; doi:10.1186/1471-2164-13-294)
Supplement: Additional file 4 — Genes expressed in MS, MP, MO and SL. Locus, Locus identifier in AGPv2 5b filtered gene set transcripts database (Maize Genome Sequence Project, 2011); Uniq_reads_num, the number of reads that uniquely mapped to genes; Coverage, the percentage of a gene covered by reads; RPKM, gene expression; Annotation, the annotations were derived from AGPv2 annotation database directly. [file 1471-2164-13-294-S4.xls]

## Sheet: Sheet1
		Additonal file 4. Genes expressed in MS, MP, MO and SL.
		Additional file 4A. Genes expressed in MS.
		Additional file 4B. Genes expressed in MP.
		Additional file 4C. Genes expressed in MO.
		Additional file 4D. Genes expressed in SL.

## Sheet: 4A
		Genes expressed in MS.
Locus	Uniq_reads_num	Coverage	RPKM	Annotation (from v2 of B73 reference genome)
GRMZM2G168651	43520	0.8519	7000.29	Cell wall protein (AA 1-267)
GRMZM2G136910	43383	0.7152	8971.25	Abscisic stress ripening protein
GRMZM2G402631	21790	0.9836	5759.19	Pathogenesis-related protein 5
GRMZM2G006937	19810	0.8873	1832.74	Putative uncharacterized protein
GRMZM2G164229	17482	0.5011	2541.57	Metallothionein-like protein 1 (MT-1)
GRMZM2G453805	16527	0.9122	3152.81	Putative uncharacterized protein
GRMZM2G153292	16166	0.9513	2212.15	Tubulin alpha-1 chain (Alpha-1-tubulin)
GRMZM2G080603	13221	0.6031	2209.11	Glycine-rich RNA-binding protein 2
GRMZM2G074604	13106	0.8523	1217.31	phenylalanine ammonia-lyase
GRMZM2G010868	12150	0.4607	1843.1	Non-specific lipid-transfer protein
GRMZM2G445602	12005	0.97	1274.4	Putative uncharacterized protein
GRMZM2G101958	11810	0.6973	2888.14	Non-specific lipid-transfer protein Precursor (LTP)(Phospholipid transfer protein)(PLTP)(Allergen Zea m 14)
GRMZM2G092474	10853	0.8764	2476.07	Putative uncharacterized protein
GRMZM2G112968	10633	0.8829	1985.93	Putative uncharacterized protein
GRMZM2G029912	10388	0.9731	1095.1	Putative uncharacterized protein
GRMZM2G079348	10151	0.5312	941.151	Catalase isozyme 3 (EC 1.11.1.6)
GRMZM2G308860	9866	0.997	1077.88	TSA: Zea mays contig18184, mRNA sequence
GRMZM2G009479	9647	0.9606	799.76	lipoxygenase11
GRMZM2G117989	9468	0.6985	1854.08	Win1
GRMZM2G051943	9373	0.9992	1944.48	Endochitinase A Precursor (EC 3.2.1.14)(Seed chitinase A)
GRMZM2G024668	9113	0.9592	923.771	Putative uncharacterized protein
GRMZM2G005633	8614	0.7806	1399.52	Endochitinase B Precursor; Fragment (EC 3.2.1.14)(Seed chitinase B)
GRMZM2G056252	7494	0.9291	987.823	Putative uncharacterized protein
GRMZM2G125032	7354	0.9828	1486.27	Putative uncharacterized protein
GRMZM2G340251	7273	0.8573	709.968	Putative uncharacterized protein
GRMZM2G419891	6894	0.9833	901.836	polyubiquitin
GRMZM2G063162	6733	0.6989	387.361	Clone 1677153 mRNA sequence
GRMZM2G310431	6095	0.8225	610.42	Heat shock 70 kDa protein
GRMZM2G039639	5987	0.8547	1307.08	Protein P21
GRMZM2G107839	5741	0.5631	1356.48	hypothetical protein LOC100274469
GRMZM2G154397	5731	0.7945	586.463	S-adenosylmethionine decarboxylase proenzyme Precursor (AdoMetDC)(SAMDC)(EC 4.1.1.50) [Contains S-adenosylmethionine decarboxylase alpha chain;S-adenosylmethionine decarboxylase beta chain]
GRMZM2G177812	5681	0.9859	546.31	ABC transporter C05D10.3 in chromosome III
GRMZM2G122276	5541	0.9855	1882.12	glycine-rich cell wall structural protein
GRMZM2G080466	5493	0.6198	911.936	Putative uncharacterized protein
GRMZM2G053206	5451	0.9257	1026.99	hypothetical protein LOC100272880
GRMZM2G159397	5427	0.8936	810.881	MADS6
GRMZM2G409726	5257	0.8039	570.479	polyubiquitin
GRMZM2G031790	5245	0.9416	700.661	No information
GRMZM2G450233	5022	0.7063	586.595	hypothetical protein LOC100273479
GRMZM2G159285	4733	0.9541	813.993	Putative uncharacterized protein
GRMZM2G083526	4542	0.9696	457.011	hypothetical protein LOC100280351
GRMZM2G123029	4541	0.9243	580.802	hypothetical protein LOC100280169
GRMZM2G069651	4417	0.952	424.758	Hypothetical protein LOC100280016
GRMZM2G117198	4328	0.94	685.085	hypothetical protein LOC100191838
GRMZM2G116646	4292	0.9679	697.321	Putative uncharacterized protein
GRMZM2G467893	4282	0.894	456.622	Putative uncharacterized protein
GRMZM2G139874	4204	0.9274	540.642	hypothetical protein LOC100272801
GRMZM2G457003	4201	0.8999	359.813	hypothetical protein LOC100383401
GRMZM2G165901	4115	0.6744	846.883	Glycine-rich RNA-binding, abscisic acid-inducible protein
GRMZM2G098298	4103	0.9217	675.101	Cysteine proteinase 1 Precursor (EC 3.4.22.-)
GRMZM2G104400	4070	0.9372	400.63	TSA: Zea mays cultivar W22 CL316Contig1.betc, mRNA sequence
GRMZM2G012631	4040	0.9831	391.416	HSP protein
GRMZM2G104325	3926	0.8287	283.551	hypothetical protein LOC100216710
GRMZM2G700208	3919	0.9991	863.616	hypothetical protein LOC100191178
GRMZM2G327595	3916	0.7555	433.51	Putative uncharacterized protein
AC207722.2	3858	0.8774	855.277	Chlorophyll a-b binding protein 1, chloroplastic Precursor
GRMZM2G083725	3841	0.7416	697.232	hypothetical protein LOC100191531
AC209208.3	3818	0.5366	332.63	Aquaporin PIP1-2 (Plasma membrane intrinsic protein 1-2)
GRMZM2G067985	3729	0.5609	358.997	hypothetical protein LOC100191561
GRMZM2G416388	3666	0.8473	529.991	CBS domain protein
GRMZM2G096585	3598	0.8909	404.192	Peptidyl-prolyl isomerase
GRMZM2G061969	3575	0.952	293.925	hypothetical protein LOC100280155
GRMZM2G432128	3541	0.7422	389.992	Putative uncharacterized protein
GRMZM2G103342	3540	0.8995	431.629	hypothetical protein LOC100192761
GRMZM2G166159	3526	0.9057	304.93	Boron transporter 1
GRMZM2G036217	3486	0.9316	385.248	hypothetical protein LOC100272790
GRMZM2G158394	3484	0.7402	628.895	knotted1 induced1
GRMZM2G343543	3468	0.8871	475.314	elongation factor 1-alpha
GRMZM2G029048	3467	0.9241	343.365	Putative uncharacterized protein
GRMZM2G144387	3439	0.8279	788.772	hypothetical protein LOC100272335
GRMZM2G014695	3411	0.7562	419.861	hypothetical protein LOC100192493
AC215690.3	3382	0.9966	741.486	No information
AC195340.3	3366	0.1251	252.635	Tubulin alpha-3 chain (Alpha-3-tubulin)
GRMZM2G056039	3341	0.8979	345.722	Heat shock protein 70 Fragment
GRMZM2G330019	3333	0.9154	311.477	hypothetical protein LOC100383150
GRMZM2G006894	3322	0.9803	251.893	Proton-exporting ATPase Fragment (EC 3.6.3.6)
GRMZM2G092447	3316	0.8364	239.294	Putative uncharacterized protein
GRMZM2G374971	3259	0.6793	638.679	Zeamatin Precursor
GRMZM2G091481	3221	0.8426	371.363	Protein disulfide-isomerase Precursor (PDI)(EC 5.3.4.1)
GRMZM5G834758	3176	0.9128	522.574	DNA-binding protein MNB1B (HMG1-like protein)
GRMZM2G156632	3156	0.8578	1317.92	Bowman-Birk type wound-induced proteinase inhibitor WIP1 Precursor
GRMZM2G467799	3047	0.959	90.7813	hypothetical protein LOC100383943
GRMZM2G097059	3031	0.8803	660.609	MADS-domain transcription factor 4
GRMZM2G137329	3027	0.9834	1080.73	Nonspecific lipid-transfer protein
GRMZM2G020801	2992	0.9569	236.297	hypothetical protein LOC100216599
GRMZM2G112165	2919	0.8068	258.49	LOC100272368
GRMZM2G123558	2911	0.9804	590.167	hypothetical protein LOC100191938
GRMZM2G166281	2907	0.5649	322.779	cysteine protease 1
GRMZM2G180625	2906	0.5553	364.646	Glyceraldehyde-3-phosphate dehydrogenase, cytosolic 2 (EC 1.2.1.12)
GRMZM2G153541	2903	0.8251	382.66	Elongation factor 1-alpha (EF-1-alpha)
GRMZM2G105996	2903	0.9398	645.779	ADP-ribosylation factor 1
GRMZM2G116273	2900	0.7053	560.673	Glutathione S-transferase 1 (EC 2.5.1.18)(GST-I)(GST-29)(GST class-phi member 1)
GRMZM2G091155	2885	0.9711	490.62	14-3-3-like protein
GRMZM2G107101	2869	0.946	162.242	Gigantea 1A
GRMZM2G058675	2861	0.924	315.772	Aldehyde dehydrogenasePutative uncharacterized proteinRF2T cytoplasm male sterility restorer factor 2
GRMZM2G080530	2860	0.9438	288.556	hypothetical protein LOC100191600
GRMZM2G102829	2857	0.8911	276.283	hypothetical protein LOC100381794
GRMZM2G046804	2843	0.7769	374.369	Glyceraldehyde-3-phosphate dehydrogenase, cytosolic 1 (EC 1.2.1.12)
GRMZM2G331368	2805	0.9689	62.945	hypothetical protein LOC100384278
GRMZM2G067546	2779	0.9795	263.033	Vacuolar sorting receptor 1
GRMZM2G141473	2773	0.9325	154.182	TSA: Zea mays contig37875, mRNA sequence
GRMZM2G129034	2701	0.8243	432.043	m27 protein
GRMZM2G102471	2670	0.7777	534.599	ubiquitin-conjugating enzyme E2-17 kDa
GRMZM2G028521	2667	0.8112	220.253	Putative uncharacterized protein
GRMZM2G010356	2666	0.9771	358.737	Putative uncharacterized protein
GRMZM2G032003	2625	0.8168	265.053	hypothetical protein LOC100191846
GRMZM2G700188	2624	0.7427	298.275	hypothetical protein LOC100273263
GRMZM2G077233	2605	0.6168	173.996	retrotransposon protein SINE subclass
GRMZM2G099860	2595	0.8808	164.528	trehalose-6-phosphate synthase
GRMZM2G090338	2593	0.9504	276.969	Ferredoxin-sulfite reductase Precursor
GRMZM2G073465	2587	0.8657	321.961	cysteine protease 1
GRMZM2G070863	2569	0.8372	265.624	Putative uncharacterized protein
GRMZM2G142409	2554	0.8402	430.648	hypothetical protein LOC100191184
GRMZM2G087150	2550	0.7867	365.179	Putative uncharacterized protein
GRMZM2G360681	2542	0.9814	207.412	Putative uncharacterized protein
GRMZM2G071154	2528	0.9006	310.728	hypothetical protein LOC100191256
GRMZM2G477872	2527	0.8999	141.816	No information
GRMZM2G169182	2524	0.9378	234.518	TSA: Zea mays contig43208, mRNA sequence
GRMZM2G123896	2524	0.7109	402.237	Auxin-repressed 12.5 kDa protein
GRMZM2G326111	2501	0.8397	534.283	Peptidyl-prolyl cis-trans isomerase (PPIase)(EC 5.2.1.8)(Rotamase)(Cyclophilin)(Cyclosporin A-binding protein)
GRMZM2G152466	2498	0.7479	281.109	Tubulin alpha-4 chain Fragments (Alpha-4-tubulin)
GRMZM5G800586	2473	0.9488	376.026	hypothetical protein LOC100273184
GRMZM2G147014	2448	0.792	450.7	dehydrin COR410
GRMZM2G157564	2424	0.9765	223.141	CER5
GRMZM2G009335	2392	0.9519	323.045	hypothetical protein LOC100303793
GRMZM2G122479	2384	0.9418	249.187	NADP-dependent malic enzyme
GRMZM5G814700	2373	0.926	338.893	Putative uncharacterized protein
GRMZM2G075255	2357	0.9125	244.585	Putative uncharacterized protein
GRMZM2G055320	2341	0.9009	270.145	Putative uncharacterized protein
GRMZM2G364069	2332	0.473	280.894	hypothetical protein LOC100191411
GRMZM2G358059	2294	0.8963	318.633	Calreticulin Precursor
GRMZM5G899851	2291	0.9764	215.267	LOC542229 (cl1856_1), mRNA
GRMZM2G124353	2239	0.854	261.527	TSA: Zea mays contig63920, mRNA sequence
GRMZM2G060583	2223	0.9836	136.393	Pollen signalling protein with adenylyl cyclase activity Fragment
GRMZM2G061135	2221	0.8647	334.755	hypothetical protein LOC100279822
GRMZM2G056068	2215	0.7147	217.206	Putative uncharacterized protein
GRMZM2G354604	2200	0.8873	430.164	hypothetical protein LOC100193260
GRMZM2G023232	2189	0.9547	180.605	hypothetical protein LOC100217188
GRMZM2G009136	2169	0.8267	300.786	annexin A4
GRMZM2G174807	2169	0.9013	403.937	Aquaporin PIP1-1 (Plasma membrane intrinsic protein 1-1)(ZmPIP1-1)(ZmPIP1;1)(ZmPIP1a)
GRMZM2G406830	2157	0.9576	152.59	TSA: Zea mays contig03078, mRNA sequence
GRMZM2G053458	2144	0.8503	384.062	Ferredoxin-3, chloroplastic Precursor (Ferredoxin III)(Fd III)
GRMZM2G415529	2140	0.8429	103.473	TSA: Zea mays contig28107, mRNA sequence
GRMZM2G127087	2140	0.9291	274.253	terpene synthase 6
GRMZM2G131912	2125	0.8465	253.949	pectate lyase 8
GRMZM2G064302	2105	0.8991	269.1	Enolase 1 (EC 4.2.1.11)(2-phosphoglycerate dehydratase 1)(2-phospho-D-glycerate hydro-lyase 1)
GRMZM2G011588	2102	0.9685	184.06	BEL1-related homeotic protein 30
GRMZM2G312110	2099	0.9748	62.3214	No information
GRMZM2G042313	2096	0.9972	214.487	No information
GRMZM2G127072	2084	0.8618	357.935	Putative uncharacterized protein
GRMZM2G113696	2080	0.5678	353.723	Eukaryotic translation initiation factor 5A (eIF-5A)(eIF-4D)
GRMZM2G153977	2077	0.7849	435.782	Putative uncharacterized protein
GRMZM2G162486	2074	0.8568	387.641	Putative uncharacterized protein
GRMZM2G085078	2064	0.896	75.6019	TSA: Zea mays contig21924, mRNA sequence
GRMZM2G093405	2057	0.8551	265.591	hypothetical protein LOC100273729
GRMZM2G122937	2034	0.7907	394.425	remorin
GRMZM5G858094	2028	0.9721	70.2327	acetyl-coenzyme A carboxylase
GRMZM2G022206	2024	0.8039	510.423	Ubiquitin carrier protein
GRMZM2G134668	2021	0.9153	221.172	calnexin
GRMZM2G108474	2020	0.811	354.962	Translationally-controlled tumor protein homolog (TCTP)
GRMZM2G060800	2011	0.8656	214.36	aldehyde dehydrogenase, dimeric NADP-preferring
GRMZM2G003762	1998	0.7282	298.016	Putative uncharacterized protein
GRMZM2G013002	1991	0.8185	277.142	Beta-expansin 1a
AC203173.3	1991	0.9874	203.259	No information
GRMZM2G079616	1990	0.8908	322.707	hypothetical protein LOC100191290
GRMZM2G164974	1990	0.9648	232.337	Putative uncharacterized protein
GRMZM2G129354	1988	0.9552	237.576	hypothetical protein LOC100279757
GRMZM2G154007	1977	0.9682	275.342	hypothetical protein LOC100273217
GRMZM2G044947	1973	0.8945	264.935	Putative uncharacterized protein
GRMZM2G108849	1973	0.8726	284.916	Cathepsin B-like cysteine proteinase 3
GRMZM5G855672	1971	0.9679	429.944	Putative uncharacterized protein
GRMZM2G015542	1968	0.6758	174.514	Putative uncharacterized protein
GRMZM2G057646	1965	0.9603	162.434	hypothetical protein LOC100304415
GRMZM2G310115	1963	0.4579	154.276	Putative uncharacterized protein
GRMZM2G001645	1961	0.9338	198.472	Putative uncharacterized protein
AC234203.1	1952	0.9655	112.352	Putative uncharacterized protein
GRMZM2G139786	1933	0.8682	587.836	No information
GRMZM2G086489	1928	0.88	184.581	hypothetical protein LOC100279923
GRMZM2G161335	1920	0.984	274.048	benzoxazinone synthesis9
GRMZM2G122871	1919	0.835	259.844	hypothetical protein LOC100192872
GRMZM2G084881	1908	0.8787	247.217	Putative uncharacterized protein
GRMZM2G149751	1906	0.5548	131.277	Putative uncharacterized protein
GRMZM2G389233	1906	0.8966	136.515	hypothetical protein LOC100280242
GRMZM2G128056	1905	0.9503	242.334	Serine carboxypeptidase K10B2.2
GRMZM2G116140	1905	0.676	280.423	ripening-related protein
GRMZM5G836222	1903	0.9294	394.471	hypothetical protein LOC542155
GRMZM2G153393	1899	0.9012	181.603	Putative uncharacterized protein
GRMZM2G340656	1889	0.8652	168.724	alkaline alpha galactosidase 1
GRMZM2G157727	1887	0.9325	120.17	Phytochrome A1 apoprotein
GRMZM2G023786	1885	0.8765	340.023	DnaJ-like protein
GRMZM2G108348	1877	0.7017	314.647	40S ribosomal protein S9
GRMZM2G103812	1869	0.856	230.385	Putative uncharacterized protein
GRMZM5G831102	1841	0.9247	288.937	gibberellin receptor GID1L2
AC205502.4	1838	0.8476	294.364	Putative uncharacterized protein
GRMZM2G112456	1824	0.8734	172.959	oligopeptide transporter 4
GRMZM2G021299	1814	0.9493	39.0783	hypothetical protein LOC100304346
GRMZM2G176647	1812	0.9421	128.009	Transcribed locus, strongly similar to XP_002448340.1 hypothetical protein SORBIDRAFT_06g025450 [Sorghum bicolor]
GRMZM2G156748	1804	0.996	188.03	hypothetical protein LOC100193317
GRMZM2G023418	1800	0.9862	103.258	hypothetical protein LOC100384185
GRMZM5G833699	1800	0.8539	163.371	Heat shock protein 82
GRMZM2G106263	1796	0.8044	204.514	Hydroxymethylglutaryl-CoA synthase
GRMZM2G115750	1786	0.9135	281.159	hypothetical protein LOC100276220
GRMZM2G181151	1785	0.8455	202.459	vacuolar ATP synthase subunit B
GRMZM2G070659	1780	0.6732	250.605	hypersensitive induced reaction3
GRMZM2G058910	1779	0.7626	122.269	Putative uncharacterized protein
GRMZM2G051879	1776	0.6727	397.47	hypothetical protein LOC100192746
GRMZM5G800112	1774	0.9546	507.819	hypothetical protein LOC100193883
GRMZM2G476009	1774	0.8603	421.471	DNA-directed RNA polymerases II 24 kDa polypeptide
GRMZM2G084819	1757	0.9648	30.9631	hypothetical protein LOC100193494 (LOC100193494), mRNA
GRMZM2G029219	1751	0.9523	207.717	Carbohydrate transporter/ sugar porter/ transporter
GRMZM2G479885	1747	0.9345	289.847	Ocs element-binding factor 1 (OCSBF-1)
GRMZM2G017110	1747	0.99	215.039	glutamate decarboxylase
GRMZM2G326643	1739	0.9785	71.0357	hypothetical protein LOC100216809
GRMZM2G382914	1721	0.7804	224.111	hypothetical protein LOC100274579
GRMZM2G088212	1720	0.9513	204.133	Catalase isozyme 1 (EC 1.11.1.6)
GRMZM2G119886	1716	0.8602	221.452	DNA binding protein
GRMZM2G325575	1715	0.6883	237.445	Ferritin-1, chloroplastic Precursor (EC 1.16.3.1)(ZmFer1)
GRMZM2G051782	1715	0.934	252.311	Clone 1562197 mRNA sequence
GRMZM2G132903	1706	0.9139	155.003	glyoxysomal fatty acid beta-oxidation multifunctional protein MFP-a
GRMZM2G041328	1704	0.7091	104.178	Putative uncharacterized protein
GRMZM2G099454	1693	0.9405	356.661	hypothetical protein LOC100191592
GRMZM2G001297	1692	0.9757	160.796	Putative uncharacterized protein
GRMZM2G411536	1687	0.9157	38.0185	TSA: Zea mays cultivar W22 CL225Contig1.betc, mRNA sequence
GRMZM2G012391	1684	0.9059	190.585	Putative uncharacterized protein
GRMZM2G377341	1680	0.9583	60.331	hypothetical protein LOC100193636
GRMZM2G328500	1680	0.7157	170.768	hypothetical protein LOC100279549
GRMZM2G375116	1679	0.9502	122.773	hypothetical protein LOC100191870
GRMZM5G835323	1678	0.6752	346.997	Protein translation factor SUI1 homolog (Protein GOS2)
GRMZM2G045070	1674	0.8755	148.443	Topoisomerase-like protein
GRMZM5G848768	1662	0.9656	217.304	Putative uncharacterized protein
GRMZM2G142802	1662	0.9505	348.427	stem-specific protein TSJT1
GRMZM2G061681	1659	0.9741	123.548	TSA: Zea mays contig06779, mRNA sequence
GRMZM2G084181	1655	0.9955	82.9714	TSA: Zea mays contig41125, mRNA sequence
GRMZM2G088501	1654	0.8934	282.953	Putative uncharacterized protein
GRMZM2G134256	1651	0.8887	222.043	Transaldolase 2
GRMZM2G110504	1648	0.9155	473.85	hypothetical protein LOC100303825
GRMZM2G082271	1642	0.8258	105.793	TSA: Zea mays cultivar W22 CL291Contig1.betc, mRNA sequence
GRMZM2G171518	1641	0.8888	203.347	RNA binding protein
GRMZM2G145088	1638	0.9787	101.561	hypothetical protein LOC100193029
AC196475.3	1637	0.9395	222.475	Caffeic acid 3-O-methyltransferase (EC 2.1.1.68)
GRMZM2G057823	1636	0.8845	249.198	Fructose-bisphosphate aldolase, cytoplasmic isozyme (EC 4.1.2.13)
GRMZM2G305115	1636	0.8278	198.446	hypothetical protein LOC100382232
GRMZM2G141931	1635	0.8856	148.709	endoplasmin
GRMZM2G072205	1626	0.9158	176.97	hypothetical protein LOC100280304
GRMZM5G864319	1611	0.9228	157.678	hypothetical protein LOC100191469
GRMZM2G155348	1609	0.8993	171.722	Putative uncharacterized protein
GRMZM2G004511	1601	0.8281	286.793	Remorin
GRMZM2G059836	1598	0.9471	497.072	Farnesylated protein 2
GRMZM2G132759	1598	0.7928	321.703	ubiquitin conjugating enzyme
GRMZM2G180951	1589	0.995	127.559	Putative uncharacterized protein
GRMZM2G022180	1585	0.7079	168.812	Putative uncharacterized protein
GRMZM2G033644	1584	0.8663	183.116	Dihydrolipoyllysine-residue acetyltransferase component of pyruvatedehydrogenase complexPutative uncharacterized protein
GRMZM2G110735	1575	0.813	144.986	hypothetical protein LOC100274698
GRMZM2G140667	1573	0.7134	309.912	ascorbate peroxidase2
GRMZM2G015605	1565	0.6102	503.781	Putative uncharacterized protein
GRMZM2G034985	1564	0.8585	120.716	hypothetical protein LOC100279506
GRMZM2G124317	1557	0.7061	330.434	hypothetical protein LOC100193571
GRMZM2G098346	1552	0.9964	238.087	Alcohol dehydrogenase 2 (EC 1.1.1.1)
GRMZM2G401664	1551	0.9535	219.44	Putative uncharacterized protein
GRMZM2G165917	1541	0.8084	152.97	Eukaryotic translation initiation factor 5 (eIF-5)
GRMZM2G360517	1537	0.9231	67.1907	hypothetical protein LOC100381721
GRMZM5G883741	1537	0.9899	190.734	TSA: Zea mays contig35709, mRNA sequence
GRMZM2G178398	1532	0.9646	109.606	TSA: Zea mays contig56710, mRNA sequence
GRMZM2G077197	1530	0.9512	160.833	Putative uncharacterized protein
GRMZM2G014240	1528	0.9067	136.48	hypothetical protein LOC100382506
GRMZM2G155532	1521	0.9559	142.09	hypothetical protein LOC100275569 (LOC100275569), mRNA
GRMZM2G117971	1519	0.546	502.105	hypothetical protein LOC100191593
GRMZM2G034764	1508	0.8827	205.918	C2 domain containing protein
GRMZM2G030422	1499	0.9013	91.4722	Putative uncharacterized protein
GRMZM2G058032	1498	0.8997	269.65	Circumsporozoite protein
GRMZM2G057576	1496	0.8977	67.4752	Transcribed locus, strongly similar to NP_001065530.1 Os11g0104900 [Oryza sativa (japonica cultivar-group)]
GRMZM2G352129	1495	0.8981	143.233	Polyadenylate-binding protein 2
GRMZM2G553687	1492	0.975	67.3771	No information
GRMZM2G121333	1491	0.9701	180.097	Clone 353913 mRNA sequence
GRMZM2G035741	1490	0.759	216.376	hypothetical protein LOC100274856
GRMZM2G060702	1490	0.3746	169.52	Actin-depolymerizing factor 3 (ADF-3)(ZmADF3)(ZmABP3)
GRMZM2G114793	1487	0.8452	163.424	Luminal-binding protein 2 Precursor (BiP2)(Heat shock protein 70 homolog 2)(B-70)(B70)
GRMZM2G108285	1487	0.9443	382.462	Isopentenyl pyrophosphate isomeraseIsopentenyl-diphosphate delta-isomerase IIPutative uncharacterized protein (EC 5.3.3.2)
GRMZM2G176595	1475	0.8604	313.031	Beta-expansin 1a
GRMZM2G163849	1475	0.9239	53.9282	hypothetical protein LOC100273430
GRMZM2G004382	1471	0.9133	183.159	hypothetical protein LOC100193695
GRMZM2G048324	1470	0.8864	166.731	nucleoredoxin1
GRMZM2G152258	1470	0.8519	251.309	hypothetical protein LOC100273624
GRMZM2G053299	1469	0.899	189.01	hypothetical protein LOC100273404
GRMZM2G434173	1467	0.7861	151.864	RuBisCO large subunit-binding protein subunit alpha
GRMZM2G012434	1465	0.845	145.649	TSA: Zea mays contig09419, mRNA sequence
GRMZM2G181192	1465	0.9736	270.105	glyoxylase1
AC208221.3	1459	0.6035	506.904	No information
GRMZM2G124175	1458	0.7144	207.418	No information
GRMZM2G026991	1457	0.9832	54.989	No information
AC231745.1	1454	0.5054	134.422	TSA: Zea mays contig05468, mRNA sequence
GRMZM2G056772	1453	0.9579	464.834	Putative uncharacterized protein
GRMZM2G081155	1453	0.9732	162.521	TSA: Zea mays contig62944, mRNA sequence
GRMZM2G079682	1449	0.897	181.205	N-acetylglucosaminyltransferase III
GRMZM2G144030	1439	0.4731	230.035	Eukaryotic translation initiation factor 5A (eIF-5A)(eIF-4D)
GRMZM2G002786	1435	0.9315	302.555	hypothetical protein LOC100191576
GRMZM2G023387	1431	0.8574	261.044	hypothetical protein LOC100216603
GRMZM2G003963	1430	0.904	213.665	Putative uncharacterized protein
GRMZM5G854613	1429	0.9971	180.627	LOC100281695 (pco097710), mRNA
GRMZM2G105571	1427	0.951	212.602	ADP,ATP carrier protein
AC209784.3	1420	0.0239	179.139	No information
GRMZM2G051270	1418	0.6864	183.913	Putative uncharacterized protein
GRMZM2G032163	1416	0.9892	127.489	TSA: Zea mays cultivar W22 CL655Contig1.betc, mRNA sequence
GRMZM2G151041	1412	0.9187	93.8512	hypothetical protein LOC100383847
GRMZM2G415359	1412	0.7933	215.586	Malate dehydrogenase, cytoplasmic (EC 1.1.1.37)
GRMZM2G317584	1409	0.9557	148.174	hypothetical protein LOC100279789
GRMZM2G078033	1409	0.8971	151.063	Lysine-specific histone demethylase 1
GRMZM2G093900	1406	0.8205	173.478	Aminotransferase y4uB
GRMZM2G134396	1406	0.9616	122.41	Putative uncharacterized protein
GRMZM2G163154	1404	0.9595	161.657	hypothetical protein LOC100383875
GRMZM2G068217	1394	0.9943	76.3583	Ethylene insensitive 2
GRMZM2G017249	1390	0.9994	200.839	TSA: Zea mays contig52514, mRNA sequence
GRMZM2G003565	1389	0.9032	170.404	hypothetical protein LOC100273233
GRMZM2G076062	1384	0.9661	126.146	hypothetical protein LOC100383598
GRMZM5G833124	1377	0.9205	164.559	Putative uncharacterized protein
GRMZM2G353024	1372	0.7584	184.233	TSA: Zea mays contig46988, mRNA sequence
GRMZM2G399073	1372	0.7935	105.237	hypothetical protein LOC100279926
GRMZM2G098496	1369	0.9289	246.601	Alpha-soluble NSF attachment protein
GRMZM2G041697	1369	0.933	64.8118	TSA: Zea mays contig32964, mRNA sequence
GRMZM2G010302	1367	0.9107	213.25	Putative uncharacterized protein
GRMZM2G062554	1363	0.6472	167.294	Vacuolar processing enzyme, beta-isozyme
GRMZM2G117942	1361	0.6616	444.198	Putative uncharacterized proteinWin2 ;
GRMZM2G089713	1359	0.8405	108.994	Sucrose synthase 1 (EC 2.4.1.13)(Sucrose-UDP glucosyltransferase 1)(Shrunken-1)
GRMZM2G048371	1358	0.9315	190.88	Enolase 2 (EC 4.2.1.11)(2-phosphoglycerate dehydratase 2)(2-phospho-D-glycerate hydro-lyase 2)
GRMZM2G135470	1352	0.9103	167.615	betaine aldehyde dehydrogenase
GRMZM2G005887	1346	0.7818	180.367	Cysteine synthase (CSase)(EC 2.5.1.47)(O-acetylserine sulfhydrylase)(O-acetylserine (thiol)-lyase)(OAS-TL)
GRMZM2G084779	1342	0.9249	120.032	Potasium ion uptake permease 1
GRMZM2G078781	1342	0.971	114.222	Putative uncharacterized protein
GRMZM2G094497	1339	0.9312	167.774	vacuolar ATP synthase subunit B
GRMZM2G450163	1332	0.9091	141.691	hypothetical protein LOC100191851
GRMZM5G844173	1329	0.954	86.2714	hypothetical protein LOC100272803
GRMZM2G177631	1322	0.8107	77.5586	cellulose synthase8
GRMZM2G113592	1318	0.9544	95.2178	U1 snRNP
GRMZM2G113137	1316	0.984	82.4461	cellulose synthase6
GRMZM2G016323	1314	0.8615	95.0351	TSA: Zea mays contig34700, mRNA sequence
GRMZM2G012052	1313	0.9452	379.639	Ubiquitin carrier protein
GRMZM2G168382	1304	0.5167	173.479	Putative uncharacterized protein
GRMZM2G352415	1302	0.9811	205.592	hypothetical protein LOC100191638
GRMZM2G088309	1300	0.8607	273.645	protein DROOPING LEAF
GRMZM2G147716	1297	0.8344	220.277	Putative uncharacterized protein
GRMZM2G701082	1295	0.8543	160.935	hypothetical protein LOC100191540
GRMZM2G060940	1291	0.9731	235.838	Putative uncharacterized protein
GRMZM2G428391	1291	0.8729	126.983	Heat shock cognate 70 kDa protein 2
GRMZM5G872068	1289	0.9167	223.77	Glutamine synthetase root isozyme 3 (EC 6.3.1.2)(GS112)(Glutamate--ammonia ligase)
GRMZM2G116658	1288	0.9609	83.9049	outer cell layer3
GRMZM2G363460	1287	0.9744	180.901	Putative uncharacterized protein
GRMZM5G894233	1285	0.7559	122.84	TSA: Zea mays contig08249, mRNA sequence
GRMZM2G095727	1284	0.9838	96.0917	hypothetical protein LOC100280240
GRMZM5G879278	1283	0.8939	142.519	hypothetical protein LOC100274081
GRMZM2G439201	1282	0.4176	156.535	elongation factor 1-beta (LOC100280557), mRNA
GRMZM5G864414	1278	0.9869	119.909	hypothetical protein LOC100274101
GRMZM2G127665	1275	0.4594	84.204	Transcribed locus
GRMZM5G802801	1271	0.9909	150.293	Transcribed locus, strongly similar to NP_187864.1 HSP70 (heat shock protein 70)
GRMZM2G125544	1270	0.9604	152.831	hypothetical protein LOC100280323
GRMZM2G019236	1269	0.949	84.8922	hypothetical protein LOC100382471
GRMZM2G134027	1264	0.8949	118.854	Armadillo/beta-catenin-like repeat family protein
GRMZM2G479608	1264	0.9759	271.371	transmembrane BAX inhibitor motif-containing protein 4
GRMZM2G181362	1264	0.9622	87.572	lysine-ketoglutarate reductase/saccharopine dehydrogenase1
AC233866.1	1264	0.9829	243.103	Elongation factor 1-alpha
GRMZM5G835213	1264	0.6767	129.604	nucleolysin TIAR (LOC100283683), mRNA
GRMZM2G065757	1261	0.5625	129.296	aspartic proteinase oryzasin-1
GRMZM2G101480	1260	0.5707	272.55	hypothetical protein LOC100273208
GRMZM2G137409	1256	0.9148	112.848	hydroxymethylbutenyl 4-diphosphate synthase
GRMZM2G126038	1255	0.8468	116.65	hypothetical protein LOC100280404
GRMZM2G135588	1253	0.8785	142.556	hypothetical protein LOC100275174
GRMZM2G014805	1251	0.9614	77.4912	hypothetical protein LOC100194235
GRMZM2G044469	1249	0.977	206.165	TSA: Zea mays contig47474, mRNA sequence
GRMZM2G038636	1246	0.8847	197.594	Cysteine proteinase 2 Precursor (EC 3.4.22.-)
GRMZM2G128877	1240	0.9763	137.861	TSA: Zea mays contig30620, mRNA sequence
GRMZM2G456568	1239	0.7643	94.8382	Clone 1456406 mRNA sequence
GRMZM2G169384	1237	0.9264	178.333	DAG protein
GRMZM2G060296	1230	0.9561	136.926	signal recognition particle receptor homolog1
GRMZM2G152963	1228	0.8663	73.0385	No information
GRMZM2G031545	1225	0.7825	246.804	elongation factor 1-delta 1
GRMZM2G146246	1222	0.7418	179.678	Glutathione S-transferase 3 (EC 2.5.1.18)(GST-III)(GST class-phi member 3)
AC233882.1	1217	0.9572	80.23	No information
GRMZM2G047139	1212	0.8314	137.227	Esterase
GRMZM5G815894	1209	0.9086	230.298	60S ribosomal protein L5-1
GRMZM2G066024	1206	0.7949	166.083	fructose-bisphosphate aldolase cytoplasmic isozyme
GRMZM2G035417	1205	0.7847	153.817	hypothetical protein LOC100274222
GRMZM2G087901	1204	0.9563	151.152	Sucrose transporter1
GRMZM2G018103	1200	0.876	170.246	hypothetical protein LOC100191588
GRMZM2G056270	1199	0.8489	192.742	RING finger and CHY zinc finger domain-containing protein 1
GRMZM2G130987	1195	0.9917	171.895	hypothetical protein LOC100280289
GRMZM2G343916	1194	0.9827	79.8336	hypothetical protein LOC100193558
GRMZM2G069162	1193	0.7283	109.509	Putative uncharacterized protein
GRMZM5G806449	1192	0.9377	156.089	hypothetical protein LOC100273659
GRMZM2G028393	1187	0.6891	404.252	Substilin /chymotrypsin-like inhibitor
GRMZM2G104294	1181	0.8447	114.207	Putative uncharacterized protein
GRMZM2G018950	1179	0.9108	146.097	hypothetical protein LOC100273121 (LOC100273121), mRNA
GRMZM2G015419	1174	0.9661	97.9558	lipoxygenase
GRMZM2G105004	1172	0.9105	76.1372	Putative uncharacterized protein
GRMZM2G099355	1170	0.8326	40.3029	TSA: Zea mays cultivar W22 CL158Contig1.betc, mRNA sequence
GRMZM2G424181	1168	0.9887	62.161	TSA: Zea mays contig23607, mRNA sequence
GRMZM2G016511	1167	0.9382	262.539	maize 20S proteasome alpha subunit
GRMZM2G128171	1167	0.6549	136.62	protein disulfide isomerase
GRMZM2G066460	1165	0.8711	220.616	60S acidic ribosomal protein P0
GRMZM5G837108	1163	0.9287	193.203	adenine nucleotide translocator (ANT1), mRNA
AC205703.4	1162	0.9419	86.7606	BCL-2 binding anthanogene-1
GRMZM2G098239	1161	0.8157	133.618	Orf protein
GRMZM2G152041	1161	0.9865	367.327	Putative uncharacterized protein
GRMZM2G006130	1161	0.419	76.3436	Putative uncharacterized protein
GRMZM2G358827	1161	0.8974	82.2886	Putative uncharacterized protein
GRMZM2G124434	1160	0.9211	193.951	hypothetical protein LOC100192102
GRMZM2G111818	1158	0.9658	77.567	hypothetical protein LOC100279472
GRMZM2G114954	1154	0.3389	294.76	60S acidic ribosomal protein P2B
GRMZM2G395844	1153	0.5195	247.335	ADP-ribosylation factor
GRMZM2G027995	1152	0.8894	155.418	Eukaryotic initiation factor 4A (eIF-4A)(EC 3.6.4.13)(ATP-dependent RNA helicase eIF4A)
GRMZM2G116135	1151	0.8766	278.058	60S ribosomal protein L19-3
GRMZM2G159724	1147	0.8212	119.119	Malic enzyme
GRMZM2G308203	1147	0.971	101.052	hypothetical protein LOC100278358
GRMZM2G392975	1145	0.7664	176.804	Aquaporin PIP1-3/PIP1-4 (Plasma membrane intrinsic protein 1-3)(ZmPIP1-3)(ZmPIP1;3)(Plasma membrane intrinsic protein 1-4)(ZmPIP1-4)(ZmPIP1;4)
GRMZM5G864266	1143	0.9106	72.5931	Putative uncharacterized protein
GRMZM2G169372	1143	0.781	283.817	dehydrin 13
GRMZM2G001457	1142	0.9906	98.6285	Nonphototropic hypocotyl 1
GRMZM2G106424	1142	0.8655	191.81	14-3-3-like protein
GRMZM2G043822	1137	0.8897	139.754	Tubulin beta-7 chain (Beta-7-tubulin)
GRMZM2G172369	1136	0.9415	85.0403	Putative uncharacterized protein
GRMZM2G134628	1135	0.8962	111.596	protein phosphatase 2C ABI2
GRMZM2G145715	1134	0.9029	141.676	NADPH producing dehydrogenase of the oxidative pentose phosphate pathway
GRMZM2G149952	1133	0.8406	156.614	Putative uncharacterized protein
GRMZM2G134806	1133	0.8882	215.503	hsc70-interacting protein
GRMZM2G015295	1132	0.7885	130.571	adenosylhomocysteinase
GRMZM2G011070	1130	0.9363	68.1665	salt-inducible protein kinase
GRMZM2G359038	1127	0.9126	123.649	hypothetical protein LOC100272602
GRMZM2G155384	1123	0.9393	86.8334	Hypothetical protein LOC100384330
GRMZM2G115812	1123	0.6524	37.4995	Putative uncharacterized protein
GRMZM2G069542	1122	0.9296	84.7532	phosphoenolpyruvate carboxylase
GRMZM5G848945	1121	0.9523	103.083	TSA: Zea mays contig17883, mRNA sequence
GRMZM2G157462	1120	0.9421	85.5521	dynamin-2A
GRMZM2G055331	1120	0.938	73.5166	hypothetical protein LOC100384028
GRMZM2G085111	1119	0.9412	68.5264	hypothetical protein LOC100194270
GRMZM2G457562	1117	0.6791	174.145	Putative uncharacterized protein
GRMZM2G471142	1117	0.9006	135.428	Putative uncharacterized protein
GRMZM2G126453	1115	0.9464	90.8912	TSA: Zea mays contig43552, mRNA sequence
GRMZM2G014914	1111	0.6132	146.746	Aquaporin PIP2-1 (Plasma membrane intrinsic protein 2-1)(ZmPIP2-1)(ZmPIP2;1)
GRMZM2G017229	1109	0.9439	143.62	No information
GRMZM2G456000	1105	0.9552	108.399	HYP1
GRMZM2G105019	1100	0.8464	162.945	Putative uncharacterized protein
GRMZM2G345055	1096	0.909	92.7651	Clone 1588199 mRNA sequence
GRMZM2G082916	1095	0.9524	58.5169	Clone 1444772 mRNA sequence
GRMZM2G095955	1094	0.7231	120.643	hypothetical protein LOC100274493
GRMZM2G043338	1091	0.9332	251.124	hypothetical protein LOC100273280
GRMZM2G044038	1090	0.8962	134.168	hypothetical protein LOC100193952
GRMZM2G127798	1089	0.7687	108.518	6-phosphogluconate dehydrogenase2
GRMZM2G104542	1086	0.8804	119.863	Putative uncharacterized protein
GRMZM2G012030	1085	0.7128	40.0716	Hypothetical protein LOC100383066
GRMZM2G362850	1085	0.9396	77.0075	DEAD box RNA helicase1
GRMZM2G098577	1083	0.9007	89.1259	hypothetical protein LOC100382039
GRMZM2G074906	1079	0.6904	50.8589	hypothetical protein LOC100381551
GRMZM2G118800	1074	0.9003	136.355	hypothetical protein LOC100382449
GRMZM5G826714	1072	0.9322	133.222	brittle stalk-2-like protein 3
GRMZM2G118003	1072	0.8834	127.696	hypothetical protein LOC100274288
GRMZM2G079236	1070	0.952	92.7823	Acyl-CoA synthetase long-chain family member 3
GRMZM2G125294	1069	0.9559	45.107	Transcribed locus, weakly similar to XP_002456116.1 hypothetical protein SORBIDRAFT_03g030782 [Sorghum bicolor]
GRMZM2G180720	1069	0.9614	144.07	glucose-6-phosphate/phosphate-translocator precursor
GRMZM2G073979	1067	0.9373	208.472	Putative uncharacterized protein
GRMZM2G042992	1064	0.9453	61.6113	hypothetical protein LOC100381576
GRMZM2G421857	1064	0.6978	105.863	V-type proton ATPase catalytic subunit A Fragment (V-ATPase subunit A)(EC 3.6.3.14)(Vacuolar proton pump subunit alpha)(V-ATPase 69 kDa subunit)
GRMZM2G084465	1060	0.6336	159.859	hypothetical protein LOC100192600
GRMZM2G167932	1056	0.9164	152.154	RNA binding protein
GRMZM2G006178	1055	0.9824	114.583	TSA: Zea mays contig59445, mRNA sequence
GRMZM2G024612	1053	0.9628	33.4838	Full-length cDNA clone ZM_BFc0076D01
GRMZM2G162786	1053	0.9304	105.296	hypothetical protein LOC100272719
GRMZM2G105387	1051	0.4949	120.905	Putative uncharacterized protein
GRMZM2G134917	1050	0.8001	151.543	hypothetical protein LOC100382437
GRMZM2G134980	1048	0.5841	149.419	hypothetical protein LOC100280317
GRMZM2G048434	1047	0.9363	140.155	Putative uncharacterized protein
GRMZM2G169005	1041	0.881	200.065	hypothetical protein LOC100192556
GRMZM2G080731	1041	0.8631	178.796	hypothetical protein LOC100274148
GRMZM2G375222	1040	0.9821	55.4402	TSA: Zea mays contig05958, mRNA sequence
GRMZM2G142315	1040	0.9961	207.11	phosphatidylinositol transfer protein CSR1
GRMZM2G169270	1039	0.8616	55.6508	Transcribed locus, moderately similar to XP_002445883.1 hypothetical protein SORBIDRAFT_07g027420 [Sorghum bicolor]
GRMZM2G015989	1038	0.8137	101.826	ruBisCO large subunit-binding protein subunit beta
GRMZM2G179523	1035	0.9819	103.256	phosphatidylinositol 3- and 4-kinase family protein
GRMZM2G036765	1034	0.9212	95.6958	hypothetical protein LOC100274218
GRMZM2G366532	1034	0.9386	105.145	hypothetical protein LOC100272911
GRMZM2G055970	1033	0.8403	151.2	nucleic acid binding protein
GRMZM2G027098	1033	0.8753	208.121	Aquaporin TIP2-1 (Tonoplast intrinsic protein 2-1)(ZmTIP2-1)(ZmTIP2;1)
GRMZM2G095593	1033	0.9228	198.086	Putative uncharacterized protein
GRMZM2G063060	1032	0.8661	92.305	No information
GRMZM2G019267	1031	0.775	109.627	hypothetical protein LOC100279243
GRMZM2G430600	1027	0.5138	135.859	hypothetical protein LOC100217114
GRMZM2G102000	1027	0.8887	73.68	TSA: Zea mays contig14810, mRNA sequence
GRMZM2G341271	1026	0.9089	83.9274	hypothetical protein LOC100274688
GRMZM2G123540	1023	0.9784	139.25	KOB1
GRMZM2G005562	1021	0.8342	100.387	Putative uncharacterized protein
GRMZM2G416069	1017	0.9241	131.245	TSA: Zea mays contig56610, mRNA sequence
GRMZM2G083847	1017	0.8176	113.606	Putative uncharacterized protein
GRMZM2G133173	1017	0.9042	96.8265	hypothetical protein LOC100273881
GRMZM2G007587	1016	0.8682	123.647	hypothetical protein LOC100193097
GRMZM5G827266	1015	0.4175	251.792	40S ribosomal protein S26
GRMZM2G178958	1015	0.7092	120.906	hypothetical protein LOC100381923
GRMZM2G422464	1014	0.9462	42.1261	hypothetical protein LOC100280151
GRMZM2G063676	1013	0.9415	77.3332	heat shock 70 kDa protein 4
GRMZM2G013619	1011	0.7111	148.316	No information
GRMZM2G111846	1011	0.9311	33.1599	Putative uncharacterized protein
GRMZM2G043489	1009	0.8355	63.5517	Putative uncharacterized protein
GRMZM2G103430	1009	0.9414	128.354	hypothetical protein LOC100191663
GRMZM2G077307	1003	0.9253	75.0623	RING finger and CHY zinc finger domain-containing protein 1
GRMZM2G108277	1000	0.3986	150.635	Mitosis protein dim1
GRMZM2G096548	999	0.9287	122.792	hypothetical protein LOC100280343
GRMZM2G092959	998	0.9579	118.173	hypothetical protein LOC100382728
GRMZM2G020920	996	0.9536	60.055	hypothetical protein LOC100383729
GRMZM2G067042	996	0.9748	1081.75	No information
GRMZM2G165413	995	0.9788	72.7779	Transcribed locus, moderately similar to XP_002467099.1 hypothetical protein SORBIDRAFT_01g019600 [Sorghum bicolor]
GRMZM2G315375	995	0.9651	55.0508	hypothetical protein LOC100384057
GRMZM2G438895	994	0.9295	53.6183	TSA: Zea mays contig35749, mRNA sequence
GRMZM5G862817	994	0.7959	143.702	phloem-specific lectin
GRMZM2G137558	990	0.9162	94.885	Putative uncharacterized protein
GRMZM2G147884	990	0.6157	66.9382	hypothetical protein LOC100383438
GRMZM2G077837	990	0.7487	163.622	hypothetical protein LOC100192700
GRMZM2G394827	989	0.7283	201.296	60S ribosomal protein L28
GRMZM2G073725	989	0.8259	143.541	Alpha-1,4-glucan-protein synthase [UDP-forming] (EC 2.4.1.-)(UDP-glucose:protein transglucosylase)(UPTG)(Amylogenin)(Golgi-associated protein se-wap41)
GRMZM2G125635	988	0.9576	121.613	S-adenosylmethionine decarboxylase proenzyme
GRMZM2G150772	984	0.9794	48.8766	hypothetical protein LOC100384052
GRMZM2G111269	983	0.927	104.137	hypothetical protein LOC100274496
GRMZM2G063850	983	0.8424	92.0302	Putative uncharacterized protein
GRMZM2G055643	982	0.8964	120.645	Putative uncharacterized protein
GRMZM2G113408	981	0.7419	94.7248	ATP synthase subunit beta, mitochondrial Precursor (EC 3.6.3.14)
GRMZM2G058522	980	0.7017	163.222	Superoxide dismutase [Cu-Zn] 4AP (EC 1.15.1.1)
GRMZM2G157027	976	0.9599	105.339	Putative uncharacterized protein
GRMZM2G058227	974	0.8547	156.378	Glycerophosphoryl diester phosphodiesterase
GRMZM2G374574	974	0.9482	41.0114	Putative hect E3 ubiquitin ligase Fragment
GRMZM2G014395	973	0.9388	127.283	Transcribed locus, moderately similar to XP_002455992.1 hypothetical protein SORBIDRAFT_03g028630 [Sorghum bicolor]
GRMZM2G144155	972	0.9361	87.21	ankyrin protein kinase-like
GRMZM2G109039	969	0.8545	121.473	hypothetical protein LOC100383087
GRMZM2G047310	968	0.8265	64.9748	hypothetical protein LOC100273789
GRMZM2G116086	967	0.9045	84.0483	Putative uncharacterized protein
GRMZM2G173536	967	0.8883	115.401	Putative uncharacterized protein
AC233949.1	965	0.8562	98.2831	Putative uncharacterized protein
GRMZM2G109560	964	0.9424	76.3432	Lon protease homolog 2, peroxisomal (EC 3.4.21.-)
GRMZM2G036708	964	0.8295	140.702	Cysteine synthase
GRMZM2G145236	962	0.932	90.3587	Putative uncharacterized protein
GRMZM2G017835	962	0.9672	93.8012	hypothetical protein LOC100273539
GRMZM2G026065	959	0.9144	102.477	Putative uncharacterized protein
GRMZM2G434277	957	0.9302	90.4147	Putative uncharacterized protein
GRMZM2G015933	954	0.7664	218.229	BRASSINOSTEROID INSENSITIVE 1-associated receptor kinase 1
GRMZM5G877388	951	0.6382	176.471	Profilin-5 (ZmPRO5)
GRMZM2G013986	951	0.9605	87.4817	hypothetical protein LOC100274260
GRMZM2G360339	947	0.8221	300.356	B12D protein
GRMZM2G001652	945	0.9207	66.0732	Transcribed locus, strongly similar to NP_001062941.1 Os09g0346700 [Oryza sativa Japonica Group]
GRMZM2G157018	943	0.9401	243.512	ATP synthase D chain, mitochondrial
GRMZM2G472428	942	0.9611	37.9102	TSA: Zea mays contig36585, mRNA sequence
GRMZM2G077356	941	0.8196	153.463	hypothetical protein LOC100384262
GRMZM2G131473	941	0.948	126.555	hypothetical protein LOC100191629
GRMZM2G007195	935	0.7615	79.0605	Hypothetical protein LOC100272553
GRMZM2G324471	935	0.8582	160.911	Putative uncharacterized protein
GRMZM2G107116	935	0.949	51.8088	hypothetical protein LOC100383447 (LOC100383447), mRNA
GRMZM2G150256	932	0.9952	127.198	Putative uncharacterized protein
GRMZM2G083173	932	0.9713	83.2743	Hexose transporter
GRMZM2G400173	932	0.9107	63.6829	Transcribed locus, strongly similar to XP_002462865.1 hypothetical protein SORBIDRAFT_02g033370 [Sorghum bicolor]
GRMZM2G019183	932	0.8247	52.9361	Putative uncharacterized protein
GRMZM2G044306	932	0.9541	39.2174	Putative uncharacterized protein
GRMZM2G154218	932	0.6016	135.192	elongation factor 1 alpha
GRMZM2G089406	929	0.9868	45.8102	hypothetical protein LOC100279451
GRMZM5G858454	929	0.7501	75.0193	aconitase2
GRMZM2G158872	928	0.9351	72.7566	hypothetical protein LOC100279927
GRMZM2G087326	927	0.9277	160.496	hypothetical protein LOC100274298
GRMZM2G114570	927	0.8271	89.1112	ankyrin protein kinase-like
GRMZM2G010960	926	0.9507	48.552	TSA: Zea mays contig46079, mRNA sequence
GRMZM2G303631	926	0.642	88.2601	hypothetical protein LOC100191845
GRMZM2G074479	921	0.4627	129.597	ubiquitin-conjugating enzyme E2-17 kDa
GRMZM2G113202	920	0.8853	59.9623	Myosin VIII ZMM3 Fragment
AC155377.1	919	0.9629	44.0727	Unconventional myosin heavy chain
GRMZM2G108780	919	0.6247	194.237	Profilin-4 (ZmPRO4)
AC207890.3	918	0.9892	80.1397	No information
GRMZM2G101446	917	0.6286	200.537	hypothetical protein LOC100280388
GRMZM2G701689	916	0.9609	77.2265	hypothetical protein LOC100216775
GRMZM2G088088	916	0.96	95.6287	hypothetical protein LOC100193437 (LOC100193437), mRNA
GRMZM5G823004	914	0.9836	102.1	Putative uncharacterized protein
GRMZM2G116034	914	0.7143	92.979	translation initiation factor
GRMZM2G109959	914	0.6177	299.063	Glycine-rich cell wall structural protein
GRMZM2G100620	909	0.8218	156.228	Putative uncharacterized proteinSplicing factor 3A subunit 2
GRMZM2G459746	907	0.9231	69.5904	No information
GRMZM2G130230	906	0.8364	110.729	Glucose-6-phosphate 1-dehydrogenase
GRMZM5G840955	906	0.9303	185.425	hypothetical protein LOC100304373
GRMZM2G094742	905	0.5928	187.898	Copper chaperone
GRMZM2G181551	905	0.8194	152.499	hypothetical protein LOC100272662
GRMZM2G066413	904	0.8153	132.02	No information
GRMZM2G004534	903	0.9197	104.157	Pyruvate kinase (EC 2.7.1.40)
GRMZM5G889999	902	0.9177	79.576	kinase interacting kinase1
AC203535.4	899	0.9928	83.6509	CDC5 protein
GRMZM2G030784	899	0.6565	136.695	Triosephosphate isomerase, cytosolic (TIM)(Triose-phosphate isomerase)(EC 5.3.1.1)
GRMZM2G128491	899	0.9422	183.847	hypothetical protein LOC100276254
GRMZM2G130889	898	0.8402	92.7382	Putative uncharacterized protein
GRMZM2G174757	898	0.9617	91.6399	hypothetical protein LOC100216593
GRMZM2G005710	897	0.9027	180.44	Putative uncharacterized protein
GRMZM5G813470	897	0.9354	95.4178	hypothetical protein LOC100191969
AC199526.5	897	0.1744	102.641	No information
GRMZM2G062499	897	0.9644	129.029	Spotted leaf protein 11
GRMZM2G057514	896	0.8409	114.43	Full-length cDNA clone ZM_BFc0154K10
GRMZM2G093050	896	0.9213	66.8032	Eukaryotic translation initiation factor 3 subunit A (eIF3a)(eIF-3-theta)(Eukaryotic translation initiation factor 3 large subunit)
GRMZM2G073535	896	0.6969	109.507	protein translation factor SUI1
GRMZM2G151087	896	0.8921	153.28	hypothetical protein LOC100274548
GRMZM2G010884	895	0.7798	138.036	chlorophyll a-b binding protein 8
GRMZM2G020484	895	0.8492	78.4231	Putative uncharacterized protein
GRMZM2G009845	895	0.9369	90.6182	hypothetical protein LOC100273684 (LOC100273684), mRNA
GRMZM2G462140	894	0.9184	135.616	TSA: Zea mays contig60319, mRNA sequence
GRMZM2G002825	893	0.6057	167.633	actin-depolymerizing factor 3
GRMZM2G061928	893	0.6002	127.814	Soluble inorganic pyrophosphatase (EC 3.6.1.1)(Pyrophosphate phospho-hydrolase)(PPase)
GRMZM2G010909	893	0.8524	192.52	hypothetical protein LOC100382979 (LOC100382979), mRNA
GRMZM2G123922	893	0.9372	67.7322	TSA: Zea mays contig63297, mRNA sequence
GRMZM2G117707	892	0.6384	82.9697	phospho-2-dehydro-3-deoxyheptonate aldolase 1
GRMZM2G150484	892	0.9229	68.3584	hypothetical protein LOC100280182
GRMZM2G055575	891	0.8577	120.9	Putative uncharacterized protein
GRMZM2G101875	890	0.9107	98.7364	hypothetical protein LOC100279270
GRMZM2G071172	890	0.9302	62.96	TSA: Zea mays contig03153, mRNA sequence
GRMZM2G354610	889	0.8856	102.269	HGA4
GRMZM2G124335	889	0.8445	93.0354	hypothetical protein LOC100193451
GRMZM2G009808	889	0.8812	63.4624	hypothetical protein LOC100304315
GRMZM2G065494	888	0.6522	67.3727	TSA: Zea mays contig20653, mRNA sequence
GRMZM2G473001	888	0.9181	64.8415	Phosphoenolpyruvate carboxylase 2 (PEPCase 2)(PEPC 2)(EC 4.1.1.31)
GRMZM2G016655	887	0.974	82.8624	TSA: Zea mays contig31399, mRNA sequence
GRMZM2G122277	887	0.8038	63.7067	hypothetical protein LOC100382337
GRMZM2G059151	885	0.8704	98.52	hypothetical protein LOC100382182
GRMZM5G831993	885	0.9489	124.463	pre-mRNA-splicing factor SLT11
GRMZM2G052088	885	0.8654	140.604	hypothetical protein LOC100280083
GRMZM2G061562	885	0.9168	60.5835	hypothetical protein LOC100279500
GRMZM2G104017	884	0.6674	127.942	hypothetical protein LOC100191561
GRMZM2G176465	883	0.9166	56.1768	hypothetical protein LOC100382032 (LOC100382032), mRNA
GRMZM2G365160	883	0.92	108.689	Putative uncharacterized protein
GRMZM2G064868	883	0.9544	58.152	Putative uncharacterized protein
GRMZM2G042074	882	0.9815	57.8063	TSA: Zea mays contig11468, mRNA sequence
GRMZM2G163081	881	0.8374	150.515	60S ribosomal protein L5-1
GRMZM2G067225	881	0.7416	95.6846	allene oxide synthase
GRMZM2G180324	880	0.9733	132.174	Putative uncharacterized protein
GRMZM2G145518	879	0.7988	127.719	Putative uncharacterized protein
GRMZM2G120304	877	0.95	161.81	hypothetical protein LOC100274292
GRMZM2G153263	877	0.8905	103.893	Putative uncharacterized protein
GRMZM2G070360	876	0.9056	176.628	Putative uncharacterized proteinVacuolar ATP synthase subunit E ;
GRMZM2G085577	876	0.9969	78.5967	Phosphorylase (EC 2.4.1.1)
GRMZM2G162688	875	0.9503	103.09	Putative uncharacterized protein
GRMZM2G027663	875	0.9741	84.7428	Putative uncharacterized protein
GRMZM5G877316	873	0.9642	128.071	eukaryotic initiation factor 5C CG2922-PF, isoform F
GRMZM2G446050	873	0.7721	37.7676	TSA: Zea mays contig00155, mRNA sequence
GRMZM2G423456	871	0.9407	52.1289	hypothetical protein LOC100274238
GRMZM2G375904	871	0.8488	86.5941	hypothetical protein LOC100382815 (LOC100382815), mRNA
GRMZM2G176253	871	0.9236	100.064	peptide transporter PTR2
GRMZM2G160316	870	0.8998	93.8981	ABI3-interacting protein 2
GRMZM2G347056	869	0.9427	94.58	Methylenetetrahydrofolate reductase 1 (EC 1.5.1.20)(ZmMTHFR1)
GRMZM2G010363	868	0.8614	125.416	Putative uncharacterized protein
GRMZM2G153162	866	0.9535	36.4283	TSA: Zea mays contig14253, mRNA sequence
GRMZM2G361064	866	0.7371	141.143	alpha-expansin 5
GRMZM5G826911	865	0.868	100.763	hypothetical protein LOC100191913
GRMZM2G101760	865	0.8807	64.7534	hypothetical protein LOC100272651
GRMZM5G863385	864	0.9323	84.5006	regulatory subunit
GRMZM2G468855	864	0.8744	161.253	hypothetical protein LOC100273052
GRMZM2G361605	863	0.7788	55.811	TSA: Zea mays contig40577, mRNA sequence
GRMZM5G854138	862	0.8543	231.861	abscisic stress ripening protein 2
GRMZM2G468260	859	0.7235	84.9112	hypothetical protein LOC100273572
GRMZM2G102161	858	0.9276	182.538	MADS-domain transcription factor
GRMZM2G062354	858	0.9505	77.8737	hypothetical protein LOC100384859
GRMZM2G013114	858	0.919	66.502	hypothetical protein LOC100273929
GRMZM2G180988	857	0.922	60.6255	hypothetical protein LOC100279855
GRMZM2G335521	856	0.931	217.997	Hypothetical protein LOC100382785
GRMZM2G444801	856	0.9572	84.5176	Sulfate transporter 3.4
GRMZM2G146819	855	0.9716	51.0177	Hypothetical protein LOC100193001
GRMZM2G409865	854	0.9952	105.219	TSA: Zea mays contig41959, mRNA sequence
GRMZM2G176307	853	0.6351	109.48	cytosolic glyceroldehyde-3-phosphate dehydrogenase GAPC4
GRMZM2G059015	852	0.9312	66.7373	hypothetical protein LOC100279429
GRMZM2G014788	848	0.9669	54.9923	hypothetical protein LOC100384763
GRMZM2G155111	847	0.8856	62.7877	TSA: Zea mays contig58257, mRNA sequence
GRMZM2G074914	845	0.8722	115.385	Putative uncharacterized protein
GRMZM5G801875	845	0.9201	100.889	hypothetical protein LOC100193676
GRMZM2G341729	844	0.5255	122.221	hypothetical protein LOC100194018
GRMZM2G127101	839	0.8975	91.8175	Ubiquilin-1
GRMZM2G015875	838	0.9462	53.6972	TSA: Zea mays contig06959, mRNA sequence
GRMZM2G439339	834	0.8763	32.5946	hypothetical protein LOC100193455
GRMZM2G447745	834	0.8404	36.2869	hypothetical protein LOC100384382
GRMZM2G054123	833	0.7813	117.15	S-adenosylmethionine synthetase 1
GRMZM5G871143	833	0.8978	65.3283	hypothetical protein LOC100279320
GRMZM2G057441	832	0.8807	58.4253	hypothetical protein LOC100381933
GRMZM2G053600	831	0.9241	97.5943	hypothetical protein LOC100272774
GRMZM2G047093	831	0.9688	61.9928	hypothetical protein LOC100274696
GRMZM2G123537	831	0.9874	55.3051	TSA: Zea mays contig12891, mRNA sequence
GRMZM2G146697	831	0.9475	60.3385	hypothetical protein LOC100383591
GRMZM2G107757	831	0.7599	137.168	hypothetical protein LOC100191358
GRMZM2G008507	827	0.9443	64.7203	Full-length cDNA clone ZM_BFc0027G24
GRMZM2G001895	827	0.9107	32.9639	hypothetical protein LOC100272361
GRMZM2G106590	827	0.834	100.788	Putative uncharacterized protein
GRMZM2G176397	826	0.8994	56.3655	hypothetical protein LOC100304277
GRMZM2G135186	826	0.8627	114.484	ADP,ATP carrier protein 2, mitochondrial Precursor (ADP/ATP translocase 2)(Adenine nucleotide translocator 2)(ANT 2)
GRMZM2G033478	825	0.9588	32.3259	TSA: Zea mays contig23592, mRNA sequence
GRMZM2G018275	824	0.9368	152.904	wound/stress protein
GRMZM2G006080	823	0.9571	67.0672	TSA: Zea mays contig60516, mRNA sequence
GRMZM2G041980	823	0.8525	141.354	Aquaporin NIP1-1 (NOD26-like intrinsic protein 1-1)(ZmNIP1-1)(ZmNIP1;1)
GRMZM2G095124	822	0.9476	66.3166	Clone 439803 mRNA sequence
GRMZM2G073498	821	0.8817	95.1233	hypothetical protein LOC100217058
GRMZM2G149636	821	0.9441	95.6808	Full-length cDNA clone ZM_BFc0021E16
GRMZM2G170798	820	0.8409	54.9408	Clone 1446397 mRNA sequence
GRMZM2G107082	820	0.9554	127.688	hypothetical protein LOC100273868
GRMZM2G166089	819	0.9446	75.7164	Full-length cDNA clone ZM_BFb0112I14
GRMZM2G048472	818	0.9696	107.061	Homogentisate geranylgeranyl transferase
GRMZM2G157470	818	0.9151	126.386	hypothetical protein LOC542208
GRMZM5G881464	816	0.938	66.1008	ATP binding protein
GRMZM2G173067	816	0.6975	106.154	Putative uncharacterized protein
GRMZM2G122666	813	0.8345	145.535	hypothetical protein LOC542172
GRMZM2G127729	813	0.9477	73.7894	LOC100194352 (pco102368), mRNA
GRMZM2G025598	813	0.8709	72.9189	hypothetical protein LOC100381672
GRMZM2G384327	813	0.9317	99.0349	gamma response I protein
GRMZM2G138419	812	0.9675	55.9269	Thaumatin-like protein
GRMZM2G035985	811	0.7463	50.2722	hypothetical protein LOC100279874
GRMZM2G431708	811	0.9306	70.3002	hypothetical protein LOC100280420
GRMZM2G084063	811	0.4587	180.409	Putative uncharacterized protein
GRMZM2G035222	810	0.8484	130.128	Putative uncharacterized protein
GRMZM2G001500	809	0.8662	78.7936	stromal 70 kDa heat shock-related protein
GRMZM2G072088	806	0.9323	51.6595	Full-length cDNA clone ZM_BFb0128M15
GRMZM2G082390	806	0.7373	186.187	LOC100281954
GRMZM2G084149	804	0.9266	110.546	Putative uncharacterized protein
GRMZM2G160585	803	0.8808	89.0082	Glycosyltransferase
GRMZM2G082855	801	0.9196	55.1252	hypothetical protein LOC100279811
GRMZM2G052869	799	0.5632	163.138	Metallothionein-like protein type 2Putative uncharacterized protein ;
GRMZM2G165944	798	0.9657	50.5699	TSA: Zea mays contig62880, mRNA sequence
GRMZM2G060866	797	0.896	128.359	anther-specific proline-rich protein APG
GRMZM2G165998	797	0.4781	107.637	1,2-dihydroxy-3-keto-5-methylthiopentene dioxygenase 2
GRMZM2G137348	797	0.8391	58.2461	TSA: Zea mays contig00846, mRNA sequence
GRMZM2G019266	796	0.953	87.0748	Transcribed locus, strongly similar to XP_002456729.1 hypothetical protein SORBIDRAFT_03g041530 [Sorghum bicolor]
GRMZM2G075320	796	0.9255	41.5421	TSA: Zea mays contig49277, mRNA sequence
GRMZM2G375984	796	0.9243	81.0708	TSA: Zea mays contig06651, mRNA sequence
GRMZM2G108133	795	0.8674	92.4008	Putative uncharacterized protein
GRMZM2G107815	795	0.9706	94.4824	Putative uncharacterized protein
GRMZM2G156673	794	0.5588	118.226	hypothetical protein LOC100193556
GRMZM2G147671	793	0.902	119.523	26S proteasome non-ATPase regulatory subunit 4
GRMZM2G027723	793	0.9516	52.2381	cellulose synthase-2
GRMZM2G002898	793	0.8419	94.2014	hypothetical protein LOC100192620
GRMZM2G127453	792	0.6177	87.7513	hypothetical protein LOC100277346
GRMZM5G824944	792	0.93	87.3395	Formate tetrahyrofolate ligase Fragment
GRMZM2G141587	792	0.9251	61.0569	TSA: Zea mays contig35482, mRNA sequence
GRMZM2G365374	791	0.8927	81.2338	heat shock 70 kDa protein
GRMZM2G111720	790	0.8758	51.1412	hypothetical protein LOC100277294
GRMZM2G118037	790	0.7913	217.473	Pi starvation-induced protein
GRMZM2G386229	788	0.8796	69.4476	hypothetical protein LOC100383621
GRMZM2G007404	786	0.6219	111.818	Putative uncharacterized protein
GRMZM2G014004	786	0.9561	99.1571	Putative uncharacterized protein
GRMZM2G168096	785	0.9815	32.0966	TSA: Zea mays contig07428, mRNA sequence
GRMZM2G388608	783	0.9257	246.526	Putative uncharacterized protein
GRMZM2G448001	783	0.9089	85.0052	Transcribed locus, moderately similar to XP_002466125.1 hypothetical protein SORBIDRAFT_01g001880 [Sorghum bicolor]
GRMZM2G112805	783	0.9609	149.151	hypothetical protein LOC100277113
GRMZM2G094388	783	0.9002	166.857	hypothetical protein LOC100193549
GRMZM2G027875	782	0.8797	68.708	TSA: Zea mays contig10957, mRNA sequence
GRMZM2G174549	782	0.6833	108.502	Purple acid phosphatase
GRMZM2G149153	781	0.94	26.8422	TSA: Zea mays contig20190, mRNA sequence
GRMZM2G031107	780	0.9279	103.079	hypothetical protein LOC100383421
GRMZM2G010342	780	0.9678	40.0441	Full-length cDNA clone ZM_BFb0166J01
GRMZM2G110153	779	0.9868	166.416	MADS16
GRMZM2G130586	779	0.9081	63.8236	Full-length cDNA clone ZM_BFb0216L05
GRMZM2G117836	778	0.8956	58.837	TSA: Zea mays contig03221, mRNA sequence
GRMZM2G056645	777	0.9066	24.042	hypothetical protein LOC100381565
GRMZM2G155837	776	0.8162	53.8202	TSA: Zea mays contig33120, mRNA sequence
GRMZM2G058745	775	0.8914	93.7872	Hexokinase
AC211394.4	775	0.9722	101.177	Putative uncharacterized protein
GRMZM2G013318	774	0.9339	79.6778	hypothetical protein LOC100273647
GRMZM2G110378	774	0.7375	99.8358	hypothetical protein LOC100191561
GRMZM2G119782	773	0.9024	232.07	Membrane steroid-binding protein 1
GRMZM2G318475	773	0.8157	142.723	eukaryotic translation initiation factor 6
GRMZM2G169688	773	0.9182	71.3361	TSA: Zea mays contig44128, mRNA sequence
GRMZM2G011355	771	0.3772	114.604	No information
GRMZM2G316967	771	0.9642	52.3911	TSA: Zea mays contig32000, mRNA sequence
GRMZM2G104876	771	0.7018	75.8932	glycine-rich protein A3
GRMZM2G179737	770	0.9291	127.18	hypothetical protein LOC100276760
GRMZM2G314133	770	0.914	38.2985	hypothetical protein LOC100274180 (LOC100274180), mRNA
GRMZM2G010637	769	0.8505	31.2791	Transcribed locus, moderately similar to XP_002436894.1 hypothetical protein SORBIDRAFT_10g010710 [Sorghum bicolor]
GRMZM2G025242	768	0.8858	121.271	MAPK activating protein
GRMZM2G110423	768	0.902	92.2491	hypothetical protein LOC100279995
GRMZM2G036609	768	0.8801	33.6646	Ferredoxin-dependent glutamate synthase, chloroplastic Precursor (EC 1.4.7.1)(Fd-GOGAT)
GRMZM2G346455	768	0.8363	116.094	hypothetical protein LOC100274554
GRMZM2G057935	767	0.9053	47.7624	Phytochrome C1 apoprotein
GRMZM2G174644	767	0.9286	98.9823	Putative uncharacterized protein
GRMZM2G478709	766	0.9136	82.2614	pre-mRNA-splicing factor prp45 (LOC100286002), mRNA
GRMZM2G055619	765	0.7309	34.0177	Transcribed locus, moderately similar to XP_002439079.1 hypothetical protein SORBIDRAFT_10g031200 [Sorghum bicolor]
GRMZM2G039455	763	0.9017	53.2472	hypothetical protein LOC100304327
GRMZM2G149576	762	0.9242	89.3689	hypothetical protein LOC100382501
GRMZM2G406674	762	0.6823	61.9011	calmodulin binding protein
GRMZM2G124886	762	0.8961	53.4081	hypothetical protein LOC100383977
GRMZM2G094712	761	0.7855	90.9434	hypothetical protein LOC100273311
GRMZM2G131969	761	0.8228	99.2987	hypothetical protein LOC100277506
GRMZM2G024571	761	0.8823	42.7818	TSA: Zea mays contig01358, mRNA sequence
GRMZM2G395508	760	0.9184	107.527	Transcribed locus, strongly similar to XP_002462901.1 hypothetical protein SORBIDRAFT_02g034100 [Sorghum bicolor]
GRMZM2G351018	759	0.882	41.8502	No information
GRMZM2G333980	759	0.8916	135.399	hypothetical protein LOC100279844
GRMZM2G173747	758	0.8428	206.683	Putative uncharacterized protein
GRMZM5G866843	757	0.965	84.4526	TSA: Zea mays contig07530, mRNA sequence
GRMZM2G025992	757	0.6682	124.635	Superoxide dismutase [Cu-Zn] 2 (EC 1.15.1.1)
GRMZM2G119894	757	0.9059	41.847	Transcribed locus, moderately similar to NP_192091.1 PGP3 (P-GLYCOPROTEIN 3); ATPase, coupled to transmembrane movement of substances [Arabidopsis thaliana]
GRMZM2G458549	756	0.8161	89.3953	Putative uncharacterized protein
GRMZM2G166694	756	0.8696	59.6879	TSA: Zea mays contig46408, mRNA sequence
GRMZM2G435373	755	0.9309	106.123	Putative uncharacterized protein
GRMZM5G874500	755	0.9593	92.3614	hypothetical protein LOC100193566
GRMZM2G328988	754	0.8619	35.5076	TSA: Zea mays cultivar W22 CL292Contig1.betc, mRNA sequence
GRMZM2G370715	754	0.9496	41.4419	No information
GRMZM2G460406	753	0.8908	119.413	hypothetical protein LOC100193965
GRMZM2G052100	752	0.6111	207.675	Asr protein
GRMZM2G311165	752	0.6363	37.3457	hypothetical protein LOC100193668
GRMZM2G010871	752	0.9409	82.0533	heat shock factor protein HSF30
GRMZM2G179941	751	0.9454	52.2265	TSA: Zea mays contig47805, mRNA sequence
GRMZM2G060213	751	0.9249	48.9352	hypothetical protein LOC100383243
GRMZM5G813217	750	0.9621	70.5742	hypothetical protein LOC100279992
GRMZM2G065083	750	0.8262	185.165	Glucose-6-phosphate isomerase, cytosolic (GPI)(EC 5.3.1.9)(Phosphoglucose isomerase)(PGI)(Phosphohexose isomerase)(PHI)
GRMZM2G154958	750	0.8727	98.7104	Transcribed locus, strongly similar to NP_001044853.1 Os01g0857400 [Oryza sativa Japonica Group]
GRMZM2G147191	749	0.9819	79.5762	hypothetical protein LOC100381485
GRMZM2G329144	749	0.8919	190.185	Glutathione peroxidase
GRMZM2G083810	748	0.8248	162.071	17.5 kDa class II heat shock protein
GRMZM2G090245	748	0.9749	210.851	Putative uncharacterized protein
GRMZM2G106650	748	0.7684	99.0524	No information
GRMZM2G019404	748	0.6421	57.1366	plasma-membrane H+ATPase2
GRMZM2G071620	746	0.7259	108.09	M31 protein MADS-box transcription factor 34
GRMZM2G448607	746	0.9502	141.27	low temperature-induced protein15
GRMZM2G017414	744	0.8127	58.4726	hypothetical protein LOC100280243
GRMZM2G078641	743	0.1838	48.8324	14-3-3-like protein GF14-12
GRMZM2G127609	740	0.6656	105.739	hypothetical protein LOC100191248
GRMZM2G166646	739	0.9878	93.137	mitochondrial-processing peptidase alpha subunit
GRMZM2G127948	738	0.6623	105.105	Caffeoyl-CoA O-methyltransferase 1 (EC 2.1.1.104)(Trans-caffeoyl-CoA 3-O-methyltransferase 1)(CCoAOMT-1)(CCoAMT-1)
GRMZM2G066496	738	0.8763	130.393	ACT domain containing protein
GRMZM2G089484	737	0.9609	73.8113	Mitogen activated protein kinase 6
GRMZM2G032807	737	0.9713	188.808	Heavy metal-associated domain containing proteinPutative uncharacterized protein
GRMZM2G416484	736	0.9492	51.9237	Transcribed locus, moderately similar to XP_002462865.1 hypothetical protein SORBIDRAFT_02g033370 [Sorghum bicolor]
GRMZM5G874955	736	0.9353	79.8692	Putative uncharacterized protein
GRMZM2G035405	735	0.956	64.7987	Putative uncharacterized protein
GRMZM2G165357	735	0.6873	90.5576	hypothetical protein LOC100193447
GRMZM2G099363	735	0.6297	86.9519	Caffeoyl-CoA O-methyltransferase 2 (EC 2.1.1.104)(Trans-caffeoyl-CoA 3-O-methyltransferase 2)(CCoAOMT-2)(CCoAMT-2)
GRMZM2G153815	735	0.8855	69.9521	heat shock 70 kDa protein
GRMZM2G104418	734	0.9284	116.115	Putative uncharacterized protein
GRMZM2G150248	734	0.8881	84.5506	hypothetical protein LOC100384102
GRMZM2G140590	734	0.9442	75.6203	hypothetical protein LOC100279542
GRMZM2G018375	734	0.8671	114.641	Thiazole biosynthetic enzyme 1-1, chloroplastic Precursor
GRMZM2G140917	733	0.9757	54.872	Putative uncharacterized protein
GRMZM2G181359	732	0.975	109.817	hypothetical protein LOC100274064
GRMZM2G464137	732	0.8621	109.626	Methylthioribose kinase
GRMZM2G119696	732	0.8341	50.7958	Transcribed locus, moderately similar to XP_002444111.1 hypothetical protein SORBIDRAFT_07g008090 [Sorghum bicolor]
GRMZM2G093032	730	0.9439	95.3018	Putative uncharacterized protein
GRMZM2G316191	729	0.8243	23.7808	TSA: Zea mays contig31336, mRNA sequence
GRMZM2G129018	729	0.9077	97.1836	CIPK-like protein 1
GRMZM2G442658	728	0.7277	82.6441	Alcohol dehydrogenase 1 (EC 1.1.1.1)
GRMZM2G144653	728	0.9403	244.073	thioredoxin h homolog2
GRMZM2G079308	727	0.6809	66.474	myristoyl-acyl carrier protein thioesterase
GRMZM2G031352	726	0.8079	55.9855	TSA: Zea mays contig38224, mRNA sequence
GRMZM2G159908	726	0.8391	96.1884	Putative uncharacterized protein
GRMZM2G083437	726	0.9734	57.3193	TSA: Zea mays contig25828, mRNA sequence
GRMZM2G083716	724	0.7659	65.004	Putative uncharacterized protein
GRMZM2G044027	724	0.6347	83.772	hypothetical protein LOC100191862
GRMZM5G803952	723	0.8897	192.668	hypothetical protein LOC100194344
GRMZM2G066618	723	0.9361	71.5498	Putative uncharacterized protein
GRMZM2G164663	723	0.8473	72.0741	Putative uncharacterized protein
GRMZM2G361256	723	0.9621	40.1996	Putative uncharacterized protein
GRMZM2G057380	722	0.907	38.0644	TSA: Zea mays contig32260, mRNA sequence
GRMZM2G153722	722	0.9295	30.2675	No information
GRMZM2G401308	720	0.4892	117.793	histone H1-like protein
GRMZM2G038783	720	0.9373	115.598	CONSTANS-like protein CO6
GRMZM5G891159	719	0.9051	40.263	hypothetical protein LOC100382746
GRMZM2G016802	718	0.9582	62.0514	Full-length cDNA clone ZM_BFc0014L17
GRMZM2G138589	718	0.8374	74.5065	Polyol transporter protein 4
GRMZM2G033876	718	0.9649	43.0816	TSA: Zea mays contig49239, mRNA sequence
GRMZM2G057402	718	0.9121	21.4884	TSA: Zea mays contig44849, mRNA sequence
GRMZM2G458728	715	0.8868	52.4461	Hypothetical protein LOC100280307
GRMZM2G144995	714	0.8737	89.2896	Putative uncharacterized protein
GRMZM2G106960	714	0.7392	130.432	hypothetical protein LOC100191848
GRMZM2G062914	714	0.9365	103.745	MPK14 - putative MAPK
GRMZM2G165931	714	0.9818	69.8304	TSA: Zea mays contig13701, mRNA sequence
GRMZM2G081949	713	0.8271	111.026	Putative uncharacterized protein
GRMZM2G335287	713	0.8788	33.2377	hypothetical protein LOC100383058
GRMZM2G378906	711	0.8819	53.582	hypothetical protein LOC100383446
GRMZM2G429113	711	0.8601	57.6494	Putative uncharacterized protein
GRMZM2G126290	708	0.9178	69.0346	Putative uncharacterized protein
GRMZM2G462613	707	0.9071	49.9187	TSA: Zea mays contig47971, mRNA sequence
GRMZM2G158568	707	0.5282	79.9791	60S ribosomal protein L31
GRMZM2G314546	706	0.9109	34.6683	homeobox3
GRMZM2G451314	704	0.845	94.6809	Full-length cDNA clone ZM_BFb0338L20
GRMZM2G144971	704	0.9254	32.0212	TSA: Zea mays contig53357, mRNA sequence
GRMZM2G036092	703	0.8974	121.065	DNA binding protein
GRMZM2G474798	703	0.8476	20.6874	TSA: Zea mays contig56398, mRNA sequence
GRMZM2G404897	701	0.8607	77.6688	hypothetical protein LOC100277313
GRMZM2G169820	701	0.9027	46.6413	TSA: Zea mays contig42127, mRNA sequence
GRMZM2G031846	701	0.8938	67.993	Arginine/serine-rich splicing factor 10
GRMZM2G304362	701	0.866	53.8328	Clone 500196 mRNA sequence
GRMZM2G020840	700	0.835	114.811	hypothetical protein LOC100381769
GRMZM2G157061	699	0.9386	58.1165	No information
GRMZM2G142088	699	0.8875	59.9682	hypothetical protein LOC100383153
GRMZM2G134797	699	0.7526	146.067	hypothetical protein LOC100381602
GRMZM2G140339	699	0.9695	105.849	TSA: Zea mays contig27264, mRNA sequence
GRMZM2G074792	698	0.8385	65.1827	Full-length cDNA clone ZM_BFb0226I01
GRMZM2G048883	697	0.8941	61.5326	Calmodulin-binding protein MPCBP
GRMZM2G374065	697	0.9541	62.6887	Transcribed locus, moderately similar to XP_002458174.1 hypothetical protein SORBIDRAFT_03g028220 [Sorghum bicolor]
GRMZM2G073954	696	0.948	68.2766	Arsenite transport subunit B
GRMZM2G154366	696	0.969	41.0376	No information
GRMZM2G147854	696	0.9051	84.9428	Full-length cDNA clone ZM_BFc0189I13
GRMZM2G432722	695	0.9466	56.0882	hypothetical protein LOC100193715
GRMZM2G169890	695	0.5944	116.203	Superoxide dismutase [Cu-Zn] 4A (EC 1.15.1.1)
GRMZM2G079823	694	0.9793	66.2207	Protein RIK (Rough sheath 2-interacting KH domain protein)(RS2-interacting KH domain protein)
GRMZM2G021110	693	0.9416	93.3959	Xaa-Pro dipeptidase
GRMZM2G074267	693	0.8659	66.7412	Putative auxin efflux carrier
GRMZM2G083176	692	0.8143	66.2991	Putative uncharacterized protein
AC214360.3	692	0.9867	64.5292	Putative uncharacterized protein
GRMZM2G139041	691	0.8162	77.0562	hydrolase, acting on ester bonds
GRMZM2G439311	691	0.7923	83.0002	hypothetical protein LOC100383398
GRMZM2G109121	691	0.9436	75.7812	TSA: Zea mays contig12602, mRNA sequence
GRMZM2G090300	690	0.9095	83.1893	hypothetical protein LOC100273433
GRMZM2G063806	689	0.9745	52.2439	TSA: Zea mays contig55590, mRNA sequence
GRMZM2G101523	689	0.9656	49.8459	hypothetical protein LOC100278158
GRMZM2G125271	689	0.8956	151.188	40S ribosomal protein S4
GRMZM2G033208	689	0.6595	48.7543	Transketolase, chloroplastic (TK)(EC 2.2.1.1)
GRMZM2G031824	689	0.968	82.5681	hypothetical protein LOC100274556
GRMZM2G415215	688	0.916	22.5201	TSA: Zea mays contig08543, mRNA sequence
GRMZM2G119361	687	0.9545	65.0962	hypothetical protein LOC100279440
GRMZM2G110922	686	0.9197	107.08	Putative uncharacterized protein
GRMZM2G438551	686	0.8263	176.97	Cystatin-1 Precursor (Cystatin I)
GRMZM2G107473	685	0.9465	122.962	hypothetical protein LOC100193997
GRMZM2G029107	685	0.8277	161.409	hypothetical protein LOC100217114
GRMZM2G042040	684	0.4135	70.9783	hypothetical protein LOC100216831
GRMZM2G113062	684	0.9045	94.297	hypothetical protein LOC100274208
GRMZM2G163888	684	0.9199	56.8511	hypothetical protein LOC100273818
GRMZM2G330218	683	0.9724	44.628	hypothetical protein LOC100194005
GRMZM2G115775	682	0.8647	121.663	hypothetical protein LOC100217094
GRMZM2G407249	681	0.3	102.344	hypothetical protein LOC100192679
GRMZM2G351125	680	0.931	40.3057	TSA: Zea mays contig16118, mRNA sequence
GRMZM2G106906	680	0.8116	151.921	Putative uncharacterized protein
GRMZM2G322348	679	0.8869	46.929	TSA: Zea mays contig43322, mRNA sequence
GRMZM2G079668	679	0.8097	59.2354	hypothetical protein LOC100280354
GRMZM2G467169	678	0.948	50.3754	hypothetical protein LOC100217186
GRMZM2G395354	678	0.9006	139.313	Glycine-rich protein
GRMZM5G851266	677	0.9853	80.5698	TSA: Zea mays contig14422, mRNA sequence
AC149475.2	677	0.6964	38.3011	N-acetyltransferase
GRMZM5G883417	677	0.9911	111.677	Acyl-desaturase
GRMZM2G061096	676	0.8972	67.0012	LOC100282600
GRMZM2G037614	675	0.7361	97.1495	hypothetical protein LOC100273293
GRMZM2G069095	674	0.8599	56.1102	vacuolar proton pump homolog1
GRMZM2G148453	673	0.8519	117.147	TSA: Zea mays contig04061, mRNA sequence
GRMZM2G119755	673	0.9749	208.09	cell number regulator 7
GRMZM2G093313	672	0.9976	84.528	No information
GRMZM2G027451	672	0.6152	85.3588	60S ribosomal protein L10-3
GRMZM2G029583	671	0.8827	89.2674	26S proteasome non-ATPase regulatory subunit 6
GRMZM2G071790	671	0.8967	90.0086	Tubulin beta-6 chain (Beta-6-tubulin)
GRMZM2G043435	670	0.831	44.271	respiratory burst oxidase-like protein C
GRMZM5G887054	670	0.8012	146.521	60S ribosomal protein L19 Fragment
GRMZM2G306679	669	0.8528	181.84	17.4 kDa class I heat shock protein 3Putative uncharacterized protein ;
GRMZM2G071844	669	0.8157	104.174	EREBP-4 like protein
GRMZM2G009443	668	0.9196	52.8046	Putative uncharacterized protein
GRMZM2G053781	668	0.9397	73.3522	TSA: Zea mays contig25854, mRNA sequence
GRMZM2G441583	668	0.9665	45.4996	TSA: Zea mays cultivar W22 CL481Contig1.betc, mRNA sequence
GRMZM2G398288	668	0.969	38.1931	Putative uncharacterized protein
GRMZM2G140867	667	0.8563	124.486	Proteasome subunit beta type (EC 3.4.25.1)
GRMZM2G045987	667	0.887	54.7168	hypothetical protein LOC100191508 (LOC100191508), mRNA
GRMZM2G159295	667	0.9426	98.0174	Putative uncharacterized protein
GRMZM2G151195	667	0.9708	44.1518	Transcribed locus, moderately similar to XP_002464833.1 hypothetical protein SORBIDRAFT_01g027390 [Sorghum bicolor]
GRMZM2G160354	667	0.8273	222.181	Putative uncharacterized protein
GRMZM2G099337	666	0.9612	33.716	TSA: Zea mays contig02219, mRNA sequence
GRMZM2G033570	666	0.8825	63.5959	ETHYLENE-INSENSITIVE3-like 1 protein
GRMZM2G109429	665	0.5571	93.9834	Putative uncharacterized protein
GRMZM2G177005	665	0.8764	165.922	V-type proton ATPase 16 kDa proteolipid subunit Fragment (V-ATPase 16 kDa proteolipid subunit)(Vacuolar proton pump 16 kDa proteolipid subunit)
GRMZM2G170281	664	0.96	68.6	Putative uncharacterized protein
GRMZM2G396553	664	0.8774	50.946	Full-length cDNA clone ZM_BFc0073O19
GRMZM2G153615	664	0.8443	67.1244	hypothetical protein LOC100383096
GRMZM2G175273	664	0.935	265.692	LOC100284167
GRMZM2G098039	664	0.9032	45.7699	Methionine S-methyltransferase (EC 2.1.1.12)(AdoMet:Met S-methyltransferase)
GRMZM2G326472	664	0.9067	40.8465	hypothetical protein LOC100304418
GRMZM2G393471	664	0.9172	24.3078	TSA: Zea mays contig13244, mRNA sequence
GRMZM2G303374	663	0.3173	86.0335	60S ribosomal protein L37a
GRMZM2G032409	662	0.9882	77.3949	dolichyl-diphosphooligosaccharide--protein glycosyltransferase 67 kDasubunit
GRMZM2G102596	661	0.7705	121.783	hypothetical protein LOC100194311
GRMZM2G425249	661	0.9449	90.5947	Choline/ethanolamine kinase
GRMZM2G176546	660	0.8836	94.1519	Putative uncharacterized protein
GRMZM2G053023	658	0.6783	168.904	thioredoxin H-type 5
GRMZM5G806387	658	0.8048	196.404	No information
GRMZM2G474531	657	0.8773	74.6824	TSA: Zea mays contig24188, mRNA sequence
GRMZM2G012041	657	0.9679	42.94	TSA: Zea mays contig17256, mRNA sequence
GRMZM2G320013	656	0.9399	49.2647	hypothetical protein LOC100216960
GRMZM2G050193	654	0.9481	80.5011	Calcium lipid binding protein-like
GRMZM2G169095	653	0.8863	65.7041	xaa-Pro aminopeptidase 1
GRMZM2G010054	653	0.9396	40.5852	hypothetical protein LOC100384351
GRMZM5G815009	653	0.8836	157.164	BRASSINOSTEROID INSENSITIVE 1-associated receptor kinase 1
GRMZM2G058870	652	0.9494	29.4025	TSA: Zea mays contig36794, mRNA sequence
GRMZM2G167872	650	0.9211	100.489	bifunctional polymyxin resistance arnA protein
GRMZM2G012501	650	0.7757	32.8033	Putative uncharacterized protein
GRMZM2G144726	650	0.7501	66.8597	Putative uncharacterized protein
GRMZM5G821988	649	0.9735	74.1644	No information
GRMZM2G109009	649	0.9429	52.067	Putative uncharacterized protein
GRMZM2G111666	649	0.9176	68.754	Full-length cDNA clone ZM_BFc0022I20
GRMZM2G012319	649	0.8202	39.3802	hypothetical protein LOC100274171
GRMZM2G146115	648	0.9422	96.8216	GTP-binding protein PTD004
GRMZM2G156068	648	0.8748	136.18	ATP synthase delta chain
GRMZM2G127756	647	0.9433	66.817	Putative uncharacterized protein
GRMZM2G126507	647	0.828	85.1109	hypothetical protein LOC100273108
GRMZM2G164020	647	0.7719	103.109	Histone H1
GRMZM2G138907	646	0.874	92.3075	hypothetical protein LOC100280325
GRMZM5G899349	646	0.9487	80.05	hypothetical protein LOC100382691
GRMZM2G341747	645	0.9707	46.9386	TSA: Zea mays contig48809, mRNA sequence
GRMZM2G171430	645	0.487	81.7684	ubiquitin-fold modifier 1
GRMZM2G140726	643	0.8885	57.7315	hypothetical protein LOC100191147
GRMZM5G829894	643	0.8681	106.408	Putative uncharacterized protein Fragment
GRMZM2G082227	643	0.976	102.157	Transcribed locus, moderately similar to XP_002468620.1
GRMZM2G071659	643	0.749	107.509	No information
GRMZM2G141258	642	0.8706	27.3936	TSA: Zea mays contig18146, mRNA sequence
GRMZM2G345840	641	0.9911	59.2815	hypothetical protein LOC100192718
GRMZM5G836182	641	0.9058	154.563	hypothetical protein LOC100382775
GRMZM2G157317	640	0.9469	83.679	hypothetical protein LOC100273971
GRMZM2G006107	640	0.9635	55.4587	hypothetical protein LOC100192934
GRMZM2G160463	639	0.8067	138.802	No information
GRMZM2G087186	639	0.8436	65.9118	Pyruvate decarboxylase isozyme 3 Fragment (PDC)(EC 4.1.1.1)
GRMZM2G025231	639	0.8986	39.6008	cellulose synthase7
GRMZM2G040397	639	0.9068	85.4943	UDP-arabinose 4-epimerase 2
GRMZM2G115674	638	0.899	87.2112	hypothetical protein LOC100277219 (LOC100277219), mRNA
GRMZM2G138425	637	0.7927	46.4348	hypothetical protein LOC100278774
GRMZM2G008456	637	0.95	70.3366	Putative uncharacterized protein
GRMZM2G469523	636	0.9263	146.003	Hypothetical protein LOC100193904
GRMZM2G101711	636	0.9212	36.0051	Putative uncharacterized protein
GRMZM2G336871	636	0.4929	122.049	Autophagy-related 8a variant 1Autophagy-related protein 8
GRMZM2G019919	635	0.9608	56.4058	RNA recognition water-stress protein1
GRMZM2G025074	635	0.9525	71.49	TSA: Zea mays contig24761, mRNA sequence
GRMZM2G172244	635	0.7156	149.627	NAP16kDa protein
GRMZM2G401869	635	0.9208	25.0406	TSA: Zea mays contig17476, mRNA sequence
GRMZM2G425482	635	0.8793	137.587	hypothetical protein LOC100276881
GRMZM2G086496	633	0.9575	65.6597	hypothetical protein LOC100279242
GRMZM2G157384	633	0.8375	108.074	TSA: Zea mays contig44547, mRNA sequence
GRMZM2G042933	632	0.761	72.3176	hypothetical protein LOC100217213
GRMZM2G099657	631	0.7611	96.9144	40S ribosomal protein SA
GRMZM2G114182	630	0.8279	35.933	No information
GRMZM2G481440	629	0.9839	87.1796	Putative uncharacterized protein
GRMZM2G178756	629	0.9342	71.2802	Calcium-dependent protein kinase, isoform AK1
GRMZM2G003489	629	0.9754	83.2088	Full-length cDNA clone ZM_BFc0067H20
GRMZM5G825515	627	0.9036	50.3802	hypothetical protein LOC100381394
AC225205.3	627	0.7919	146.012	A5GXS2 Phosphatidylinositol 3-and 4-kinase family-like Fragment
GRMZM2G082185	626	0.7845	96.3182	hypothetical protein LOC100280321
GRMZM2G034362	626	0.9839	43.3471	Myosin XI Fragment
GRMZM2G102499	625	0.4742	73.2348	14-3-3-like protein GF14-6
GRMZM2G121683	625	0.8395	62.4975	hypothetical protein LOC100382048
GRMZM2G424857	625	0.5724	47.3494	hypothetical protein LOC100274074
GRMZM5G805387	625	0.581	81.7591	Putative MADS-domain transcription factor
GRMZM2G097249	625	0.9567	44.8767	hypothetical protein LOC100273644
GRMZM2G060611	625	0.8977	50.4075	hypothetical protein LOC100217123
GRMZM2G055960	624	0.7706	47.0667	Putative uncharacterized protein
GRMZM2G145854	624	0.8916	56.2404	hypothetical protein LOC100191453
GRMZM2G098569	623	0.8909	102.703	hypothetical protein LOC100273420
GRMZM2G166658	623	0.8658	70.8799	No information
AC155434.2	623	0.9159	30.9215	Putative uncharacterized protein
GRMZM2G164352	622	0.9828	70.7973	Protein phosphatase 2A regulatory subunit A
GRMZM2G480002	622	0.9527	29.4848	Transcribed locus, moderately similar to XP_002459329.1 hypothetical protein SORBIDRAFT_02g002600 [Sorghum bicolor]
GRMZM2G024315	622	0.9826	103.396	Auxin-induced protein PCNT115
GRMZM2G375807	621	0.9362	49.2701	Transcribed locus, strongly similar to XP_002457002.1 hypothetical protein SORBIDRAFT_03g047010 [Sorghum bicolor]
GRMZM2G064799	621	0.8116	62.7285	hypothetical protein LOC100279930
GRMZM2G136571	621	0.998	104.916	TSA: Zea mays contig33297, mRNA sequence
AC217358.3	621	0.7576	82.9572	Protein transporter
GRMZM2G387890	621	0.9517	50.9918	No information
GRMZM2G366150	621	0.9588	64.9099	Putative uncharacterized protein
GRMZM2G092652	620	0.7393	61.6162	hypothetical protein LOC100304296
GRMZM2G047274	620	0.9756	88.7395	hypothetical protein LOC100274565
GRMZM2G021331	620	0.8096	69.9841	ATP synthase beta chain
GRMZM2G064695	619	0.8668	81.9698	succinyl-CoA ligase beta-chain
GRMZM2G131177	619	0.9512	58.2684	TSA: Zea mays contig48982, mRNA sequence
GRMZM2G100913	619	0.973	69.6583	Putative uncharacterized protein
GRMZM2G097854	618	0.7648	90.7651	hypothetical protein LOC100280098
GRMZM2G122810	616	0.8393	93.0623	sterol methyltransferase1
GRMZM2G062076	616	0.7416	122.109	Pre-mRNA-splicing factor cwc15
GRMZM2G068657	616	0.9687	79.0222	hypothetical protein LOC100274096
AC211737.3	616	0.8279	75.2859	Transcribed locus, strongly similar to NP_001047661.1 Os02g0664300 [Oryza sativa Japonica Group]
GRMZM2G027049	616	0.8313	42.7807	Full-length cDNA clone ZM_BFb0177J11
GRMZM2G155709	615	0.8742	56.654	Transcribed locus, strongly similar to XP_002455256.1 hypothetical protein SORBIDRAFT_03g007306 [Sorghum bicolor]
GRMZM2G094123	615	0.9415	80.1266	hypothetical protein LOC100272402
GRMZM2G005552	614	0.9661	114.594	legumin-like protein
GRMZM5G872392	613	0.9449	85.5584	hypothetical protein LOC100280206 (LOC100280206), mRNA
GRMZM2G161868	613	0.7074	76.6219	No information
GRMZM2G061487	613	0.9496	100.991	DRE binding factor 1
GRMZM2G001191	613	0.9851	60.5018	TSA: Zea mays contig46080, mRNA sequence
GRMZM2G013236	613	0.9021	70.1746	Putative uncharacterized protein
GRMZM2G450920	612	0.8551	23.4191	hypothetical protein LOC100279190
GRMZM5G809587	612	0.8736	71.6466	calcium exchanger1
GRMZM2G077299	612	0.9462	67.0321	alpha-N-arabinofuranosidase A
GRMZM2G157621	612	0.887	43.2938	TSA: Zea mays cultivar W22 CL581Contig1.betc, mRNA sequence
GRMZM2G000264	612	0.8192	73.511	Putative uncharacterized protein
AC217401.3	611	0.8981	76.6685	Non-cyanogenic beta-glucosidase
GRMZM2G159744	610	0.9102	34.3527	TSA: Zea mays contig03694, mRNA sequence
GRMZM2G146951	610	0.9544	63.6828	hypothetical protein LOC100191479
GRMZM2G020040	610	0.8546	44.6809	hypothetical protein LOC100279899
GRMZM5G851698	610	0.8152	120.919	ribosomal protein s6 RPS6-2
GRMZM2G142157	609	0.8951	70.592	Putative uncharacterized protein
GRMZM2G082174	609	0.8937	78.947	hypothetical protein LOC100217199
GRMZM2G334457	609	0.93	39.7727	Transcribed locus, strongly similar to NP_001041795.1 Os01g0109700 [Oryza sativa Japonica Group]
GRMZM2G023163	609	0.8475	72.9473	Glycerol kinase
GRMZM2G057674	609	0.7689	59.0473	hypothetical protein LOC100274107
GRMZM2G109405	607	0.6893	73.3193	Phosphatase DCR2
GRMZM2G358311	607	0.9669	40.2522	Transcribed locus, moderately similar to XP_002468372.1 hypothetical protein SORBIDRAFT_01g044820 [Sorghum bicolor]
GRMZM2G141432	607	0.5103	100.579	Histone H2B
GRMZM2G340065	606	0.4896	50.3519	Cysteine protease 1
GRMZM2G050984	606	0.986	66.5441	TSA: Zea mays contig59209, mRNA sequence
AC197705.4	606	0.4401	54.1087	Putative uncharacterized protein
GRMZM2G051792	606	0.9035	41.1898	TSA: Zea mays contig00306, mRNA sequence
GRMZM2G308106	606	0.9447	100.671	Putative uncharacterized protein
GRMZM2G169671	606	0.8943	121.713	TSA: Zea mays contig62594, mRNA sequence
GRMZM5G887631	605	0.8951	55.9922	Transcribed locus, strongly similar to XP_002463071.1 hypothetical protein SORBIDRAFT_02g037270 [Sorghum bicolor]
GRMZM2G456570	605	0.7873	33.7403	TSA: Zea mays contig08139, mRNA sequence
GRMZM2G137236	605	0.846	39.9352	hypothetical protein LOC100280063
GRMZM2G350802	604	0.9827	67.4127	TSA: Zea mays contig17334, mRNA sequence
GRMZM2G433162	604	0.9371	73.2994	hypothetical protein LOC100382310
GRMZM2G412899	603	0.9926	71.6311	metabolite transport protein csbC (LOC100282563), mRNA
GRMZM2G056247	603	0.9222	81.3939	Putative uncharacterized protein
AC215244.3	603	0.9377	100.044	Ankyrin repeat domain-containing protein 2
GRMZM2G101859	602	0.8751	170.439	eukaryotic translation initiation factor 1A
GRMZM2G134613	601	0.8218	84.1562	Autophagy-related 8d variant 1
GRMZM2G120674	600	0.7502	136.888	Ubiquitin carrier protein
GRMZM2G162992	600	0.9286	60.1839	hypothetical protein LOC100279814
GRMZM2G141784	599	0.9477	86.2112	chaperone protein dnaJ 10
GRMZM2G307252	599	0.8565	78.2392	hypothetical protein LOC100276798
GRMZM2G028313	599	0.8951	68.8463	TSA: Zea mays contig27017, mRNA sequence
GRMZM2G343972	598	0.9785	63.9276	Putative uncharacterized protein
AC196426.3	598	0.9736	69.1619	No information
GRMZM2G029186	598	0.9455	33.721	TSA: Zea mays contig31580, mRNA sequence
GRMZM2G154489	598	0.9085	67.0325	Calcium-dependent protein kinase 2 (CDPK 2)(EC 2.7.11.1)
GRMZM2G396292	596	0.7294	110.279	Putative uncharacterized protein
GRMZM5G899308	596	0.9912	84.2778	Putative uncharacterized protein
GRMZM2G140051	596	0.8733	89.9357	nucleosome/chromatin assembly factor group A
GRMZM2G165926	595	0.5643	49.5335	hypothetical protein LOC100272940
GRMZM2G158248	595	0.8618	65.6149	Putative uncharacterized protein
GRMZM2G160687	595	0.7456	73.695	Zea AGAMOUS homolog2
GRMZM2G035584	595	0.8518	80.5243	Anthranilate N-benzoyltransferase protein 1
GRMZM2G053898	595	0.688	144.959	Ubiquitin-like protein SMT3
GRMZM2G311665	595	0.9462	45.4362	nucleic acid binding protein
GRMZM2G308064	594	0.9371	41.2528	Transcribed locus, weakly similar to NP_001068262.2 Os11g0609700 [Oryza sativa Japonica Group]
GRMZM2G145175	594	0.8908	99.8328	hypothetical protein LOC100273308
GRMZM2G030016	593	0.6524	133.873	hypothetical protein LOC100193269
GRMZM2G080270	593	0.925	61.4613	hypothetical protein LOC100383618
GRMZM2G174926	593	0.9507	55.1184	hypothetical protein LOC100383211
GRMZM2G441347	593	0.9464	60.8513	hypothetical protein LOC100384215
GRMZM2G021621	591	0.7703	90.6632	Beta-expansin 1aPutative uncharacterized protein ;
GRMZM2G098819	591	0.814	105.212	Putative uncharacterized protein
GRMZM2G397247	590	0.8038	39.1149	Delta-aminolevulinic acid dehydratase (EC 4.2.1.24)
GRMZM2G035557	589	0.9241	172.424	Putative uncharacterized protein
GRMZM2G023289	589	0.9014	61.5402	Phosphoglucomutase, cytoplasmic 2 (PGM 2)(EC 5.4.2.2)(Glucose phosphomutase 2)
GRMZM2G052435	589	0.9039	39.1289	hypothetical protein LOC100193617
GRMZM2G018508	589	0.93	41.3275	hypothetical protein LOC100193936
GRMZM2G000622	589	0.947	31.2693	hypothetical protein LOC100192064
GRMZM2G045275	589	0.9502	49.9182	hypothetical protein LOC100383534
GRMZM2G114459	588	0.8799	20.4896	TSA: Zea mays contig56967, mRNA sequence
GRMZM2G148709	588	0.908	65.9687	Arginyl-tRNA synthetase
GRMZM2G135795	587	0.9526	152.957	Putative uncharacterized protein
GRMZM2G098076	587	0.9456	64.5125	No information
GRMZM2G041770	587	0.8475	33.8389	TSA: Zea mays contig52475, mRNA sequence
GRMZM2G007729	587	0.8406	127.937	low molecular weight heat shock protein precursor
GRMZM2G020156	587	0.9406	73.2658	Protein binding proteinPutative uncharacterized protein
GRMZM2G558539	586	0.9134	95.749	hypothetical protein LOC100276494
GRMZM2G138676	586	0.8506	60.0376	hypothetical protein LOC542518
GRMZM2G155123	585	0.9358	41.6345	hypothetical protein LOC100272532
GRMZM2G062953	585	0.9485	57.7383	hypothetical protein LOC100279184 (LOC100279184), mRNA
GRMZM2G113216	585	0.9501	69.8137	thiol oxidoreductase
GRMZM2G077757	584	0.9395	61.2654	G-patch domain containing protein
GRMZM2G130558	584	0.6996	74.584	plastidic phosphate translocator-like protein1
GRMZM5G813627	584	0.9677	62.4568	splicing factor U2AF 65 kDa subunit
GRMZM2G042089	584	0.9171	69.888	coatomer subunit delta
GRMZM2G122863	584	0.9156	66.326	Putative uncharacterized protein
GRMZM2G434541	583	0.8534	263.001	No information
GRMZM2G177781	583	0.9385	58.2526	hypothetical protein LOC100191655
GRMZM2G130432	583	0.9441	90.6191	Putative uncharacterized proteinSerine esterase family protein
GRMZM2G179097	583	0.9177	47.4943	Full-length cDNA clone ZM_BFb0384G16
GRMZM2G035268	583	0.9892	74.1997	NADP-dependent glyceraldehyde-3-phosphate dehydrogenase (EC 1.2.1.9)(Non-phosphorylating glyceraldehyde 3-phosphate dehydrogenase)(Glyceraldehyde-3-phosphate dehydrogenase [NADP+])(Triosephosphate dehydrogenase)
GRMZM2G056079	581	0.9007	45.7455	Full-length cDNA clone ZM_BFb0228J22
GRMZM2G462325	581	0.6628	36.5141	hypothetical protein LOC100274092
GRMZM2G059893	581	0.7741	109.783	hypothetical protein LOC100194347
GRMZM2G132184	581	0.7395	44.2625	hypothetical protein LOC100381489
GRMZM2G007871	580	0.9478	63.1259	TSA: Zea mays contig33369, mRNA sequence
GRMZM2G014136	580	0.9626	60.2346	acyl-coenzyme A oxidase 2 (LOC100285661), mRNA
GRMZM2G084521	580	0.6609	104.622	Peptidyl-prolyl cis-trans isomerase, microsomal Fragment (PPIase)(EC 5.2.1.8)(Rotamase)(Cyclophilin)
GRMZM2G181371	580	0.0637	103.754	Induced stolen tip protein TUB8
GRMZM2G145104	579	0.8293	40.2868	hypothetical protein LOC100384569 (LOC100384569), mRNA
GRMZM2G004641	579	0.8212	47.9544	hypothetical protein LOC100280342
GRMZM5G896731	579	0.4213	96.5584	Putative uncharacterized protein
GRMZM2G027886	578	0.9522	76.0341	7-dehydrocholesterol reductase
GRMZM2G064136	578	0.5676	219.716	Cation transport protein chaCPutative uncharacterized protein ;
GRMZM2G079908	578	0.6212	172.525	Acyl-CoA-binding proteinPutative uncharacterized protein ;
GRMZM2G021816	578	0.8801	90.0042	Activator of 90 kDa heat shock protein ATPase
GRMZM2G178106	578	0.923	61.4844	No information
GRMZM2G087192	576	0.9733	94.7741	12-oxo-phytodienoic acid reductase5
GRMZM2G415846	576	0.9943	65.4174	hypothetical protein LOC100272544
GRMZM2G127308	576	0.9801	60.5244	Full-length cDNA clone ZM_BFb0228F10
GRMZM2G079089	575	0.6146	105.487	thioredoxin h homolog1
GRMZM2G041258	575	0.9787	167.002	hypothetical protein LOC100276213
GRMZM2G168706	575	0.9175	63.2206	calcium-dependent protein kinase
GRMZM2G042118	574	0.6202	106.513	Glycine-rich RNA-binding protein 2
AC217050.4	574	0.4072	55.633	Terpene synthase 7
GRMZM2G104955	574	0.9598	42.5748	TSA: Zea mays contig33591, mRNA sequence
GRMZM2G029323	574	0.9016	80.6375	Putative uncharacterized protein
GRMZM2G041050	573	0.9524	56.4031	Putative uncharacterized protein
GRMZM2G005493	573	0.8805	69.6682	hypothetical protein LOC100194385
GRMZM5G825524	573	0.9222	50.9685	vacuolar protein sorting 35
GRMZM2G123122	572	0.8273	33.6495	TSA: Zea mays contig55304, mRNA sequence
GRMZM2G146331	572	0.8147	258.49	DNA-directed RNA polymerases I, II, and III 7.3 kDa polypeptide
GRMZM2G155954	572	0.8958	67.8862	hypothetical protein LOC100273111
GRMZM2G073755	572	0.4722	89.5013	hypothetical protein LOC100191792
GRMZM2G133396	572	0.8959	63.8687	hypothetical protein LOC100191485
GRMZM2G107984	572	0.8675	63.6214	Putative uncharacterized protein
GRMZM2G036427	572	0.8268	114.351	fiber protein Fb19
GRMZM2G004703	572	0.8737	138.313	Calmodulin (CaM)
GRMZM2G359952	572	0.8125	97.2738	AGAMOUS-like protein
GRMZM2G079777	571	0.9385	98.5956	hypothetical protein LOC100193069
GRMZM2G139977	571	0.9299	24.5097	hypothetical protein LOC100273924
GRMZM2G149556	570	0.6254	148.378	seed specific protein Bn15D1B
GRMZM2G071015	569	0.7822	59.6676	hypothetical protein LOC100273569
GRMZM2G031398	569	0.7682	41.0267	Putative uncharacterized protein
GRMZM2G117582	569	0.4589	79.5891	Calmodulin (CaM)
GRMZM2G042101	569	0.8969	122.262	DNA binding protein (LOC100286033), mRNA
GRMZM2G008356	568	0.9456	43.4128	hypothetical protein LOC100279769
GRMZM5G870752	568	0.8998	124.637	60S ribosomal protein L7a
GRMZM2G406101	568	0.8249	49.7365	hypothetical protein LOC100279593
AC199541.4	568	0.5234	89.2536	Indole-3-acetate beta-glucosyltransferase
GRMZM2G054136	567	0.7298	107.609	ribosomal proteinS6
GRMZM2G057535	567	0.955	77.5469	elongation factor 1-alpha
GRMZM2G352159	567	0.9503	46.0747	hypothetical protein LOC100273544
AC198481.3	567	0.9773	53.5686	phosphotransferase activity, alcohol group as acceptor
GRMZM5G886969	567	0.9126	74.4356	hypothetical protein LOC100280159
GRMZM2G097116	566	0.2507	86.1125	TSA: Zea mays contig62272, mRNA sequence
GRMZM2G012160	566	0.4839	85.5086	cystatin2
GRMZM5G800842	565	0.9868	174.906	Putative uncharacterized protein
GRMZM2G363535	565	0.958	28.631	hypothetical protein LOC100383188 (LOC100383188), mRNA
GRMZM2G424053	565	0.7036	120.9	thioredoxin h1 protein
GRMZM2G465833	564	0.8241	64.4225	hypothetical protein LOC100273787
GRMZM2G162426	564	0.8934	39.5626	Transcribed locus, strongly similar to NP_001049744.1 Os03g0281600 [Oryza sativa Japonica Group]
GRMZM2G469795	563	0.9755	29.4893	hypothetical protein LOC100272722 (LOC100272722), mRNA
GRMZM2G073114	563	0.9858	171.818	Clone 278136 mRNA sequence
GRMZM2G039454	563	0.8737	39.4283	Cellulose synthase-3 Fragment
GRMZM2G034025	562	0.8905	18.7519	hypothetical protein LOC100193870
GRMZM5G851654	562	0.3259	51.7348	Putative uncharacterized protein
GRMZM2G133937	562	0.9283	26.5675	hypothetical protein LOC100273993
GRMZM2G156320	562	0.9588	72.9273	hypothetical protein LOC100382640
GRMZM2G066902	562	0.9209	68.8489	Putative uncharacterized protein
GRMZM2G054300	561	0.5872	72.0381	APx1 - Cytosolic Ascorbate Peroxidase
GRMZM2G541193	561	0.9681	54.4342	hypothetical protein LOC100192707
GRMZM2G004997	560	0.9129	60.6174	hypothetical protein LOC100382673
GRMZM2G068755	560	0.8697	22.1914	hypothetical protein LOC100280369
GRMZM2G013890	560	0.8654	44.691	hypothetical protein LOC100192636
GRMZM2G036916	559	0.9096	44.4056	hypothetical protein LOC100383367
GRMZM2G181251	559	0.8952	36.0608	hypothetical protein LOC100279192
AC218972.3	558	0.9319	55.5186	Putative uncharacterized protein
GRMZM2G092451	558	0.9274	55.4119	topoisomerase I
GRMZM2G464782	557	0.9196	78.763	Putative uncharacterized protein
GRMZM2G176707	557	0.7628	67.7547	hypothetical protein LOC100279994
GRMZM2G140156	557	0.9539	38.5692	hypothetical protein LOC100279908
GRMZM2G084717	557	0.9036	103.582	Putative uncharacterized protein
GRMZM2G104373	557	0.8844	81.6206	hypothetical protein LOC100279843 (LOC100279843), mRNA
GRMZM2G143354	556	0.8975	68.1785	delta-COP
GRMZM2G078985	556	0.723	99.5293	hypothetical protein LOC100193240
GRMZM2G160174	556	0.8915	107.495	hypothetical protein LOC100275976
GRMZM2G108076	556	0.6035	125.52	TSA: Zea mays contig22315, mRNA sequence
GRMZM2G108655	556	0.8847	33.5403	hypothetical protein LOC100383013
GRMZM2G168149	555	0.8728	104.26	40S ribosomal protein S2
GRMZM5G863596	554	0.8703	45.6352	TSA: Zea mays contig15486, mRNA sequence
GRMZM5G850966	554	0.9128	240.274	60S ribosomal protein L36
GRMZM2G469111	553	0.9497	52.0746	Transmembrane 9 superfamily protein member 2
GRMZM2G171311	553	0.9221	70.5204	Putative uncharacterized protein
GRMZM2G040477	553	0.8255	97.0433	hypothetical protein LOC100216946
GRMZM2G137839	553	0.7703	105.572	ascorbate peroxidase
GRMZM2G071059	553	0.8402	85.8527	CCR4-NOT transcription complex subunit 7
GRMZM2G075900	553	0.898	40.0518	H+-translocating pyrophosphatase
GRMZM2G176698	553	0.8628	29.2201	TSA: Zea mays contig31999, mRNA sequence
GRMZM5G897958	552	0.9338	61.7422	hypothetical protein LOC100384323
GRMZM2G011483	552	0.8808	38.1208	hypothetical protein LOC100384293
GRMZM2G090274	552	0.9589	70.6368	hypothetical protein LOC100272775
GRMZM2G176735	551	0.9539	41.0218	hypothetical protein LOC100275187
GRMZM2G044143	551	0.8376	16.6116	Transcribed locus, moderately similar to NP_001053517.1 Os04g0555500 [Oryza sativa Japonica Group]
GRMZM2G081892	551	0.8669	71.8244	pathogenesis-related transcriptional activator PTI6
GRMZM2G019121	551	0.8754	65.9694	aspartyl-tRNA synthetase
GRMZM2G339336	551	0.8782	107.737	No information
GRMZM2G109130	550	0.9661	49.1765	lipoxygenase
AC235535.1	550	0.9219	42.5402	TSA: Zea mays contig17436, mRNA sequence
GRMZM2G131667	550	0.8771	63.1022	hypothetical protein LOC100276378
GRMZM2G049347	550	0.9337	66.3722	hypothetical protein LOC100191632
GRMZM2G147791	550	0.7975	221.448	60S ribosomal protein L29
GRMZM2G366392	549	0.8968	69.0564	S-adenosylmethionine decarboxylase proenzyme
GRMZM2G119650	549	0.9311	78.7956	hypothetical protein LOC100193727
GRMZM2G094928	549	0.592	81.8874	hypothetical protein LOC100193359
GRMZM2G139407	549	0.9522	72.2193	hypothetical protein LOC100193813
GRMZM2G146267	548	0.8375	31.5836	TSA: Zea mays contig10382, mRNA sequence
GRMZM2G100288	548	0.8628	42.0583	hypothetical protein LOC100274007
GRMZM5G839757	548	0.9648	71.3255	TSA: Zea mays contig53351, mRNA sequence
GRMZM2G030463	548	0.9216	49.5635	hypothetical protein LOC100383378
GRMZM2G009655	548	0.9476	39.9246	TSA: Zea mays contig34296, mRNA sequence
GRMZM2G022629	548	0.7353	77.1527	TSA: Zea mays contig39833, mRNA sequence
GRMZM2G176028	548	0.8938	94.0587	RHC1A
GRMZM2G091715	547	0.72	162.896	Acyl carrier protein
GRMZM2G056569	547	0.9129	81.542	Putative uncharacterized protein
GRMZM2G000278	547	0.8783	80.3831	Putative uncharacterized protein
GRMZM2G125728	546	0.9062	53.6025	Putative uncharacterized protein
GRMZM2G126010	546	0.9378	79.1118	Actin-1
GRMZM5G892758	546	0.9069	52.5448	TSA: Zea mays contig04091, mRNA sequence
GRMZM2G030167	545	0.8323	110.927	hypothetical protein LOC100273417
GRMZM2G110509	545	0.6961	77.7037	elongation factor alpha6
GRMZM2G146292	545	0.9414	27.2542	Putative uncharacterized protein
GRMZM2G120300	545	0.7456	73.6034	hypothetical protein LOC100216606
GRMZM2G129238	545	0.9482	68.1552	TSA: Zea mays contig50485, mRNA sequence
GRMZM2G073912	544	0.8672	53.8355	3,4-dihydroxy-2-butanone kinase
GRMZM2G175562	544	0.7991	89.6801	hypothetical protein LOC100272890
GRMZM2G100146	544	0.8507	102.942	Histone deacetylase HDT2 (Histone deacetylase 2b)(HD2b)(Zm-HD2b)
GRMZM2G040296	544	0.8938	26.3725	TSA: Zea mays contig07569, mRNA sequence
GRMZM2G005947	544	0.7245	64.8908	TSA: Zea mays contig01870, mRNA sequence
GRMZM2G059590	543	0.8647	33.4908	TSA: Zea mays contig20911, mRNA sequence
GRMZM2G045090	542	0.9795	34.2379	TSA: Zea mays contig39575, mRNA sequence
GRMZM2G324973	542	0.6891	42.455	hypothetical protein LOC100273001
GRMZM2G117513	541	0.8956	100.031	hypothetical protein LOC100276585 (LOC100276585), mRNA
GRMZM2G358540	541	0.9251	105.861	VAMP protein SEC22
GRMZM2G167031	541	0.9123	38.094	hypothetical protein LOC100384227
GRMZM2G474459	541	0.1314	15.4284	TSA: Zea mays contig57138, mRNA sequence
GRMZM2G145461	540	0.9291	113.761	Putative uncharacterized protein
GRMZM2G048482	539	0.8875	47.9277	SLT1 protein
GRMZM2G133919	538	0.6212	33.1903	hypothetical protein LOC100273532
GRMZM2G130425	538	0.8804	56.3711	hypothetical protein LOC100384140
GRMZM2G366373	537	0.8735	103.899	hypothetical protein LOC100304254
GRMZM2G128176	537	0.7705	21.5208	Transcribed locus, moderately similar to XP_002463336.1 hypothetical protein SORBIDRAFT_02g042000 [Sorghum bicolor]
GRMZM2G016447	537	0.8261	81.2699	Putative uncharacterized protein
GRMZM2G063851	537	0.8383	60.0125	hypothetical protein LOC100279573
GRMZM2G014180	537	0.9451	68.6493	Transcription initiation factor IIF, alpha subunit
GRMZM2G099630	535	0.9241	36.0605	hypothetical protein LOC100384297
GRMZM2G092129	535	0.9829	67.6575	hypothetical protein LOC100384434
GRMZM2G132796	535	0.8548	52.009	hypothetical protein LOC100191766
GRMZM5G806358	535	0.6678	25.3097	FACT complex subunit SPT16 (Facilitates chromatin transcription complex subunit SPT16)(Global transcription factor group C protein 102)
GRMZM2G015869	535	0.9571	106.052	Cystinosin
GRMZM2G110572	534	0.8939	44.1284	Putative uncharacterized protein
GRMZM2G124975	534	0.908	67.8965	hypothetical protein LOC100273004
GRMZM2G003642	534	0.6824	118.79	Putative uncharacterized protein
GRMZM2G066222	533	0.5551	111.649	ribosomal protein S27
GRMZM2G075283	533	0.7478	108.913	Pathogenesis-related protein 10
GRMZM2G063617	533	0.5858	133.632	hypothetical protein LOC100192778
GRMZM2G457889	533	0.9536	52.8076	probable histone deacetylase 19
GRMZM2G017941	533	0.8325	93.7883	hypothetical protein LOC100276806
GRMZM2G036034	532	0.7539	38.5957	hypothetical protein LOC100194138
GRMZM2G119930	532	0.9545	71.068	hypothetical protein LOC100191868
AC205122.4	532	0.0198	55.4279	Putative uncharacterized protein
GRMZM5G811797	532	0.8329	65.6403	hypothetical protein LOC100272622
GRMZM2G142863	532	0.8215	34.6739	hypothetical protein LOC100383579
GRMZM2G033526	532	0.7567	52.0305	hypothetical protein LOC100273990
GRMZM2G096486	531	0.8498	108.504	vesicle-associated membrane protein 725
GRMZM2G017525	531	0.9159	76.4669	No information
GRMZM2G168858	531	0.8601	48.5011	No information
GRMZM2G057000	531	0.6307	43.1358	brassinosteroid biosynthesis-like protein
GRMZM2G168629	531	0.8592	30.7753	hypothetical protein LOC100383873
GRMZM2G142984	531	0.9322	97.9016	hypothetical protein LOC100273227
GRMZM2G038401	530	0.8319	44.1934	hypothetical protein LOC100278654 (LOC100278654), mRNA
GRMZM2G052890	530	0.9744	106.449	homologue of Arabidopsis gene AGAMOUS
GRMZM2G001327	530	0.4173	52.7937	elongation factor alpha2
GRMZM2G012566	529	0.4939	54.0692	Putative uncharacterized protein
GRMZM2G166873	529	0.9472	47.1521	TSA: Zea mays contig12995, mRNA sequence
GRMZM2G093359	529	0.8687	74.8036	hypothetical protein LOC100192910
GRMZM2G077253	529	0.9039	54.7402	ubiquitin family protein
GRMZM2G174202	528	0.9209	73.9342	mRNA 3-UTR binding protein
GRMZM2G093119	527	0.9121	32.1056	hypothetical protein LOC100383357
GRMZM2G177828	526	0.6983	176.808	Putative uncharacterized protein
GRMZM2G050647	526	0.8347	36.0651	TSA: Zea mays contig37260, mRNA sequence
GRMZM2G069758	526	0.8924	79.9798	Pyridoxal kinase
GRMZM2G102560	526	0.8309	54.2128	hypothetical protein LOC100383303
GRMZM2G338259	526	0.791	42.5957	hypothetical protein LOC100274571 (LOC100274571), mRNA
GRMZM2G171387	526	0.7692	135.289	hypothetical protein LOC100192746
GRMZM2G321725	525	0.7112	64.3467	hypothetical protein LOC100382574
GRMZM2G061447	525	0.8272	75.1424	putative Pti1-like kinase
GRMZM2G044337	525	0.8948	74.7697	Sphingosine-1-phosphate lyase
AC233895.1	525	0.9806	114.521	Proliferation-associated protein 2G4
GRMZM2G129777	525	0.9198	73.5141	Putative uncharacterized protein
GRMZM2G092296	524	0.4728	64.5608	hypothetical protein LOC100194044
GRMZM2G439950	524	0.8976	38.3056	Clone 365795 mRNA sequence
GRMZM2G132991	523	0.9073	33.3309	Transcribed locus, strongly similar to XP_002456434.1 hypothetical protein SORBIDRAFT_03g036240 [Sorghum bicolor]
GRMZM2G069676	523	0.9261	58.0963	TSA: Zea mays contig37984, mRNA sequence
GRMZM2G315769	523	0.8641	31.6827	hypothetical protein LOC100383263
GRMZM2G122135	522	0.9225	59.4412	TSA: Zea mays cultivar W22 CL295Contig1.betc, mRNA sequence
GRMZM2G024484	522	0.9269	66.6658	hypothetical protein LOC100273176
GRMZM2G321753	521	0.8985	18.9841	defective kernel1
GRMZM2G145396	521	0.4827	70.6575	ATOZI1
GRMZM2G033521	521	0.9504	47.7564	Clone 1290753 mRNA sequence
GRMZM2G157332	521	0.7171	65.1224	Coiled-coil domain-containing protein 25
GRMZM2G067747	520	0.8109	55.6122	hypothetical protein LOC100272972
GRMZM2G052667	520	0.8468	70.0441	No information
GRMZM2G179981	520	0.8815	92.6359	Dihydroflavonol-4-reductase
GRMZM2G369939	520	0.9562	61.2647	hypothetical protein LOC100382117
GRMZM2G113156	520	0.9387	60.6291	hypothetical protein LOC100192588
GRMZM2G154595	519	0.9278	81.4054	hypothetical protein LOC100274264
GRMZM2G099187	519	0.6479	45.7715	Putative uncharacterized protein
GRMZM2G149843	519	0.8684	93.4235	Vesicle-associated membrane protein 714
GRMZM2G089836	519	0.9536	51.4402	Beta-fructofuranosidase 1
GRMZM2G028986	518	0.28	138.324	Cytochrome b5
GRMZM2G100242	518	0.9302	25.9592	Putative uncharacterized protein
GRMZM2G022365	518	0.7807	54.5853	methyl binding domain
GRMZM2G028037	518	0.8889	61.961	Putative uncharacterized protein
GRMZM2G423956	518	0.7494	45.4044	hypothetical protein LOC100279400
GRMZM2G022632	518	0.7886	61.8179	hypothetical protein LOC100382675
GRMZM5G855347	518	0.5973	39.4397	hypothetical protein LOC100383364
GRMZM2G038281	517	0.8196	39.0073	beta-galactosidase
GRMZM2G180659	517	0.6691	53.349	Putative uncharacterized protein
GRMZM2G334628	515	0.4607	44.3741	hypothetical protein LOC100194102
GRMZM2G144146	514	0.9264	58.2225	hypothetical protein LOC100278838
GRMZM2G176396	514	0.7757	77.2015	hypothetical protein LOC100272740
GRMZM2G114675	514	0.8749	59.7946	hypothetical protein LOC100382415
GRMZM2G083551	514	0.8993	81.1134	Transmembrane emp24 domain-containing protein 3
GRMZM2G078876	513	0.8714	109.32	Xylogen protein 1
GRMZM2G121022	513	0.9073	54.8863	hypothetical protein LOC100192526
GRMZM2G091088	513	0.9548	49.9079	Putative uncharacterized protein
GRMZM2G080851	513	0.9442	39.5836	hypothetical protein LOC100192366
GRMZM2G037204	513	0.3911	46.1396	LOC100217200 (TIDP3363), mRNA
GRMZM2G082529	512	0.9555	42.3374	hypothetical protein LOC100383198
GRMZM2G178227	512	0.6685	64.8123	hypothetical protein LOC100217051
GRMZM2G132060	512	0.8771	56.8744	hypothetical protein LOC100272396
GRMZM2G156800	512	0.7603	37.6841	TSA: Zea mays contig17362, mRNA sequence
GRMZM2G118743	512	0.8875	53.931	hypothetical protein LOC100191395
GRMZM2G092311	512	0.8832	108.838	chlorophyll a-b binding protein 6A
GRMZM2G415327	512	0.5687	77.9886	hypothetical protein LOC100216930
GRMZM2G336448	512	0.777	59.2686	hypothetical protein LOC100191783
GRMZM2G150367	511	0.8423	99.6892	Stress-related protein
GRMZM2G074314	511	0.8881	56.4239	TSA: Zea mays contig16272, mRNA sequence
GRMZM2G175453	511	0.9395	52.1882	hypothetical protein LOC100383181
AC206259.3	511	0.6471	35.661	TSA: Zea mays contig37491, mRNA sequence
GRMZM2G060824	510	0.8433	32.6878	hypothetical protein LOC100384593 (LOC100384593), mRNA
GRMZM2G132373	510	0.9502	24.2156	hypothetical protein LOC100193462
GRMZM2G350626	510	0.6236	19.9018	hypothetical protein LOC100382018
GRMZM2G109425	510	0.9548	63.4102	hypothetical protein LOC100193477
GRMZM5G823855	509	0.9415	132.766	hypothetical protein LOC100383156
GRMZM2G147243	509	0.7909	56.7118	hypothetical protein LOC100191581
GRMZM2G126361	509	0.9046	49.2039	Putative uncharacterized protein
GRMZM2G105787	509	0.8042	60.4647	Squalene monooxygenase
GRMZM2G025812	509	0.9611	98.4815	BZIP transcription factor protein
GRMZM2G165987	509	0.6435	77.5317	Putative uncharacterized protein
GRMZM2G077036	508	0.9141	53.4879	TSA: Zea mays contig20813, mRNA sequence
GRMZM2G475017	508	0.8434	49.0889	zinc finger CCCH type domain-containing protein ZFN-like 3
GRMZM2G075140	508	0.9001	119.267	Transcribed locus, moderately similar to XP_002451028.1 hypothetical protein SORBIDRAFT_05g022895 [Sorghum bicolor]
GRMZM2G033130	508	0.7874	36.2642	Putative uncharacterized protein
GRMZM5G824938	508	0.9671	134.818	Clone 1060860 mRNA sequence
GRMZM2G116126	508	0.9436	28.4905	TSA: Zea mays contig42377, mRNA sequence
GRMZM2G447785	507	0.7414	106.896	Putative uncharacterized protein
GRMZM2G052403	506	0.9298	49.6002	hypothetical protein LOC100383700
GRMZM2G063688	506	0.6467	37.8132	hypothetical protein LOC100273335
GRMZM2G410991	506	0.6079	61.3489	Putative uncharacterized protein
GRMZM2G138268	506	0.7704	72.1831	IAA30 - auxin-responsive Aux/IAA family member
GRMZM2G378580	505	0.7876	36.5753	hypothetical protein LOC100274564
GRMZM2G143651	505	0.6393	58.4845	NADH-ubiquinone oxidoreductase 39 kDa subunit
GRMZM5G817886	505	0.9136	61.6615	TSA: Zea mays contig43289, mRNA sequence
AC234152.1	505	0.9127	55.8568	Putative uncharacterized protein
GRMZM2G073567	505	0.9267	79.7905	hypothetical protein LOC100194272 (LOC100194272), mRNA
GRMZM2G006707	505	0.9682	42.7431	global transcription factor group E
AC217271.3	505	0.8353	71.1763	Putative uncharacterized protein
GRMZM2G145905	504	0.9624	43.3973	Putative uncharacterized protein
GRMZM2G026442	504	0.8612	32.2233	Putative uncharacterized protein
GRMZM2G139073	504	0.8875	89.9095	silky1
GRMZM2G447632	504	0.4534	149.918	No information
GRMZM2G079013	504	0.9533	42.547	Putative uncharacterized protein
GRMZM2G104430	504	0.9021	67.8535	Clone 303198 mRNA sequence
GRMZM2G159032	504	0.8979	92.3963	Histone deacetylase HDT3 (Histone deacetylase 2c)(HD2c)(Zm-HD2c)
GRMZM2G336962	503	0.8745	27.7052	TSA: Zea mays contig42282, mRNA sequence
GRMZM2G026218	503	0.9084	30.6291	TSA: Zea mays contig04435, mRNA sequence
GRMZM2G178822	502	0.9033	49.1895	hypothetical protein LOC100192489
GRMZM5G830695	502	0.8095	66.8187	acyl-protein thioesterase 2
GRMZM2G428987	501	0.7109	64.4295	esterase PIR7B
GRMZM2G001898	501	0.7525	79.3525	hypothetical protein LOC100274311
GRMZM2G011742	501	0.7824	48.9986	TSA: Zea mays contig27251, mRNA sequence
GRMZM2G114162	501	0.8531	20.0284	Transcribed locus, strongly similar to XP_002464002.1 hypothetical protein SORBIDRAFT_01g010410 [Sorghum bicolor]
GRMZM2G007151	501	0.9339	133.784	hypothetical protein LOC100273295
GRMZM2G063961	500	0.9133	74.6648	Putative uncharacterized protein
GRMZM2G143211	500	0.7366	53.6063	Putative uncharacterized protein
GRMZM2G330635	500	0.6785	91.9238	Glutathione S-transferase GSTU6
GRMZM2G022538	500	0.7921	82.4266	hypothetical protein LOC100276758
GRMZM2G112240	499	0.8382	77.0068	Serine/threonine-protein phosphatase PP1 (EC 3.1.3.16)
GRMZM2G013457	499	0.9661	198.746	No information
GRMZM2G550865	499	0.8909	61.7455	hypothetical protein LOC100193888
GRMZM2G368448	499	0.8175	28.2927	hypothetical protein LOC100381713
AC190609.3	498	0.86	61.74	60S ribosomal protein L7
GRMZM2G132678	498	0.3821	77.4536	transferase activity, transferring acyl groups other than amino-acyl groups
GRMZM5G881775	498	0.4504	61.0953	40S ribosomal protein S19
GRMZM2G305027	497	0.8474	116.684	Histone H2B
GRMZM2G160428	497	0.9122	45.5081	TSA: Zea mays contig57473, mRNA sequence
GRMZM2G119852	496	0.491	35.4664	Adenylosuccinate synthetase, chloroplastic Precursor (AMPSase)(AdSS)(EC 6.3.4.4)(IMP--aspartate ligase)
GRMZM2G103179	496	0.9106	90.2258	hypothetical protein LOC100191245
GRMZM2G103079	496	0.9265	23.7296	TSA: Zea mays contig52334, mRNA sequence
GRMZM5G813206	496	0.8954	31.1949	hypothetical protein LOC100279714
GRMZM2G034083	496	0.9214	71.9478	ATP-citrate synthase
GRMZM2G172258	496	0.9377	48.9916	hypothetical protein LOC100273619
GRMZM2G012628	496	0.7591	56.8815	hypothetical protein LOC100382170
GRMZM2G085530	495	0.8587	36.5265	Hypothetical protein LOC100275049
GRMZM2G330024	495	0.8753	24.8162	hypothetical protein LOC100279001 (LOC100279001), mRNA
GRMZM2G443985	495	0.7696	39.3579	6-phosphofructokinase
GRMZM2G078826	495	0.9276	43.9095	hypothetical protein LOC100383248
GRMZM2G054905	495	0.798	33.8678	TSA: Zea mays contig36700, mRNA sequence
GRMZM2G044460	495	0.9426	97.8978	hypothetical protein LOC100382514
GRMZM2G056572	495	0.7796	86.5128	hypothetical protein LOC100192535
GRMZM2G018760	495	0.7894	178.455	MazG nucleotide pyrophosphohydrolase domain protein
GRMZM2G117755	494	0.8915	87.7019	hypersensitive induced reaction1
GRMZM2G051764	494	0.9454	67.7062	AKIN gamma
GRMZM2G154093	493	0.9567	72.5301	hypothetical protein LOC100192757
GRMZM2G391042	492	0.8718	33.6803	TSA: Zea mays contig24615, mRNA sequence
GRMZM2G066197	492	0.7463	105.804	rhodopsin
GRMZM2G131266	492	0.9772	82.9054	Putative uncharacterized protein
GRMZM2G041959	492	0.8699	49.4083	hypothetical protein LOC100382458
GRMZM2G116557	492	0.9113	39.5943	Putative uncharacterized protein
GRMZM2G006117	492	0.8997	50.8098	transmembrane 9 superfamily protein member 4
GRMZM2G119411	491	0.9471	38.3903	TSA: Zea mays contig31317, mRNA sequence
GRMZM2G131907	491	0.8887	112.119	Adenine phosphoribosyltransferase 1
GRMZM2G031360	491	0.5564	26.4083	hypothetical protein LOC100272249
GRMZM2G066441	491	0.9396	69.0525	Putative uncharacterized protein
GRMZM2G121312	491	0.8875	68.6417	Putative uncharacterized protein
GRMZM2G103937	491	0.8088	86.3391	Putative uncharacterized protein
GRMZM2G019090	491	0.7018	106.924	glutathione S-transferase GST 18
GRMZM2G162525	491	0.5172	34.9157	hypothetical protein LOC100193970
GRMZM2G058913	490	0.9245	40.3633	Putative uncharacterized protein
GRMZM2G455075	490	0.956	67.158	Anthocyanidin 5,3-O-glucosyltransferase
GRMZM2G086887	490	0.8382	47.1205	hypothetical protein LOC100191891
GRMZM2G176029	490	0.8373	84.7791	hypothetical protein LOC100216965
GRMZM2G062718	490	0.9533	71.3175	hypothetical protein LOC100272813
GRMZM2G028766	490	0.3713	39.4211	hypothetical protein LOC100274362
GRMZM2G044457	490	0.8015	61.1588	Putative uncharacterized protein
AC210013.4	489	0.8063	66.8791	Putative uncharacterized protein
GRMZM5G876616	489	0.7255	123.923	hypothetical protein LOC100275492
GRMZM2G150485	489	0.7673	65.0883	hypothetical protein LOC100272563
GRMZM2G128914	489	0.8442	56.1036	No information
GRMZM2G104118	489	0.8713	60.0482	N-acetylglucosaminyltransferase III
GRMZM2G118355	489	0.6545	112.858	hypothetical protein LOC100192746
GRMZM2G054221	489	0.8898	71.4536	hypothetical protein LOC100384481
GRMZM2G123446	489	0.8832	62.544	Cytochrome P450 CYP71Y10
GRMZM2G351387	488	0.9255	55.9641	hypothetical protein LOC100191442
GRMZM2G078143	488	0.903	64.7551	hypothetical protein LOC100192461
GRMZM2G102421	487	0.828	82.3313	NEDD8-conjugating enzyme Ubc12-like
GRMZM2G160237	487	0.7819	58.6601	hypothetical protein LOC100272981
GRMZM2G081812	487	0.9341	74.0933	hypothetical protein LOC100217135
GRMZM2G134385	487	0.9497	45.2496	hypothetical protein LOC100193917
GRMZM2G540403	487	0.8767	76.1091	peroxisomal membrane carrier protein
GRMZM2G071441	487	0.8594	36.2675	TSA: Zea mays contig01143, mRNA sequence
GRMZM2G073622	487	0.7861	121.276	hypothetical protein LOC100275940
GRMZM2G107289	487	0.8871	76.3862	hypothetical protein LOC100217258
GRMZM2G088524	487	0.6785	87.4198	hypothetical protein LOC100216850
GRMZM2G426802	486	0.7841	34.9544	Signal transducer
GRMZM2G331032	486	0.9244	62.4694	AP-2 complex subunit mu
GRMZM5G840560	486	0.9662	54.4779	TSA: Zea mays contig04376, mRNA sequence
GRMZM2G173636	486	0.9302	77.5948	Putative uncharacterized protein
GRMZM2G056870	485	0.5862	69.2638	proteasome subunit alpha type 5
GRMZM2G030744	485	0.7949	54.131	hypothetical protein LOC100216625
GRMZM2G151193	485	0.8594	70.2339	Elongation factor 1-alpha
GRMZM2G162968	484	0.9254	36.7212	hypothetical protein LOC100193235
GRMZM2G017421	484	0.9636	38.8779	No information
GRMZM2G083459	484	0.8466	62.7113	phosphatase subunit g4-1
GRMZM2G063792	483	0.8937	55.073	hypothetical protein LOC100280413
GRMZM2G150906	483	0.9489	43.6693	stachyose synthase
GRMZM2G081188	483	0.8579	50.1206	hypothetical protein LOC100277253
GRMZM2G176677	483	0.7932	50.0403	hypothetical protein LOC100383817
GRMZM2G060357	483	0.8521	90.537	hypothetical protein LOC100273009
GRMZM2G434696	483	0.928	34.855	TSA: Zea mays contig10964, mRNA sequence
GRMZM2G467007	483	0.7038	45.8841	hypothetical protein LOC100272325
GRMZM2G074053	482	0.8916	61.4056	amino acid transport protein
GRMZM2G177263	482	0.7784	75.0103	hypothetical protein LOC100192795
GRMZM2G153792	482	0.9282	27.522	TSA: Zea mays contig52610, mRNA sequence
GRMZM2G074567	481	0.7566	68.3151	hypothetical protein LOC100280047
GRMZM2G328094	481	0.816	78.8918	NADP-dependent oxidoreductase P1
GRMZM2G087245	480	0.8925	114.04	wound/stress protein
GRMZM2G119256	480	0.8656	85.51	CMP-KDO synthetase Precursor
GRMZM2G011590	480	0.9805	60.3478	hypothetical protein LOC100275404
GRMZM2G100225	479	0.8014	98.3452	60S ribosomal protein L7-1
GRMZM2G029258	479	0.8961	31.5376	Putative uncharacterized protein
GRMZM2G056501	479	0.6025	78.6137	hypothetical protein LOC100382057
GRMZM2G322024	479	0.9294	22.3576	Putative uncharacterized protein
GRMZM2G152877	478	0.9691	41.998	hypothetical protein LOC100383440
GRMZM2G410479	478	0.877	22.4243	TSA: Zea mays cultivar W22 CL561Contig1.betc, mRNA sequence
GRMZM5G846196	478	0.7536	84.5709	Putative uncharacterized protein
GRMZM2G056145	478	0.9457	34.7659	hypothetical protein LOC100279216
GRMZM2G131943	477	0.8693	48.6965	hypothetical protein LOC100194303
GRMZM2G163998	477	0.7625	104.226	VAMP protein SEC22
GRMZM2G027282	477	0.6667	69.4254	hypothetical protein LOC100273594
GRMZM2G074436	476	0.8942	67.7912	hypothetical protein LOC100276301
GRMZM2G004377	476	0.812	48.5944	hypothetical protein LOC100383559
AC233910.1	476	0.0493	54.6121	PRLI-interacting factor A
GRMZM2G111642	476	0.8539	29.3794	cellulose synthase5
GRMZM2G104025	476	0.7475	88.2648	hypothetical protein LOC100194344
GRMZM2G070323	475	0.8462	33.8524	Transcribed locus, moderately similar to XP_002464169.1 hypothetical protein SORBIDRAFT_01g013460 [Sorghum bicolor]
GRMZM2G036464	475	0.9104	75.373	Glutamine synthetase root isozyme 4 (EC 6.3.1.2)(GS107)(Glutamate--ammonia ligase)
GRMZM2G115456	475	0.7746	49.9522	hypothetical protein LOC100273077
GRMZM5G835704	475	0.9224	102.49	VIP1 protein
GRMZM2G029029	474	0.8362	77.7931	hypothetical protein LOC100273249
GRMZM2G136769	474	0.9396	55.6169	hypothetical protein LOC100382017
GRMZM2G147145	474	0.7483	50.7977	hypothetical protein LOC100191781
GRMZM2G081462	473	0.7047	57.8635	hypothetical protein LOC100384675 (LOC100384675), mRNA
GRMZM2G055936	473	0.8303	141.184	Peroxiredoxin-5Putative uncharacterized protein
GRMZM2G180335	473	0.873	39.813	hypothetical protein LOC100279900 (LOC100279900), mRNA
GRMZM2G147856	473	0.7617	41.5587	hypothetical protein LOC100275541
GRMZM2G055141	473	0.8691	89.9012	N-acetyltransferase (LOC100285490), mRNA
GRMZM2G118462	473	0.8592	33.5526	Putative uncharacterized protein
GRMZM2G011101	472	0.9083	36.4527	hypothetical protein LOC100383446
GRMZM2G180732	472	0.8973	43.3726	hypothetical protein LOC100279713
GRMZM2G150295	472	0.5998	65.9855	Grx_C2.2 - glutaredoxin subgroup I
GRMZM2G012416	472	0.9138	62.2485	hypothetical protein LOC100194261
GRMZM2G101938	472	0.8867	96.6776	hypothetical protein LOC100194331
GRMZM2G015238	472	0.9431	45.9884	hypothetical protein LOC100191488
GRMZM2G149281	472	0.6531	59.2843	hypothetical protein LOC100193828
GRMZM2G155329	471	0.8096	96.168	Chalcone--flavonone isomerase (Chalcone isomerase)(EC 5.5.1.6)
GRMZM2G134020	471	0.9496	109.486	hypothetical protein LOC100277233
GRMZM2G553314	471	0.9709	47.8948	Hypothetical protein LOC100381725
GRMZM5G862540	471	0.9625	61.6449	Putative uncharacterized protein
GRMZM2G114702	471	0.7873	70.3749	hypothetical protein LOC100382197
GRMZM2G031308	470	0.8224	84.9582	seed maturation protein
GRMZM2G173967	470	0.9033	64.5195	hypothetical protein LOC100216823
GRMZM2G075676	469	0.8947	61.9477	hypothetical protein LOC100216996
GRMZM2G102745	469	0.8686	61.9794	hypothetical protein LOC100280066
AC233893.1	469	0.252	51.6099	Homocysteine S-methyltransferase 1 (EC 2.1.1.10)
GRMZM2G075624	469	0.7281	126.283	translationally controlled tumor protein-like protein (TCTP), mRNA
GRMZM5G846198	468	0.9176	63.8718	TSA: Zea mays contig05022, mRNA sequence
GRMZM2G389768	468	0.5773	70.5383	hypothetical protein LOC100273843
GRMZM2G359234	468	0.6492	42.063	UDP-glucuronic acid decarboxylase 1
GRMZM2G006953	468	0.5376	124.586	hypothetical protein LOC100192679
GRMZM2G135027	468	0.899	64.2791	Putative uncharacterized protein
GRMZM2G121303	468	0.7969	77.7463	Ubiquitinating enzyme
GRMZM2G103345	467	0.7506	43.5008	Hypothetical protein LOC100193198
GRMZM2G155357	467	0.9849	58.9427	hypothetical protein LOC100279486 (LOC100279486), mRNA
GRMZM2G009464	467	0.8741	54.2782	hypothetical protein LOC100280013
GRMZM2G136296	467	0.7325	29.9838	TSA: Zea mays contig53278, mRNA sequence
GRMZM2G022061	467	0.912	48.7539	hypothetical protein LOC100279962 (LOC100279962), mRNA
GRMZM2G460396	467	0.7743	27.4601	Transcribed locus, moderately similar to XP_002439296.1 hypothetical protein SORBIDRAFT_09g004015 [Sorghum bicolor]
GRMZM2G152421	466	0.8246	59.5139	Hypothetical protein LOC100193485
GRMZM2G032049	466	0.8835	37.7133	glutaminyl-tRNA synthetase
GRMZM2G109472	466	0.7315	29.3796	hypothetical protein LOC100274407
GRMZM2G057450	465	0.8846	56.858	hypothetical protein LOC100192903
GRMZM2G143328	465	0.9945	132.376	R2R3MYB-domain protein
GRMZM2G324886	465	0.9143	110.781	Calcyclin-binding protein
GRMZM2G117870	464	0.8674	31.2504	hypothetical protein LOC100383209
GRMZM2G041275	464	0.9187	52.6974	TSA: Zea mays contig28400, mRNA sequence
GRMZM2G173354	464	0.8967	70.0171	hypothetical protein LOC100273585
GRMZM2G021483	464	0.8299	25.5679	TSA: Zea mays contig01040, mRNA sequence
GRMZM2G365035	463	0.9471	59.7507	CDPK-related protein kinase
GRMZM2G003385	463	0.7669	51.5643	hypothetical protein LOC100381658
GRMZM2G048243	463	0.9436	30.5698	TSA: Zea mays contig49047, mRNA sequence
GRMZM2G080274	463	0.7771	108.015	histone one (H1) 101
GRMZM2G171688	462	0.8761	46.3956	TSA: Zea mays contig30188, mRNA sequence
GRMZM2G004057	462	0.8198	46.0734	hypothetical protein LOC100194057
GRMZM2G130440	462	0.9739	62.3615	aldehyde dehydrogenase family 7 member A1
GRMZM2G047476	462	0.3946	70.5388	Transcribed locus
GRMZM2G134708	461	0.8332	59.7013	hypothetical protein LOC100382120
GRMZM2G064163	461	0.8162	68.4456	Spermidine synthase 1
GRMZM2G347583	461	0.9391	24.0492	No information
GRMZM2G164141	460	0.848	76.5649	hypothetical protein LOC100274529
GRMZM2G122943	460	0.7718	73.9461	hypothetical protein LOC100276511 (LOC100276511), mRNA
GRMZM2G161913	460	0.8856	29.5711	TSA: Zea mays contig32112, mRNA sequence
GRMZM2G109821	459	0.3792	38.1624	hypothetical protein LOC100191634
GRMZM2G069061	459	0.8696	101.755	hypothetical protein LOC100192583
GRMZM2G702490	459	0.8938	54.0532	propionyl-CoA carboxylase beta chain
GRMZM5G838403	459	0.8618	47.8029	hypothetical protein LOC100280266
AC207342.3	459	0.9922	115.303	F-box domain containing protein
GRMZM2G114751	459	0.7446	57.7076	Integral membrane protein DUF6 containing protein
GRMZM2G142757	459	0.9813	88.8075	hypothetical protein LOC100216721
GRMZM2G100511	459	0.8489	50.5095	Mitochondrial-processing peptidase beta subunit
GRMZM2G087206	459	0.896	79.0979	hypothetical protein LOC100194348
GRMZM2G052875	458	0.9456	49.1646	hypothetical protein LOC100279808
GRMZM2G162290	458	0.847	37.5836	Transcribed locus, moderately similar to XP_002456381.1 hypothetical protein SORBIDRAFT_03g035120 [Sorghum bicolor]
GRMZM2G022777	458	0.6974	47.2608	hypothetical protein LOC100273044
GRMZM2G099481	458	0.9446	32.6318	hypothetical protein LOC100279857
GRMZM2G118344	458	0.8847	24.7726	hypothetical protein LOC100381884
GRMZM2G433801	458	0.7823	16.0766	Transcribed locus, strongly similar to NP_001054734.2 Os05g0163200 [Oryza sativa Japonica Group]
GRMZM2G027862	458	0.7766	86.1632	TSA: Zea mays contig57356, mRNA sequence
GRMZM2G070054	457	0.9464	54.1135	ABI3-interacting protein 2
GRMZM2G093441	457	0.8997	57.2612	Putative uncharacterized protein
GRMZM2G058039	457	0.864	50.8304	TSA: Zea mays contig51704, mRNA sequence
GRMZM2G066650	457	0.9098	30.6353	hypothetical protein LOC100381984
GRMZM2G302604	457	0.9345	57.7652	Putative uncharacterized protein
GRMZM2G069009	457	0.9254	50.055	zinc finger CCCH type domain-containing protein ZFN-like 3
GRMZM2G002959	456	0.9034	63.2357	glutaryl-CoA dehydrogenase
GRMZM2G143046	456	0.9574	89.636	Putative uncharacterized protein
GRMZM5G810275	456	0.9731	67.5868	pinin/SDK/memA/ protein conserved region containing protein
GRMZM2G006468	456	0.7331	41.4456	putative wound responsive protein
GRMZM2G342105	456	0.7494	46.6632	Transcribed locus, strongly similar to XP_002466786.1 hypothetical protein SORBIDRAFT_01g014220 [Sorghum bicolor]
GRMZM2G028700	455	0.9139	28.862	hypothetical protein LOC100192777
GRMZM2G026459	455	0.827	44.332	Clone 1453914 mRNA sequence
GRMZM2G114513	455	0.8641	49.0258	hypothetical protein LOC100217151
GRMZM2G410393	455	0.6861	18.1894	hypothetical protein LOC100277544
GRMZM2G469162	455	0.9216	28.6372	Transcribed locus, strongly similar to XP_002467855.1 hypothetical protein SORBIDRAFT_01g035270 [Sorghum bicolor]
GRMZM2G319445	455	0.8094	68.1418	No information
GRMZM2G020187	455	0.8838	52.3655	Protein SUPPRESSOR OF GENE SILENCING 3 homolog (ZmSGS3)(Protein LEAFBLADELESS 1)
GRMZM2G038598	455	0.8432	64.9436	UDP-glucose-4-epimerase
GRMZM2G001676	454	0.9645	57.1067	TSA: Zea mays contig47420, mRNA sequence
GRMZM2G444808	454	0.6651	27.0277	BcpLH protein
GRMZM2G396114	454	0.9048	38.5147	homeodomain protein JUBEL1 (LOC100281671), mRNA
GRMZM2G023242	453	0.9237	120.717	hypothetical protein LOC100193616
GRMZM2G025860	453	0.8985	28.7705	hypothetical protein LOC100383898
GRMZM2G073934	453	0.8532	56.188	hypothetical protein LOC100274434
GRMZM2G481843	453	0.7817	66.2307	hypothetical protein LOC100191179
GRMZM2G150160	452	0.9025	66.9939	hypothetical protein LOC100191811
GRMZM2G122750	452	0.9039	20.1478	TSA: Zea mays contig12563, mRNA sequence
GRMZM2G017586	452	0.8751	88.4461	bHLH transcription factor
GRMZM5G827286	451	0.9477	41.7995	hypothetical protein LOC100383024
GRMZM2G385287	451	0.5624	84.0511	60S ribosomal protein L9
GRMZM2G110185	451	0.8796	63.2206	hypothetical protein LOC100274064
GRMZM2G095921	451	0.878	35.8373	TSA: Zea mays contig12503, mRNA sequence
GRMZM2G152686	451	0.922	52.2541	Pyruvate kinase (EC 2.7.1.40)
GRMZM2G067176	450	0.8793	48.9358	hypothetical protein LOC100382050
GRMZM2G152438	450	0.7445	61.4152	Putative uncharacterized protein
GRMZM5G895175	450	0.9109	32.7848	Clone 1546212 mRNA sequence
GRMZM2G382413	450	0.9688	51.767	TBC domain containing protein
GRMZM5G813111	450	0.9182	71.5818	hypothetical protein LOC100191229
GRMZM5G856297	450	0.6001	74.1839	Putative uncharacterized protein
AC152495.1	449	0.0163	23.881	Rust resistance-like protein RP1
GRMZM2G038126	449	0.8254	51.4231	26S protease regulatory subunit 6B
GRMZM2G032252	449	0.8985	44.777	FACT complex subunit SSRP1 (Facilitates chromatin transcription complex subunit SSRP1)(Recombination signal sequence recognition protein 1)(Zm-SSRP1)
GRMZM2G132303	449	0.7305	60.6067	No information
GRMZM2G458494	449	0.9549	57.5704	Full-length cDNA clone ZM_BFb0371K24
GRMZM2G066578	448	0.92	46.5261	Putative uncharacterized protein
GRMZM2G144153	448	0.6608	92.6427	hypothetical protein LOC100273297
GRMZM2G126865	448	0.6636	44.5741	hypothetical protein LOC100381648
GRMZM2G138976	448	0.9705	81.437	LOC100279908 (pco101952), mRNA
GRMZM2G176209	448	0.8657	55.1445	Aquaporin NIP3-1 (NOD26-like intrinsic protein 3-1)(ZmNIP3-1)(ZmNIP3;1)
GRMZM2G164821	448	0.9378	49.341	transmembrane 9 superfamily protein member 1
GRMZM2G045241	448	0.9754	53.7371	hypothetical protein LOC100272250
GRMZM2G030805	448	0.8931	31.0132	Transcribed locus, strongly similar to XP_002467679.1 hypothetical protein SORBIDRAFT_01g032170 [Sorghum bicolor]
AC234158.1	448	0.808	23.5086	TSA: Zea mays contig11733, mRNA sequence
GRMZM2G049141	447	0.8712	19.0826	TSA: Zea mays cultivar W22 CL321Contig1.betc, mRNA sequence
GRMZM2G145280	447	0.8359	111.53	60S ribosomal protein L13-2
GRMZM2G077780	447	0.8516	33.2312	hypothetical protein LOC100381824
GRMZM2G068212	447	0.9393	43.5361	Putative uncharacterized protein
GRMZM2G369912	447	0.6912	39.5973	protein phosphatase 2A regulatory subunit B'
GRMZM2G432796	447	0.7637	33.4138	hypothetical protein LOC100383830
GRMZM2G053273	447	0.8464	57.6284	hypothetical protein LOC100217097
GRMZM2G350447	447	0.8745	19.4947	hypothetical protein LOC100279017 (LOC100279017), mRNA
GRMZM2G078832	445	0.9315	45.5556	TSA: Zea mays contig43996, mRNA sequence
GRMZM2G402002	445	0.9508	32.5213	hypothetical protein LOC100279448
GRMZM2G059825	445	0.9233	62.1101	hypothetical protein LOC100191546
GRMZM2G007025	445	0.9697	84.8915	TSA: Zea mays contig32579, mRNA sequence
GRMZM2G151536	444	0.8748	46.4842	coronatine-insensitive protein 1
GRMZM2G152663	444	0.9271	42.697	TSA: Zea mays contig50326, mRNA sequence
GRMZM2G124532	444	0.8932	27.6753	hypothetical protein LOC100383702
GRMZM2G032496	444	0.9176	45.0076	hypothetical protein LOC100217216
GRMZM2G016827	444	0.8455	86.0986	hypothetical protein LOC100273137
GRMZM2G041175	443	0.8987	85.265	Senescence-associated protein DH
GRMZM2G125411	443	0.859	45.2255	Coronatine-insensitive protein 1
GRMZM2G016894	443	0.8579	48.5833	Putative uncharacterized protein
GRMZM2G028929	443	0.7174	72.8905	coatomer protein2
GRMZM2G409104	443	0.7505	37.6433	hypothetical protein LOC100383626
GRMZM5G899800	442	0.8516	75.714	hypothetical protein LOC100272324
GRMZM2G166659	442	0.4986	62.3989	60S ribosomal protein L23a (LOC100280771), mRNA
GRMZM2G046924	441	0.6529	61.2541	hypothetical protein LOC100217184
GRMZM2G066867	441	0.8497	55.4445	hypothetical protein LOC100191972
GRMZM2G429241	441	0.9289	22.8262	TSA: Zea mays contig31639, mRNA sequence
GRMZM2G033931	441	0.9156	29.8883	TSA: Zea mays contig27118, mRNA sequence
GRMZM2G090226	441	0.6905	74.8975	TSA: Zea mays contig36825, mRNA sequence
GRMZM2G393334	440	0.7144	39.6153	hypothetical protein LOC100194131
GRMZM2G120652	440	0.7314	66.1253	hypothetical protein LOC100272732
GRMZM5G892645	440	0.8816	53.8775	hypothetical protein LOC100273717
GRMZM2G031825	440	0.662	57.0389	hypothetical protein LOC100193826
GRMZM2G040247	440	0.7882	32.3388	hypothetical protein LOC100304345
GRMZM2G033805	440	0.9041	35.4206	hypothetical protein LOC100273728
GRMZM2G122231	439	0.7906	36.3359	Trehalose-6-phosphate synthase
GRMZM2G028516	439	0.9083	63.0778	hypothetical protein LOC100273288
GRMZM2G431156	439	0.9904	120.978	Putative uncharacterized protein
GRMZM5G827171	439	0.8352	51.0927	TPR domain containing protein
GRMZM2G142072	439	0.9265	33.6228	TSA: Zea mays contig51377, mRNA sequence
GRMZM2G049839	439	0.9332	72.2323	TSA: Zea mays contig07877, mRNA sequence
GRMZM2G132000	438	0.654	110.349	ubiquitin-like protein 5
GRMZM2G437119	438	0.8247	50.3865	hypothetical protein LOC100272567
GRMZM2G128214	438	0.8282	50.657	Diacylglycerol kinase
AC235541.1	438	0.9395	37.6266	Putative uncharacterized protein
GRMZM2G006297	438	0.9765	37.4524	hypothetical protein LOC100216636
GRMZM2G107609	437	0.8593	64.8823	Putative uncharacterized protein
GRMZM2G022313	437	0.9655	48.1295	hypothetical protein LOC100279976
GRMZM2G021194	437	0.8522	37.9315	Full-length cDNA clone ZM_BFb0118J16
GRMZM2G574782	437	0.863	56.9068	Probable bifunctional methylthioribulose-1-phosphate dehydratase/enolase-phosphatase E1 [Includes Methylthioribulose-1-phosphate dehydratase(MTRu-1-P dehydratase)(EC 4.2.1.109);Enolase-phosphatase E1(EC 3.1.3.77)(2,3-diketo-5-methylthio-1-phosphopentane phosphatase)]
GRMZM2G054050	437	0.9449	47.8441	hypothetical protein LOC100384267
GRMZM2G096070	437	0.7892	43.0652	Putative uncharacterized protein
GRMZM2G000923	437	0.9067	103.349	nascent polypeptide-associated complex alpha subunit-like protein
GRMZM2G016189	437	0.926	69.0465	No information
GRMZM2G145709	436	0.8347	46.9199	hypothetical protein LOC100193908
GRMZM2G165511	436	0.4869	70.5266	hypothetical protein LOC100192684
GRMZM2G132358	436	0.8813	77.7788	Putative uncharacterized protein
GRMZM2G074589	436	0.9524	50.1564	Asparagine synthetasePutative uncharacterized protein (EC 6.3.5.4);
GRMZM2G493395	436	0.9578	40.9973	1-deoxy-D-xylulose 5-phosphate synthase
GRMZM2G015784	436	0.5498	63.7452	Putative uncharacterized protein
GRMZM2G034575	435	0.9223	36.4247	hypothetical protein LOC100279293
GRMZM2G172101	435	0.7097	26.2779	seryl-tRNA synthetase1
GRMZM2G025024	435	0.9735	39.1515	Putative uncharacterized protein
GRMZM2G024354	435	0.865	110.023	60S ribosomal protein L15
GRMZM2G000114	435	0.9164	38.7067	Protein binding protein
GRMZM2G091119	434	0.8683	48.1272	importin alpha-1b subunit
GRMZM2G121360	434	0.7674	57.7378	Putative uncharacterized protein
GRMZM2G093065	434	0.9046	42.8022	Putative uncharacterized protein
GRMZM2G145063	434	0.8266	37.9258	Putative uncharacterized protein
GRMZM2G153274	434	0.5834	29.5456	hypothetical protein LOC100384858 (LOC100384858), mRNA
GRMZM2G039588	434	0.8577	71.2735	hypothetical protein LOC100280296
GRMZM2G021427	434	0.7175	79.2264	Transcribed locus, strongly similar to NP_001148695.1 beta-expansin 1a [Zea mays]
GRMZM2G071589	433	0.9108	43.7724	hypothetical protein LOC100383130
GRMZM2G429118	433	0.8908	52.9201	Protein capI
GRMZM2G169458	433	0.8031	58.1434	Aldehyde dehydrogenase 3B1
GRMZM2G130868	433	0.8428	51.1545	Clone 273030 mRNA sequence
AC185226.4	433	0.9061	40.1169	No information
GRMZM2G344967	432	0.862	16.4799	hypothetical protein LOC100278485
GRMZM2G348909	431	0.9554	37.6128	hypothetical protein LOC100272323
GRMZM2G018941	431	0.9148	121.626	NADH-ubiquinone oxidoreductase 13 kDa-B subunit
GRMZM2G018356	431	0.9535	32.7963	TSA: Zea mays contig51767, mRNA sequence
GRMZM2G092468	431	0.9264	89.1273	Charged multivesicular body protein 5
GRMZM2G013461	431	0.7584	86.5649	Multidomain cystatinPutative uncharacterized protein ;
GRMZM2G096343	431	0.9554	50.7327	TSA: Zea mays contig22464, mRNA sequence
GRMZM2G027741	431	0.9215	60.3516	protein transporter
GRMZM2G006042	431	0.93	34.7936	hypothetical protein LOC100383196
GRMZM2G128206	430	0.914	86.0965	pollen-specific protein SF3
GRMZM2G164956	430	0.6266	29.8391	Putative uncharacterized protein
GRMZM2G464754	430	0.7638	15.1659	Transcribed locus, moderately similar to NP_001043309.2 Os01g0551900 [Oryza sativa Japonica Group]
GRMZM2G048277	430	0.905	55.6031	peptidyl-prolyl cis-trans isomerase NIMA-interacting 4
GRMZM2G159369	429	0.7659	61.6752	protein disulfide isomerase
GRMZM2G117935	429	0.8769	90.9697	superal1
GRMZM2G084812	429	0.956	84.2005	fasciclin-like arabinogalactan protein 8
GRMZM5G836378	428	0.8246	64.0611	protein SUR2
GRMZM2G062357	428	0.8288	40.8242	Putative uncharacterized protein
GRMZM2G128971	428	0.6863	52.5825	fatty acid desaturase7
GRMZM2G060564	428	0.7933	67.0507	hypothetical protein LOC100381408
GRMZM2G036837	428	0.8823	51.2667	Zinc finger CCCH type domain-containing protein ZFN-like 1
GRMZM2G024808	428	0.9096	50.7726	Nitrate and chloride transporter
GRMZM2G027932	428	0.8713	20.4046	hypothetical protein LOC100303933
GRMZM5G817255	428	0.4333	45.3045	RNA-binding protein 8A
GRMZM2G080940	427	0.8534	51.529	Putative uncharacterized protein
GRMZM2G018126	427	0.9455	45.9131	transmembrane 9 superfamily protein member 4
GRMZM2G418515	427	0.8455	20.4968	TSA: Zea mays contig36919, mRNA sequence
GRMZM2G464000	427	0.9003	37.1884	hypothetical protein LOC100216933
GRMZM2G074687	427	0.9182	64.5091	No information
GRMZM2G165817	427	0.9074	65.5045	hypothetical protein LOC100383510
GRMZM2G145133	427	0.8503	70.3026	hypothetical protein LOC100193035
GRMZM2G333875	426	0.806	48.8756	No information
GRMZM2G092327	426	0.8155	41.5534	hypothetical protein LOC100279527
GRMZM2G455828	426	0.4212	61.3463	40S ribosomal protein S28
GRMZM2G124313	426	0.6976	63.9098	CDP-diacylglycerol--glycerol-3-phosphate 3-phosphatidyltransferase
GRMZM2G008611	426	0.4725	75.8379	No information
GRMZM2G145360	426	0.8913	26.9695	Transcribed locus, moderately similar to XP_002436599.1 hypothetical protein SORBIDRAFT_10g005460 [Sorghum bicolor]
GRMZM2G075333	426	0.9275	49.2692	4-coumarate coenzyme A ligase
GRMZM2G070138	426	0.9447	44.7629	protein CYPRO4
GRMZM2G091258	426	0.88	30.1112	hypothetical protein LOC100279750
GRMZM2G107362	425	0.8804	61.3733	hypothetical protein LOC100274445
GRMZM2G156251	425	0.8669	47.0283	hypothetical protein LOC100193551
GRMZM2G015291	425	0.9095	38.3717	TSA: Zea mays contig10393, mRNA sequence
GRMZM2G106600	425	0.9609	45.265	Hydrolase/ protein serine/threonine phosphatase
GRMZM2G017624	425	0.9396	39.7461	hypothetical protein LOC100383189
GRMZM2G135970	425	0.8506	66.4598	aminoacylase-1
GRMZM2G137528	425	0.9249	58.9684	hypothetical protein LOC100273032
GRMZM2G077541	424	0.85	62.0258	YLS5 (LOC100280536), mRNA
GRMZM2G054559	424	0.8784	33.4758	Phospholipase D alpha 1 (PLD alpha 1)(EC 3.1.4.4)(Choline phosphatase 1)(Phosphatidylcholine-hydrolyzing phospholipase D 1)
GRMZM2G177659	424	0.9436	51.552	Amino acid transporter-like protein
GRMZM2G158766	424	0.8135	129.397	vacuolar ATP synthase subunit F
GRMZM2G063882	424	0.1992	59.9889	hypothetical protein LOC100274679
GRMZM2G146589	424	0.9253	42.3983	hypothetical protein LOC100273907
GRMZM2G144346	424	0.7879	56.9645	Transcribed locus
GRMZM2G326707	424	0.7785	49.8407	Putative uncharacterized protein
GRMZM2G470740	424	0.9424	45.0842	TSA: Zea mays contig48887, mRNA sequence
GRMZM2G078292	423	0.8817	46.3506	hypothetical protein LOC100193038
GRMZM2G156756	423	0.8914	30.6021	hypothetical protein LOC100272505
GRMZM2G131087	423	0.9298	90.3646	Senescence-associated protein DIN1
AC214448.3	423	0.9926	80.8139	Putative uncharacterized protein
GRMZM2G058305	423	0.6656	44.107	TSA: Zea mays contig14256, mRNA sequence
GRMZM2G082330	423	0.2864	50.9274	hypothetical protein LOC100217036
GRMZM2G049895	423	0.7684	46.1355	Putative uncharacterized protein
GRMZM2G063394	423	0.9447	33.4172	TSA: Zea mays contig10171, mRNA sequence
GRMZM2G004183	423	0.8287	56.4196	hypothetical protein LOC100277263
GRMZM2G345725	422	0.939	34.2812	TSA: Zea mays contig64581, mRNA sequence
GRMZM2G087233	422	0.7297	79.0454	60S ribosomal protein L10 (QM protein homolog)
GRMZM2G164743	421	0.8789	46.0924	hypothetical protein LOC100381734
GRMZM2G126691	421	0.8659	28.2881	hypothetical protein LOC100383427
GRMZM2G164018	421	0.9201	37.9707	hypothetical protein LOC100191742
GRMZM2G104958	421	0.9687	29.612	hypothetical protein LOC100383190
AC195154.3	421	0.7428	30.6893	Transcribed locus, strongly similar to XP_002458396.1 hypothetical protein SORBIDRAFT_03g032760 [Sorghum bicolor]
GRMZM2G175272	421	0.9017	85.6209	DCN1-like protein 2
GRMZM2G047431	420	0.9585	60.9235	hypothetical protein LOC100273017
AC192451.3	420	0.8883	89.1344	Putative uncharacterized protein
GRMZM2G143625	420	0.977	71.1906	Putative uncharacterized protein
GRMZM2G144403	419	0.8184	36.9019	hypothetical protein LOC100279497
GRMZM2G111533	419	0.7279	73.6784	Putative uncharacterized protein
GRMZM2G416308	419	0.848	43.2019	hypothetical protein LOC100279274
GRMZM2G091302	419	0.8579	58.7349	polyketide synthesis homolog1
GRMZM2G020148	418	0.7983	83.8237	hypothetical protein LOC100275507
AC212068.4	418	0.8438	93.7923	No information
GRMZM2G064374	418	0.9068	49.113	Putative uncharacterized protein
GRMZM2G064390	418	0.8394	47.6615	hypothetical protein LOC100273603
GRMZM2G086030	418	0.7227	19.1678	Clone 343185 mRNA sequence
GRMZM2G017805	417	0.8764	43.8172	hypothetical protein LOC100383668
GRMZM2G450125	417	0.7426	37.6494	beta-amylase
GRMZM2G174738	417	0.9295	56.2873	hypothetical protein LOC100304358
GRMZM2G012453	417	0.867	28.5008	TSA: Zea mays contig13132, mRNA sequence
GRMZM2G145101	417	0.5494	42.9443	carbonic anhydrase
GRMZM2G474658	417	0.8134	26.1881	hypothetical protein LOC100279509
GRMZM2G167856	417	0.8607	60.7954	MEK homolog1
GRMZM2G035465	417	0.9515	62.9616	hypothetical protein LOC100274569
GRMZM2G126821	416	0.7566	52.66	hypothetical protein LOC100273082
GRMZM2G113928	416	0.8321	44.9172	hypothetical protein LOC100277195
GRMZM2G003692	416	0.8392	55.2578	Dehydrogenase/reductase SDR family member 7
GRMZM2G157019	416	0.7604	81.5252	Nucleosome/chromatin assembly factor A
GRMZM2G049091	415	0.8935	82.7726	ATP binding protein
GRMZM2G179301	415	0.6418	56.4299	hypothetical protein LOC100272558
GRMZM2G017013	415	0.7644	44.4196	protein binding protein
GRMZM2G042889	414	0.8585	20.9136	No information
GRMZM2G163277	414	0.8898	19.3028	hypothetical protein LOC100383255
GRMZM2G464401	414	0.7923	50.9837	plasminogen activator inhibitor 1 RNA-binding protein
GRMZM2G414496	414	0.665	35.0065	ARP2/3 complex 34 kDa subunit
GRMZM2G305046	414	0.6941	107.337	Histone H2A
GRMZM2G147046	414	0.8649	103.296	Suppressor/enhancer of lin-12 protein 9
GRMZM2G010406	414	0.8802	55.9701	hypothetical protein LOC100274106
GRMZM2G140500	414	0.9187	21.9608	TSA: Zea mays contig09156, mRNA sequence
GRMZM2G095562	414	0.8763	44.4045	hypothetical protein LOC100382481
GRMZM5G860761	413	0.8378	118.618	Glucan endo-1,3-beta-glucosidase 4
GRMZM2G151387	413	0.8995	36.0176	hypothetical protein LOC100381870
GRMZM5G852338	413	0.6933	65.7366	Transcribed locus, strongly similar to XP_002458044.1
AC208204.3	413	0.4046	223.808	17.4 kDa class I heat shock protein 3
GRMZM2G014833	413	0.8948	51.7732	protein kinase PK4
GRMZM2G055992	413	0.8763	34.7627	hypothetical protein LOC100274964
GRMZM2G008410	413	0.8137	56.1875	hypothetical protein LOC100273088
GRMZM2G123519	413	0.9516	56.8155	Putative uncharacterized protein
GRMZM2G001272	412	0.8628	49.0321	Tubby-like protein
GRMZM2G035017	412	0.612	72.4968	40S ribosomal protein S4
GRMZM2G087625	412	0.9532	49.3502	No information
GRMZM2G140150	412	0.8348	58.451	pyruvate dehydrogenase E1 component alpha subunit
GRMZM2G027392	412	0.8531	136.012	B12D protein
GRMZM2G476637	412	0.8522	38.4885	hypothetical protein LOC100279869 (LOC100279869), mRNA
GRMZM2G113950	411	0.9419	39.3188	NAC domain-containing protein 78
GRMZM2G078360	411	0.7478	20.9959	hypothetical protein LOC100304369
GRMZM2G007675	411	0.9407	45.9512	TBC domain containing protein
GRMZM2G101515	411	0.925	34.4933	Putative uncharacterized protein
GRMZM5G875502	411	0.9288	33.9314	Histone-lysine N-methyltransferase EZ2 (EC 2.1.1.43)(Enhancer of zeste protein 2)
GRMZM2G171520	411	0.744	45.4014	hypothetical protein LOC100191579
GRMZM2G331902	411	0.8849	53.6291	hypothetical protein LOC100277833 (LOC100277833), mRNA
GRMZM2G012690	411	0.9293	61.588	hypothetical protein LOC100279866
GRMZM2G131443	411	0.8445	26.6397	TSA: Zea mays contig02575, mRNA sequence
GRMZM2G151916	410	0.9258	55.0264	shaggy-related protein kinase eta
GRMZM2G461586	410	0.9572	100.742	TSA: Zea mays contig08931, mRNA sequence
GRMZM2G011078	410	0.8582	53.6612	Putative uncharacterized protein
GRMZM2G105398	410	0.8996	56.2829	Putative uncharacterized protein
GRMZM2G094595	410	0.7463	64.7804	RWD domain-containing protein 1
GRMZM2G142640	410	0.7491	123.09	60S ribosomal protein L24
GRMZM2G102845	409	0.8711	25.6172	TSA: Zea mays contig12048, mRNA sequence
GRMZM2G058289	409	0.842	40.0463	TSA: Zea mays contig08103, mRNA sequence
GRMZM2G321767	409	0.6857	24.6669	TSA: Zea mays contig03488, mRNA sequence
AC155622.2	409	0.9841	88.5446	Putative uncharacterized protein
GRMZM2G070562	409	0.9002	47.9466	hypothetical protein LOC100382925
AC226230.2	409	0.9248	26.2534	Putative uncharacterized protein
GRMZM2G056103	409	0.9402	28.5968	Clone 295588 mRNA sequence
GRMZM2G109743	409	0.7169	69.5999	dehydrogenase/reductase SDR family member 2
GRMZM2G389118	408	0.8983	24.7626	TSA: Zea mays contig45097, mRNA sequence
GRMZM2G021069	408	0.9082	34.8295	minichromosome maintenance protein
GRMZM2G329885	408	0.7889	32.8445	Full-length cDNA clone ZM_BFb0020O12
GRMZM2G127632	407	0.9347	32.7335	TSA: Zea mays contig30804, mRNA sequence
GRMZM2G118363	407	0.9502	47.2408	No information
GRMZM2G103945	407	0.9152	71.9599	Aquaporin TIP4-1 (Tonoplast intrinsic protein 4-1)(ZmTIP4-1)(ZmTIP4;1)
GRMZM2G081652	407	0.8355	43.3836	patellin-1 (LOC100284590), mRNA
GRMZM2G103137	407	0.8484	46.7787	hypothetical protein LOC100381992
GRMZM2G017187	407	0.9678	40.7931	TSA: Zea mays contig44033, mRNA sequence
GRMZM2G178415	407	0.49	39.5955	Glutamate dehydrogenase (GDH)(EC 1.4.1.3)
GRMZM2G091632	406	0.9336	35.3714	TSA: Zea mays contig02684, mRNA sequence
GRMZM2G170128	406	0.765	44.8491	Putative uncharacterized protein
GRMZM2G029077	406	0.9403	35.4191	Adaptin N terminal region family protein
GRMZM2G064594	405	0.8875	57.4579	Putative uncharacterized protein
AC149829.2	405	0.759	34.045	Kelch motif family protein
GRMZM2G178618	405	0.8986	33.6078	hypothetical protein LOC100193726
GRMZM2G139822	405	0.9643	55.804	Transcribed locus, strongly similar to NP_001142108.1 hypothetical protein LOC100274272 [Zea mays]
GRMZM2G107696	405	0.6421	26.8432	hypothetical protein LOC100383086
GRMZM2G170843	405	0.9255	44.3031	ubiquilin-1
GRMZM2G140832	405	0.9536	46.3018	hypothetical protein LOC100280268
GRMZM2G703490	404	0.9213	71.4294	No information
GRMZM2G001639	404	0.9007	56.663	Putative uncharacterized protein
GRMZM2G414848	404	0.9297	109.58	Putative uncharacterized protein
GRMZM2G110681	404	0.9731	76.0043	Putative uncharacterized protein
GRMZM5G820122	404	0.8583	31.0249	low phytic acid 1
GRMZM2G108463	404	0.8404	53.941	hypothetical protein LOC100382239
GRMZM2G104199	404	0.8893	44.8004	hypothetical protein LOC100275558
GRMZM2G069410	404	0.9278	64.4231	No information
GRMZM2G150406	403	0.9513	47.8729	hypothetical protein LOC100273225
GRMZM2G044132	403	0.0358	71.7928	Putative uncharacterized protein
GRMZM5G859592	403	0.8666	97.1748	TSA: Zea mays contig37255, mRNA sequence
GRMZM2G002391	403	0.9325	63.948	nucleoside transporter
GRMZM2G033117	403	0.6792	65.3932	gda-1 (LOC100282537), mRNA
GRMZM2G022088	403	0.9334	72.2409	hypothetical protein LOC100276317
GRMZM2G146161	403	0.9501	45.5892	TSA: Zea mays contig16856, mRNA sequence
GRMZM2G179976	402	0.7627	58.1493	hypothetical protein LOC100273601
GRMZM2G149768	402	0.3653	45.5159	elongation factor alpha2
GRMZM2G053916	402	0.6724	48.4894	hypothetical protein LOC100191322
GRMZM2G031004	402	0.8848	48.0633	Putative uncharacterized protein
GRMZM2G054162	402	0.883	25.5943	Transcribed locus, strongly similar to XP_002453143.1 hypothetical protein SORBIDRAFT_04g000775 [Sorghum bicolor]
GRMZM2G050553	401	0.9845	55.549	hypothetical protein LOC100273329
GRMZM2G342327	401	0.9061	37.2992	hypothetical protein LOC100193323
GRMZM2G164562	401	0.9761	62.0313	chorismate synthase 2
GRMZM2G139894	401	0.9129	30.0884	Putative uncharacterized protein
GRMZM2G125531	401	0.8523	53.1561	hypothetical protein LOC100274205
AC233870.1	401	0.9053	53.3202	Adhesion regulating molecule conserved region family protein
GRMZM2G155321	401	0.7837	45.6627	hypothetical protein LOC100216791
GRMZM2G079196	400	0.9619	61.5818	COP9 signalosome complex subunit 2
GRMZM2G009936	400	0.6069	98.6602	60S ribosomal protein L36
GRMZM2G463032	400	0.5393	23.398	hypothetical protein LOC100382151
GRMZM2G316113	400	0.3692	23.4511	nucleosome/chromatin assembly factor C
GRMZM2G424832	400	0.7628	25.4984	cellulose synthase-4
GRMZM2G348512	399	0.6143	63.0424	hypothetical protein LOC100274597
GRMZM5G802392	398	0.8946	111.825	hypothetical protein LOC100276353
GRMZM2G038284	398	0.6562	50.3814	Fiber protein Fb2
GRMZM5G824600	398	0.6904	55.1039	Alcohol dehydrogenase class-3 (EC 1.1.1.1)(Alcohol dehydrogenase class-III)(S-(hydroxymethyl)glutathione dehydrogenase)(EC 1.1.1.284)(Glutathione-dependent formaldehyde dehydrogenase)(GSH-FDH)(FALDH)(FDH)(EC 1.1.1.-)
GRMZM2G144372	398	0.9844	61.8634	vacuolar ATP synthase subunit C
GRMZM2G481755	398	0.8868	54.6937	hypothetical protein LOC100381561 (LOC100381561), mRNA
GRMZM2G077208	397	0.4693	80.8035	60S acidic ribosomal protein P3 (P1/P2-like)(P3A)
GRMZM2G103230	397	0.914	27.2419	TSA: Zea mays contig35090, mRNA sequence
GRMZM2G119175	397	0.8423	47.7526	hypothetical protein LOC100191614
GRMZM2G162788	397	0.9468	130.064	Nitrate-induced NOI protein
GRMZM2G174136	397	0.8095	53.6999	hypothetical protein LOC100275635
GRMZM2G048775	397	0.8566	59.5591	Putative uncharacterized protein
GRMZM2G171604	396	0.9425	56.6161	26S protease regulatory subunit S10B
GRMZM2G161611	396	0.8777	58.2264	protein kinase CK2 regulatory subunit CK2B3
GRMZM2G145578	396	0.8671	77.3126	hypothetical protein LOC100273413
GRMZM2G161154	396	0.7384	122.296	metallothionein-like protein type 2
GRMZM2G079031	396	0.8027	27.3257	TSA: Zea mays contig22099, mRNA sequence
GRMZM2G169033	396	0.9285	42.2983	Putative laccase
GRMZM2G054821	396	0.8555	30.133	hypothetical protein LOC100279721 (LOC100279721), mRNA
GRMZM2G369839	396	0.7175	110.781	Putative uncharacterized protein
GRMZM5G892675	396	0.7772	23.6129	No information
GRMZM2G038375	396	0.8372	80.0954	protein translocase/ protein transporter
GRMZM2G048012	396	0.9302	41.2916	hypothetical protein LOC100280365
GRMZM2G047774	396	0.9732	44.255	AKINbetagamma-1 protein kinase
GRMZM2G401050	396	0.8313	32.5165	Full-length cDNA clone ZM_BFb0187L14
GRMZM2G070047	396	0.5614	63.7769	ubiquitin-conjugating enzyme E2 I
GRMZM2G160556	395	0.95	42.1915	hypothetical protein LOC100383012
GRMZM2G135283	395	0.8192	45.9098	Serine hydroxymethyltransferase (EC 2.1.2.1)
[truncated: 14,712 more rows]

## Sheet: 4B
	Genes expressed in MP.
Locus	Uniq_reads_num	Coverage	RPKM	Annotation (from v2 of B73 reference genome)
GRMZM5G841015	65539	0.9961	4126.91	Extensin-like protein Precursor
GRMZM2G390896	50098	0.9953	6431.75	putative protein kinase
GRMZM2G478920	49673	0.8376	3278.08	No information
GRMZM2G047055	48329	0.7364	5307.52	Actin-1
GRMZM2G129064	46997	0.8967	5052.34	pollen-specific protein NTP303
GRMZM2G142584	42961	0.9063	4189.39	pollen-specific protein NTP303
GRMZM2G152328	37297	0.6365	4586.09	Actin-1
GRMZM2G162461	37249	0.9428	3919.97	hypothetical protein LOC100274086
GRMZM2G080056	35775	0.9945	4825.98	Putative uncharacterized protein
GRMZM2G060583	35117	0.948	2038.59	Pollen signalling protein with adenylyl cyclase activity Fragment
GRMZM2G364349	32030	0.9608	4388.57	Pectate lyasePutative uncharacterized protein
GRMZM2G078804	30713	0.9714	5656.24	hypothetical protein LOC100192853
GRMZM2G153268	30526	0.9503	6874.55	hypothetical protein LOC100194335
GRMZM2G125356	29618	0.9289	3477.53	pectin methylesterase1 (pme1), mRNA
GRMZM5G876285	29509	0.9499	8219.85	Profilin-3 (ZmPRO3)
GRMZM2G068682	28936	0.9958	3274.82	L-ascorbate oxidase
GRMZM2G157929	28538	0.9893	2973.82	hypothetical protein LOC100194388
GRMZM2G109842	27535	0.9718	7583.61	Profilin-2 (ZmPRO2)
GRMZM2G166044	25763	0.9842	3686.87	hypothetical protein LOC100277818
GRMZM2G122816	25625	0.9766	3489.49	Transcribed locus
GRMZM2G151755	25544	0.3651	3602.83	Hypothetical protein LOC100273946
GRMZM2G431856	25370	0.9934	4532.32	hypothetical protein LOC100277001
GRMZM2G005643	24260	0.9697	5141.49	hypothetical protein LOC100216880
GRMZM2G082517	23980	0.9876	5601.53	fasciclin-like arabinogalactan protein 8
GRMZM2G317406	23859	0.7891	6214.28	Pollen-specific protein C13 Precursor
GRMZM2G027782	23675	0.9727	3366.4	hypothetical protein LOC100191230
GRMZM2G327357	23101	0.9992	2308.88	Full-length cDNA clone ZM_BFb0334E14
GRMZM2G025833	21848	0.9946	2404.76	beta-amylase
GRMZM2G160113	21808	0.986	4984.67	hypothetical protein LOC100273948
GRMZM2G323418	21748	0.8431	2568.28	hypothetical protein LOC100280002 (LOC100280002), mRNA
GRMZM5G840582	21682	0.968	1751.25	alanine aminotransferase 2
GRMZM2G074361	21119	0.9781	5651.08	Profilin-1 (ZmPRO1)
GRMZM2G448511	20448	0.887	6076.52	dehydrin 13
GRMZM2G029249	18968	0.9867	3239.53	desiccation-associated protein
GRMZM2G419209	18850	0.5193	5404.63	hypothetical protein LOC100303847
GRMZM2G034924	18540	0.9647	3409.27	hypothetical protein LOC100192566
GRMZM2G156857	18417	0.9756	3791.46	hypothetical protein LOC100280436 (LOC100280436), mRNA
GRMZM2G066950	18072	0.9971	2161.31	hypothetical protein LOC100217105
GRMZM2G025175	17898	0.9743	4691.66	hypothetical protein LOC100192702
GRMZM2G378547	17844	0.7197	1762.57	Pti1 protein
GRMZM2G012966	17535	0.552	888.633	hypothetical protein LOC100216601
GRMZM2G320175	17527	0.243	1880.08	Exopolygalacturonase Precursor (ExoPG)(EC 3.2.1.67)(Pectinase)(Galacturan 1,4-alpha-galacturonidase)
GRMZM2G175243	17396	0.9908	5612.86	hypothetical protein LOC100277563
GRMZM2G462635	16681	0.9771	4254.1	hypothetical protein LOC100273743
GRMZM2G063435	16414	0.9199	2158.27	Hypothetical protein LOC100194328
GRMZM2G072886	16279	0.7309	3655.98	Expansin-B9 Precursor (ZmEXPB9)(Beta-expansin-1b)(Pollen allergen Zea m 1)(Allergen Zea m 1)
GRMZM2G128549	15982	0.9956	1571.03	hypothetical protein LOC100278720
GRMZM2G073155	15801	0.9733	6440.76	hypothetical protein LOC100273743
GRMZM2G006765	15722	0.9709	2286.05	hypothetical protein LOC100304239
GRMZM2G154397	15627	0.7953	1513.03	S-adenosylmethionine decarboxylase proenzyme Precursor (AdoMetDC)(SAMDC)(EC 4.1.1.50) [Contains S-adenosylmethionine decarboxylase alpha chain;S-adenosylmethionine decarboxylase beta chain]
GRMZM2G160526	15556	0.4506	2237.96	Exopolygalacturonase Precursor (ExoPG)(EC 3.2.1.67)(Pectinase)(Galacturan 1,4-alpha-galacturonidase)
GRMZM2G112579	15458	0.8214	2156.63	No information
GRMZM2G075077	15425	0.9653	1377.83	hypothetical protein LOC100381475
GRMZM2G153292	15396	0.9375	1993.33	Tubulin alpha-1 chain (Alpha-1-tubulin)
GRMZM2G135570	15348	0.8822	3348.5	Exopolygalacturonase Precursor (ExoPG)(EC 3.2.1.67)(Pectinase)(Galacturan 1,4-alpha-galacturonidase)
GRMZM2G120563	15303	0.4719	675.327	hypothetical protein LOC100280310
GRMZM2G133129	15162	0.8754	6078.98	Putative uncharacterized protein
GRMZM2G024887	15019	0.9385	3531.93	hypothetical protein LOC100272616
GRMZM2G538064	14971	0.9949	2080.38	hypothetical protein LOC100384550 (LOC100384550), mRNA
GRMZM2G122230	14899	0.9387	3918.12	pectinesterase inhibitor domain containing protein
GRMZM2G321870	14779	0.9794	1774.43	Putative uncharacterized protein
GRMZM2G098278	14757	0.9995	1954.05	hypothetical protein LOC100192919
GRMZM2G038001	14702	0.9932	1430.83	endoglucanase
GRMZM2G450125	14633	0.8397	1250.02	beta-amylase
GRMZM2G137037	14519	0.9763	3011.8	hypothetical protein LOC100216952
GRMZM2G012611	14218	0.9996	1248.13	hypothetical protein LOC100272425
GRMZM2G160626	14073	0.4991	2174.25	Transcribed locus, moderately similar to NP_001159159.1 hypothetical protein LOC100304242 [Zea mays]
GRMZM5G829894	13779	0.9059	2157.45	Putative uncharacterized protein Fragment
GRMZM2G130348	13723	0.8369	1287.89	cyclin-like F-box
GRMZM2G418644	13644	0.2258	1429.7	Exopolygalacturonase Precursor (ExoPG)(EC 3.2.1.67)(Pectinase)(Galacturan 1,4-alpha-galacturonidase)
GRMZM2G161512	13586	0.9959	1705.72	No information
GRMZM2G382413	13380	0.9595	1456.32	TBC domain containing protein
GRMZM2G012263	13328	0.9994	2033.46	hypothetical protein LOC100216922
GRMZM2G152466	13022	0.8276	1386.5	Tubulin alpha-4 chain Fragments (Alpha-4-tubulin)
GRMZM2G397242	12672	0.9071	3599.53	Transcribed locus
AC233959.1	11958	0.999	2972.13	No information
GRMZM2G172664	11871	0.7268	2754.55	hypothetical protein LOC100216968
GRMZM2G455557	11667	0.8857	823.493	Putative uncharacterized protein
GRMZM2G089409	11603	0.6613	3071.16	Transcribed locus, moderately similar to XP_002463460.1 hypothetical protein SORBIDRAFT_01g000290
GRMZM2G091338	11599	0.8976	1521.06	No information
GRMZM2G070961	11510	0.9511	1018.82	hypothetical protein LOC100272561
GRMZM2G001116	11426	0.9805	1137.81	hypothetical protein LOC100382602
GRMZM2G060937	11417	0.9653	3589.02	No information
GRMZM2G095895	11003	0.9334	3732.33	hypothetical protein LOC100273713
GRMZM2G088371	10854	0.9835	4380.47	Putative uncharacterized protein
GRMZM2G175779	10753	0.9611	956.315	hypothetical protein LOC100194296
GRMZM5G871013	10703	0.6901	2002.78	No information
GRMZM2G146551	10660	0.3174	2218.83	hypothetical protein LOC100278819 (LOC100278819), mRNA
GRMZM2G372180	10449	0.9732	804.38	No information
GRMZM2G353497	10192	0.7438	1546.32	hypothetical protein LOC100304221
GRMZM2G106424	10192	0.8967	1619.66	14-3-3-like protein
GRMZM2G065012	10044	0.4913	585.291	hypothetical protein LOC100381653
GRMZM2G409726	9940	0.7351	1020.58	polyubiquitin
GRMZM2G394259	9861	0.187	1058.7	hypothetical protein LOC100304221
GRMZM2G139513	9834	0.8386	3181.36	Group 3 pollen allergen
AC190609.3	9815	0.8326	1151.3	60S ribosomal protein L7
GRMZM2G431573	9805	0.9645	704.469	Transcribed locus, strongly similar to XP_002438965.1 hypothetical protein SORBIDRAFT_10g029070 [Sorghum bicolor]
GRMZM2G165413	9786	0.9734	677.24	Transcribed locus, moderately similar to XP_002467099.1 hypothetical protein SORBIDRAFT_01g019600 [Sorghum bicolor]
GRMZM2G041448	9708	0.9701	4739.1	Group 3 pollen allergen
GRMZM2G018372	9510	0.7245	593.939	hypothetical protein LOC100383325
GRMZM2G166035	9445	0.835	1319.23	Protein phosphatase 2C isoform epsilon
GRMZM2G019328	9389	0.9541	2108.61	Putative uncharacterized protein
GRMZM2G165433	9316	0.9718	801.977	Putative uncharacterized protein
GRMZM2G007708	9171	0.9812	3006.64	pollen allergen Phl p 2
GRMZM2G168449	9112	0.9245	609.553	hypothetical protein LOC100217264
GRMZM2G004927	9061	0.9992	1828.43	Putative uncharacterized protein
GRMZM2G056221	8920	0.999	2265.39	Serine threonine kinase
GRMZM2G167149	8740	0.9658	2031.89	pollen allergen Phl p 2
GRMZM2G164674	8578	0.9983	901.945	hypothetical protein LOC100384494
GRMZM2G442008	8572	0.8796	1314.39	hypothetical protein LOC100280019
GRMZM2G138516	8557	0.9831	1010.03	hypothetical protein LOC100383870
GRMZM2G139517	8494	0.9958	2881.25	pectinesterase inhibitor domain containing protein
GRMZM2G136170	8481	0.9968	669.313	hypothetical protein LOC100384494
GRMZM2G071327	8392	0.9693	2102.9	peroxidase 65
GRMZM2G173738	8379	0.9596	1532.73	hypothetical protein LOC100276437
GRMZM2G108766	8337	0.9305	1099.18	Tubulin beta-3 chain (Beta-3-tubulin)
GRMZM2G079661	8332	0.6995	1354.89	hypothetical protein LOC100194407
GRMZM2G126922	8236	0.9724	1499.84	Actin-depolymerizing factor
GRMZM2G047699	8012	0.989	3076.14	hypothetical protein LOC100276437
GRMZM2G439422	7961	0.9447	1252.91	Peroxidase 65
GRMZM2G116427	7901	0.9303	1514.38	Mitochondrion protein
GRMZM2G163099	7828	0.9734	2124.86	Hypothetical protein LOC100383430
GRMZM2G131334	7662	0.9487	657.97	hypothetical protein LOC100278992
GRMZM2G139223	7609	0.9749	974.312	Peroxidase 65
GRMZM2G000044	7570	0.7568	1680.03	nitrate-induced NOI protein
GRMZM2G158593	7414	0.9988	2222.11	hypothetical protein LOC100194144
GRMZM2G153368	7409	0.8952	2403.21	low-molecular-weight cysteine-rich protein LCR69
GRMZM2G137676	7312	0.987	775.162	hypothetical protein LOC100216733
GRMZM2G071883	7275	0.9997	590.328	nitrate-induced NOI protein
GRMZM2G468788	7235	0.8835	2368.76	hypothetical protein LOC100216786
GRMZM2G047310	7170	0.8741	455.354	hypothetical protein LOC100273789
GRMZM2G335052	7138	0.9103	534.52	hypothetical protein LOC100194282
GRMZM2G050364	7128	0.9984	914.157	hypothetical protein LOC100384558
GRMZM2G146573	7124	0.9758	2478.41	Putative uncharacterized protein
GRMZM2G003838	7122	0.9961	1682.93	hypothetical protein LOC100216771
GRMZM2G137713	7059	0.9971	631.002	hypothetical protein LOC100274175 (LOC100274175), mRNA
GRMZM2G012328	7030	0.8513	843.636	pepsin A
GRMZM2G450498	7007	0.9089	945.753	O-succinylhomoserine sulfhydrylase
GRMZM2G426511	6904	0.9676	1031.47	hypothetical protein LOC100216771
GRMZM2G139431	6895	0.9034	2468.98	No information
GRMZM2G052434	6819	0.9829	570.943	hypothetical protein LOC100304238
GRMZM2G482245	6787	0.809	1082.07	hypothetical protein LOC100193104
GRMZM2G020131	6754	0.9609	2229.19	Transcribed locus, strongly similar to XP_002467763.1 hypothetical protein SORBIDRAFT_01g033640 [Sorghum bicolor]
GRMZM2G117603	6751	0.883	1389.81	No information
GRMZM2G174565	6744	0.9384	1390.71	Transcribed locus, strongly similar to NP_001066795.1 Os12g0489300 [Oryza sativa Japonica Group]
GRMZM2G442148	6690	0.9407	708.301	hypothetical protein LOC100193104
GRMZM5G882986	6676	0.963	817.193	hypothetical protein LOC100273896
GRMZM2G141034	6649	0.9196	666.728	Actin-depolymerizing factor 1 (ADF-1)(ZmADF1)(ZmABP1)
GRMZM2G080871	6584	0.6206	674.31	No information
GRMZM2G433959	6548	0.8651	1367.59	No information
GRMZM2G010941	6484	0.9283	714.644	TBC domain containing protein
GRMZM2G151122	6474	0.8112	696.897	hypothetical protein LOC100279457
GRMZM2G052006	6406	0.9884	864.158	pepsin A
GRMZM2G097122	6376	0.958	1817.46	Actin-depolymerizing factor 2 (ADF-2)(ZmADF2)(ZmABP2)
GRMZM5G886913	6323	0.9388	1088.26	Putative uncharacterized protein
GRMZM2G030531	6313	0.87	876.759	hypothetical protein LOC100383352
GRMZM2G097533	6291	0.8687	643.493	pepsin A
GRMZM2G014240	6277	0.9444	530.466	hypothetical protein LOC100382506
GRMZM2G439306	6276	0.9793	546.625	hypothetical protein LOC100191437
GRMZM2G112377	6274	0.9416	705.487	hypothetical protein LOC100304340
GRMZM2G089288	6170	0.9203	1336.58	No information
GRMZM2G083243	6168	0.9249	750.503	Tubulin alpha-6 chain (Alpha-6-tubulin)
GRMZM2G121256	6165	0.8589	1587.13	hypothetical protein LOC100191437
GRMZM2G066191	6157	0.7724	703.654	Tubulin beta-4 chain (Beta-4-tubulin)
GRMZM2G112984	6147	0.9445	701.201	pectinesterase-1
GRMZM2G133113	5979	0.9434	2856.03	Putative uncharacterized protein
GRMZM2G136400	5969	0.9098	784.018	hypothetical protein LOC100384512
GRMZM2G094811	5913	0.2822	719.833	Zea m 13 allergen Fragment
GRMZM2G463471	5891	0.9874	1648.47	pectinesterase-1
GRMZM2G307404	5887	0.9275	1932.6	Putative uncharacterized protein
GRMZM2G073814	5828	0.987	599.393	hypothetical protein LOC100383999
GRMZM2G309063	5730	0.3467	315.273	Ubiquitin ligase SINAT3
AC189771.3	5679	0.9977	3192.91	actin-depolymerizing factor
GRMZM2G083248	5640	0.9817	720.678	Putative uncharacterized protein
GRMZM2G005798	5557	0.993	788.786	Putative uncharacterized protein
GRMZM2G332660	5504	0.9905	749.925	No information
GRMZM2G406026	5479	0.8376	1500.56	Putative uncharacterized protein
GRMZM2G054152	5469	0.9756	583.576	hypothetical protein LOC100381827 (LOC100381827), mRNA
GRMZM2G004799	5428	0.9986	613.177	Putative uncharacterized protein
GRMZM2G089699	5399	0.7725	935.815	No information
GRMZM2G386824	5390	0.8954	436.502	TSA: Zea mays contig24385, mRNA sequence
GRMZM2G035839	5336	0.9669	616.451	hypothetical protein LOC100191480
GRMZM2G057823	5334	0.9122	768.732	Fructose-bisphosphate aldolase, cytoplasmic isozyme (EC 4.1.2.13)
GRMZM2G102347	5278	0.8717	827.994	Expansin-B11 Precursor (ZmEXPB11)(Beta-expansin-11)(Pollen allergen Zea m 1a)(Pollen allergen Zea m 1b)(Allergen Zea m 1)
GRMZM2G003059	5257	0.9372	1261.73	Putative uncharacterized protein
GRMZM2G020852	5251	0.2541	1010.42	hypothetical protein LOC100191480
GRMZM2G028247	5120	0.9995	672.503	hypothetical protein LOC100383236
AC234515.1	5008	0.9985	917.46	Putative uncharacterized protein
GRMZM2G024495	4975	0.8768	886.835	Putative uncharacterized protein
GRMZM2G450501	4962	0.9913	1751.17	Putative uncharacterized protein
GRMZM2G135456	4950	0.991	375.853	Transcribed locus, strongly similar to XP_002468027.1 hypothetical protein SORBIDRAFT_01g038320 [Sorghum bicolor]
GRMZM2G043141	4884	0.9276	609.43	Putative uncharacterized protein
GRMZM2G106899	4861	0.7979	1063.38	hypothetical protein LOC100272575
GRMZM2G098099	4813	0.9893	1148.41	Transcribed locus, strongly similar to XP_002440966.1 hypothetical protein SORBIDRAFT_09g018000 [Sorghum bicolor]
GRMZM2G104118	4716	0.8708	547.931	N-acetylglucosaminyltransferase III
GRMZM2G172751	4682	0.9958	340.089	Hypothetical protein LOC100384818
GRMZM2G059052	4676	0.9985	575.547	Alpha-expansin 3
GRMZM2G081322	4646	0.8904	298.627	Transcribed locus, strongly similar to XP_002467837.1 hypothetical protein SORBIDRAFT_01g034950 [Sorghum bicolor]
GRMZM2G178892	4595	0.9	513.151	MGD2
GRMZM2G022347	4555	0.3423	1203.04	Hypothetical protein LOC100384818
GRMZM5G885644	4553	0.9937	390.301	hypothetical protein LOC100278338 (LOC100278338), mRNA
GRMZM2G112100	4549	0.9457	374.975	Transcribed locus
GRMZM2G476848	4488	0.6897	1186.63	pollen-specific arabinogalacta protein BAN102
GRMZM2G099167	4473	0.9229	551.393	Tubulin alpha-5 chain (Alpha-5-tubulin)
GRMZM2G060400	4463	0.9879	456.702	hypothetical protein LOC100383399
GRMZM2G103382	4403	0.6863	287.465	Transcribed locus
GRMZM2G172081	4337	0.995	485.669	Transcribed locus, moderately similar to XP_002464834.1 hypothetical protein SORBIDRAFT_01g027400 [Sorghum bicolor]
GRMZM2G033359	4277	0.996	465.108	hypothetical protein LOC100383126
GRMZM2G436856	4266	0.9856	1876.51	Putative uncharacterized protein
GRMZM2G438722	4264	0.919	318.719	Putative uncharacterized protein
GRMZM2G075222	4233	0.9771	1127.74	Transcribed locus, moderately similar to XP_002464834.1 hypothetical protein SORBIDRAFT_01g027400 [Sorghum bicolor]
GRMZM2G350662	4178	0.9296	1711.58	Putative uncharacterized protein
GRMZM2G108829	4148	0.6935	371.06	hypothetical protein LOC100381504
GRMZM2G155357	4144	0.9907	494.873	hypothetical protein LOC100279486 (LOC100279486), mRNA
GRMZM2G414899	4119	0.909	484.786	pollen allergen Phl p 11
GRMZM2G471779	4098	0.6093	389.223	hypothetical protein LOC100276165
GRMZM2G066448	4090	0.9269	397.573	Full-length cDNA clone ZM_BFb0280N04
GRMZM2G090505	4075	0.9238	974.217	ABA-induced protein
GRMZM2G350802	3971	0.9292	419.339	TSA: Zea mays contig17334, mRNA sequence
GRMZM2G048172	3959	0.9418	414.315	Transcribed locus, moderately similar to NP_001141787.1 hypothetical protein LOC100273923
AC203535.4	3957	0.6713	348.368	CDC5 protein
GRMZM2G120816	3948	0.7721	318.038	hypothetical protein LOC100192681
GRMZM2G309847	3947	0.614	1073.77	pollen-specific arabinogalacta protein BAN102
GRMZM2G133282	3932	0.9759	362.477	hypothetical protein LOC100383135
GRMZM2G399901	3912	0.8542	445.626	hypothetical protein LOC100279601
GRMZM2G362883	3891	0.9487	524.599	TSA: Zea mays contig16958, mRNA sequence
GRMZM2G131853	3819	0.8568	415.302	Full-length cDNA clone ZM_BFb0015F12
GRMZM2G418223	3816	0.9296	349.282	hypothetical protein LOC100192893
GRMZM2G106136	3803	0.8519	515.863	plant-specific domain TIGR01570 family protein
GRMZM2G138198	3796	0.9799	365.364	Putative uncharacterized protein
GRMZM2G074356	3788	0.9371	798.649	hypothetical protein LOC100216630
GRMZM2G062761	3780	0.9294	372.773	hypothetical protein LOC100191498
GRMZM2G067752	3778	0.8637	538.14	hypothetical protein LOC100193535
GRMZM2G130055	3777	0.9906	1739.63	Putative uncharacterized protein
GRMZM2G043069	3759	0.9987	600.876	hypothetical protein LOC100216630
GRMZM2G072292	3756	0.9846	427.856	hypothetical protein LOC100193505
GRMZM2G066304	3752	0.9192	457.442	hypothetical protein LOC100279220
GRMZM2G136236	3742	0.9671	836.547	Putative uncharacterized protein
GRMZM2G045976	3718	0.8159	496.621	hypothetical protein LOC100273314
GRMZM2G147377	3715	0.8547	309.989	kinesin light chain
GRMZM2G110952	3711	0.2342	175.687	hypothetical protein LOC100192600
GRMZM2G443690	3695	0.9753	475.625	hypothetical protein LOC100217248
GRMZM2G135186	3689	0.8617	483.764	ADP,ATP carrier protein 2, mitochondrial Precursor (ADP/ATP translocase 2)(Adenine nucleotide translocator 2)(ANT 2)
GRMZM2G008622	3651	0.9509	371.588	Putative uncharacterized protein
GRMZM2G173729	3647	0.9884	357.494	Transcribed locus, strongly similar to NP_001136718.1 hypothetical protein LOC100216854 [Zea mays]
GRMZM2G064698	3617	0.9728	1417.65	Transcribed locus, moderately similar to XP_002455436.1 hypothetical protein SORBIDRAFT_03g010760 [Sorghum bicolor]
GRMZM2G066432	3613	0.9712	423.602	protein kinase APK1B
GRMZM2G004408	3587	0.9103	582.906	desiccation-associated protein
GRMZM2G133621	3584	0.9218	364.769	hypothetical protein LOC100273720 (LOC100273720), mRNA
GRMZM2G056627	3577	0.9513	361.201	Low-molecular-weight cysteine-rich protein LCR68
GRMZM2G089836	3576	0.9701	335.347	Beta-fructofuranosidase 1
GRMZM2G426732	3533	0.8732	276.679	desiccation-associated protein
GRMZM2G164785	3492	0.956	835.655	EXPB10 Fragment
GRMZM2G080530	3457	0.9516	330.008	hypothetical protein LOC100191600
GRMZM2G357124	3446	0.9143	914.089	RALF
GRMZM2G350711	3441	0.9557	418.69	hypothetical protein LOC100279559
GRMZM2G105933	3417	0.9896	483.901	EXPB10 Fragment
GRMZM2G076263	3406	0.3857	542.675	Ribosome-like protein
GRMZM2G098370	3385	0.8002	435.263	RALF
GRMZM2G027187	3384	0.9642	380.343	hypothetical protein LOC100381554
GRMZM2G060732	3379	0.9772	784.809	hypothetical protein LOC100193882
GRMZM2G125507	3362	0.7091	463.498	septum-promoting GTP-binding protein 1
GRMZM2G128078	3352	0.9521	623.422	hypothetical protein LOC100273321
GRMZM2G018366	3330	0.9682	1178.61	No information
GRMZM2G399921	3313	0.7019	1128.5	Clone 1685915 mRNA sequence
GRMZM2G325474	3281	0.958	1466.98	Putative uncharacterized protein
GRMZM2G062996	3266	0.9332	410.255	Transcribed locus, moderately similar to XP_002467727.1 hypothetical protein SORBIDRAFT_01g033140 [Sorghum bicolor]
AC233885.1	3259	0.3652	405.42	Putative uncharacterized protein
GRMZM2G015395	3235	0.82	253.911	hypothetical protein LOC100304245
GRMZM2G331283	3224	0.9505	419.412	Putative uncharacterized protein
GRMZM2G128491	3224	0.9691	623.809	hypothetical protein LOC100276254
GRMZM2G129635	3221	0.179	436.675	pectate lyase
GRMZM2G033526	3218	0.8695	297.778	hypothetical protein LOC100273990
GRMZM2G178398	3207	0.9732	217.088	TSA: Zea mays contig56710, mRNA sequence
GRMZM2G389789	3190	0.9961	276.954	hypothetical protein LOC100279391
GRMZM2G044100	3171	0.9655	377.021	pectate lyase
GRMZM2G408768	3135	0.6822	542.624	14-3-3-like protein Fragment
GRMZM2G064302	3111	0.8867	376.29	Enolase 1 (EC 4.2.1.11)(2-phosphoglycerate dehydratase 1)(2-phospho-D-glycerate hydro-lyase 1)
GRMZM2G338928	3093	0.9824	237.879	hypothetical protein LOC100279391
GRMZM5G882708	3082	0.8222	328.438	hypothetical protein LOC100273983
GRMZM2G313216	3065	0.8658	931.19	Putative uncharacterized protein
GRMZM2G173483	3061	0.9583	480.816	hypothetical protein LOC100274210
GRMZM2G043415	3035	0.7278	372.066	hypothetical protein LOC100384243
GRMZM2G301647	2996	0.9484	253.892	Full-length cDNA clone ZM_BFb0284O14
GRMZM2G058289	2987	0.9424	276.717	TSA: Zea mays contig08103, mRNA sequence
GRMZM2G061257	2966	0.9949	335.211	hypothetical protein LOC100274210
GRMZM2G036288	2955	0.9708	703.706	hypothetical protein LOC100384243
GRMZM2G319875	2955	0.3596	918.304	Full-length cDNA clone ZM_BFb0284O14
GRMZM2G365815	2954	0.9613	410.956	Calcium-dependent protein kinase Fragment
GRMZM2G161780	2939	0.9105	415.247	Putative uncharacterized protein
GRMZM2G073492	2924	0.9455	526.989	ZIM motif family protein
GRMZM2G139695	2922	0.9446	599.526	hypothetical protein LOC100303847
GRMZM2G172376	2887	0.9694	327.038	hypothetical protein LOC100274431
GRMZM2G104511	2839	0.9557	263.006	hypothetical protein LOC100304383
GRMZM2G309944	2811	0.9982	1225.47	hypothetical protein LOC100272365
GRMZM2G556845	2800	0.9985	336.675	hypothetical protein LOC100272562
GRMZM2G353957	2794	0.9585	275.314	Transcribed locus, strongly similar to XP_002442139.1 hypothetical protein SORBIDRAFT_08g014910 [Sorghum bicolor]
GRMZM2G027019	2792	0.7061	423.336	hypothetical protein LOC100272623
GRMZM2G508931	2779	0.8277	560.314	No information
GRMZM2G113619	2769	0.8892	410.185	protein binding protein
GRMZM2G165769	2759	0.8663	402.607	Transcribed locus, strongly similar to XP_002442139.1 hypothetical protein SORBIDRAFT_08g014910 [Sorghum bicolor]
GRMZM2G151216	2746	0.9433	290.606	hypothetical protein LOC100272623
GRMZM2G084440	2730	0.9685	404.898	Hypothetical protein LOC100217280
GRMZM2G301513	2730	0.9233	544.598	Clone 1482549 mRNA sequence
AC148167.6	2713	0.9784	376.786	Putative uncharacterized protein
GRMZM2G167276	2710	0.9487	414.5	Receptor-like protein kinase 1
GRMZM2G323558	2702	0.7941	489.503	rab GDP dissociation inhibitor alpha
GRMZM2G029716	2695	0.9797	477.275	hypothetical protein LOC100384483
GRMZM2G340224	2684	0.6768	272.376	No information
GRMZM2G055209	2674	0.982	178.537	No information
GRMZM2G071790	2654	0.9258	336.84	Tubulin beta-6 chain (Beta-6-tubulin)
GRMZM2G120304	2634	0.96	459.813	hypothetical protein LOC100274292
GRMZM2G028286	2626	0.8307	216.608	Full-length cDNA clone ZM_BFb0311K05
GRMZM2G127984	2613	0.9131	367.912	hypothetical protein LOC100272326
AC217374.3	2609	0.9948	1674.76	Putative uncharacterized protein
GRMZM5G896902	2609	0.9777	1096.36	Transcribed locus, moderately similar to NP_001148374.1 LOC100281986 [Zea mays]
GRMZM2G074053	2593	0.9423	312.554	amino acid transport protein
AC203294.3	2581	0.9541	452.499	hypothetical protein LOC100272326
GRMZM2G152891	2563	0.7983	540.374	hypothetical protein LOC100217114
GRMZM2G052869	2553	0.6177	493.198	Metallothionein-like protein type 2Putative uncharacterized protein ;
GRMZM2G156620	2539	0.9553	261.679	Clone 366216 mRNA sequence
GRMZM2G417125	2539	0.9197	366.783	protein binding protein
GRMZM2G076152	2529	0.9051	304.09	hypothetical protein LOC100381813
GRMZM2G027851	2507	0.9288	231.024	Sodium/hydrogen exchanger Fragment
GRMZM2G080940	2503	0.916	285.789	Putative uncharacterized protein
GRMZM2G309479	2502	0.3005	1056.85	Putative uncharacterized protein
GRMZM2G137558	2489	0.9648	225.708	Putative uncharacterized protein
GRMZM2G010474	2480	0.9291	344.231	hypothetical protein LOC100381709
GRMZM2G090732	2465	0.933	301.584	hypothetical protein LOC100381452
GRMZM2G048883	2451	0.9409	204.727	Calmodulin-binding protein MPCBP
GRMZM2G004330	2445	0.9824	214.251	Full-length cDNA clone ZM_BFb0280F16
GRMZM5G837108	2441	0.928	383.674	adenine nucleotide translocator (ANT1), mRNA
GRMZM2G109472	2434	0.5615	145.191	hypothetical protein LOC100274407
AC195340.3	2405	0.9993	434.732	Tubulin alpha-3 chain (Alpha-3-tubulin)
GRMZM2G115518	2398	0.9249	234.217	calcium dependent protein kinase1
GRMZM2G078058	2380	0.9774	346.888	Putative uncharacterized protein
GRMZM2G322866	2374	0.9014	817.761	hypothetical protein LOC100278062
GRMZM2G084940	2370	0.9039	225.45	Clone 645115 mRNA sequence
GRMZM2G305280	2358	0.674	554.516	Putative uncharacterized protein
GRMZM2G049726	2352	0.9759	157.813	Transcribed locus, moderately similar to XP_002440533.1 hypothetical protein SORBIDRAFT_09g002670 [Sorghum bicolor]
GRMZM2G019583	2350	0.8034	319.123	hypothetical protein LOC100278062
GRMZM2G172244	2339	0.7028	521.468	NAP16kDa protein
GRMZM2G171559	2337	0.9265	750.08	Putative uncharacterized protein
GRMZM2G318992	2336	0.9792	201.168	Transcribed locus, moderately similar to XP_002440533.1 hypothetical protein SORBIDRAFT_09g002670 [Sorghum bicolor]
GRMZM2G028643	2321	0.9463	290.506	Transcribed locus, strongly similar to XP_002461136.1 hypothetical protein SORBIDRAFT_02g041310 [Sorghum bicolor]
GRMZM2G411956	2283	0.7436	422.356	hypothetical protein LOC100275661
GRMZM2G130764	2280	0.8845	388.045	hypothetical protein LOC100277380
GRMZM2G086502	2279	0.9707	363.111	Transcribed locus, strongly similar to XP_002441239.1 hypothetical protein SORBIDRAFT_09g022910 [Sorghum bicolor]
AC205012.3	2275	0.7966	334.776	Transcribed locus, strongly similar to XP_002468379.1 hypothetical protein SORBIDRAFT_01g044920 [Sorghum bicolor]
GRMZM2G406603	2262	0.7963	238.765	myristoyl-acyl carrier protein thioesterase
GRMZM2G127106	2262	0.1041	426.537	Expansin-B10 Precursor (ZmEXPB10)(Beta-expansin-10)(Pollen allergen Zea m 1c)(Allergen Zea m 1)
GRMZM2G141461	2243	0.9483	326.142	hypothetical protein LOC100191366
GRMZM2G181284	2233	0.8732	258.338	No information
GRMZM2G473162	2228	0.5483	144.882	clathrin assembly protein
GRMZM2G180272	2219	0.8429	519.829	Expansin-B10 Precursor (ZmEXPB10)(Beta-expansin-10)(Pollen allergen Zea m 1c)(Allergen Zea m 1)
GRMZM2G039900	2197	0.9075	357.499	hypothetical protein LOC100193158
GRMZM2G359566	2195	0.8444	328.941	Transcribed locus, moderately similar to XP_002467837.1 hypothetical protein SORBIDRAFT_01g034950 [Sorghum bicolor]
GRMZM2G071630	2169	0.8031	312.779	Glyceraldehyde-3-phosphate dehydrogenase, cytosolic 3 (EC 1.2.1.12)
GRMZM2G178822	2167	0.9371	200.904	hypothetical protein LOC100192489
GRMZM2G346466	2167	0.953	202.593	Transcribed locus, weakly similar to XP_002266057.1 PREDICTED: hypothetical protein [Vitis vinifera]
GRMZM2G461791	2147	0.9598	430.404	TSA: Zea mays contig02164, mRNA sequence
GRMZM2G318681	2130	0.7419	306.252	hypothetical protein LOC100192852
GRMZM2G027173	2128	0.8822	331.494	ELMO domain-containing protein 2
GRMZM2G124317	2117	0.8465	425.087	hypothetical protein LOC100193571
GRMZM2G079499	2112	0.9933	581.027	No information
GRMZM2G031329	2095	0.7786	406.647	hypothetical protein LOC100381981
GRMZM2G422641	2091	0.9768	182.838	No information
GRMZM2G160027	2090	0.9294	538.622	glycine-rich protein A3 (LOC100285640), mRNA
GRMZM2G109291	2073	0.8165	339.581	hypothetical protein LOC100191197
GRMZM2G053387	2052	0.9256	533.325	hypothetical protein LOC100381981
GRMZM5G863645	2045	0.5506	155.325	hypothetical protein LOC100272277
GRMZM2G102471	2040	0.718	386.463	ubiquitin-conjugating enzyme E2-17 kDa
GRMZM2G137864	2039	0.9675	852.443	Putative uncharacterized protein
GRMZM2G063851	2039	0.8595	215.598	hypothetical protein LOC100279573
GRMZM2G172829	2027	0.9611	214.237	hypothetical protein LOC100383734
GRMZM2G305264	2015	0.8559	267.977	hypothetical protein LOC100383341
GRMZM2G164182	2013	0.8301	380.17	hypothetical protein LOC100384165
GRMZM2G458607	2012	0.9838	209.662	glyoxal oxidase
GRMZM2G388099	2002	0.8656	220.753	No information
GRMZM2G046743	2001	0.9869	291.474	hypothetical protein LOC100273979
GRMZM5G828182	1997	0.924	274.849	hypothetical protein LOC100272293
GRMZM2G061469	1985	0.8024	191.432	C4-dicarboxylate transporter/malic acid transport protein
GRMZM2G126946	1982	0.6925	239.259	hypothetical protein LOC100272989
GRMZM2G119886	1981	0.9606	241.884	DNA binding protein
GRMZM2G125635	1979	0.96	230.479	S-adenosylmethionine decarboxylase proenzyme
GRMZM2G171349	1963	0.9849	219.923	Putative uncharacterized protein
GRMZM2G057717	1962	0.9893	512.11	Hypothetical protein LOC100274604
GRMZM2G105996	1962	0.9165	412.949	ADP-ribosylation factor 1
GRMZM2G419542	1959	0.9874	318.984	hypothetical protein LOC100303819
GRMZM2G127453	1958	0.4046	205.259	hypothetical protein LOC100277346
GRMZM2G170034	1951	0.9901	473.84	Hypothetical protein LOC100274604
GRMZM2G123373	1949	0.9216	322.291	hypothetical protein LOC100280027
GRMZM2G020915	1949	0.9901	335.445	hypothetical protein LOC100191239
GRMZM2G439908	1940	0.985	445.927	Clone 363661 mRNA sequence
GRMZM2G168439	1929	0.9893	418.984	Aquaporin TIP1-2 (Tonoplast intrinsic protein 1-2)(ZmTIP1-2)(ZmTIP1;2)
GRMZM2G179733	1922	0.8718	320.426	hypothetical protein LOC100194079
GRMZM2G472610	1921	0.9973	623.103	hypothetical protein LOC100191239
GRMZM2G150350	1905	0.9631	409.768	Clone 363661 mRNA sequence
GRMZM2G110558	1893	0.8836	203.325	hypothetical protein LOC100274751
GRMZM2G088245	1889	0.9984	251.083	hypothetical protein LOC100280360
AC205008.4	1879	0.9653	173.283	Transcribed locus, moderately similar to XP_002439778.1 hypothetical protein SORBIDRAFT_09g019940 [Sorghum bicolor]
GRMZM2G079308	1874	0.63	162.124	myristoyl-acyl carrier protein thioesterase
GRMZM2G321978	1874	0.8402	2092.81	Putative uncharacterized protein
GRMZM2G011951	1858	0.5896	473.346	hypothetical protein LOC100280360
GRMZM2G027344	1855	0.9612	338.313	TSA: Zea mays contig19284, mRNA sequence
GRMZM2G017624	1854	0.9559	164.05	hypothetical protein LOC100383189
GRMZM2G157034	1833	0.2356	155.984	notchless-like protein
GRMZM2G177461	1832	0.8148	201.372	uclacyanin-2
GRMZM2G166889	1826	0.9997	134.473	No information
GRMZM2G153987	1818	0.8178	162.689	Transcribed locus, strongly similar to XP_002439027.1 hypothetical protein SORBIDRAFT_10g030140 [Sorghum bicolor]
GRMZM2G084694	1800	0.9151	174.555	TSA: Zea mays contig45637, mRNA sequence
GRMZM2G377553	1800	0.7331	229.046	hypothetical protein LOC100304237
GRMZM2G106578	1798	0.9133	215.347	diacylglycerol kinase 3
GRMZM2G012544	1795	0.9954	250.573	Transcribed locus, strongly similar to XP_002439027.1 hypothetical protein SORBIDRAFT_10g030140 [Sorghum bicolor]
GRMZM2G111537	1793	0.9492	384.325	hypothetical protein LOC100277504
AC233853.1	1791	0.2012	282.415	No information
GRMZM2G181202	1782	0.0861	387.055	No information
GRMZM5G803949	1765	0.7959	277.957	Rho-related protein from plants 9
GRMZM2G038964	1755	0.7077	269.781	inositolphosphorylceramide-B C-26 hydroxylase
GRMZM2G101062	1752	0.7444	216.408	hypothetical protein LOC100217240
GRMZM2G051103	1747	0.8808	214.814	hypothetical protein LOC100382328
GRMZM2G124732	1742	0.8879	272.929	hypothetical protein LOC100381498
GRMZM2G155836	1727	0.763	323.906	Transcribed locus, strongly similar to NP_568486.1 ATSK11; protein kinase/ protein serine/threonine kinase [Arabidopsis thaliana]
GRMZM2G075588	1723	0.6032	310.763	No information
GRMZM2G041493	1715	0.7675	515.914	Putative uncharacterized protein
GRMZM2G044581	1700	0.8499	210.837	hypothetical protein LOC100191828
GRMZM2G703173	1699	0.9661	541.754	Putative uncharacterized protein
GRMZM2G100650	1696	0.9968	336.955	No information
GRMZM2G057186	1694	0.9538	189.699	VTC2
GRMZM2G134045	1693	0.8881	222.851	ADP-ribosylation factor GTPase-activating protein 3
GRMZM2G136121	1687	0.9378	202.151	Putative uncharacterized protein
GRMZM2G143335	1686	0.9877	462.271	hypothetical protein LOC100273327
GRMZM5G836222	1666	0.9503	326.748	hypothetical protein LOC542155
GRMZM2G108576	1666	0.9832	263.213	hypothetical protein LOC100273739
GRMZM2G340342	1652	0.9963	184.405	Transcribed locus, strongly similar to NP_001168091.1 hypothetical protein LOC100381825 [Zea mays]
AC206223.3	1649	0.9962	138.305	Putative uncharacterized protein
GRMZM2G117198	1643	0.9406	246.068	hypothetical protein LOC100191838
GRMZM2G000122	1638	0.994	402.215	hypothetical protein LOC100273739
GRMZM2G401050	1636	0.851	127.102	Full-length cDNA clone ZM_BFb0187L14
GRMZM2G369432	1624	0.8246	334.892	Transcribed locus, moderately similar to XP_002463572.1 hypothetical protein SORBIDRAFT_01g002320 [Sorghum bicolor]
GRMZM2G479608	1621	0.9817	329.276	transmembrane BAX inhibitor motif-containing protein 4
GRMZM2G031545	1619	0.802	308.62	elongation factor 1-delta 1
GRMZM2G467703	1617	0.8917	174.139	Transcribed locus, strongly similar to XP_002451558.1 hypothetical protein SORBIDRAFT_04g003695 [Sorghum bicolor]
GRMZM2G171622	1615	0.9671	175.782	CBS domain containing protein
GRMZM2G133793	1609	0.9983	330.684	GNS1/SUR4 membrane protein
GRMZM2G163242	1606	0.9718	158.443	hypothetical protein LOC100382347
GRMZM2G035996	1605	0.0794	148.351	Shaggy kinase homolog Fragment
GRMZM2G368662	1599	0.7713	421.864	hypothetical protein LOC100278919 (LOC100278919), mRNA
GRMZM2G046824	1595	0.0249	198.519	hypothetical protein LOC100274588
GRMZM2G081642	1595	0.9608	179.765	hypothetical protein LOC100383953
GRMZM2G053749	1592	0.9619	549.162	pollen allergen Phl p 2
GRMZM5G831486	1588	0.9971	372.009	hypothetical protein LOC100278919 (LOC100278919), mRNA
GRMZM2G056270	1569	0.8669	238.639	RING finger and CHY zinc finger domain-containing protein 1
GRMZM2G088212	1559	0.9853	175.062	Catalase isozyme 1 (EC 1.11.1.6)
GRMZM2G061764	1551	0.9571	123.359	pollen allergen Phl p 2
GRMZM2G126253	1549	0.9607	141.941	hypothetical protein LOC100384196 (LOC100384196), mRNA
GRMZM2G349655	1544	0.5994	238.244	Calcium-binding protein CAST
GRMZM2G374375	1543	0.3697	216.632	No information
GRMZM2G343437	1531	0.9854	156.341	No information
GRMZM2G325653	1529	0.4422	107.302	barley mlo defense gene homolog6
GRMZM2G153138	1528	0.6608	101.743	thioesterase family protein
GRMZM2G000114	1505	0.9652	126.705	Protein binding protein
GRMZM2G075100	1497	0.9074	200.615	Transcribed locus, strongly similar to NP_001176805.1 Os12g0165500 [Oryza sativa Japonica Group]
GRMZM2G114162	1494	0.9428	56.5092	Transcribed locus, strongly similar to XP_002464002.1 hypothetical protein SORBIDRAFT_01g010410 [Sorghum bicolor]
GRMZM2G108624	1492	0.8808	203.286	hypothetical protein LOC100274192
GRMZM2G159307	1481	0.839	107.385	Transcribed locus
AC196779.3	1477	0.9989	401.367	No information
GRMZM2G038988	1469	0.954	192.022	hypothetical protein LOC100193243
GRMZM2G029558	1468	0.964	380.328	hypothetical protein LOC100274192
GRMZM2G164470	1465	0.9892	124.755	Transcribed locus, strongly similar to XP_002463956.1 hypothetical protein SORBIDRAFT_01g009540 [Sorghum bicolor]
GRMZM2G527387	1465	0.9985	182.061	hypothetical protein LOC100278851
GRMZM2G021725	1465	0.9403	133.593	TSA: Zea mays contig28449, mRNA sequence
GRMZM2G080603	1459	0.5268	230.658	Glycine-rich RNA-binding protein 2
GRMZM2G047296	1457	0.9651	428.292	Transcribed locus, moderately similar to XP_002437841.1 hypothetical protein SORBIDRAFT_10g003545 [Sorghum bicolor]
GRMZM5G882078	1450	0.8641	163.423	hypothetical protein LOC100383049
GRMZM2G030265	1448	0.0621	228.919	hypothetical protein LOC100273946
GRMZM2G443668	1446	0.9405	89.5994	TSA: Zea mays contig42849, mRNA sequence
AC205122.4	1443	0.0432	155.606	Putative uncharacterized protein
GRMZM2G168274	1434	0.9972	244.06	hypothetical protein LOC100383049
GRMZM2G359664	1433	0.6481	108.673	pollen-specific kinase partner protein
GRMZM2G040871	1431	0.9929	137.193	hexose transporter
GRMZM2G117344	1425	0.9211	128.555	hypothetical protein LOC100274251
GRMZM2G110013	1424	0.5272	278.17	Transcribed locus, strongly similar to XP_002437985.1 hypothetical protein SORBIDRAFT_10g005920 [Sorghum bicolor]
GRMZM2G323479	1421	0.5168	111.282	No information
GRMZM2G087245	1421	0.8768	319.425	wound/stress protein
GRMZM2G341379	1420	0.9921	342.495	No information
GRMZM2G161728	1420	0.751	197.886	hypothetical protein LOC100273517
GRMZM2G455491	1407	0.966	123.028	No information
GRMZM2G042421	1406	0.8885	421.404	Transcribed locus, strongly similar to XP_002455980.1 hypothetical protein SORBIDRAFT_03g028420 [Sorghum bicolor]
AC211164.5	1405	0.9651	461.237	Putative uncharacterized protein
GRMZM2G060296	1403	0.9268	147.774	signal recognition particle receptor homolog1
GRMZM2G419891	1388	0.9838	171.793	polyubiquitin
GRMZM2G342327	1380	0.9068	121.449	hypothetical protein LOC100193323
GRMZM2G044388	1377	0.7521	176.137	hypothetical protein LOC100274439
GRMZM2G010834	1365	0.9427	135.652	hypothetical protein LOC100192840
GRMZM2G136710	1356	0.9102	155.116	hypothetical protein LOC100272305
GRMZM2G384090	1348	0.6724	177.63	hypothetical protein LOC100384041
GRMZM2G474755	1346	0.8893	282.568	polcalcin Jun o 2
GRMZM2G578314	1337	0.9475	184.428	No information
GRMZM2G012088	1330	0.8748	150.244	hypothetical protein LOC100192981
GRMZM5G853513	1325	0.9685	182.054	Putative uncharacterized protein
GRMZM2G424181	1325	0.9839	66.7193	TSA: Zea mays contig23607, mRNA sequence
GRMZM2G162086	1320	0.9471	108.007	TSA: Zea mays contig12460, mRNA sequence
GRMZM2G044269	1318	0.9775	88.3134	Transcribed locus, strongly similar to XP_002444169.1 hypothetical protein SORBIDRAFT_07g011890 [Sorghum bicolor]
GRMZM2G040052	1315	0.9625	128.285	hypothetical protein LOC100304394
GRMZM2G045714	1310	0.9388	119.503	hypothetical protein LOC100193803
GRMZM2G086587	1302	0.5854	109.842	hypothetical protein LOC100383556
GRMZM2G100707	1302	0.9212	140.899	appr-1-p processing enzyme family protein
GRMZM2G108777	1302	0.9555	566.603	hypothetical protein LOC100304394
GRMZM2G015127	1296	0.8527	307.135	actin-depolymerizing factor
GRMZM2G410357	1283	0.9097	86.6806	Putative uncharacterized protein
GRMZM2G454608	1280	0.1528	138.64	Exopolygalacturonase Precursor (ExoPG)(EC 3.2.1.67)(Pectinase)(Galacturan 1,4-alpha-galacturonidase)
GRMZM2G156365	1275	0.6928	130.855	Clone 311370 mRNA sequence
GRMZM5G864498	1272	0.9893	114.583	actin-depolymerizing factor
GRMZM5G878530	1270	0.8902	114.826	WNK6
GRMZM2G472311	1264	0.9227	177.054	No information
GRMZM2G168222	1264	0.9565	120.193	Transcribed locus, moderately similar to XP_002467260.1 hypothetical protein SORBIDRAFT_01g022210 [Sorghum bicolor]
GRMZM2G134752	1246	0.884	307.502	hypothetical protein LOC100381874
GRMZM2G082809	1236	0.9513	158.432	seed specific protein Bn15D14A
GRMZM2G045278	1234	0.9442	330.197	Transcribed locus, moderately similar to NP_001044810.1 Os01g0849600 [Oryza sativa Japonica Group]
GRMZM2G129354	1230	0.9038	139.076	hypothetical protein LOC100279757
GRMZM2G126190	1229	0.8893	165.516	Actin-7
GRMZM2G021074	1227	0.9659	117.497	Transcribed locus, moderately similar to NP_001061969.1 Os08g0457600 [Oryza sativa Japonica Group]
GRMZM2G381357	1226	0.9896	520.561	Transcribed locus, moderately similar to NP_001044810.1 Os01g0849600 [Oryza sativa Japonica Group]
GRMZM2G049510	1211	0.9673	88.9414	Clone 1577746 mRNA sequence
GRMZM2G085747	1211	0.8282	103.449	Malic enzyme
GRMZM2G181018	1205	0.5669	196.079	arabinogalactan protein
GRMZM5G814700	1202	0.9182	162.416	Putative uncharacterized protein
AC216731.3	1200	0.9988	118.15	Putative uncharacterized protein
GRMZM5G864414	1194	0.9764	105.995	hypothetical protein LOC100274101
GRMZM2G054350	1191	0.9391	106.893	Clone 293104 mRNA sequence
GRMZM2G015324	1190	0.8837	160.44	calcineurin B-like protein 9
AC233881.1	1189	0.6582	412.474	No information
GRMZM2G049238	1185	0.8615	118.389	hypothetical protein LOC100280197
GRMZM2G145944	1182	0.986	98.6966	Transcribed locus, strongly similar to XP_002461794.1 hypothetical protein SORBIDRAFT_02g008130 [Sorghum bicolor]
GRMZM2G131629	1179	0.9248	173.495	No information
GRMZM2G061099	1177	0.9324	129.666	Putative uncharacterized protein
GRMZM2G034005	1170	0.8734	103.789	protein binding protein
GRMZM2G177636	1169	0.9926	350.801	Transcribed locus, weakly similar to NP_001045602.1 Os02g0103000 [Oryza sativa Japonica Group]
GRMZM2G179120	1166	0.6901	117.838	hypothetical protein LOC100279397
GRMZM2G057529	1165	0.776	161.156	hypothetical protein LOC100193540
GRMZM2G133802	1162	0.8375	156.063	Tubulin beta-5 chain (Beta-5-tubulin)
GRMZM2G108284	1161	0.9771	99.9107	Transcribed locus, weakly similar to NP_001045602.1 Os02g0103000 [Oryza sativa Japonica Group]
GRMZM2G055313	1160	0.7675	85.0935	xylosyltransferase oxt
GRMZM2G090935	1160	0.8821	159.293	Putative uncharacterized proteinSeed specific protein Bn15D14A
GRMZM2G154447	1156	0.82	124.11	No information
GRMZM2G149281	1156	0.6205	137.378	hypothetical protein LOC100193828
GRMZM2G057646	1156	0.9466	90.4136	hypothetical protein LOC100304415
GRMZM2G143211	1152	0.776	116.858	Putative uncharacterized protein
GRMZM2G329584	1148	0.9661	328.382	No information
GRMZM2G470452	1137	0.9302	190.333	hypothetical protein LOC100217163
GRMZM2G163749	1136	0.9705	96.436	hypothetical protein LOC100279566
GRMZM2G104918	1124	0.5769	142.878	soluble inorganic pyrophosphatase
GRMZM2G075496	1122	0.9848	167.118	No information
GRMZM2G069928	1122	0.7189	107.442	Clone 1635966 mRNA sequence
GRMZM2G062953	1113	0.9733	103.935	hypothetical protein LOC100279184 (LOC100279184), mRNA
GRMZM2G066024	1112	0.7176	144.892	fructose-bisphosphate aldolase cytoplasmic isozyme
GRMZM2G046609	1098	0.9733	84.2077	No information
GRMZM2G059893	1097	0.8699	196.121	hypothetical protein LOC100194347
GRMZM2G570768	1095	0.9706	492.288	Transcribed locus, moderately similar to XP_002453437.1 hypothetical protein SORBIDRAFT_04g006010 [Sorghum bicolor]
GRMZM2G058491	1088	0.9606	85.864	TSA: Zea mays cultivar W22 CL203Contig1.betc, mRNA sequence
GRMZM2G064962	1084	0.871	156.133	hypothetical protein LOC100216744
GRMZM5G834758	1078	0.7116	167.821	DNA-binding protein MNB1B (HMG1-like protein)
GRMZM2G151041	1072	0.9139	67.4157	hypothetical protein LOC100383847
GRMZM2G173315	1071	0.8288	131.493	hypothetical protein LOC100383459 (LOC100383459), mRNA
GRMZM5G839794	1071	0.9672	245.718	acid phosphatase 1 (LOC100285316), mRNA
GRMZM2G150724	1066	0.9732	218.535	hypothetical protein LOC100191557
GRMZM2G037379	1059	0.8508	134.615	acid phosphatase
GRMZM2G079938	1055	0.9068	129.92	Putative uncharacterized protein
GRMZM2G436593	1054	0.9927	156.229	mitochondrial 2-oxoglutarate/malate carrier protein
GRMZM2G166873	1053	0.9452	88.8044	TSA: Zea mays contig12995, mRNA sequence
GRMZM2G159660	1050	0.9893	124.72	alkaline phosphatase D
GRMZM2G068688	1049	0.984	132.176	hypothetical protein LOC100384029
GRMZM2G347047	1049	0.9645	138.081	CDPK protein
GRMZM2G082512	1041	0.6803	113.054	hypothetical protein LOC100193426
GRMZM2G129585	1040	0.8739	173.383	LOC100284898 (umc2206), mRNA
GRMZM2G111344	1033	0.9444	132.62	hypothetical protein LOC100384029
GRMZM2G072029	1031	0.9259	141.499	Putative uncharacterized protein
GRMZM2G097421	1031	0.9124	153.471	hypothetical protein LOC100191374
GRMZM2G144547	1028	0.9085	115.542	hypothetical protein LOC100274157
GRMZM2G487322	1013	0.9574	960.271	hypothetical protein LOC100381816
GRMZM2G377161	1007	0.7322	269.161	No information
GRMZM2G054821	1005	0.8787	72.356	hypothetical protein LOC100279721 (LOC100279721), mRNA
GRMZM2G300969	1001	0.0222	76.6004	Transcribed locus, weakly similar to XP_002443305.1 hypothetical protein SORBIDRAFT_08g017290 [Sorghum bicolor]
GRMZM5G846152	997	0.9131	271.533	Hypothetical protein LOC100276614
GRMZM2G154960	996	0.7071	146.831	No information
GRMZM2G071844	989	0.8265	145.711	EREBP-4 like protein
GRMZM2G061681	989	0.9692	69.686	TSA: Zea mays contig06779, mRNA sequence
GRMZM5G856943	988	0.9061	169.331	hypothetical protein LOC100273664
GRMZM2G055619	983	0.6897	41.3578	Transcribed locus, moderately similar to XP_002439079.1 hypothetical protein SORBIDRAFT_10g031200 [Sorghum bicolor]
GRMZM2G061749	974	0.9069	194.617	Putative uncharacterized protein
GRMZM2G340807	973	0.6916	191.6	polcalcin Jun o 2
GRMZM2G434425	968	0.6162	140.668	Transcribed locus
GRMZM2G114613	962	0.6558	129.987	hypothetical protein LOC100194364
GRMZM5G870170	961	0.8388	104.925	MATE family protein
GRMZM2G053236	960	0.9619	162.708	ATP-dependent Clp protease proteolytic subunit
GRMZM2G307402	958	0.9842	265.044	Transcribed locus
GRMZM2G335930	957	0.9127	114.117	hypothetical protein LOC100274100
GRMZM2G015295	952	0.7979	103.896	adenosylhomocysteinase
GRMZM2G107575	950	0.9902	141.672	hypothetical protein LOC100191578
GRMZM2G121631	947	0.6166	238.035	Transcribed locus, moderately similar to XP_002437653.1 hypothetical protein SORBIDRAFT_10g031270 [Sorghum bicolor]
GRMZM2G078886	947	0.9715	244.312	hypothetical protein LOC100274100
GRMZM2G137348	945	0.8513	65.3432	TSA: Zea mays contig00846, mRNA sequence
GRMZM2G004354	941	0.9199	635.748	No information
GRMZM2G001272	940	0.8623	105.845	Tubby-like protein
AC199526.5	937	0.3378	101.444	No information
GRMZM2G153119	935	0.895	91.6526	hypothetical protein LOC100279591
GRMZM2G136508	927	0.7259	89.2937	amino acid permease
GRMZM2G369701	926	0.9925	106.425	No information
GRMZM5G852097	922	0.9834	124.445	No information
GRMZM2G404237	920	0.8049	102.321	No information
GRMZM2G167594	917	0.9189	93.7196	TSA: Zea mays contig59867, mRNA sequence
GRMZM2G037193	916	0.9895	147.192	Transcribed locus, moderately similar to XP_002468662.1 hypothetical protein SORBIDRAFT_01g049890 [Sorghum bicolor]
GRMZM2G053637	909	0.9666	154.492	No information
GRMZM2G008501	908	0.9341	79.0566	hypothetical protein LOC100280001
GRMZM2G101069	899	0.8899	114.158	Glutamate decarboxylase
GRMZM2G056252	892	0.8169	111.248	Putative uncharacterized protein
GRMZM2G072089	891	0.9864	196.849	hypothetical protein LOC100383741
GRMZM2G135629	890	0.7555	67.0365	Transcribed locus, moderately similar to NP_001145876.1 hypothetical protein LOC100279391 [Zea mays]
GRMZM2G129453	885	0.8905	94.7657	Glutamate decarboxylase
GRMZM2G322888	882	0.9989	242.645	hypothetical protein LOC100381670
GRMZM2G091435	880	0.7103	162.8	hypothetical protein LOC100273328
GRMZM2G049229	878	0.8933	73.9438	Hypothetical protein LOC100382786
GRMZM2G452633	876	0.9243	122.007	hypothetical protein LOC100304261
GRMZM2G048008	875	0.7906	82.2125	hypothetical protein LOC100381670
GRMZM2G064626	867	0.7983	204.674	Transcribed locus, strongly similar to XP_002452736.1 hypothetical protein SORBIDRAFT_04g031520 [Sorghum bicolor]
GRMZM2G140339	866	0.9713	124.076	TSA: Zea mays contig27264, mRNA sequence
GRMZM5G808290	863	0.9928	151.518	hypothetical protein LOC100279904
GRMZM2G171435	863	0.9136	125.783	hypothetical protein LOC100191986
GRMZM2G140070	860	0.9476	106.067	hypothetical protein LOC100382440
GRMZM2G059497	859	0.8827	79.729	hypothetical protein LOC100191464
GRMZM2G335419	857	0.8856	125.507	hypothetical protein LOC100279904
AC225185.3	850	0.9645	103.89	No information
GRMZM2G107532	847	0.8157	60.6947	hypothetical protein LOC100272791
GRMZM5G835323	847	0.592	165.721	Protein translation factor SUI1 homolog (Protein GOS2)
GRMZM2G328500	845	0.7444	81.267	hypothetical protein LOC100279549
GRMZM2G160452	844	0.9566	98.3877	hypothetical protein LOC100277520
GRMZM2G029107	844	0.8314	188.165	hypothetical protein LOC100217114
GRMZM2G081774	840	0.5879	43.6362	Clone 1625118 mRNA sequence
GRMZM2G343769	835	0.8989	210.75	No information
GRMZM2G165511	834	0.5188	127.642	hypothetical protein LOC100192684
GRMZM2G177518	833	0.9228	86.9143	hypothetical protein LOC100275225 (LOC100275225), mRNA
GRMZM2G106604	832	0.7912	86.0028	hypothetical protein LOC100275544
GRMZM2G314663	827	0.5864	67.9636	No information
GRMZM2G161787	824	0.9841	123.333	Transcribed locus, strongly similar to NP_001042278.1 Os01g0192600 [Oryza sativa Japonica Group]
GRMZM2G042179	824	0.8147	65.0504	Putative uncharacterized protein
GRMZM2G023444	822	0.7618	115.671	hypothetical protein LOC100273338
GRMZM2G109624	818	0.9135	96.6934	TSA: Zea mays contig36881, mRNA sequence
GRMZM2G313909	818	0.9978	147.972	No information
GRMZM5G881464	811	0.9589	62.1581	ATP binding protein
GRMZM5G812660	805	0.8149	276.128	hypothetical protein LOC100216779
GRMZM2G372877	804	0.9582	51.9785	No information
GRMZM2G416142	803	0.9144	158.507	ras-like
GRMZM5G840145	797	0.9246	132.33	Putative uncharacterized protein
GRMZM2G317614	797	0.8562	87.5663	nucleotide binding protein
GRMZM2G068275	796	0.9909	110.424	No information
GRMZM2G124477	795	0.9168	78.1171	No information
GRMZM2G133396	794	0.9071	83.8829	hypothetical protein LOC100191485
GRMZM2G360025	793	0.8939	70.9379	nucleotide binding protein
GRMZM2G148539	791	0.8787	101.127	hypothetical protein LOC100381465
GRMZM2G120408	791	0.8437	87.142	No information
GRMZM2G389462	791	0.9746	80.5057	Transcribed locus, moderately similar to NP_001058633.1 Os06g0726900 [Oryza sativa (japonica cultivar-group)]
GRMZM2G354558	790	0.9942	111.682	No information
GRMZM5G840538	788	0.9917	122.596	Transcribed locus, moderately similar to XP_002456387.1 hypothetical protein SORBIDRAFT_03g035210 [Sorghum bicolor]
GRMZM5G842502	788	0.997	286.362	hypothetical protein LOC100216666
GRMZM2G348512	787	0.3765	117.651	hypothetical protein LOC100274597
GRMZM2G178972	785	0.9318	195.507	Vacuolar protein sorting 55 containing protein
GRMZM2G014551	783	0.9833	152.346	Transcribed locus, moderately similar to XP_002456387.1 hypothetical protein SORBIDRAFT_03g035210 [Sorghum bicolor]
GRMZM2G168933	782	0.9837	129.576	hypothetical protein LOC100216666
GRMZM2G029566	781	0.3914	59.2461	hypothetical protein LOC100192485
GRMZM2G157803	778	0.9671	101.049	hypothetical protein LOC100273849
GRMZM2G100889	778	0.5788	95.52	No information
GRMZM2G355846	776	0.8418	75.6423	hypothetical protein LOC100381885
GRMZM2G468147	774	0.9965	67.1268	No information
GRMZM2G078887	774	0.8999	146.856	Thioredoxin
GRMZM2G037725	771	0.928	112.174	hypothetical protein LOC100192811
GRMZM2G175273	770	0.9319	291.516	4F5 protein family protein
GRMZM2G312438	770	0.8812	71.686	No information
GRMZM2G074472	769	0.9647	214.452	TSA: Zea mays contig44031, mRNA sequence
GRMZM2G353905	764	0.9781	81.7017	Putative uncharacterized protein
GRMZM2G383303	764	0.7869	530.829	Putative uncharacterized protein
GRMZM5G846339	764	0.9178	94.8486	hypothetical protein LOC100273084
GRMZM2G171080	763	0.9588	82.5696	Putative uncharacterized protein
GRMZM2G419452	761	0.9699	254.956	Putative uncharacterized protein
GRMZM2G433847	760	0.9733	183.669	Putative uncharacterized protein
GRMZM2G503156	756	0.9343	53.9525	Transcribed locus, strongly similar to XP_002442566.1 hypothetical protein SORBIDRAFT_08g022050 [Sorghum bicolor]
GRMZM2G024693	755	0.7772	145.394	hypothetical protein LOC100217047
GRMZM2G131329	749	0.853	64.5693	Putative uncharacterized protein
GRMZM2G012932	748	0.9852	73.1755	No information
GRMZM2G099481	746	0.9741	50.2893	hypothetical protein LOC100279857
GRMZM2G094698	745	0.8506	73.5884	TSA: Zea mays contig52407, mRNA sequence
GRMZM5G836182	743	0.9049	169.511	hypothetical protein LOC100382775
GRMZM2G096824	743	0.8702	119.08	hypothetical protein LOC100276030
GRMZM2G314292	742	0.9092	238.778	Putative uncharacterized protein
GRMZM2G122873	741	0.9468	79.0692	hypothetical protein LOC100384085
GRMZM2G052844	741	0.7502	88.9238	hypothetical protein LOC100273574
GRMZM2G446047	738	0.9771	70.2034	No information
GRMZM5G839757	736	0.9597	90.6364	TSA: Zea mays contig53351, mRNA sequence
GRMZM2G027495	734	0.716	101.363	hypothetical protein LOC100384085
GRMZM2G100794	733	0.8598	85.7752	hypothetical protein LOC100191923
GRMZM2G061419	728	0.8927	84.5429	hypothetical protein LOC100383406
GRMZM2G114354	727	0.3314	65.3927	hypothetical protein LOC100191466
GRMZM2G080048	726	0.883	121.532	Eukaryotic translation initiation factor 2 beta subunit
GRMZM2G085249	725	0.7854	101.729	adenosine 5'-phosphosulfate reductase-like5
GRMZM2G120115	725	0.7749	99.0578	hypothetical protein LOC100383665
GRMZM2G042592	725	0.6314	145.578	hypothetical protein LOC100216928
GRMZM2G013967	721	0.9869	109.593	LOC100279892 (si660047h11), mRNA
GRMZM2G000376	720	0.9634	94.7743	hypothetical protein LOC100193407
GRMZM2G034877	718	0.758	84.8317	No information
GRMZM2G081144	716	0.8827	130.876	HDDC2 protein
GRMZM2G092672	715	0.9873	100.557	Transcribed locus, strongly similar to XP_002452374.1 hypothetical protein SORBIDRAFT_04g024650 [Sorghum bicolor]
GRMZM2G158649	712	0.9694	213.138	hypothetical protein LOC100193407
GRMZM2G174140	708	0.4005	153.78	No information
GRMZM2G343428	706	0.9648	74.2014	No information
GRMZM2G075683	705	0.9154	79.2381	hypothetical protein LOC100217181
GRMZM5G802392	705	0.8696	187.415	hypothetical protein LOC100276353
GRMZM2G348959	701	0.6598	140.528	hypothetical protein LOC100278546
GRMZM2G111224	701	0.9152	59.5912	TSA: Zea mays contig31810, mRNA sequence
GRMZM2G140590	701	0.8856	68.3316	hypothetical protein LOC100279542
GRMZM2G118714	701	0.9445	69.4949	Transcribed locus, strongly similar to XP_002489281.1 hypothetical protein SORBIDRAFT_0011s005460 [Sorghum bicolor]
GRMZM2G365770	697	0.8959	164.383	hypothetical protein LOC100383624 (LOC100383624), mRNA
GRMZM2G459746	697	0.9469	50.5983	No information
GRMZM2G424509	697	0.9813	212.286	RALF
GRMZM5G846811	695	0.8938	120.38	Rho-related protein from plants 2
GRMZM2G066612	694	0.6526	217.605	No information
GRMZM2G166661	694	0.9731	99.3165	Transcribed locus, moderately similar to XP_002450881.1 hypothetical protein SORBIDRAFT_05g020320 [Sorghum bicolor]
GRMZM2G059108	689	0.3587	98.6009	RALF
GRMZM2G046900	689	0.512	91.9809	hypothetical protein LOC100278972
GRMZM2G007489	688	0.9138	79.2952	Putative uncharacterized protein
GRMZM2G078500	686	0.9669	118.152	Transcribed locus, moderately similar to NP_001147124.1 LOC100280732 [Zea mays]
GRMZM2G026442	683	0.8729	41.3162	Putative uncharacterized protein
GRMZM2G145840	671	0.5481	40.8632	TSA: Zea mays contig35039, mRNA sequence
GRMZM2G172932	670	0.7527	87.3466	hypothetical protein LOC100382290
GRMZM2G134054	670	0.9185	73.7454	hypothetical protein LOC100272946
GRMZM2G412075	665	0.9333	66.1404	Transcribed locus, moderately similar to XP_002468087.1 hypothetical protein SORBIDRAFT_01g039310 [Sorghum bicolor]
GRMZM2G447989	659	0.8712	79.5518	No information
GRMZM2G077844	659	0.9564	68.2065	VHS and GAT domain protein
GRMZM2G021889	657	0.9891	87.3751	No information
GRMZM2G062811	654	0.9862	169.797	Transcribed locus, moderately similar to XP_002468087.1 hypothetical protein SORBIDRAFT_01g039310 [Sorghum bicolor]
GRMZM2G138566	653	0.9199	77.0775	No information
GRMZM2G510387	651	0.9557	306.773	Putative uncharacterized protein
GRMZM2G121700	651	0.7816	97.6781	hypothetical protein LOC100272363
GRMZM2G107196	650	0.8725	78.8545	pyruvate dehydrogenase (lipoamide) kinase1
GRMZM2G324643	648	0.9014	153.27	hypothetical protein LOC100272455
GRMZM2G017329	646	0.9261	108.066	hypothetical protein LOC100191223
GRMZM2G181206	643	0.9789	62.5781	No information
GRMZM2G466281	639	0.3591	33.2229	ethanolaminephosphotransferase
GRMZM2G159041	639	0.9114	137.088	XIAP associated factor-1
GRMZM2G425774	637	0.9858	53.8698	hypothetical protein LOC100193423
GRMZM2G171664	635	0.8371	122.189	hypothetical protein LOC100192538
GRMZM5G827174	633	0.8915	84.0006	No information
GRMZM5G871336	631	0.8605	96.5732	hypothetical protein LOC100276061
GRMZM2G322001	631	0.8747	112.399	prenylated Rab receptor 2
GRMZM2G097768	628	0.9692	70.6162	hypothetical protein LOC100193700
GRMZM2G036697	625	0.883	76.1238	hypothetical protein LOC100381407
GRMZM2G085530	620	0.8835	43.2868	Hypothetical protein LOC100275049
GRMZM2G009808	612	0.876	41.3358	hypothetical protein LOC100304315
GRMZM2G027695	611	0.9228	158.13	hypothetical protein LOC100275864
GRMZM2G179424	610	0.9621	45.9181	Transcribed locus, moderately similar to NP_001062645.1 Os09g0241100 [Oryza sativa Japonica Group]
GRMZM2G113408	607	0.7232	55.4555	ATP synthase subunit beta, mitochondrial Precursor (EC 3.6.3.14)
GRMZM2G130558	607	0.6502	73.347	plastidic phosphate translocator-like protein1
GRMZM2G046909	606	0.8528	72.2269	hypothetical protein LOC100274590
GRMZM5G813470	605	0.9523	60.891	hypothetical protein LOC100191969
GRMZM2G082612	604	0.8632	66.4809	hypothetical protein LOC100381895
GRMZM5G836990	603	0.9364	72.6841	No information
GRMZM2G013811	602	0.7677	58.0794	hypothetical protein LOC100381522
GRMZM2G135236	602	0.934	36.246	TSA: Zea mays contig15456, mRNA sequence
GRMZM2G043575	599	0.9992	111.66	hypothetical protein LOC100381895
GRMZM2G051491	599	0.985	168.582	No information
GRMZM2G137550	598	0.9725	236.656	Transcribed locus, moderately similar to NP_001168787.1 hypothetical protein LOC100382586 [Zea mays]
GRMZM5G836378	595	0.8373	84.2614	protein SUR2
GRMZM2G107162	593	0.7126	116.772	hypothetical protein LOC100193633
GRMZM2G469523	592	0.905	128.584	Hypothetical protein LOC100193904
GRMZM2G042084	592	0.5744	35.374	Transcribed locus, moderately similar to NP_001168787.1 hypothetical protein LOC100382586 [Zea mays]
GRMZM2G366392	590	0.8808	70.2173	S-adenosylmethionine decarboxylase proenzyme
GRMZM2G451314	590	0.8429	75.0762	Full-length cDNA clone ZM_BFb0338L20
GRMZM2G042099	589	0.8141	83.4117	hypothetical protein LOC100191812
GRMZM2G459811	589	0.5083	40.2943	hypothetical protein LOC100217267
GRMZM2G442215	588	0.9823	65.3967	No information
GRMZM2G146305	587	0.9035	105.716	No information
GRMZM2G064136	587	0.5618	211.122	Cation transport protein chaCPutative uncharacterized protein ;
GRMZM2G088208	583	0.9959	116.968	hypothetical protein LOC100193864
GRMZM2G147145	577	0.7666	58.5063	hypothetical protein LOC100191781
GRMZM2G070978	576	0.7693	162.483	No information
GRMZM2G147724	574	0.9061	73.6534	hypothetical protein LOC100192955
GRMZM2G078373	571	0.8905	94.9998	TSA: Zea mays contig44971, mRNA sequence
GRMZM2G129150	570	0.8514	108.995	hypothetical protein LOC100193211
GRMZM2G156754	570	0.994	139.266	No information
GRMZM2G163437	570	0.9444	69.8073	Glucose-1-phosphate adenylyltransferase small subunit Fragment (EC 2.7.7.27)(Alpha-D-glucose-1-phosphate adenyl transferase)(ADP-glucose pyrophosphorylase)(AGPase B)(ADP-glucose synthase)
GRMZM2G057158	569	0.7841	59.983	hypothetical protein LOC100383383
GRMZM2G048635	569	0.982	73.8644	hypothetical protein LOC100193232
GRMZM2G390374	568	0.9513	54.541	Transcribed locus, strongly similar to XP_002442485.1 hypothetical protein SORBIDRAFT_08g020740 [Sorghum bicolor]
AC226235.2	566	0.5213	113.279	Isoflavone reductase homolog IRL
GRMZM2G124434	563	0.9373	89.0641	hypothetical protein LOC100192102
GRMZM2G144782	562	0.7282	84.8972	hypothetical protein LOC100192978
GRMZM2G096897	561	0.7596	170.017	No information
GRMZM5G868273	560	0.5556	88.5895	nifU-like N-terminal domain-containing protein
GRMZM2G077757	559	0.9554	55.4849	G-patch domain containing protein
GRMZM2G406101	559	0.6125	46.3126	hypothetical protein LOC100279593
GRMZM2G168096	556	0.9264	21.5092	TSA: Zea mays contig07428, mRNA sequence
GRMZM2G011355	554	0.3698	77.9137	No information
GRMZM2G159142	553	0.801	95.1107	hypothetical protein LOC100277615
GRMZM2G134797	550	0.7502	108.742	hypothetical protein LOC100381602
GRMZM2G164950	550	0.9821	92.7681	Transcribed locus, moderately similar to XP_002453564.1 hypothetical protein SORBIDRAFT_04g008160 [Sorghum bicolor]
GRMZM2G159179	548	0.904	68.8365	Clone 1677983 mRNA sequence
GRMZM2G042107	548	0.8756	59.1198	hypothetical protein LOC100383028
GRMZM2G334899	545	0.8632	68.5653	Tubulin beta-2 chain (Beta-2-tubulin)
GRMZM2G005163	545	0.8264	73.2367	adenosine 3-phospho 5-phosphosulfate transporter 1
GRMZM2G342744	544	0.9861	615.955	Transcribed locus
GRMZM2G089783	543	0.7431	96.3728	prenylated Rab receptor 2
GRMZM2G375975	542	0.9244	75.877	No information
GRMZM2G011404	542	0.8482	45.3342	EMB2756
GRMZM2G375856	541	0.9518	44.2961	Transcribed locus
GRMZM2G132991	541	0.9125	32.6214	Transcribed locus, strongly similar to XP_002456434.1 hypothetical protein SORBIDRAFT_03g036240 [Sorghum bicolor]
GRMZM2G321725	539	0.6287	62.5052	hypothetical protein LOC100382574
GRMZM2G099827	539	0.9822	73.1946	No information
GRMZM2G474783	537	0.9643	86.8613	Clone 317203 mRNA sequence
GRMZM2G070323	536	0.7144	36.1427	Transcribed locus, moderately similar to XP_002464169.1 hypothetical protein SORBIDRAFT_01g013460 [Sorghum bicolor]
GRMZM5G820735	536	0.5885	682.759	Putative uncharacterized protein
GRMZM5G825226	532	0.9375	91.3063	hypothetical protein LOC100277080
AC235541.1	532	0.9322	43.2408	Putative uncharacterized protein
GRMZM2G323888	527	0.8071	152.531	hypothetical protein LOC100275074
GRMZM2G065083	526	0.7775	122.869	Glucose-6-phosphate isomerase, cytosolic (GPI)(EC 5.3.1.9)(Phosphoglucose isomerase)(PGI)(Phosphohexose isomerase)(PHI)
GRMZM2G052699	525	0.9106	56.2662	hypothetical protein LOC100280394
GRMZM2G109973	524	0.4911	99.5765	hypothetical protein LOC100193591
GRMZM2G036464	522	0.8999	78.3706	Glutamine synthetase root isozyme 4 (EC 6.3.1.2)(GS107)(Glutamate--ammonia ligase)
GRMZM2G148281	520	0.8069	68.4113	12-oxo-phytodienoic acid reductasePutative uncharacterized protein
GRMZM2G143599	519	0.8053	92.9224	mps one binder kinase activator-like 1A
GRMZM2G300135	519	0.9626	70.8326	physical impedance induced protein2 (piip2), mRNA
GRMZM2G145104	517	0.839	34.0358	hypothetical protein LOC100384569 (LOC100384569), mRNA
GRMZM2G176397	517	0.8548	33.3799	hypothetical protein LOC100304277
GRMZM2G136250	517	0.787	58.9203	hypothetical protein LOC100191514
GRMZM2G101852	515	0.8428	80.1743	hypothetical protein LOC100272771
GRMZM2G043530	515	0.184	39.2135	hypothetical protein LOC100384243 (LOC100384243), mRNA
GRMZM2G171279	514	0.8858	45.8458	potassium channel5
GRMZM2G349875	513	0.9234	36.9666	Transcribed locus, strongly similar to XP_002450707.1 hypothetical protein SORBIDRAFT_05g012530
GRMZM2G051764	512	0.9528	66.3945	AKIN gamma
GRMZM2G052823	509	0.8533	59.2792	hypothetical protein LOC100381447
GRMZM2G097395	508	0.978	50.587	hypothetical protein LOC100279749
GRMZM2G163459	508	0.9628	75.8497	No information
GRMZM2G101446	502	0.5651	103.87	hypothetical protein LOC100280388
GRMZM2G143651	502	0.6586	55.0064	NADH-ubiquinone oxidoreductase 39 kDa subunit
GRMZM2G004092	500	0.9352	44.7439	Putative uncharacterized protein
GRMZM2G111208	500	0.9041	21.3226	TSA: Zea mays contig09116, mRNA sequence
GRMZM2G059106	499	0.7357	86.2478	golgi SNARE 12 protein
GRMZM5G866947	499	0.868	133.087	hypothetical protein LOC100192684
GRMZM2G002173	498	0.9595	78.3254	phosphopantothenate--cysteine ligase
GRMZM2G125294	497	0.9022	19.8419	Transcribed locus, weakly similar to XP_002456116.1 hypothetical protein SORBIDRAFT_03g030782 [Sorghum bicolor]
GRMZM2G067417	497	0.6725	100.539	Cytochrome c oxidase polypeptide VIb
GRMZM2G083058	497	0.9024	52.4834	hypothetical protein LOC100279247
GRMZM2G101125	496	0.9231	50.1683	hypothetical protein LOC100274249
GRMZM2G074024	496	0.93	57.3555	hypothetical protein LOC100304276
GRMZM2G064603	493	0.9533	36.1106	TSA: Zea mays contig35249, mRNA sequence
GRMZM2G066413	492	0.7723	67.9823	No information
GRMZM2G011559	492	0.6482	67.2979	alpha-soluble NSF attachment protein
GRMZM2G416817	489	0.5811	36.1423	No information
GRMZM2G047131	489	0.676	85.7311	hypothetical protein LOC100274165
GRMZM2G005947	489	0.6299	55.1892	TSA: Zea mays contig01870, mRNA sequence
GRMZM2G122139	487	0.7633	48.0265	cytosolic purine 5-nucleotidase
GRMZM2G002100	485	0.884	67.4725	ABA stimulation MAP kinase
GRMZM2G078641	485	0.2749	30.1593	14-3-3-like protein GF14-12
GRMZM2G017586	485	0.894	89.7931	bHLH transcription factor
GRMZM2G145101	484	0.5506	47.1602	carbonic anhydrase
GRMZM5G875238	483	0.9299	33.6642	Sucrose-phosphate synthase (EC 2.4.1.14)(UDP-glucose-fructose-phosphate glucosyltransferase)
GRMZM2G138511	483	0.923	42.9086	TSA: Zea mays contig38783, mRNA sequence
GRMZM2G701688	482	0.9402	31.6125	hypothetical protein LOC100272971
GRMZM2G053831	482	0.8609	62.8374	Ninja-family protein 6
GRMZM2G329144	481	0.9342	115.558	Glutathione peroxidase
GRMZM2G017080	480	0.5826	51.152	hypothetical protein LOC100381432
GRMZM2G158304	479	0.8369	192.997	Ubiquinol-cytochrome c reductase complex 6.7 kDa protein
GRMZM2G039155	477	0.2712	47.4421	empty pericarp 2
AC204530.4	477	0.9922	82.562	Putative uncharacterized protein
GRMZM2G156543	476	0.8225	54.6552	Catalytic/ protein phosphatase type 2C
GRMZM5G813055	475	0.9936	148.746	TSA: Zea mays contig18199, mRNA sequence
GRMZM2G099944	475	0.8246	54.7718	hypothetical protein LOC100382727
GRMZM2G133006	471	0.8622	57.3098	hypothetical protein LOC100272795
GRMZM2G091540	471	0.3792	40.8195	hypothetical protein LOC100304432
GRMZM2G371345	469	0.2192	130.94	No information
GRMZM2G335111	469	0.9211	87.0285	glucan endo-1,3-beta-glucosidase, acidic isoform
GRMZM2G028535	467	0.8937	37.3738	Delta 1-pyrroline-5-carboxylate synthetase
GRMZM2G380284	466	0.9216	171.9	No information
GRMZM2G084063	466	0.333	98.0807	Putative uncharacterized protein
GRMZM2G104347	463	0.9144	60.9452	hypothetical protein LOC100216686
GRMZM2G047431	462	0.9304	63.4071	hypothetical protein LOC100273017
GRMZM2G153924	459	0.8237	64.6646	hypothetical protein LOC100194137
GRMZM2G015418	458	0.9828	120.315	Transcribed locus, strongly similar to XP_002467268.1 hypothetical protein SORBIDRAFT_01g022340 [Sorghum bicolor]
GRMZM2G479539	457	0.8744	184.742	Clone 371941 mRNA sequence
GRMZM2G436710	455	0.5434	68.9464	hypothetical protein LOC100194054
GRMZM2G158191	454	0.9689	123.509	Transcribed locus, strongly similar to XP_002462883.1 hypothetical protein SORBIDRAFT_02g033780 [Sorghum bicolor]
GRMZM2G109039	453	0.805	53.7296	hypothetical protein LOC100383087
GRMZM2G139093	453	0.9111	63.1644	hypothetical protein LOC100192096
GRMZM2G140774	453	0.6695	118.492	hypothetical protein LOC100304091
GRMZM2G066343	452	0.8476	87.319	hypothetical protein LOC100194292
GRMZM2G179518	452	0.7926	110.215	Clone 461667 mRNA sequence
GRMZM2G102683	452	0.7425	50.1114	carbohydrate transporter/ sugar porter
GRMZM2G145460	448	0.897	56.1309	hypothetical protein LOC100383103
GRMZM2G021331	447	0.8424	47.7393	ATP synthase beta chain
GRMZM2G481964	445	0.9746	98.85	No information
GRMZM2G071959	445	0.8204	132.08	Histone H2B.1
GRMZM2G014400	444	0.6131	30.5799	TSA: Zea mays contig64383, mRNA sequence
GRMZM2G014303	442	0.9038	65.4359	hypothetical protein LOC100279839
GRMZM2G039906	442	0.9172	64.8471	hypothetical protein LOC100273403
GRMZM2G395354	442	0.8545	85.9301	Glycine-rich protein
GRMZM2G042627	440	0.8803	50.309	kinase associated protein phosphatase
GRMZM2G476555	439	0.7848	113.256	hypothetical protein LOC100273317
GRMZM2G037204	439	0.4092	37.3578	LOC100217200 (TIDP3363), mRNA
GRMZM2G146514	437	0.7274	49.2976	hypothetical protein LOC100273243
GRMZM2G086136	437	0.953	73.8103	hypothetical protein LOC100194321
GRMZM2G145088	436	0.9206	25.5775	hypothetical protein LOC100193029
GRMZM2G094304	434	0.8488	63.445	Full-length cDNA clone ZM_BFc0027H09
GRMZM2G352129	434	0.8217	39.3416	Polyadenylate-binding protein 2
GRMZM2G111962	433	0.9732	81.0245	Transcribed locus, moderately similar to XP_002436519.1 hypothetical protein SORBIDRAFT_10g004060 [Sorghum bicolor]
GRMZM2G150248	432	0.9176	47.0831	hypothetical protein LOC100384102
GRMZM2G096249	431	0.9211	42.0127	No information
GRMZM2G344857	431	0.7797	33.9484	Transcribed locus, weakly similar to NP_001173425.1 Os03g0356596 [Oryza sativa Japonica Group]
GRMZM2G339781	431	0.9086	192.705	Transcribed locus, moderately similar to XP_002436519.1 hypothetical protein SORBIDRAFT_10g004060 [Sorghum bicolor]
GRMZM2G053934	428	0.8088	49.4222	hypothetical protein LOC100193785
GRMZM2G124524	428	0.7612	51.9742	No information
GRMZM2G105219	428	0.9378	39.4409	Transcribed locus, weakly similar to NP_001173425.1 Os03g0356596 [Oryza sativa Japonica Group]
GRMZM2G395844	427	0.5104	86.6652	ADP-ribosylation factor
GRMZM2G462140	427	0.9255	61.2861	TSA: Zea mays contig60319, mRNA sequence
GRMZM2G056799	426	0.8262	79.4108	ELMO domain-containing protein 2 (LOC100283240), mRNA
GRMZM2G102499	425	0.5014	47.1181	14-3-3-like protein GF14-6
GRMZM2G047774	425	0.9196	44.9384	AKINbetagamma-1 protein kinase
GRMZM2G098744	425	0.7307	41.6603	hypothetical protein LOC100279798
GRMZM2G104363	425	0.991	49.3788	hypothetical protein LOC100304298
GRMZM2G153582	424	0.7831	62.6573	UvrB/uvrC motif family protein
GRMZM2G098174	424	0.9399	38.6932	hypothetical protein LOC100383436
GRMZM2G116010	424	0.9253	65.0551	hypothetical protein LOC100279798
GRMZM2G124701	424	0.9158	48.4796	C-terminal zinc-finger
GRMZM2G045565	424	0.9068	172.542	No information
GRMZM2G005444	423	0.9625	44.0977	embryogenesis-associated protein EMB8
GRMZM2G162426	421	0.8385	27.9414	Transcribed locus, strongly similar to NP_001049744.1 Os03g0281600 [Oryza sativa Japonica Group]
GRMZM2G001645	420	0.9017	40.2191	Putative uncharacterized protein
GRMZM2G129108	420	0.573	56.1616	hypothetical protein LOC100279746
GRMZM2G127665	419	0.3983	26.1817	Transcribed locus
GRMZM2G150608	417	0.7376	34.76	Putative uncharacterized protein
GRMZM2G055489	416	0.8714	57.9063	Sucrose-phosphatase 1 (ZmSPP1)(EC 3.1.3.24)
GRMZM2G132759	415	0.8777	79.0473	ubiquitin conjugating enzyme
GRMZM2G138527	413	0.8729	118.832	fiber protein Fb15
GRMZM2G082019	411	0.9615	107.391	Putative uncharacterized protein
GRMZM2G097804	410	0.0658	58.8807	hypothetical protein LOC100280146
GRMZM5G871143	410	0.8698	30.4229	hypothetical protein LOC100279320
GRMZM2G003385	409	0.7863	43.0975	hypothetical protein LOC100381658
GRMZM2G001024	409	0.9466	48.1373	hypothetical protein LOC100191719
GRMZM2G018281	408	0.9072	42.2817	membrane transporter D1
GRMZM2G062488	407	0.7691	44.8986	hypothetical protein LOC100383596
GRMZM2G124915	407	0.8101	61.3688	hypothetical protein LOC100192741
GRMZM2G148229	407	0.6161	58.5186	Putative uncharacterized protein
GRMZM2G020814	407	0.9332	48.5562	TSA: Zea mays contig47724, mRNA sequence
GRMZM2G065694	405	0.6114	64.9089	EREBP-4 like protein
GRMZM2G093441	405	0.8245	48.0131	Putative uncharacterized protein
GRMZM2G161611	404	0.7036	56.2039	protein kinase CK2 regulatory subunit CK2B3
GRMZM2G088549	404	0.8784	50.4887	TSA: Zea mays contig30877, mRNA sequence
GRMZM2G043310	403	0.7361	41.2911	Putative uncharacterized protein
GRMZM2G037912	402	0.9514	103.82	No information
GRMZM2G003331	402	0.795	42.0699	TSA: Zea mays contig53297, mRNA sequence
GRMZM2G029974	401	0.5629	47.264	hypothetical protein LOC100194229
GRMZM5G886257	400	0.8196	42.8319	NADP-dependent malic enzyme
GRMZM2G084791	400	0.8771	37.0001	TSA: Zea mays contig00386, mRNA sequence
GRMZM2G087758	399	0.8631	79.9866	dnaJ domain containing protein
GRMZM2G174926	399	0.8842	35.0894	hypothetical protein LOC100383211
GRMZM2G351747	399	0.7872	46.1388	hypothetical protein LOC100383272
GRMZM2G061135	398	0.8163	56.7574	hypothetical protein LOC100279822
GRMZM2G018103	398	0.8644	53.4243	hypothetical protein LOC100191588
GRMZM2G089421	397	0.6977	94.0838	60S ribosomal protein L21
GRMZM2G067049	396	0.7448	42.684	hypothetical protein LOC100383272
GRMZM2G181484	394	0.8319	47.7743	hypothetical protein LOC100277639
GRMZM2G099045	394	0.7073	44.1414	hypothetical protein LOC100275561
GRMZM2G064993	394	0.9145	71.6437	annexin p33
GRMZM2G018820	392	0.7902	58.6371	hypothetical protein LOC100191201
AC209744.3	392	0.864	111.479	Putative uncharacterized protein
GRMZM5G833406	391	0.8556	54.1489	IAA-amino acid hydrolase ILR1-like 4
GRMZM2G442404	391	0.7	50.0665	hypothetical protein LOC100273148
GRMZM2G060896	390	0.7309	48.6149	hypothetical protein LOC100279222
GRMZM2G110309	389	0.8643	29.6842	Initiator-binding protein 2Putative uncharacterized protein ;
GRMZM2G010937	388	0.8603	33.1331	fimbrin 1
GRMZM5G878139	386	0.9139	56.8357	1-acyl-sn-glycerol-3-phosphate acyltransferase PLS1
GRMZM2G152127	385	0.8978	39.2659	hypothetical protein LOC100383523
GRMZM2G446515	383	0.7803	33.0291	hypothetical protein LOC100192608
GRMZM2G448687	383	0.7329	10.693	aberrant pollen transmission1
GRMZM2G124436	381	0.888	78.4355	No information
GRMZM2G126821	381	0.6528	45.6324	hypothetical protein LOC100273082
GRMZM2G124207	380	0.8525	55.2866	Clone Contig82 mRNA sequence
GRMZM2G701207	379	0.0356	67.2657	hypothetical protein LOC100194006
GRMZM2G037134	378	0.4928	39.3729	hypothetical protein LOC100272653
GRMZM2G061695	377	0.8937	74.8401	gibberellin responsive1
GRMZM2G141071	377	0.8049	113.831	Clone Contig82 mRNA sequence
GRMZM2G116243	376	0.8621	41.1631	hypothetical protein LOC100191712
GRMZM2G074479	375	0.1992	49.9259	ubiquitin-conjugating enzyme E2-17 kDa
GRMZM2G363540	374	0.7331	81.3784	glutathione S-transferase GST 26
GRMZM2G412296	374	0.9202	130.298	COX VIIa-like protein
GRMZM2G175272	373	0.9001	71.774	DCN1-like protein 2
GRMZM2G166646	371	0.9215	44.2397	mitochondrial-processing peptidase alpha subunit
GRMZM2G063875	371	0.9745	33.0188	hypothetical protein LOC100280228
GRMZM2G335657	370	0.876	49.8573	Putative uncharacterized protein
GRMZM2G152457	369	0.9294	43.9583	Putative uncharacterized protein
GRMZM2G529768	369	0.2311	28.6133	No information
GRMZM2G704150	367	0.371	44.0419	hypothetical protein LOC100277004
GRMZM2G127101	367	0.7523	38.0006	Ubiquilin-1
GRMZM2G107491	365	0.9517	44.9035	zinc finger CCCH type domain-containing protein ZFN-like 2
GRMZM2G047223	365	0.8282	54.2005	hypothetical protein LOC100272252
GRMZM2G166162	364	0.8478	30.8574	Putative uncharacterized protein
GRMZM2G351417	363	0.8571	62.7858	No information
GRMZM2G142709	363	0.9326	47.8851	hypothetical protein LOC100191570
GRMZM2G056944	362	0.8738	83.3658	hypothetical protein LOC100273224
GRMZM2G435684	362	0.9471	60.8067	No information
GRMZM2G451028	362	0.3055	98.7007	pectinesterase inhibitor domain containing protein
GRMZM2G105787	362	0.835	40.6868	Squalene monooxygenase
GRMZM2G155321	362	0.8771	39.002	hypothetical protein LOC100216791
GRMZM2G336448	362	0.8321	39.6482	hypothetical protein LOC100191783
GRMZM2G008710	361	0.4757	43.8381	hypothetical protein LOC100274414
GRMZM2G464401	361	0.3168	42.0628	plasminogen activator inhibitor 1 RNA-binding protein
GRMZM2G334628	361	0.3943	29.43	hypothetical protein LOC100194102
GRMZM2G462613	361	0.8683	24.1163	TSA: Zea mays contig47971, mRNA sequence
GRMZM2G071015	360	0.7813	35.7182	hypothetical protein LOC100273569
GRMZM2G144716	360	0.7171	50.2255	hypothetical protein LOC100273643
GRMZM2G058910	358	0.7708	23.28	Putative uncharacterized protein
GRMZM2G150367	358	0.8747	66.0802	Stress-related protein
GRMZM2G180982	357	0.6491	42.4874	hypothetical protein LOC100273412
GRMZM2G010302	357	0.8847	52.6926	Putative uncharacterized protein
GRMZM2G388585	354	0.8828	29.0823	TSA: Zea mays contig16130, mRNA sequence
GRMZM2G126038	354	0.7889	31.1319	hypothetical protein LOC100280404
GRMZM2G061900	351	0.7401	61.8029	hypothetical protein LOC100272423
GRMZM2G146819	351	0.8687	19.8163	Hypothetical protein LOC100193001
GRMZM2G455306	351	0.8619	47.0379	Transcribed locus, moderately similar to NP_001057015.1 Os06g0187200 [Oryza sativa Japonica Group]
GRMZM2G009443	350	0.918	26.1773	Putative uncharacterized protein
GRMZM2G163095	349	0.3027	101.734	No information
GRMZM2G077828	349	0.9091	33.7372	Transcribed locus, strongly similar to XP_002466752.1 hypothetical protein SORBIDRAFT_01g013500 [Sorghum bicolor]
GRMZM5G813092	347	0.7951	35.1266	hypothetical protein LOC100274268
GRMZM2G171187	347	0.9576	46.7581	Clone 282564 mRNA sequence
GRMZM2G089102	347	0.9085	38.0565	Clone 490001 mRNA sequence
GRMZM2G122943	347	0.7537	52.7773	hypothetical protein LOC100276511 (LOC100276511), mRNA
GRMZM2G064562	346	0.8854	43.868	No information
GRMZM2G035701	345	0.9613	72.551	Clone 1628834 mRNA sequence
GRMZM2G062391	344	0.7994	50.9892	Putative uncharacterized protein
GRMZM2G436950	342	0.9566	48.3766	Hypothetical protein LOC100383179
GRMZM2G084274	342	0.9573	57.5658	hypothetical protein LOC100272457
GRMZM2G107759	341	0.2272	41.5538	Clone 1146519 mRNA sequence
GRMZM2G041381	341	0.3404	42.1844	hypothetical protein LOC100274138
GRMZM2G399858	340	0.6829	15.7787	hypothetical protein LOC100193851
GRMZM5G803952	339	0.8876	85.4736	hypothetical protein LOC100194344
GRMZM2G008047	338	0.776	64.7336	Clone 1146519 mRNA sequence
GRMZM2G009014	338	0.8839	63.982	hypothetical protein LOC100278549
GRMZM2G148374	338	0.0291	25.5928	hypothetical protein LOC100383904
GRMZM2G168707	337	0.8782	58.7039	Putative uncharacterized proteinZinc finger, C3HC4 type family protein
GRMZM2G057733	337	0.8837	51.804	pectinesterase inhibitor domain containing protein
GRMZM2G056335	337	0.8514	44.5515	hypothetical protein LOC100191964
GRMZM2G099109	336	0.6917	56.0543	Elicitor-responsive protein 3Putative uncharacterized protein
GRMZM2G127404	336	0.8904	60.4233	hypothetical protein LOC100277603
GRMZM2G473709	336	0.2029	66.701	hypothetical protein LOC100383622
GRMZM5G807019	335	0.9405	42.0159	hypothetical protein LOC100275605 (LOC100275605), mRNA
GRMZM2G077256	334	0.667	39.424	Full-length cDNA clone ZM_BFb0204H03
GRMZM2G087655	334	0.9068	29.9877	No information
GRMZM2G166971	333	0.8323	56.2056	hypothetical protein LOC100303890
GRMZM2G047274	333	0.8915	45.0952	hypothetical protein LOC100274565
GRMZM5G848768	332	0.782	41.071	Putative uncharacterized protein
GRMZM2G174263	332	0.9922	106.002	No information
GRMZM5G878615	331	0.089	31.8963	hypothetical protein LOC100280387 (LOC100280387), mRNA
GRMZM2G064695	329	0.8145	41.2211	succinyl-CoA ligase beta-chain
GRMZM2G344967	329	0.8242	11.8748	hypothetical protein LOC100278485
GRMZM2G094452	329	0.8585	39.5205	Diacylglycerol kinase 2
GRMZM2G122481	329	0.7591	108.882	Cytochrome c oxidase polypeptide Vc
GRMZM2G031177	329	0.8465	39.8532	hypothetical protein LOC100194232
GRMZM2G113127	329	0.65	61.8951	Nuclear transcription factor Y subunit C-2
GRMZM2G093772	327	0.9349	52.5802	No information
GRMZM2G077837	327	0.718	51.1346	hypothetical protein LOC100192700
GRMZM2G055643	327	0.8531	38.0107	Putative uncharacterized protein
GRMZM2G343828	326	0.8795	30.6065	Transcribed locus, strongly similar to XP_002489311.1 hypothetical protein SORBIDRAFT_0010s012040 [Sorghum bicolor]
GRMZM2G387935	325	0.9482	28.6022	Transcribed locus, moderately similar to XP_002267515.1 PREDICTED: hypothetical protein
GRMZM2G047855	325	0.8778	46.4555	CK2 protein kinase alpha 2
GRMZM2G420004	325	0.8009	44.831	No information
GRMZM5G830776	324	0.7341	38.7296	No information
GRMZM2G412611	324	0.8697	16.9029	hypothetical protein LOC100381411
GRMZM2G174286	324	0.8753	53.7226	hypothetical protein LOC100273487
GRMZM2G149480	324	0.7192	41.7496	Transcribed locus, strongly similar to XP_002445859.1 hypothetical protein SORBIDRAFT_07g027010 [Sorghum bicolor]
GRMZM2G300955	322	0.8404	18.9855	Clone 370396 mRNA sequence
GRMZM2G140667	322	0.6601	60.0241	ascorbate peroxidase2
GRMZM2G156068	321	0.8358	63.8269	ATP synthase delta chain
GRMZM2G334225	321	0.9097	50.6171	MADS-box protein AGL66
GRMZM5G872068	321	0.912	52.7247	Glutamine synthetase root isozyme 3 (EC 6.3.1.2)(GS112)(Glutamate--ammonia ligase)
GRMZM2G087326	320	0.9002	52.4196	hypothetical protein LOC100274298
GRMZM2G020216	319	0.8774	45.7583	MAP kinase 5
GRMZM2G062354	319	0.8599	27.3939	hypothetical protein LOC100384859
GRMZM2G007685	319	0.1478	82.3843	EXPB10
GRMZM5G823855	318	0.995	78.4797	hypothetical protein LOC100383156
AC217358.3	318	0.8589	40.193	Protein transporter
GRMZM2G041275	318	0.9042	34.1711	TSA: Zea mays contig28400, mRNA sequence
GRMZM2G140811	317	0.898	27.6395	hypothetical protein LOC100217111
GRMZM2G086269	316	0.88	32.3095	No information
GRMZM2G053140	316	0.8937	27.2993	hypothetical protein LOC100217230 (LOC100217230), mRNA
GRMZM2G035243	316	0.8541	30.3075	kelch motif family protein
GRMZM2G153250	316	0.8597	41.8658	hypothetical protein LOC100280330
GRMZM2G004396	316	0.9013	48.5759	hypothetical protein LOC100276777
GRMZM2G055970	315	0.7446	43.6238	nucleic acid binding protein
GRMZM2G120136	315	0.8868	28.6926	No information
GRMZM2G157812	314	0.8443	21.7858	No information
GRMZM2G045106	314	0.5412	158.015	Transcribed locus
GRMZM2G074987	314	0.8996	51.0606	Full-length cDNA clone ZM_BFc0121C09
GRMZM2G120246	313	0.9661	51.9691	No information
GRMZM2G083894	313	0.6687	47.6653	AN15
GRMZM2G107495	313	0.9861	62.3884	Putative uncharacterized protein
GRMZM2G125775	312	0.8785	64.8309	AN17
GRMZM2G319435	312	0.9902	28.7405	No information
GRMZM2G124739	312	0.9844	47.7211	No information
GRMZM2G023289	312	0.8193	30.8432	Phosphoglucomutase, cytoplasmic 2 (PGM 2)(EC 5.4.2.2)(Glucose phosphomutase 2)
GRMZM2G119675	311	0.4801	89.0649	Putative uncharacterized protein
GRMZM2G702996	311	0.9893	203.918	No information
GRMZM2G124791	310	0.3861	82.2308	hypothetical protein LOC100276070
GRMZM2G170400	310	0.9131	33.9681	hypothetical protein LOC100383478
AC233910.1	310	0.0217	33.6515	PRLI-interacting factor A
GRMZM2G171518	309	0.7939	36.2283	RNA binding protein
GRMZM2G022763	309	0.7533	30.8207	hypothetical protein LOC100272843
GRMZM2G146965	309	0.7678	60.3131	hypothetical protein LOC100279385
GRMZM2G406177	309	0.6694	38.0909	Transcribed locus, moderately similar to NP_001056406.1 Os05g0577200 [Oryza sativa Japonica Group]
GRMZM2G028914	308	0.8183	27.7655	TSA: Zea mays contig03439, mRNA sequence
GRMZM2G171068	308	0.7544	12.3996	TSA: Zea mays cultivar W22 CL511Contig1.betc, mRNA sequence
GRMZM5G864319	307	0.8834	28.4298	hypothetical protein LOC100191469
GRMZM2G118610	307	0.802	41.2998	Mannitol dehydrogenase
AC214350.3	306	0.9805	91.378	Ubiquinol-cytochrome c reductase iron-sulfur subunit (EC 1.10.2.2)
GRMZM2G025366	305	0.8011	38.5299	Putative uncharacterized protein
GRMZM2G095915	305	0.9752	47.4516	No information
GRMZM2G015361	305	0.6528	58.597	hypothetical protein LOC100216623
GRMZM2G145041	305	0.8722	32.2081	Putative uncharacterized protein
GRMZM2G133756	302	0.8798	35.2387	hypothetical protein LOC100382109
GRMZM2G158568	302	0.2753	32.324	60S ribosomal protein L31
GRMZM2G158147	302	0.7543	38.2894	bifunctional 3-phosphoadenosine 5-phosphosulfate synthetase 2
GRMZM2G347226	299	0.9027	28.6996	Transcribed locus, strongly similar to NP_001167855.1 hypothetical protein LOC100381559 [Zea mays]
GRMZM2G151254	299	0.8632	36.3814	hypothetical protein LOC100279970
GRMZM2G160175	298	0.8738	45.5228	hypothetical protein LOC100191847
GRMZM2G081622	297	0.6524	59.6856	hypothetical protein LOC100191622
GRMZM2G014618	297	0.8345	54.6557	No information
GRMZM2G133555	297	0.9401	38.1499	CCT motif family protein
GRMZM2G158721	297	0.7423	36.8531	hypothetical protein LOC100191847
GRMZM2G081188	297	0.847	29.1599	hypothetical protein LOC100277253
GRMZM2G180704	296	0.9486	35.1081	SNF1-related protein kinase catalytic alpha subunit KIN10
GRMZM2G072550	296	0.9808	46.3463	hypothetical protein LOC100276855
GRMZM2G072231	296	0.8517	30.6749	Clone 7579 mRNA sequence
GRMZM2G040068	295	0.9014	35.2286	No information
GRMZM2G166976	294	0.8142	22.8701	Putative uncharacterized protein
GRMZM2G057674	293	0.7854	26.8789	hypothetical protein LOC100274107
GRMZM2G150004	293	0.6215	31.1426	No information
GRMZM2G011079	293	0.8309	20.3635	hypothetical protein LOC100383823
GRMZM5G807639	292	0.9551	39.5649	dihydrolipoyllysine-residue succinyltransferase component of 2-oxoglutarate dehydrogenase complex
GRMZM5G857770	291	0.8978	158.156	No information
GRMZM2G086841	290	0.7033	63.9544	hypothetical protein LOC100384718
GRMZM2G107838	289	0.513	33.2929	hypothetical protein LOC100280333
GRMZM2G115775	289	0.6411	48.7791	hypothetical protein LOC100217094
GRMZM2G312827	289	0.9822	33.0903	No information
GRMZM2G314882	288	0.2482	29.7325	hypothetical protein LOC100274393
GRMZM2G005869	288	0.9069	31.671	Serine/threonine-protein kinase AtPK19
GRMZM2G128771	288	0.8835	63.6281	Clone 368644 mRNA sequence
GRMZM2G027955	288	0.816	27.7527	Glucose-1-phosphate adenylyltransferase large subunit 2, chloroplastic/amyloplastic Precursor (EC 2.7.7.27)(Alpha-D-glucose-1-phosphate adenyl transferase)(ADP-glucose pyrophosphorylase)(AGPase S)(ADP-glucose synthase)
GRMZM2G479038	288	0.7996	35.1128	cytokinin-O-glucosyltransferase 3
GRMZM2G136803	287	0.9664	38.6518	hypothetical protein LOC100194185
GRMZM2G031311	287	0.8673	28.838	hypothetical protein LOC100191391
GRMZM2G039824	286	0.7065	53.1917	hypothetical protein LOC100381492
GRMZM2G090744	285	0.8881	32.225	Putative uncharacterized protein
GRMZM2G009638	285	0.7007	63.0222	No information
GRMZM2G011473	285	0.8955	34.8513	hypothetical protein LOC100216604
GRMZM2G359746	284	0.9539	30.186	No information
GRMZM2G104876	283	0.3271	26.357	glycine-rich protein A3
GRMZM2G426591	283	0.6815	33.5499	hypothetical protein LOC100273450
GRMZM2G140150	282	0.7958	37.8534	pyruvate dehydrogenase E1 component alpha subunit
GRMZM2G111886	282	0.6441	39.2091	hypothetical protein LOC100383387
GRMZM2G382557	280	0.7501	30.8328	Transcribed locus, moderately similar to XP_002443368.1 hypothetical protein SORBIDRAFT_08g018360 [Sorghum bicolor]
GRMZM2G036837	280	0.8656	31.733	Zinc finger CCCH type domain-containing protein ZFN-like 1
GRMZM2G054123	280	0.7726	37.2577	S-adenosylmethionine synthetase 1
GRMZM5G821611	279	0.828	31.2146	palmitoyltransferase ZDHHC9
GRMZM2G164136	278	0.9241	34.4082	Putative uncharacterized protein
GRMZM2G083813	278	0.2494	28.5435	hypothetical protein LOC100272319
GRMZM2G156415	277	0.7212	33.3068	hypothetical protein LOC100276459
GRMZM2G390013	277	0.8959	61.8685	hypothetical protein LOC100274969 (LOC100274969), mRNA
GRMZM2G363008	277	0.4342	70.2031	Hypothetical protein LOC100384861
GRMZM2G008425	277	0.5571	39.6872	Histone deacetylase 11
GRMZM5G811797	277	0.5599	32.337	hypothetical protein LOC100272622
GRMZM2G008216	275	0.9252	69.9136	putative cytidine deaminase
GRMZM2G179779	275	0.9898	97.7571	No information
GRMZM2G048205	275	0.6759	25.9779	hypothetical protein LOC100192933
GRMZM2G040397	275	0.867	34.812	UDP-arabinose 4-epimerase 2
GRMZM2G042754	275	0.8744	38.0412	hypothetical protein LOC100276892
GRMZM2G107739	274	0.4634	27.8985	hypothetical protein LOC100384690
GRMZM2G132431	274	0.827	52.9323	Clone 335775 mRNA sequence
GRMZM2G165747	274	0.8514	23.6458	5-methyltetrahydropteroyltriglutamate--homocysteine methyltransferase
GRMZM2G045270	274	0.8273	68.8718	TSA: Zea mays contig30029, mRNA sequence
GRMZM2G153369	274	0.8505	97.2602	Putative uncharacterized protein
GRMZM2G054833	273	0.7147	54.1067	Clone 335775 mRNA sequence
GRMZM2G095452	273	0.8744	62.1095	hypothetical protein LOC100277907
GRMZM2G094563	273	0.9237	36.4055	protein GPR107
GRMZM2G136313	273	0.9487	33.5516	No information
GRMZM2G012160	272	0.4687	38.8797	cystatin2
GRMZM2G091586	272	0.7523	40.9878	hypothetical protein LOC100193219
GRMZM2G393002	272	0.525	11.9153	No information
GRMZM2G167872	272	0.8852	39.7866	bifunctional polymyxin resistance arnA protein
GRMZM2G021635	272	0.8435	50.5495	Vacuolar ATP synthase subunit D 1
GRMZM2G038953	271	0.7757	28.4213	Putative uncharacterized protein
GRMZM2G086669	270	0.5363	45.2288	ribosomal protein L35 containing protein
GRMZM2G430600	269	0.2369	33.6691	hypothetical protein LOC100217114
GRMZM2G106218	269	0.877	37.4655	hypothetical protein LOC100382900
GRMZM2G018941	268	0.9127	71.5555	NADH-ubiquinone oxidoreductase 13 kDa-B subunit
GRMZM2G590333	268	0.9105	43.15	hypothetical protein LOC100276791
GRMZM2G080828	268	0.8195	31.2118	hypothetical protein LOC100191445
GRMZM2G150901	268	0.7274	27.5283	hypothetical protein LOC100277366
GRMZM2G180988	266	0.7332	17.804	hypothetical protein LOC100279855
GRMZM2G158496	266	0.8768	34.2399	exostosin-like
GRMZM2G114954	266	0.0484	64.2843	60S acidic ribosomal protein P2B
GRMZM2G014463	266	0.9391	76.1777	Transcribed locus, moderately similar to XP_002450482.1 hypothetical protein SORBIDRAFT_05g006020 [Sorghum bicolor]
GRMZM2G007276	266	0.9175	60.2926	hypothetical protein LOC100272466 (LOC100272466), mRNA
GRMZM5G848608	265	0.9119	53.3425	hypothetical protein LOC100194177
GRMZM2G079257	265	0.8277	31.817	hypothetical protein LOC100274376
GRMZM2G133021	265	0.9403	30.7308	hypothetical protein LOC100382330
GRMZM2G001332	265	0.6643	93.3878	hypothetical protein LOC100276009 (LOC100276009), mRNA
GRMZM2G160273	265	0.8548	50.0472	hypothetical protein LOC100272898
GRMZM2G467069	265	0.4759	21.5678	No information
GRMZM2G056773	264	0.9739	51.1216	TSA: Zea mays contig39834, mRNA sequence
GRMZM2G064382	263	0.9154	37.5274	Putative uncharacterized protein
GRMZM2G157332	263	0.5242	31.1035	Coiled-coil domain-containing protein 25
GRMZM2G085301	263	0.8775	47.7521	hypothetical protein LOC100274077
GRMZM2G148064	262	0.9639	77.2017	pollen allergen Phl p 11
GRMZM2G422938	262	0.8999	29.9707	hypothetical protein LOC100273593
GRMZM2G070199	262	0.5554	43.5605	hypothetical protein LOC100383938
GRMZM2G048045	261	0.8849	36.207	hypothetical protein LOC100280227
GRMZM2G135283	261	0.7806	28.7018	Serine hydroxymethyltransferase (EC 2.1.2.1)
GRMZM5G833389	260	0.902	31.1707	2,3-bisphosphoglycerate-independent phosphoglycerate mutase (BPG-independent PGAM)(Phosphoglyceromutase)(EC 5.4.2.1)(PGAM-I)
GRMZM2G005652	259	0.7853	19.5084	Transcribed locus, moderately similar to NP_001062249.1 Os08g0518100 [Oryza sativa Japonica Group]
GRMZM2G169688	258	0.869	22.5274	TSA: Zea mays contig44128, mRNA sequence
GRMZM2G033273	258	0.49	32.3751	hypothetical protein LOC100384635
GRMZM2G017257	258	0.8316	14.6947	hypothetical protein LOC100384406
GRMZM2G034143	257	0.933	34.8032	TSA: Zea mays contig07510, mRNA sequence
GRMZM2G348578	257	0.8237	45.0571	prolyl 4-hydroxylase
GRMZM2G007188	257	0.513	33.2388	ADP-ribosylation factor-like protein 8B
GRMZM2G012052	257	0.9016	70.3072	Ubiquitin carrier protein
GRMZM2G093139	256	0.8033	26.4289	Putative uncharacterized protein
GRMZM2G015040	256	0.6938	47.576	hypothetical protein LOC100278435
GRMZM2G150107	256	0.9902	123.248	No information
GRMZM5G856180	255	0.8514	96.541	Cytochrome c
GRMZM2G083677	255	0.5654	28.9265	hypothetical protein LOC100216822
GRMZM2G148411	255	0.6094	27.7797	hypothetical protein LOC100280213
GRMZM2G154595	253	0.8617	37.5463	hypothetical protein LOC100274264
GRMZM2G043724	253	0.8836	25.9005	ATP-dependent RNA helicase DDX41
GRMZM2G179737	252	0.8671	39.3813	hypothetical protein LOC100276760
GRMZM2G134219	252	0.9657	91.9877	Pi starvation-induced protein
GRMZM2G091563	252	0.7085	25.8522	hypothetical protein LOC100191520
GRMZM2G312301	252	0.9626	25.9066	No information
GRMZM2G012143	252	0.6833	41.447	hypothetical protein LOC100384615
GRMZM2G038356	251	0.6897	59.7151	hypothetical protein LOC100279736
GRMZM2G109383	251	0.8254	25.1072	Phosphoglucomutase, cytoplasmic 1 (PGM 1)(EC 5.4.2.2)(Glucose phosphomutase 1)
GRMZM2G078926	250	0.8169	23.5708	TSA: Zea mays contig13543, mRNA sequence
GRMZM2G005146	250	0.7003	53.1213	auxin-repressed protein
GRMZM2G004703	250	0.7577	57.1961	Calmodulin (CaM)
GRMZM2G016886	250	0.9091	50.9947	TSA: Zea mays contig11288, mRNA sequence
GRMZM5G855396	250	0.9834	101.566	No information
GRMZM2G147856	249	0.5432	20.6995	hypothetical protein LOC100275541
GRMZM5G899390	248	0.4627	39.0305	serine/threonine-protein phosphatase PP1
GRMZM2G396553	248	0.8035	18.0034	Full-length cDNA clone ZM_BFc0073O19
GRMZM2G166745	248	0.9304	25.1153	No information
GRMZM2G012841	247	0.6022	40.8721	hypothetical protein LOC100193656
AC218457.2	247	0.4835	19.7608	TSA: Zea mays contig31463, mRNA sequence
GRMZM2G467356	244	0.9052	53.3767	Ferredoxin
GRMZM2G179133	244	0.6628	40.9857	No information
GRMZM2G360681	244	0.5082	18.8369	Putative uncharacterized protein
GRMZM2G154218	243	0.5629	33.3505	elongation factor 1 alpha
GRMZM2G154532	242	0.8576	45.5628	hypothetical protein LOC100216683
GRMZM2G073380	242	0.7267	98.6434	No information
GRMZM2G308619	242	0.9152	35.5899	Transcribed locus, moderately similar to XP_002457063.1 hypothetical protein SORBIDRAFT_03g000680 [Sorghum bicolor]
GRMZM2G701204	241	0.976	94.1557	Transcribed locus, strongly similar to XP_002441270.1 hypothetical protein SORBIDRAFT_09g023540 [Sorghum bicolor]
GRMZM2G176307	240	0.5953	29.1444	cytosolic glyceroldehyde-3-phosphate dehydrogenase GAPC4
GRMZM2G049422	239	0.592	32.312	tetraspanin family protein
GRMZM2G083847	239	0.7122	25.2603	Putative uncharacterized protein
GRMZM2G135256	239	0.8517	15.1235	hypothetical protein LOC100279182
GRMZM5G856812	238	0.9453	22.5874	No information
GRMZM2G036916	237	0.7932	17.8129	hypothetical protein LOC100383367
GRMZM2G024612	236	0.6493	7.10033	Full-length cDNA clone ZM_BFc0076D01
GRMZM2G074404	235	0.8353	48.7895	transmembrane BAX inhibitor motif-containing protein 4
GRMZM2G053458	235	0.6999	39.8296	Ferredoxin-3, chloroplastic Precursor (Ferredoxin III)(Fd III)
GRMZM2G004534	235	0.8621	25.6466	Pyruvate kinase (EC 2.7.1.40)
GRMZM2G176519	235	0.7159	25.4761	CBL-interacting serine/threonine-protein kinase 11
GRMZM2G143460	234	0.6714	43.0297	No information
GRMZM2G102404	234	0.891	30.2801	acid phosphatase
GRMZM5G879882	234	0.8676	26.216	6-phosphofructokinase
GRMZM2G095206	233	0.6867	32.9393	hypothetical protein LOC100192606
GRMZM2G100333	233	0.6722	30.67	hypothetical protein LOC100280298
GRMZM2G168190	233	0.9366	35.7721	Putative uncharacterized protein
GRMZM2G060856	233	0.332	75.0789	membrane protein
GRMZM2G039855	232	0.687	25.4441	No information
GRMZM2G177828	231	0.6658	73.4665	Putative uncharacterized protein
GRMZM2G173612	231	0.7304	47.5954	hypothetical protein LOC100193003
GRMZM2G079387	230	0.9987	71.8406	No information
GRMZM2G394450	230	0.8971	22.9597	Beta-fructofuranosidase 1 Precursor (EC 3.2.1.26)(Sucrose 1)(Invertase 1)
GRMZM2G045688	230	0.4716	23.4967	hypothetical protein LOC100192649
GRMZM2G144367	230	0.9136	45.8445	stromal cell-derived factor 2
GRMZM2G120918	229	0.3974	73.2113	LOC100193117
GRMZM2G453832	229	0.649	25.7976	TSA: Zea mays contig09295, mRNA sequence
GRMZM2G102878	229	0.4827	30.2085	Oleoyl-acyl carrier protein thioesterase
GRMZM2G005036	229	0.7287	26.5183	hypothetical protein LOC100280280
AC197150.3	228	0.6291	16.4538	No information
GRMZM2G064701	228	0.6995	24.9718	omega-6 fatty acid desaturase, endoplasmic reticulum isozyme 2
GRMZM2G308595	228	0.4827	33.2709	nudix hydrolase 4
GRMZM2G339129	228	0.7766	65.9126	No information
GRMZM2G159427	227	0.795	21.5184	Transcribed locus, strongly similar to NP_001170197.1 hypothetical protein LOC100384147 [Zea mays]
GRMZM2G466667	227	0.9089	37.4612	No information
GRMZM2G107609	227	0.6686	31.8883	Putative uncharacterized protein
GRMZM2G395244	227	0.4322	32.87	hypothetical protein LOC100217114
GRMZM2G096115	226	0.8334	26.5352	No information
GRMZM2G177610	226	0.8226	42.4523	No information
GRMZM2G035356	226	0.8029	31.766	hypothetical protein LOC100303829
GRMZM2G100511	226	0.7986	23.5304	Mitochondrial-processing peptidase beta subunit
GRMZM2G152415	226	0.8322	38.0144	MADS-box protein AGL66
GRMZM2G441115	226	0.9563	63.5321	No information
GRMZM2G113057	226	0.9697	66.9975	No information
GRMZM2G048434	225	0.8483	28.4973	Putative uncharacterized protein
AC218972.3	224	0.8133	21.0869	Putative uncharacterized protein
GRMZM2G046355	224	0.8596	24.5008	hypothetical protein LOC100278712
GRMZM2G079538	223	0.7481	24.1859	dihydrolipoyllysine-residue succinyltransferase component of 2-oxoglutarate dehydrogenase complex
GRMZM2G052619	223	0.863	25.6776	No information
GRMZM2G022313	223	0.8385	23.2378	hypothetical protein LOC100279976
GRMZM2G115504	223	0.8052	31.2546	catalytic/ hydrolase
GRMZM2G432801	223	0.5769	18.2833	hexokinase
GRMZM2G062429	222	0.9241	29.019	hypothetical protein LOC100384658
GRMZM2G040247	222	0.7904	15.4378	hypothetical protein LOC100304345
GRMZM2G318346	222	0.2828	39.9813	hypothetical protein LOC100383274
GRMZM2G054481	221	0.6805	42.4255	hypothetical protein LOC100277703
GRMZM2G062034	221	0.9512	54.9289	No information
GRMZM2G436707	221	0.5888	32.7775	No information
GRMZM2G023418	220	0.7608	11.9409	hypothetical protein LOC100384185
GRMZM2G366778	220	0.0904	29.3058	No information
GRMZM2G084606	220	0.8256	30.8695	hypothetical protein LOC100191710
GRMZM2G154499	220	0.7043	54.2941	HESB-like domain-containing protein 2
GRMZM2G074173	220	0.8409	43.6733	hypothetical protein LOC100304272
GRMZM2G127350	219	0.7332	27.5377	TSA: Zea mays contig35281, mRNA sequence
GRMZM5G805585	219	0.9717	33.6438	hypothetical protein LOC100272376
GRMZM2G347174	219	0.8747	24.3238	Transcribed locus
GRMZM2G015869	218	0.9141	40.8868	Cystinosin
AC209835.4	218	0.191	38.1376	No information
GRMZM5G833124	218	0.7656	24.6493	Putative uncharacterized protein
AC209208.3	218	0.0647	17.9698	Aquaporin PIP1-2 (Plasma membrane intrinsic protein 1-2)
GRMZM2G013255	218	0.8472	27.0641	alpha-L-fucosidase 1
GRMZM2G362726	216	0.6981	9.97869	Transcribed locus, strongly similar to XP_002438854.1 hypothetical protein SORBIDRAFT_10g027260 [Sorghum bicolor]
GRMZM5G822842	216	0.9562	70.0626	Transcribed locus, weakly similar to XP_002445800.1 hypothetical protein SORBIDRAFT_07g025960 [Sorghum bicolor]
GRMZM2G018148	216	0.9776	25.7067	No information
GRMZM2G148985	215	0.8481	55.4669	heat- and acid-stable phosphoprotein
GRMZM5G823891	215	0.8254	28.6086	hypothetical protein LOC100192653
GRMZM2G160324	215	0.846	25.9539	T-snare
GRMZM2G074233	214	0.911	59.7467	No information
GRMZM5G881387	213	0.8502	20.3252	hypothetical protein LOC100383090
GRMZM2G142649	213	0.9704	64.313	Transcribed locus, strongly similar to XP_002442438.1 hypothetical protein SORBIDRAFT_08g020040 [Sorghum bicolor]
GRMZM2G097987	213	0.8783	46.2642	hypothetical protein LOC100273583
GRMZM2G150484	212	0.8052	15.3718	hypothetical protein LOC100280182
GRMZM2G124965	212	0.8686	28.0416	Putative uncharacterized protein
GRMZM2G063151	212	0.8184	17.1515	Initiator binding protein
GRMZM5G835213	212	0.6557	20.5668	nucleolysin TIAR (LOC100283683), mRNA
GRMZM2G404755	211	0.2154	49.6196	No information
GRMZM2G066051	211	0.7482	28.3074	hypothetical protein LOC100382399
GRMZM2G177432	210	0.4577	77.5828	hypothetical protein LOC100278971
GRMZM2G110025	210	0.1154	37.988	Zea m 1 allergen
GRMZM5G862602	209	0.8549	49.4344	Putative uncharacterized protein
GRMZM5G887286	209	0.7669	36.7735	zinc finger protein 511
GRMZM2G176358	209	0.7316	55.3195	hypothetical protein LOC100192746
GRMZM2G139689	209	0.5253	14.2224	hypothetical protein LOC100279867
GRMZM2G442195	209	0.7029	19.9047	Putative uncharacterized protein
GRMZM2G033846	209	0.9574	57.3684	caltractin
GRMZM2G169694	209	0.8884	37.2832	ras-related protein Rab-6A
GRMZM2G048013	209	0.6021	59.6444	COX VIIa-like protein
GRMZM2G147454	208	0.7614	28.356	hypothetical protein LOC100277586
GRMZM2G062914	207	0.8612	28.4576	MPK14 - putative MAPK
GRMZM2G092338	207	0.9019	48.6789	LOC100285354
GRMZM2G119494	207	0.3429	22.8148	glycoside hydrolase, family 28
GRMZM2G060138	206	0.9537	37.5981	hypothetical protein LOC100272449
GRMZM2G091456	206	0.8302	22.8695	hypothetical protein LOC100274333
GRMZM2G414373	206	0.6995	19.8431	PB1 domain containing protein
GRMZM2G161969	206	0.7713	26.1858	No information
GRMZM2G125320	206	0.7235	13.8907	Putative uncharacterized protein
GRMZM2G003963	205	0.7855	28.9809	Putative uncharacterized protein
AC209784.3	205	0.8726	25.7509	No information
GRMZM2G120674	205	0.6628	44.2515	Ubiquitin carrier protein
GRMZM2G393334	205	0.629	17.4632	hypothetical protein LOC100194131
GRMZM5G827398	205	0.9914	36.0179	No information
GRMZM2G371159	205	0.7879	108.522	No information
GRMZM2G004397	205	0.875	22.3029	TSA: Zea mays contig04545, mRNA sequence
GRMZM2G088064	205	0.6581	29.1494	Alanine aminotransferase (EC 2.6.1.2)
GRMZM2G045970	205	0.8058	26.1675	hypothetical protein LOC100384780
GRMZM2G098237	204	0.5519	36.7126	CHCH domain containing protein
GRMZM2G323731	204	0.8938	19.9251	No information
GRMZM2G146490	203	0.7637	30.8755	DNA repair protein XRCC1
GRMZM2G003640	202	0.7391	42.2611	Dual-specificity protein-like phosphatase 2
GRMZM2G107968	202	0.7821	36.4869	hypothetical protein LOC100276370
AC208327.4	202	0.852	24.1345	Glutamate-rich WD repeat-containing protein 1
GRMZM2G377615	202	0.8753	23.9705	hypothetical protein LOC100274290
GRMZM2G119650	201	0.8679	27.2952	hypothetical protein LOC100193727
GRMZM2G128617	201	0.8493	46.5959	No information
GRMZM2G412304	201	0.7993	27.0251	hypothetical protein LOC100382517
GRMZM2G179658	201	0.8346	28.9339	Transcribed locus, moderately similar to NP_001048390.1 Os02g0796600 [Oryza sativa Japonica Group]
GRMZM2G060276	201	0.885	23.9565	hypothetical protein LOC100382494
GRMZM2G445296	200	0.9831	59.075	No information
GRMZM2G028637	200	0.781	19.0253	hypothetical protein LOC100273799
GRMZM2G131907	200	0.7924	43.2103	Adenine phosphoribosyltransferase 1
GRMZM2G388915	199	0.7126	10.5895	Transcribed locus, moderately similar to XP_002468313.1 hypothetical protein SORBIDRAFT_01g043560 [Sorghum bicolor]
GRMZM2G177263	199	0.5822	29.3013	hypothetical protein LOC100192795
GRMZM2G007025	199	0.8472	35.9185	TSA: Zea mays contig32579, mRNA sequence
GRMZM2G117612	199	0.8092	22.2134	TSA: Zea mays contig20249, mRNA sequence
GRMZM2G153541	198	0.7537	24.694	Elongation factor 1-alpha (EF-1-alpha)
GRMZM2G125023	198	0.3896	19.3313	Aquaporin TIP2-3 (Tonoplast intrinsic protein 2-3)(ZmTIP2-3)(ZmTIP2;3)
GRMZM2G176029	198	0.8179	32.4129	hypothetical protein LOC100216965
GRMZM2G181000	198	0.7868	25.3667	hypothetical protein LOC100279712
GRMZM2G052546	197	0.8355	27.6105	hypothetical protein LOC100216768
GRMZM2G156476	197	0.5421	34.6372	hypothetical protein LOC100273222
GRMZM2G116034	197	0.6269	18.9612	translation initiation factor
GRMZM2G178247	197	0.4604	28.9198	Full-length cDNA clone ZM_BFb0143F08
GRMZM2G017835	197	0.8891	18.1744	hypothetical protein LOC100273539
GRMZM2G012628	197	0.6606	21.3755	hypothetical protein LOC100382170
GRMZM2G009326	197	0.6747	27.5947	hypothetical protein LOC100216713
GRMZM2G000576	196	0.9053	21.7101	No information
GRMZM5G834697	196	0.7389	27.5652	hypothetical protein LOC100383746 (LOC100383746), mRNA
GRMZM2G022229	196	0.9086	48.1283	hypothetical protein LOC100272939
GRMZM2G069458	196	0.7169	54.7212	No information
GRMZM2G386971	196	0.7737	17.6689	hypothetical protein LOC100192958
GRMZM2G145374	196	0.8743	31.0666	hypothetical protein LOC100381751
GRMZM2G332259	196	0.6092	39.1953	rapid alkalinization factor 1
GRMZM2G056645	195	0.5746	5.70879	hypothetical protein LOC100381565
GRMZM5G874562	194	0.8491	28.2926	hypothetical protein LOC100274384
GRMZM5G831780	194	0.5524	28.0916	hypothetical protein LOC100272629
GRMZM2G423851	193	0.8652	21.8629	TSA: Zea mays contig32878, mRNA sequence
GRMZM2G303161	193	0.2013	59.3737	No information
AC194341.4	193	0.927	24.4317	Hydrogen-transporting ATP synthase, rotational mechanism
GRMZM5G878008	193	0.8762	73.9845	No information
GRMZM2G137839	192	0.7541	34.6806	ascorbate peroxidase
GRMZM2G141379	192	0.8937	21.2381	TSA: Zea mays contig02590, mRNA sequence
GRMZM2G023335	192	0.8251	16.7646	Clone 1476646 mRNA sequence
GRMZM2G021277	192	0.9015	22.0354	hypothetical protein LOC100383025
GRMZM2G173289	192	0.8769	29.9474	protein GPR107
GRMZM2G079574	192	0.8079	58.1878	pollen allergen Phl p 2
GRMZM2G017159	191	0.931	20.5241	hypothetical protein LOC100383613
GRMZM2G321753	191	0.1532	6.58485	defective kernel1
GRMZM2G173597	191	0.8265	23.1596	Putative uncharacterized protein
GRMZM2G449359	191	0.8277	24.9136	pollen allergen Phl p 2
GRMZM2G120933	191	0.7588	26.5113	hypothetical protein LOC100274553
GRMZM2G423567	190	0.7831	13.0383	No information
GRMZM2G536843	189	0.3172	57.4923	Clone 260695 mRNA sequence
GRMZM2G018947	189	0.81	26.2934	putative RH2 protein
GRMZM2G156422	189	0.8043	24.8515	hypothetical protein LOC100272987
GRMZM2G085409	189	0.9173	25.9976	hypothetical protein LOC100217254
GRMZM2G462422	189	0.7336	24.4312	TSA: Zea mays contig21865, mRNA sequence
GRMZM5G829946	189	0.8487	27.5306	hypothetical protein LOC100383215
GRMZM2G401179	189	0.8996	18.2775	No information
GRMZM2G074028	189	0.6402	42.2135	hypothetical protein LOC100278693
GRMZM2G142870	188	0.6269	8.98558	Clone 1503562 mRNA sequence
GRMZM2G159691	187	0.6872	55.2351	hypoxia induced protein conserved region containing protein
GRMZM2G138999	187	0.9875	57.3835	No information
GRMZM2G058479	187	0.7983	27.9552	hypothetical protein LOC100277669
GRMZM2G015159	186	0.757	36.363	Ras-related protein RHN1
GRMZM2G006673	186	0.8915	19.4319	hypothetical protein LOC100304252
GRMZM2G337143	186	0.6989	19.2347	hypothetical protein LOC100280384
GRMZM2G061442	185	0.8595	35.9091	hypothetical protein LOC100276583
GRMZM2G128268	185	0.9093	27.724	Putative uncharacterized protein
GRMZM2G053239	185	0.6819	18.9154	TSA: Zea mays contig32726, mRNA sequence
GRMZM2G151826	185	0.4637	30.4479	hypothetical protein LOC100273666
GRMZM2G079112	184	0.8167	18.7426	hypothetical protein LOC100383088
GRMZM2G153444	184	0.7548	33.4331	structural molecule
GRMZM2G171426	184	0.7359	52.818	40S ribosomal protein S24
GRMZM2G060324	184	0.8114	22.6934	Transcribed locus, moderately similar to XP_002441352.1 hypothetical protein SORBIDRAFT_09g025050 [Sorghum bicolor]
GRMZM2G003883	184	0.9313	22.5682	PK protein
GRMZM2G081970	184	0.6313	28.9581	hypothetical protein LOC100276574
GRMZM2G121236	183	0.8708	62.8601	No information
GRMZM2G145758	183	0.7134	47.5121	Histone H3
GRMZM2G036554	183	0.8692	29.2717	Transcribed locus, weakly similar to XP_002488896.1 hypothetical protein SORBIDRAFT_2250s002010 [Sorghum bicolor]
GRMZM2G145396	183	0.4129	23.4818	ATOZI1
GRMZM2G020982	183	0.7764	16.9339	TSA: Zea mays contig65146, mRNA sequence
GRMZM2G131152	182	0.5808	22.0029	hypothetical protein LOC100192464
GRMZM2G316534	182	0.7358	26.076	sialyltransferase-like protein
GRMZM2G104288	182	0.7085	17.0282	TSA: Zea mays contig19310, mRNA sequence
GRMZM2G149265	182	0.9381	25.0489	hypothetical protein LOC100274471
GRMZM2G385999	181	0.7528	44.8503	Erwinia induced protein 2
GRMZM2G062420	181	0.7628	22.0126	GTP cyclohydrolase I 1
GRMZM2G083475	179	0.6674	11.5206	hypothetical protein LOC100193748
GRMZM2G047097	179	0.9203	47.1239	Mitochondria fission 1 protein
GRMZM5G831951	179	0.9636	75.8719	LOC100285461 (umc1538a), mRNA
GRMZM2G159678	178	0.2279	19.5305	receptor protein kinase-like protein
GRMZM2G066464	178	0.9362	19.4259	Transcribed locus, strongly similar to XP_002449049.1 hypothetical protein SORBIDRAFT_05g004020 [Sorghum bicolor]
GRMZM2G160069	178	0.4563	19.3225	hypothetical protein LOC100383930
GRMZM2G150876	178	0.8091	21.9313	hypothetical protein LOC100304435
GRMZM5G894233	177	0.6764	16.0092	TSA: Zea mays contig08249, mRNA sequence
GRMZM2G144898	177	0.0441	34.7145	Transcribed locus, strongly similar to XP_002449049.1 hypothetical protein SORBIDRAFT_05g004020 [Sorghum bicolor]
GRMZM2G015090	177	0.7619	21.2513	No information
GRMZM2G111679	177	0.917	44.3534	Putative uncharacterized protein
GRMZM2G061950	177	0.7941	31.3916	annexin2
GRMZM2G335521	176	0.8985	42.4083	Hypothetical protein LOC100382785
GRMZM2G007201	176	0.7503	54.5556	hypothetical protein LOC100276974
GRMZM2G054811	176	0.7092	16.8471	hypothetical protein LOC100272491
GRMZM2G540538	176	0.859	28.0969	Adenosine kinase 2
GRMZM2G147579	176	0.831	24.1687	hypothetical protein LOC100304271
GRMZM5G836827	176	0.9177	25.2905	Transcribed locus, strongly similar to XP_002438788.1 hypothetical protein SORBIDRAFT_10g026230 [Sorghum bicolor]
GRMZM2G035928	175	0.7965	23.8572	hypothetical protein LOC100193173
GRMZM2G029478	175	0.679	15.3514	F-box domain containing protein
GRMZM2G053839	175	0.811	14.6025	Transcribed locus, moderately similar to XP_002448472.1 hypothetical protein SORBIDRAFT_06g027650 [Sorghum bicolor]
GRMZM2G165044	175	0.8649	20.6563	No information
GRMZM2G326111	174	0.6992	35.1696	Peptidyl-prolyl cis-trans isomerase (PPIase)(EC 5.2.1.8)(Rotamase)(Cyclophilin)(Cyclosporin A-binding protein)
GRMZM2G135763	174	0.831	20.2644	TSA: Zea mays contig01417, mRNA sequence
GRMZM2G076826	174	0.6833	37.3292	autophagy-related 8c
GRMZM2G460025	174	0.96	22.3857	hypothetical protein LOC100217055
GRMZM2G158531	174	0.7184	44.0531	No information
GRMZM2G067710	173	0.1206	55.4531	Putative uncharacterized protein
GRMZM5G848739	173	0.6548	55.7453	hypothetical protein LOC100384158
GRMZM2G140107	173	0.7735	11.9623	Transcribed locus, strongly similar to XP_002458991.1 hypothetical protein SORBIDRAFT_03g043900 [Sorghum bicolor]
GRMZM2G039583	173	0.7232	23.0074	hypothetical protein LOC100272748 (LOC100272748), mRNA
GRMZM2G563190	173	0.739	16.684	Putative uncharacterized protein
GRMZM2G316113	173	0.1295	9.59643	nucleosome/chromatin assembly factor C
GRMZM2G142863	173	0.7073	10.6684	hypothetical protein LOC100383579
GRMZM2G015132	173	0.8109	18.6473	dihydrolipoamide S-acetyltransferase
GRMZM2G084421	172	0.7587	97.6012	No information
GRMZM2G325131	172	0.7877	28.5387	Putative uncharacterized protein
GRMZM2G073535	172	0.3792	19.8894	protein translation factor SUI1
GRMZM2G022782	172	0.7861	17.2402	hypothetical protein LOC100383467
GRMZM2G058366	172	0.3471	13.92	hypothetical protein LOC100382473
GRMZM2G118355	171	0.533	37.3407	hypothetical protein LOC100192746
GRMZM2G057698	171	0.8416	31.9981	hypothetical protein LOC100274956
GRMZM2G073521	171	0.8396	14.2687	hypothetical protein LOC100383283
GRMZM2G085078	171	0.556	5.92625	TSA: Zea mays contig21924, mRNA sequence
GRMZM2G143354	171	0.7652	19.8394	delta-COP
GRMZM2G068647	171	0.5122	31.7793	No information
GRMZM2G118497	171	0.904	24.3432	hypothetical protein LOC100381541
GRMZM2G000278	171	0.7982	23.7757	Putative uncharacterized protein
GRMZM2G132468	170	0.7969	16.1151	Putative uncharacterized protein
GRMZM2G047153	170	0.8131	25.4761	No information
GRMZM5G838414	169	0.731	28.003	beta-1,3-galactosyltransferase 6
GRMZM2G067919	169	0.3339	14.3167	Globulin-1 S allele Precursor (GLB1-S)(7S-like)
GRMZM2G024391	169	0.9272	45.5705	hypothetical protein LOC100278190
GRMZM2G475702	168	0.895	19.6123	No information
GRMZM2G139822	168	0.838	21.9018	Transcribed locus, strongly similar to NP_001142108.1 hypothetical protein LOC100274272 [Zea mays]
GRMZM2G306079	167	0.5186	12.571	hypothetical protein LOC100191396
GRMZM2G074436	167	0.7807	22.5032	hypothetical protein LOC100276301
GRMZM5G831993	167	0.7824	22.2216	pre-mRNA-splicing factor SLT11
GRMZM2G173903	167	0.7738	19.2839	Transcribed locus, strongly similar to XP_002445739.1 hypothetical protein SORBIDRAFT_07g024930 [Sorghum bicolor]
GRMZM5G878379	166	0.8221	27.9991	MKK4 - putative MAPKK (LOC100281486), mRNA
GRMZM2G380668	166	0.7334	33.196	hypothetical protein LOC100275795
GRMZM2G028929	166	0.641	25.8426	coatomer protein2
GRMZM2G161154	166	0.7312	48.505	metallothionein-like protein type 2
GRMZM2G157172	166	0.8355	18.1002	hypothetical protein LOC100381915
GRMZM2G011098	166	0.8464	37.8014	hypothetical protein LOC100278613
GRMZM2G005973	165	0.9246	27.3959	50S ribosomal protein L1
GRMZM2G113696	164	0.5099	26.3879	Eukaryotic translation initiation factor 5A (eIF-5A)(eIF-4D)
GRMZM2G023163	164	0.7581	18.5864	Glycerol kinase
GRMZM2G089406	164	0.657	7.65157	hypothetical protein LOC100279451
GRMZM2G167216	164	0.7956	36.4301	No information
GRMZM2G173734	164	0.8695	25.0528	Protein phosphatase 2C ABI2
GRMZM2G031925	164	0.7652	31.2867	hypothetical protein LOC100278089
GRMZM2G403636	163	0.7057	13.8661	hypothetical protein LOC100381785
GRMZM2G056766	163	0.7518	13.0023	Transcribed locus, moderately similar to NP_001058371.2 Os06g0679800 [Oryza sativa Japonica Group]
GRMZM2G110509	163	0.6398	21.9884	elongation factor alpha6
GRMZM2G044498	163	0.8305	30.4313	Clone 1516008 mRNA sequence
GRMZM2G006219	163	0.8003	32.0974	Putative uncharacterized protein
GRMZM2G178192	163	0.693	29.2051	TSA: Zea mays contig41122, mRNA sequence
GRMZM2G178571	162	0.6814	24.701	hypothetical protein LOC100383031
GRMZM2G091825	162	0.7951	25.7778	Transcribed locus, moderately similar to XP_002437851.1 hypothetical protein SORBIDRAFT_10g003740 [Sorghum bicolor]
GRMZM2G102521	162	0.6724	17.0778	Transcribed locus, moderately similar to NP_001130655.1 hypothetical protein LOC100191756 [Zea mays]
GRMZM2G140635	162	0.6848	29.9474	hypothetical protein LOC100277433 (LOC100277433), mRNA
GRMZM5G876898	162	0.7439	24.2179	hypothetical protein LOC100279332
GRMZM5G866954	162	0.927	18.9029	hypothetical protein LOC100191903
GRMZM2G102605	161	0.3176	19.1238	cold acclimation protein COR413-TM1
GRMZM2G169259	161	0.6462	18.9034	hypothetical protein LOC100191633
GRMZM2G160184	161	0.6004	17.9225	Phosphoglycerate mutase-like protein
GRMZM2G042552	161	0.5097	21.7666	hypothetical protein LOC100273289
GRMZM2G389233	161	0.7102	10.9105	hypothetical protein LOC100280242
GRMZM2G104384	161	0.7393	10.9682	Transcribed locus
GRMZM2G076276	161	0.7087	17.4075	hypothetical protein LOC100383199
GRMZM2G131817	161	0.7619	18.7862	hypothetical protein LOC100274385
GRMZM2G082998	161	0.7536	23.9512	inner envelope membrane protein
GRMZM2G099382	160	0.6737	18.4756	tonoplast dicarboxylate transporter
GRMZM2G073725	160	0.7423	21.9715	Alpha-1,4-glucan-protein synthase [UDP-forming] (EC 2.4.1.-)(UDP-glucose:protein transglucosylase)(UPTG)(Amylogenin)(Golgi-associated protein se-wap41)
GRMZM2G064799	160	0.6671	15.2916	hypothetical protein LOC100279930
GRMZM2G047632	160	0.9212	57.1259	Transcribed locus, strongly similar to XP_002459975.1 hypothetical protein SORBIDRAFT_02g019560 [Sorghum bicolor]
GRMZM2G008061	160	0.613	21.3599	hypothetical protein LOC100191793
GRMZM2G479423	160	0.3811	21.6434	Aldose reductase
GRMZM2G057506	160	0.6462	40.0115	Clone 22607 mRNA sequence
GRMZM2G129155	159	0.7596	12.8594	hypothetical protein LOC100383931
GRMZM2G377311	159	0.6599	12.4997	hypothetical protein LOC100217076
GRMZM2G176495	159	0.7205	17.9367	hypothetical protein LOC100216740
GRMZM2G049055	159	0.3383	29.1068	hypothetical protein LOC100191770
GRMZM5G876773	159	0.7202	37.6444	arabinogalactan protein
GRMZM2G004997	159	0.732	16.2842	hypothetical protein LOC100382673
GRMZM2G026962	158	0.6911	15.13	hypothetical protein LOC100382067
GRMZM2G093276	158	0.7916	27.0225	ZIP zinc/iron transport family protein
GRMZM2G036034	158	0.6806	10.8454	hypothetical protein LOC100194138
GRMZM2G046231	158	0.8396	42.7457	No information
GRMZM2G450055	158	0.1128	6.44035	hypothetical protein LOC100304310
GRMZM2G470666	158	0.8654	12.326	No information
GRMZM2G105398	158	0.8662	20.5216	Putative uncharacterized protein
GRMZM5G801436	158	0.5317	25.2728	hypothetical protein LOC100272426
GRMZM2G382914	158	0.7688	19.4671	hypothetical protein LOC100274579
GRMZM2G001930	158	0.7927	13.7175	Transcription factor MYC7E Fragment
GRMZM5G886109	157	0.9399	56.3014	Hypothetical protein LOC100192989
GRMZM2G023194	157	0.6317	24.5509	Cytochrome b-c1 complex subunit Rieske, mitochondrial Precursor (EC 1.10.2.2)(Ubiquinol-cytochrome c reductase iron-sulfur subunit)(Rieske iron-sulfur protein)(RISP)(Complex III subunit 5)
GRMZM2G133958	157	0.7842	21.2493	hypothetical protein LOC100274389
GRMZM2G123212	157	0.9182	49.1017	ubiquitin-protein ligase CIP8
GRMZM2G160237	157	0.7442	17.8926	hypothetical protein LOC100272981
GRMZM2G179976	157	0.6172	21.4872	hypothetical protein LOC100273601
GRMZM2G037152	157	0.8475	34.6548	TSA: Zea mays contig34750, mRNA sequence
GRMZM2G036908	157	0.6445	16.9976	hypothetical protein LOC100192051
GRMZM2G024484	157	0.8419	18.9711	hypothetical protein LOC100273176
GRMZM2G353659	157	0.8328	18.9899	No information
GRMZM2G038375	156	0.6119	29.8537	protein translocase/ protein transporter
GRMZM2G171597	156	0.7174	42.1115	lipid binding protein
GRMZM2G402493	156	0.6548	39.909	Clone 210773 mRNA sequence
AC217910.3	156	0.9675	30.2801	No information
GRMZM2G162093	156	0.8367	38.001	Putative uncharacterized protein
GRMZM2G162637	156	0.7308	17.2638	hypothetical protein LOC100279946
GRMZM5G863846	155	0.9503	58.864	No information
GRMZM2G173425	155	0.8241	33.1657	zinc finger protein LSD2
GRMZM2G018189	155	0.8661	16.4248	SLT1 protein
GRMZM2G129674	155	0.8524	26.2706	hypothetical protein LOC100216626
GRMZM2G007914	155	0.7615	21.5756	hypothetical protein LOC100277416
GRMZM2G114469	154	0.7807	19.0318	hypothetical protein LOC100275685
GRMZM2G087032	154	0.714	18.3816	hypothetical protein LOC100194377
GRMZM2G179941	154	0.7468	10.1329	TSA: Zea mays contig47805, mRNA sequence
GRMZM2G026568	154	0.3561	33.4492	Transcribed locus
GRMZM5G836588	154	0.7898	17.6329	hypothetical protein LOC100191476
GRMZM2G133588	154	0.9655	59.0342	EF hand family protein
GRMZM5G830695	154	0.5505	19.3944	acyl-protein thioesterase 2
GRMZM2G056573	154	0.7355	12.3448	YT521-B-like family protein
GRMZM2G025646	153	0.6044	23.0556	ELF4-like proteinPutative uncharacterized protein
GRMZM2G144002	153	0.8061	16.9933	EF hand family protein
GRMZM2G006953	153	0.4171	38.5368	hypothetical protein LOC100192679
GRMZM2G422045	153	0.7274	9.35716	Transcribed locus, strongly similar to XP_002460478.1 hypothetical protein SORBIDRAFT_02g028990 [Sorghum bicolor]
GRMZM2G071739	152	0.8894	30.4461	hypothetical protein LOC100191187
GRMZM5G837058	152	0.8734	33.3705	golgi SNARE 12 protein
GRMZM2G033894	152	0.7853	20.3585	hypothetical protein LOC100272834
GRMZM2G050407	152	0.9177	25.9238	hypothetical protein LOC100194021
GRMZM2G024686	152	0.6717	16.6479	Aspartokinase (EC 2.7.2.4)
GRMZM2G156356	152	0.8662	19.7318	maltose excess protein 1-like
GRMZM2G085926	152	0.843	24.0147	hypothetical protein LOC100191152
GRMZM2G066460	152	0.8161	27.2342	60S acidic ribosomal protein P0
GRMZM2G009136	151	0.713	19.8123	annexin A4
GRMZM2G059026	151	0.9413	51.5784	TSA: Zea mays contig43215, mRNA sequence
GRMZM2G084489	151	0.7579	11.0371	TSA: Zea mays contig56526, mRNA sequence
GRMZM2G173428	151	0.7455	18.0411	CID11
AF466202.2	150	0.572	12.0955	Putative 4-coumarate-CoA ligase-like protein
GRMZM2G012393	150	0.8657	20.3582	hypothetical protein LOC100191979
GRMZM2G055960	150	0.6481	10.7049	Putative uncharacterized protein
GRMZM2G176677	150	0.5495	14.7036	hypothetical protein LOC100383817
GRMZM2G113295	150	0.8287	27.4387	RING zinc finger protein-like
GRMZM2G090487	150	0.7552	15.591	No information
GRMZM2G091143	149	0.8697	15.077	hypothetical protein LOC100381661
GRMZM5G832740	149	0.8795	34.574	protein yippee-like
GRMZM2G048584	149	0.8657	29.1295	hypothetical protein LOC100277832
GRMZM2G049347	149	0.8338	17.0126	hypothetical protein LOC100191632
GRMZM2G078090	148	0.8353	13.4609	TSA: Zea mays contig40603, mRNA sequence
GRMZM2G066111	148	0.1636	15.0317	ATP synthase protein MI25 (ORF 25)
GRMZM2G014444	148	0.6656	29.4519	60S ribosomal protein L11-1 (LOC100283310), mRNA
GRMZM2G177914	148	0.4398	17.7869	hypothetical protein LOC100191763
GRMZM2G350312	148	0.6793	21.4943	amelogenin precursor like protein (LOC100282178), mRNA
GRMZM2G093347	148	0.8093	35.9448	Adenine phosphoribosyltransferase 1
GRMZM2G075136	147	0.6115	16.5677	No information
GRMZM2G061234	147	0.114	16.8709	hypothetical protein LOC100277479
GRMZM2G007260	147	0.738	28.1975	hypothetical protein LOC100193988
GRMZM5G898471	147	0.8605	16.6059	hypothetical protein LOC100383011
GRMZM2G131667	147	0.4505	15.9573	hypothetical protein LOC100276378
GRMZM2G121458	147	0.3526	16.0071	hypothetical protein LOC100381440
GRMZM2G090669	147	0.8309	48.6493	hypothetical protein LOC100276307
GRMZM2G140917	146	0.832	10.3409	Putative uncharacterized protein
GRMZM2G445634	146	0.827	40.9018	ZIM motif family protein
GRMZM2G373341	146	0.7696	11.5408	Transcribed locus, strongly similar to XP_002464976.1 hypothetical protein SORBIDRAFT_01g029790 [Sorghum bicolor]
GRMZM2G370081	146	0.4868	10.2079	TSA: Zea mays contig03871, mRNA sequence
GRMZM2G101926	146	0.6624	21.7993	hypothetical protein LOC100276554
GRMZM2G080079	146	0.6664	27.5732	RING-H2 finger protein ATL1Q
GRMZM2G410951	146	0.6388	6.41986	No information
GRMZM2G111472	146	0.6833	21.667	protein COQ10 A
GRMZM2G165901	145	0.4889	28.2346	Glycine-rich RNA-binding, abscisic acid-inducible protein
GRMZM2G072052	145	0.7084	35.7848	RING-H2 finger protein ATL1Q
GRMZM2G454497	145	0.13	16.0103	No information
GRMZM2G141399	145	0.5647	5.87617	starch synthase DULL1
GRMZM2G029583	145	0.7787	18.2515	26S proteasome non-ATPase regulatory subunit 6
GRMZM2G418515	145	0.5809	6.58546	TSA: Zea mays contig36919, mRNA sequence
GRMZM2G107463	144	0.7907	17.85	hypothetical protein LOC100383259
GRMZM2G025248	144	0.6671	23.2617	adenosine 5'-phosphosulfate reductase 9
GRMZM2G365677	144	0.8048	20.3338	hypothetical protein LOC100193452
GRMZM2G090152	144	0.7076	16.9644	hypothetical protein LOC100383262
GRMZM2G157306	144	0.8679	25.5574	hypothetical protein LOC100192961
GRMZM2G044681	144	0.6814	9.22665	hypothetical protein LOC100304442
GRMZM2G095239	144	0.8368	17.6887	single myb histone 6
GRMZM2G082780	144	0.7613	10.9611	No information
GRMZM2G072492	143	0.3766	17.0603	No information
GRMZM2G085948	143	0.7072	21.4693	protein binding protein (LOC100284381), mRNA
GRMZM2G336077	143	0.6609	9.09349	No information
GRMZM2G027756	143	0.822	13.4462	GCK-like kinase MIK
GRMZM2G174625	143	0.9538	30.5179	No information
GRMZM2G107101	143	0.6552	7.65119	Gigantea 1A
GRMZM2G105473	142	0.7509	15.8725	hypothetical protein LOC100276949
GRMZM2G073498	142	0.7445	15.5666	hypothetical protein LOC100217058
GRMZM2G043383	142	0.7141	16.4126	hypothetical protein LOC100272988
GRMZM2G160316	142	0.8138	14.5006	ABI3-interacting protein 2
GRMZM2G022363	142	0.7277	18.4729	calcium-binding protein 39
GRMZM2G028730	141	0.8471	31.9596	hypothetical protein LOC100276147
GRMZM2G033926	141	0.5696	15.9429	hypothetical protein LOC100193515
GRMZM2G147544	141	0.6334	13.5339	hypothetical protein LOC100275415
GRMZM2G007404	141	0.5581	18.9788	Putative uncharacterized protein
GRMZM2G114093	141	0.8092	11.8994	protein kinase
GRMZM2G036169	141	0.7963	12.6132	Transcriptional corepressor LEUNIG
GRMZM2G096904	141	0.7143	14.8384	Transcribed locus, weakly similar to XP_002455014.1 hypothetical protein SORBIDRAFT_03g002997 [Sorghum bicolor]
GRMZM2G094390	140	0.75	16.1205	TSA: Zea mays contig01023, mRNA sequence
GRMZM2G360389	140	0.9551	25.1949	No information
GRMZM2G169462	140	0.7755	16.7842	TSA: Zea mays contig03582, mRNA sequence
GRMZM2G178906	140	0.9082	40.8103	No information
GRMZM2G173067	140	0.8359	17.2319	Putative uncharacterized protein
GRMZM2G134067	140	0.9438	30.544	hypothetical protein LOC100303805
GRMZM5G818514	140	0.7913	19.1071	hypothetical protein LOC100273128
GRMZM2G181607	139	0.5616	20.0326	Putative uncharacterized protein
GRMZM2G062076	139	0.7262	26.07	Pre-mRNA-splicing factor cwc15
GRMZM2G145854	139	0.7249	11.8533	hypothetical protein LOC100191453
GRMZM2G062154	138	0.6902	18.7713	tubby protein
GRMZM2G062452	138	0.6248	27.0006	hypothetical protein LOC100278419
GRMZM2G164229	138	0.4033	18.9824	Metallothionein-like protein 1 (MT-1)
GRMZM2G152877	138	0.8052	11.472	hypothetical protein LOC100383440
GRMZM2G101480	137	0.2703	28.0386	hypothetical protein LOC100273208
GRMZM2G150796	137	0.768	11.3812	isoamylase-type starch debranching enzyme ISO3
GRMZM2G094497	137	0.8206	16.2415	vacuolar ATP synthase subunit B
GRMZM2G002616	137	0.6436	26.9559	Eukaryotic translation initiation factor 4E-1 (eIF-4E-1)(eIF4E-1)(mRNA cap-binding protein)(eIF-4F 25 kDa subunit)(eIF-4F p26 subunit)
GRMZM2G003789	136	0.6293	16.2014	hypothetical protein LOC100383476
GRMZM5G889372	136	0.8121	9.41454	hypothetical protein LOC100383513
GRMZM2G137971	136	0.7048	20.8929	hypothetical protein LOC100272859
GRMZM2G095778	136	0.889	17.4144	hypothetical protein LOC100191654
GRMZM2G033117	136	0.6466	20.8798	gda-1 (LOC100282537), mRNA
GRMZM2G123790	136	0.5387	23.6401	Putative uncharacterized protein
GRMZM2G059590	136	0.6461	7.93643	TSA: Zea mays contig20911, mRNA sequence
GRMZM2G013619	136	0.6345	18.8772	No information
GRMZM2G173928	136	0.7752	14.5756	CDPK-related protein kinase
GRMZM5G867030	136	0.7386	18.2656	hypothetical protein LOC100274509
GRMZM2G122064	135	0.761	13.7228	hypothetical protein LOC100277201
GRMZM2G165991	135	0.8331	25.9976	hypothetical protein LOC100277530
GRMZM2G069102	135	0.5337	14.5513	Putative uncharacterized protein
GRMZM5G829738	135	0.8586	13.378	Putative uncharacterized protein
GRMZM2G178797	135	0.5032	17.3409	guanylyl cyclase-like protein
GRMZM2G434792	135	0.8338	14.8324	No information
GRMZM2G157621	135	0.6897	9.03585	TSA: Zea mays cultivar W22 CL581Contig1.betc, mRNA sequence
GRMZM2G145825	134	0.4701	33.2041	TSA: Zea mays contig50105, mRNA sequence
GRMZM2G082271	134	0.6458	8.1686	TSA: Zea mays cultivar W22 CL291Contig1.betc, mRNA sequence
GRMZM2G139675	134	0.8109	48.4083	Putative uncharacterized protein
GRMZM2G017966	134	0.2045	24.7339	TSA: Zea mays contig30116, mRNA sequence
GRMZM2G038412	134	0.72	20.8079	hypothetical protein LOC100277511
GRMZM2G007146	134	0.7859	15.6656	hypothetical protein LOC100272816
GRMZM2G487197	133	0.8027	43.6616	Clone 282488 mRNA sequence
GRMZM2G454327	133	0.6188	51.8786	Transcribed locus, strongly similar to XP_002440699.1 hypothetical protein SORBIDRAFT_09g005350 [Sorghum bicolor]
GRMZM2G080083	133	0.6468	13.2496	hypothetical protein LOC100279229
GRMZM2G156126	133	0.5017	13.5986	Transcribed locus
GRMZM2G080907	133	0.7552	15.2857	Clone 282488 mRNA sequence
AC183932.3	133	0.7045	15.7826	Transcribed locus, strongly similar to XP_002440699.1 hypothetical protein SORBIDRAFT_09g005350 [Sorghum bicolor]
GRMZM2G079653	133	0.8847	29.3044	ethylene-responsive transcription factor 3
GRMZM2G020196	133	0.6826	11.2204	Transcribed locus, strongly similar to XP_002451836.1 hypothetical protein SORBIDRAFT_04g008430 [Sorghum bicolor]
AC235544.1	133	0.1085	18.011	No information
GRMZM2G068755	133	0.5084	4.98664	hypothetical protein LOC100280369
GRMZM2G170890	132	0.4924	19.5538	Mitochondria fission 1 protein
GRMZM2G043749	132	0.602	21.813	brain protein 44
GRMZM2G082924	132	0.7986	33.3505	putative cytidine deaminase
GRMZM2G166665	132	0.7798	17.045	lipopolysaccharide-modifying protein
GRMZM2G040945	132	0.6994	12.4887	hypothetical protein LOC100384794
GRMZM2G011518	132	0.588	16.1014	hypothetical protein LOC100192068
GRMZM2G435294	132	0.6755	6.85566	No information
GRMZM2G092296	132	0.2965	15.3877	hypothetical protein LOC100194044
GRMZM2G009021	132	0.771	24.8907	TSA: Zea mays contig32813, mRNA sequence
GRMZM2G059102	132	0.7942	22.9122	MADS-box transcription factor 47Putative uncharacterized protein ;
GRMZM2G043275	132	0.6439	25.8888	nudix hydrolase 13
GRMZM2G020661	132	0.728	25.0841	ras-related protein Rab11B
GRMZM2G024151	132	0.6842	16.9377	glycogen synthase kinase-3 MsK-3
GRMZM2G165926	132	0.4457	10.3972	hypothetical protein LOC100272940
GRMZM2G158872	131	0.6894	9.71754	hypothetical protein LOC100279927
GRMZM2G134396	131	0.7683	10.7911	Putative uncharacterized protein
GRMZM2G444801	131	0.7769	12.2379	Sulfate transporter 3.4
GRMZM2G036609	131	0.5416	5.43305	Ferredoxin-dependent glutamate synthase, chloroplastic Precursor (EC 1.4.7.1)(Fd-GOGAT)
GRMZM2G064954	130	0.7499	14.9198	TSA: Zea mays contig19227, mRNA sequence
GRMZM2G137582	130	0.6928	10.9371	EIN3-binding F-box protein 1
GRMZM2G087719	130	0.4262	13.4039	hypothetical protein LOC100191419
GRMZM2G475293	130	0.5064	14.6113	catalytic/ hydrolase
GRMZM2G106906	130	0.4261	27.4798	Putative uncharacterized protein
GRMZM2G335287	130	0.5549	5.73384	hypothetical protein LOC100383058
GRMZM2G088565	130	0.8835	17.3834	pyruvate dehydrogenase E1 component subunit beta
GRMZM2G128914	130	0.7918	14.1119	No information
GRMZM2G450424	129	0.7049	19.0402	hypothetical protein LOC100272628
GRMZM2G165357	129	0.5419	15.0379	hypothetical protein LOC100193447
GRMZM2G438551	129	0.6976	31.4866	Cystatin-1 Precursor (Cystatin I)
GRMZM2G067508	129	0.8625	20.2761	No information
GRMZM2G146720	129	0.6461	21.1884	calmodulin-related protein
GRMZM2G171476	129	0.1387	9.34802	Putative uncharacterized protein
GRMZM2G098721	129	0.4684	26.9194	Transcribed locus
GRMZM2G084586	128	0.791	11.6636	TSA: Zea mays contig07323, mRNA sequence
GRMZM2G021881	128	0.6669	23.9152	calmodulin-related protein
GRMZM2G057753	128	0.5357	19.2528	No information
GRMZM2G059134	128	0.6648	22.1393	hypothetical protein LOC100275821
GRMZM2G063163	128	0.5771	6.23606	hypothetical protein LOC100383247
GRMZM2G105869	127	0.6788	22.6719	histone-lysine N-methyltransferase SUVR3
GRMZM2G160370	127	0.6403	9.19492	hypothetical protein LOC100381946
GRMZM2G171229	127	0.8837	27.5848	hypothetical protein LOC100273724
GRMZM2G116126	127	0.6461	6.73908	TSA: Zea mays contig42377, mRNA sequence
GRMZM2G040033	127	0.6262	15.4992	organic anion transporter
AC233966.1	127	0.9241	22.6553	Clone 242143 mRNA sequence
GRMZM2G068657	127	0.6923	15.4146	hypothetical protein LOC100274096
AC233901.1	127	0.2246	27.4628	TSA: Zea mays contig36593, mRNA sequence
GRMZM2G173030	127	0.9029	13.7072	hypothetical protein LOC100274068
GRMZM2G131074	127	0.2826	12.8882	hypothetical protein LOC100275614
GRMZM2G010797	126	0.7672	16.7205	hypothetical protein LOC100384408
AC194405.3	126	0.7985	13.6777	Transcribed locus, weakly similar to XP_002458639.1 hypothetical protein SORBIDRAFT_03g037180 [Sorghum bicolor]
GRMZM2G089962	126	0.7805	21.006	TraB
GRMZM2G164562	126	0.833	18.4416	chorismate synthase 2
GRMZM2G159295	126	0.7487	17.519	Putative uncharacterized protein
GRMZM2G025867	126	0.5171	13.7142	Prolyl 4-hydroxylase alpha-2 subunit
GRMZM2G085600	125	0.5106	21.6204	Ubiquitin carrier protein
GRMZM2G163996	125	0.8004	28.1245	Putative uncharacterized protein
GRMZM2G039811	125	0.8329	12.0454	hypothetical protein LOC100193342
GRMZM2G134738	125	0.8303	28.9775	hypothetical protein LOC100277708
GRMZM2G116273	125	0.5617	22.8656	Glutathione S-transferase 1 (EC 2.5.1.18)(GST-I)(GST-29)(GST class-phi member 1)
GRMZM2G125985	125	0.8018	22.9514	hypothetical protein LOC100304197
GRMZM2G427468	125	0.5897	23.9399	hypothetical protein LOC100274530
GRMZM2G090928	125	0.2134	12.5241	hypothetical protein LOC100276781
GRMZM2G132854	124	0.7359	21.6465	hypothetical protein LOC100279494
GRMZM2G135027	124	0.7062	16.1141	Putative uncharacterized protein
GRMZM2G133016	124	0.3616	10.0887	Sel1-like repeat
GRMZM2G316191	124	0.4835	3.8272	TSA: Zea mays contig31336, mRNA sequence
GRMZM2G068913	124	0.745	14.8152	TSA: Zea mays contig18992, mRNA sequence
GRMZM5G885867	124	0.7538	11.0279	Clone 1412964 mRNA sequence
GRMZM2G357595	124	0.3208	22.7849	grancalcin
GRMZM2G097821	124	0.7528	12.7477	Putative uncharacterized protein
GRMZM2G079682	124	0.6913	14.6719	N-acetylglucosaminyltransferase III
GRMZM2G120202	124	0.8474	19.9518	serine/threonine-protein phosphatase PP1
GRMZM2G010152	123	0.693	8.68924	Putative uncharacterized protein
GRMZM2G124509	123	0.701	16.3224	hypothetical protein LOC100278534
GRMZM2G030384	123	0.7032	12.8832	hypothetical protein LOC100382413
GRMZM2G118515	123	0.7301	17.3885	hypothetical protein LOC100194395
GRMZM2G027166	123	0.8559	16.8717	Genetic modifierPutative uncharacterized protein
GRMZM2G155123	123	0.7117	8.28253	hypothetical protein LOC100272532
GRMZM2G107757	123	0.7037	19.2096	hypothetical protein LOC100191358
GRMZM2G116584	123	0.2797	13.3343	hypothetical protein LOC100193926
GRMZM2G155822	123	0.7361	23.4833	calcium ion binding protein
GRMZM2G038401	123	0.6568	9.70392	hypothetical protein LOC100278654 (LOC100278654), mRNA
GRMZM2G348151	123	0.8126	13.5505	hypothetical protein LOC100191486
GRMZM2G108285	123	0.9035	29.9325	Isopentenyl pyrophosphate isomeraseIsopentenyl-diphosphate delta-isomerase IIPutative uncharacterized protein (EC 5.3.3.2)
GRMZM2G426415	123	0.6851	12.629	calcium ion binding protein
GRMZM2G108474	123	0.4432	20.4501	Translationally-controlled tumor protein homolog (TCTP)
GRMZM2G026560	123	0.3593	7.05988	Transcribed locus, strongly similar to XP_002452565.1 hypothetical protein SORBIDRAFT_04g028210
GRMZM2G059445	122	0.7511	21.7159	Hypothetical protein LOC100273724
GRMZM2G315730	122	0.8412	41.2121	No information
GRMZM2G164400	122	0.607	18.3503	hypothetical protein LOC100276441
GRMZM2G111906	122	0.7285	14.9712	terminal acidic SANT 1
GRMZM2G043198	122	0.5691	13.6183	pyruvate dehydrogenase2
GRMZM2G033805	122	0.6596	9.2923	hypothetical protein LOC100273728
GRMZM2G036619	122	0.7575	14.5266	Transcribed locus, moderately similar to XP_002462918.1 hypothetical protein SORBIDRAFT_02g034460 [Sorghum bicolor]
GRMZM2G376432	121	0.5138	15.373	GIR1 (LOC100281029), mRNA
GRMZM2G164352	121	0.8085	13.0308	Protein phosphatase 2A regulatory subunit A
GRMZM2G169270	121	0.5638	6.132	Transcribed locus, moderately similar to XP_002445883.1 hypothetical protein SORBIDRAFT_07g027420 [Sorghum bicolor]
GRMZM2G422190	121	0.8375	16.5232	No information
AC149818.2	121	0.2053	17.8702	RTCS-like protein
GRMZM2G142344	121	0.6777	18.5188	hypothetical protein LOC100193976
GRMZM2G119249	121	0.5439	18.8251	shikimate kinase family protein
GRMZM2G046284	120	0.8015	16.2236	hypothetical protein LOC100273196
GRMZM2G160005	120	0.7497	7.60323	TSA: Zea mays contig36256, mRNA sequence
GRMZM2G359234	120	0.5111	10.2046	UDP-glucuronic acid decarboxylase 1
GRMZM2G328988	120	0.4917	5.34678	TSA: Zea mays cultivar W22 CL292Contig1.betc, mRNA sequence
GRMZM2G021846	120	0.7246	10.6489	fructose-6-phosphate-2-kinase/fructose-2,6-bisphosphatase
GRMZM2G030628	120	0.9102	21.0837	hypothetical protein LOC100382527
GRMZM2G109429	119	0.3816	15.9125	Putative uncharacterized protein
GRMZM5G845021	119	0.5421	19.7448	hypothetical protein LOC100193315
GRMZM2G302559	119	0.2867	13.932	Transcribed locus, strongly similar to XP_002440699.1 hypothetical protein SORBIDRAFT_09g005350 [Sorghum bicolor]
GRMZM2G362823	119	0.9121	39.9779	Putative uncharacterized protein
GRMZM2G058095	119	0.7354	11.7925	Putative uncharacterized protein
GRMZM2G420870	119	0.6186	50.0067	No information
GRMZM2G119339	119	0.781	26.3384	hypothetical protein LOC100193821
GRMZM2G170326	119	0.7022	17.0298	hypothetical protein LOC100192772
GRMZM2G028036	119	0.6126	11.9818	Putative uncharacterized protein
GRMZM2G467907	119	0.636	14.2387	hypothetical protein LOC100278143
GRMZM2G134708	119	0.8056	14.5811	hypothetical protein LOC100382120
GRMZM2G309048	119	0.9668	45.9777	harpin-induced protein
GRMZM5G817886	119	0.7733	13.7477	TSA: Zea mays contig43289, mRNA sequence
GRMZM2G032628	118	0.7486	10.5134	1,4-alpha-glucan-branching enzyme 2, chloroplastic/amyloplastic Precursor (EC 2.4.1.18)(Starch-branching enzyme IIB)(Q-enzyme)
GRMZM2G126928	118	0.7342	33.0576	60S ribosomal protein L18a
GRMZM2G104310	118	0.5783	7.48038	Glycine cleavage complex P-protein Fragment
GRMZM2G014170	118	0.6131	11.2337	protein kinase AKINbetagamma-2
GRMZM2G119930	118	0.753	14.9144	hypothetical protein LOC100191868
GRMZM5G816784	118	0.661	27.3289	Putative uncharacterized protein
GRMZM2G068613	118	0.4519	21.8797	hypothetical protein LOC100216788
GRMZM2G048455	118	0.7076	14.1606	MPK7-putative MAPK
GRMZM2G156472	118	0.7654	14.7845	Transcribed locus, strongly similar to XP_002452703.1 hypothetical protein SORBIDRAFT_04g031000 [Sorghum bicolor]
GRMZM2G019999	118	0.8133	17.8364	Putative uncharacterized protein
GRMZM2G157629	118	0.846	23.2736	hypothetical protein LOC100216788
GRMZM2G374989	118	0.2696	9.12115	No information
GRMZM2G041463	118	0.6281	11.7697	CBL-interacting serine/threonine-protein kinase 15
GRMZM2G088313	118	0.7998	13.9552	hypothetical protein LOC100383155
GRMZM2G037923	118	0.6228	9.98592	ATP binding protein
GRMZM2G090274	117	0.8114	14.1657	hypothetical protein LOC100272775
GRMZM2G179633	117	0.8215	20.9325	CCR4-NOT transcription complex subunit 7
AC231745.1	117	0.4245	10.2342	TSA: Zea mays contig05468, mRNA sequence
GRMZM2G134162	117	0.6449	20.7805	No information
GRMZM2G059517	117	0.7327	15.6707	hypothetical protein LOC100280403
GRMZM2G052471	117	0.587	22.7281	thioredoxin-like protein 1
GRMZM2G087600	117	0.845	20.1654	hypothetical protein LOC100276087
GRMZM2G435445	117	0.817	18.0535	hypothetical protein LOC100273081 (LOC100273081), mRNA
GRMZM5G872204	117	0.6963	8.51883	hypothetical protein LOC100383138
GRMZM2G375904	117	0.6746	11.0057	hypothetical protein LOC100382815 (LOC100382815), mRNA
GRMZM2G347583	117	0.5715	5.77492	No information
GRMZM2G376918	116	0.2232	6.67219	hypothetical protein LOC100193945
GRMZM2G124239	116	0.6041	10.1105	Transcribed locus
GRMZM2G102421	116	0.5821	18.5547	NEDD8-conjugating enzyme Ubc12-like
GRMZM2G167728	116	0.6082	16.6394	hypothetical protein LOC100275459
GRMZM2G138782	116	0.8678	15.1793	No information
GRMZM2G327406	116	0.1008	14.4451	hypothetical protein LOC100217102
GRMZM2G043464	116	0.8486	16.6492	EMB2756
GRMZM2G149940	116	0.7458	15.9204	B3 DNA binding domain containing protein
GRMZM2G000749	116	0.7058	9.93701	hypothetical protein LOC100384536
GRMZM2G159535	116	0.7005	17.3412	adenosine 5'-phosphosulfate reductase 4
GRMZM2G178576	116	0.2702	14.0377	hypothetical protein LOC100277173
GRMZM2G146028	116	0.7992	22.078	Transcribed locus, strongly similar to XP_002453442.1 hypothetical protein SORBIDRAFT_04g006080 [Sorghum bicolor]
GRMZM2G382632	115	0.7836	15.5648	hypothetical protein LOC100384626
GRMZM2G037104	115	0.7436	15.7126	1-acyl-sn-glycerol-3-phosphate acyltransferase PLS1 (EC 2.3.1.51)(Phospholipid synthesis protein 1)
GRMZM2G169890	115	0.3842	18.1925	Superoxide dismutase [Cu-Zn] 4A (EC 1.15.1.1)
GRMZM2G070138	115	0.7476	11.4332	protein CYPRO4
GRMZM2G313041	115	0.4068	25.827	No information
GRMZM2G144387	115	0.8057	24.9562	hypothetical protein LOC100272335
GRMZM2G134334	115	0.7759	23.1677	AN18
GRMZM2G075719	115	0.536	13.0756	hypothetical protein LOC100274535 (LOC100274535), mRNA
GRMZM2G150862	114	0.856	25.2546	desiccation-associated protein
GRMZM2G076539	114	0.7381	28.7433	hypothetical protein LOC100383868
AC213521.3	114	0.6402	11.789	No information
GRMZM2G021051	114	0.7793	17.1893	hypothetical protein LOC100217010
GRMZM2G128877	114	0.7372	11.9918	TSA: Zea mays contig30620, mRNA sequence
GRMZM2G133023	114	0.5639	16.4103	TSA: Zea mays contig29686, mRNA sequence
GRMZM2G008456	114	0.789	11.9099	Putative uncharacterized protein
GRMZM2G039106	114	0.6207	6.93903	Transcribed locus, moderately similar to NP_200569.1 protein kinase family protein [Arabidopsis thaliana]
GRMZM2G009591	114	0.7123	11.1257	pyrophosphate--fructose 6-phosphate 1-phosphotransferase (LOC100280694), mRNA
GRMZM2G457147	113	0.6319	14.1291	hypothetical protein LOC100194402
GRMZM2G075372	113	0.7835	15.6226	hypothetical protein LOC100191213
GRMZM2G399484	113	0.7151	12.7592	ICE-like protease p20 domain containing protein
GRMZM2G045241	113	0.7926	12.8243	hypothetical protein LOC100272250
GRMZM2G027098	113	0.6196	21.5405	Aquaporin TIP2-1 (Tonoplast intrinsic protein 2-1)(ZmTIP2-1)(ZmTIP2;1)
GRMZM2G123719	113	0.6714	10.5725	hypothetical protein LOC100384846 (LOC100384846), mRNA
AC195798.3	113	0.9732	82.2514	Full-length cDNA clone ZM_BFb0157J07
GRMZM2G307906	113	0.3687	8.4983	hypothetical protein LOC100273898
GRMZM2G145376	113	0.8195	12.562	hypothetical protein LOC100277826 (LOC100277826), mRNA
GRMZM2G143071	113	0.6895	10.2891	hypothetical protein LOC100383507
GRMZM2G149952	113	0.6701	14.7789	Putative uncharacterized protein
GRMZM2G099317	113	0.613	14.6924	hypothetical protein LOC100272956
GRMZM2G102596	113	0.6921	19.6981	hypothetical protein LOC100194311
GRMZM2G477314	113	0.7787	17.0806	hypothetical protein LOC100191336
GRMZM2G118214	113	0.8141	15.1516	hypothetical protein LOC100273197
GRMZM2G029856	113	0.704	13.77	GDP-L-fucose synthase 1
GRMZM2G413154	113	0.8884	62.9532	No information
GRMZM2G096435	113	0.8438	30.4031	oleosin Bn-V
GRMZM2G403190	112	0.9263	39.5837	Clone 384269 mRNA sequence
GRMZM2G033208	112	0.5502	7.49846	Transketolase, chloroplastic (TK)(EC 2.2.1.1)
GRMZM2G471108	112	0.5976	5.30645	No information
GRMZM2G170760	112	0.6229	11.8734	hypothetical protein LOC100279280
GRMZM2G074549	112	0.677	18.826	hypothetical protein LOC100216834
GRMZM2G427087	112	0.7748	20.0968	hypothetical protein LOC100279100
GRMZM2G163473	111	0.6159	16.4729	hypothetical protein LOC100273323
GRMZM2G062844	111	0.747	11.4112	No information
GRMZM2G107096	111	0.7734	27.3387	No information
GRMZM2G033787	111	0.6079	16.1016	hypothetical protein LOC100217049
GRMZM2G048482	111	0.6801	9.3386	SLT1 protein
GRMZM2G162949	111	0.8671	19.5024	RING zinc finger protein-like
GRMZM2G054870	111	0.8097	13.9217	hypothetical protein LOC100274223
GRMZM2G376255	111	0.7023	22.5102	Transcribed locus, weakly similar to NP_001049127.2 Os03g0174400 [Oryza sativa Japonica Group]
GRMZM2G011888	111	0.5843	19.3909	hypothetical protein LOC100277365
GRMZM2G014793	111	0.646	9.79694	Putative uncharacterized protein
GRMZM2G090747	111	0.6539	12.8356	hypothetical protein LOC100273065
GRMZM2G321940	111	0.8059	14.0151	hypothetical protein LOC100273097
GRMZM2G115750	111	0.8161	16.5331	hypothetical protein LOC100276220
GRMZM2G467169	110	0.7689	7.7329	hypothetical protein LOC100217186
GRMZM2G037343	110	0.8126	10.1252	No information
GRMZM2G028709	110	0.2968	10.0309	Serine/threonine-protein kinase CTR1
GRMZM2G057078	110	0.8052	8.78027	Transcribed locus, strongly similar to XP_002450326.1 hypothetical protein SORBIDRAFT_05g003784 [Sorghum bicolor]
GRMZM2G131623	110	0.2434	11.2141	Putative uncharacterized protein
GRMZM2G156800	110	0.1654	7.66024	TSA: Zea mays contig17362, mRNA sequence
GRMZM2G076034	110	0.7273	15.251	Hypothetical protein LOC100384446
GRMZM2G050705	110	0.5722	18.9589	hypothetical protein LOC100280032
GRMZM5G891969	110	0.8997	35.9662	No information
GRMZM2G077143	110	0.5528	15.788	F-box domain containing protein
GRMZM2G042582	110	0.7097	17.0163	adenosine 5'-phosphosulfate reductase 3
GRMZM2G417410	110	0.7808	17.6527	Transcribed locus, strongly similar to XP_002443420.1 hypothetical protein SORBIDRAFT_08g019180 [Sorghum bicolor]
GRMZM2G427618	110	0.7547	17.458	gibberellin 2-beta-dioxygenase
GRMZM2G347056	110	0.7335	11.3275	Methylenetetrahydrofolate reductase 1 (EC 1.5.1.20)(ZmMTHFR1)
GRMZM2G081554	110	0.6137	7.84337	anther ear1
GRMZM2G075619	110	0.7029	14.6131	hypothetical protein LOC100193408
GRMZM2G087146	109	0.6714	16.405	hypothetical protein LOC100192922
GRMZM2G179532	109	0.713	14.0899	hypothetical protein LOC100193493
GRMZM2G147862	109	0.7061	19.7322	prenylated Rab receptor 2 (LOC100283796), mRNA
GRMZM2G053574	109	0.7478	11.4168	hypothetical protein LOC100191426
GRMZM2G469828	109	0.8006	21.6031	hypothetical protein LOC100382462
GRMZM2G147332	109	0.565	9.32104	TSA: Zea mays contig02557, mRNA sequence
GRMZM2G084885	109	0.8367	15.7183	clathrin assembly protein (LOC100284872), mRNA
GRMZM2G031278	109	0.7141	16.5682	Transcribed locus, moderately similar to XP_002441876.1 hypothetical protein SORBIDRAFT_08g004030 [Sorghum bicolor]
GRMZM2G118037	109	0.7157	28.39	Pi starvation-induced protein
GRMZM2G146697	109	0.6781	7.48825	hypothetical protein LOC100383591
GRMZM2G159369	108	0.6229	14.6905	protein disulfide isomerase
GRMZM2G045435	108	0.6501	11.2446	Putative uncharacterized protein
GRMZM2G406074	108	0.4732	12.548	hypothetical protein LOC100276802
GRMZM2G138814	108	0.6007	15.3746	TSA: Zea mays contig46440, mRNA sequence
GRMZM2G135756	108	0.8116	24.755	RER1A protein
GRMZM2G113267	108	0.7023	11.4444	hypothetical protein LOC100280046
GRMZM2G024245	108	0.7109	10.3623	Transcribed locus
GRMZM2G082943	108	0.6906	20.5874	hypothetical protein LOC100273016
GRMZM2G417658	108	0.7778	12.1498	hypothetical protein LOC100275773
GRMZM2G053083	108	0.8697	27.5429	hypothetical protein LOC100276891
GRMZM2G157878	107	0.6006	18.9356	hypothetical protein LOC100277622
GRMZM2G113790	107	0.721	8.8379	TSA: Zea mays contig09259, mRNA sequence
[truncated: 3,121 more rows]

## Sheet: 4C
	Genes expressed in MO.
Locus	Uniq_reads_num	Coverage	RPKM	Annotation (from v2 of B73 reference genome)
GRMZM2G153292	14432	0.9497	1583.69	Tubulin alpha-1 chain (Alpha-1-tubulin)
GRMZM2G340251	12749	0.8686	998.006	Putative uncharacterized protein
GRMZM2G168651	10348	0.8351	1334.8	Cell wall protein (AA 1-267)
GRMZM2G080603	10160	0.629	1361.38	Glycine-rich RNA-binding protein 2
GRMZM2G154397	10103	0.8135	829.071	S-adenosylmethionine decarboxylase proenzyme Precursor (AdoMetDC)(SAMDC)(EC 4.1.1.50) [Contains S-adenosylmethionine decarboxylase alpha chain;S-adenosylmethionine decarboxylase beta chain]
GRMZM2G419891	9104	0.9934	955.037	polyubiquitin
GRMZM2G152466	8974	0.808	809.842	Tubulin alpha-4 chain Fragments (Alpha-4-tubulin)
GRMZM2G056039	8486	0.9275	704.183	Heat shock protein 70 Fragment
AC195340.3	8145	0.3908	490.233	Tubulin alpha-3 chain (Alpha-3-tubulin)
GRMZM2G012631	6880	0.9708	534.537	HSP protein
GRMZM2G000566	6633	0.9986	477.411	hypothetical protein LOC100384546
GRMZM2G112165	6425	0.8102	456.262	LOC100272368
GRMZM2G409726	5989	0.8149	521.18	polyubiquitin
GRMZM2G166944	5115	0.8245	501.552	hypothetical protein LOC100191584
GRMZM2G153541	4963	0.8455	524.616	Elongation factor 1-alpha (EF-1-alpha)
GRMZM2G020801	4853	0.952	307.354	hypothetical protein LOC100216599
GRMZM2G024668	4768	0.9718	387.589	Putative uncharacterized protein
GRMZM2G180625	4753	0.5961	478.273	Glyceraldehyde-3-phosphate dehydrogenase, cytosolic 2 (EC 1.2.1.12)
GRMZM2G042992	4523	0.9792	210.028	hypothetical protein LOC100381576
GRMZM2G016890	4483	0.9345	444.204	Beta-glucosidase, chloroplastic Precursor (EC 3.2.1.21)(Gentiobiase)(Cellobiase)(Beta-D-glucoside glucohydrolase)
GRMZM2G035405	4479	0.9454	316.659	Putative uncharacterized protein
GRMZM2G343543	4421	0.9242	485.908	elongation factor 1-alpha
GRMZM2G115812	4397	0.8823	117.743	Putative uncharacterized protein
GRMZM5G834758	4310	0.9491	568.691	DNA-binding protein MNB1B (HMG1-like protein)
GRMZM2G011483	4166	0.9185	230.714	hypothetical protein LOC100384293
GRMZM2G096585	4135	0.8931	372.507	Peptidyl-prolyl isomerase
GRMZM2G326111	3872	0.8612	663.323	Peptidyl-prolyl cis-trans isomerase (PPIase)(EC 5.2.1.8)(Rotamase)(Cyclophilin)(Cyclosporin A-binding protein)
GRMZM2G063756	3786	0.7988	333.104	Cytochrome P450 71C3 (EC 1.14.-.-)(Protein benzoxazineless 5)
GRMZM2G467799	3784	0.9578	90.4079	hypothetical protein LOC100383943
GRMZM2G048371	3762	0.95	424.045	Enolase 2 (EC 4.2.1.11)(2-phosphoglycerate dehydratase 2)(2-phospho-D-glycerate hydro-lyase 2)
GRMZM2G028521	3762	0.7808	249.143	LOC100285151
GRMZM2G004382	3715	0.9253	370.942	hypothetical protein LOC100193695
GRMZM2G144387	3678	0.8323	676.492	hypothetical protein LOC100272335
GRMZM2G015295	3626	0.8791	335.398	adenosylhomocysteinase
GRMZM2G364069	3564	0.4916	344.257	hypothetical protein LOC100191411
GRMZM5G815894	3549	0.8998	542.127	60S ribosomal protein L5-1
GRMZM2G331368	3541	0.9575	63.7215	hypothetical protein LOC100384278
GRMZM2G170400	3511	0.9731	326.071	hypothetical protein LOC100383478
GRMZM2G358059	3469	0.9081	386.396	Calreticulin Precursor
GRMZM2G122479	3463	0.9353	290.271	NADP-dependent malic enzyme
GRMZM2G041697	3444	0.9791	130.751	TSA: Zea mays contig32964, mRNA sequence
GRMZM2G092447	3384	0.8476	195.83	Putative uncharacterized protein
GRMZM2G401308	3372	0.5032	442.39	histone H1-like protein
GRMZM2G163849	3199	0.9335	93.7929	hypothetical protein LOC100273430
GRMZM2G141931	3107	0.898	226.617	endoplasmin
GRMZM2G326643	3101	0.9796	101.58	hypothetical protein LOC100216809
GRMZM5G809695	3100	0.9116	183.18	hypothetical protein LOC100193598
GRMZM2G107101	3092	0.9462	140.218	Gigantea 1A
GRMZM2G020187	3091	0.9666	285.275	Protein SUPPRESSOR OF GENE SILENCING 3 homolog (ZmSGS3)(Protein LEAFBLADELESS 1)
GRMZM2G067985	3090	0.5177	238.555	hypothetical protein LOC100191561
GRMZM2G102471	3088	0.8002	495.822	ubiquitin-conjugating enzyme E2-17 kDa
GRMZM2G102829	3064	0.8717	237.61	hypothetical protein LOC100381794
GRMZM2G032003	3061	0.7754	247.855	hypothetical protein LOC100191846
GRMZM2G020940	3058	0.8928	409.488	hypothetical protein LOC100274379
GRMZM2G160687	3040	0.9253	301.944	Zea AGAMOUS homolog2
GRMZM2G177631	3001	0.857	141.188	cellulose synthase8
GRMZM2G069651	2999	0.9643	231.272	Hypothetical protein LOC100280016
GRMZM2G169270	2972	0.8856	127.655	Transcribed locus, moderately similar to XP_002445883.1 hypothetical protein SORBIDRAFT_07g027420 [Sorghum bicolor]
GRMZM2G163081	2972	0.8513	407.179	60S ribosomal protein L5-1
GRMZM2G149751	2961	0.4666	163.544	Putative uncharacterized protein
GRMZM2G310431	2919	0.8431	234.434	Heat shock 70 kDa protein
GRMZM2G124317	2915	0.7545	496.097	hypothetical protein LOC100193571
GRMZM2G038281	2913	0.8701	176.25	beta-galactosidase
GRMZM2G113696	2870	0.5428	391.393	Eukaryotic translation initiation factor 5A (eIF-5A)(eIF-4D)
GRMZM2G181551	2866	0.8103	387.281	hypothetical protein LOC100272662
GRMZM2G155532	2826	0.974	211.708	hypothetical protein LOC100275569 (LOC100275569), mRNA
GRMZM2G057576	2817	0.9129	101.89	Transcribed locus, strongly similar to NP_001065530.1 Os11g0104900 [Oryza sativa (japonica cultivar-group)]
GRMZM2G159397	2802	0.8983	335.735	MADS6
GRMZM2G360517	2791	0.9454	97.8424	hypothetical protein LOC100381721
AC203173.3	2782	0.9878	227.755	Putative uncharacterized protein
GRMZM2G121210	2704	0.9552	183.113	hypothetical protein LOC100381789
GRMZM2G030422	2682	0.9315	131.243	Putative uncharacterized protein
GRMZM2G033478	2676	0.9947	84.0842	TSA: Zea mays contig23592, mRNA sequence
GRMZM2G122871	2665	0.8617	289.378	hypothetical protein LOC100192872
GRMZM2G044306	2662	0.9845	89.8261	Putative uncharacterized protein
GRMZM2G163406	2645	0.9959	375.276	Putative uncharacterized protein
GRMZM2G118003	2627	0.8866	250.943	hypothetical protein LOC100274288
GRMZM2G140051	2607	0.9124	315.47	nucleosome/chromatin assembly factor group A
AC209208.3	2595	0.8288	181.299	Aquaporin PIP1-2 (Plasma membrane intrinsic protein 1-2)
GRMZM2G023232	2537	0.963	167.855	hypothetical protein LOC100217188
GRMZM2G046804	2533	0.7096	267.479	Glyceraldehyde-3-phosphate dehydrogenase, cytosolic 1 (EC 1.2.1.12)
GRMZM2G031545	2519	0.7857	406.983	elongation factor 1-delta 1
GRMZM2G026991	2501	0.9834	75.694	No information
GRMZM2G421857	2487	0.7067	198.432	V-type proton ATPase catalytic subunit A Fragment (V-ATPase subunit A)(EC 3.6.3.14)(Vacuolar proton pump subunit alpha)(V-ATPase 69 kDa subunit)
GRMZM2G104325	2474	0.827	143.289	hypothetical protein LOC100216710
GRMZM2G105996	2466	0.9372	439.908	ADP-ribosylation factor 1
GRMZM2G305046	2458	0.7864	511.048	Histone H2A
GRMZM2G015989	2431	0.8588	191.24	ruBisCO large subunit-binding protein subunit beta
GRMZM2G438895	2431	0.9737	105.158	TSA: Zea mays contig35749, mRNA sequence
GRMZM2G456570	2425	0.8302	108.452	TSA: Zea mays contig08139, mRNA sequence
GRMZM2G104400	2424	0.9223	191.343	TSA: Zea mays cultivar W22 CL316Contig1.betc, mRNA sequence
GRMZM2G073054	2418	0.9791	163.478	Starch branching enzyme IIa Fragment (EC 2.4.1.18)
GRMZM2G111846	2410	0.9415	63.3885	Putative uncharacterized protein
GRMZM2G023418	2409	0.9716	110.821	hypothetical protein LOC100384185
GRMZM2G152908	2407	0.9733	158.445	Sucrose synthase 2 (EC 2.4.1.13)(Sucrose-UDP glucosyltransferase 2)
GRMZM5G895313	2385	0.8765	445.792	LOC100285240
GRMZM2G411536	2374	0.916	42.9035	TSA: Zea mays cultivar W22 CL225Contig1.betc, mRNA sequence
GRMZM2G093050	2359	0.9357	141.042	Eukaryotic translation initiation factor 3 subunit A (eIF3a)(eIF-3-theta)(Eukaryotic translation initiation factor 3 large subunit)
GRMZM2G111642	2358	0.9167	116.711	cellulose synthase5
GRMZM2G043822	2356	0.9301	232.226	Tubulin beta-7 chain (Beta-7-tubulin)
GRMZM2G052869	2353	0.6682	385.268	Metallothionein-like protein type 2Putative uncharacterized protein ;
GRMZM2G416388	2343	0.8378	271.631	CBS domain protein
GRMZM2G071790	2338	0.9263	251.5	Tubulin beta-6 chain (Beta-6-tubulin)
GRMZM2G059212	2334	0.9758	198.446	TSA: Zea mays contig11726, mRNA sequence
GRMZM2G430680	2327	0.9683	75.0288	TSA: Zea mays contig35778, mRNA sequence
GRMZM2G013986	2287	0.9754	168.708	hypothetical protein LOC100274260
GRMZM2G039454	2281	0.932	128.102	Cellulose synthase-3 Fragment
GRMZM2G406674	2267	0.7008	147.682	calmodulin binding protein
GRMZM2G159032	2258	0.9106	331.955	Histone deacetylase HDT3 (Histone deacetylase 2c)(HD2c)(Zm-HD2c)
GRMZM2G472428	2257	0.9902	72.8398	TSA: Zea mays contig36585, mRNA sequence
GRMZM2G113592	2251	0.9642	130.41	U1 snRNP
GRMZM2G015875	2239	0.9561	115.052	TSA: Zea mays contig06959, mRNA sequence
GRMZM2G108032	2235	0.9935	213.596	hypothetical protein LOC100272986
GRMZM2G159744	2231	0.9638	100.754	TSA: Zea mays contig03694, mRNA sequence
GRMZM2G025598	2222	0.8734	159.818	hypothetical protein LOC100381672
GRMZM2G167549	2205	0.8652	211.705	Cytochrome P450 71C2 (EC 1.14.-.-)(Protein benzoxazineless 3)
GRMZM2G365160	2198	0.9352	216.962	Putative uncharacterized protein
GRMZM2G110714	2188	0.9789	142.985	hypothetical protein LOC100384708
GRMZM2G101711	2163	0.9783	98.1964	Putative uncharacterized protein
GRMZM2G051879	2163	0.671	388.195	hypothetical protein LOC100192746
GRMZM2G010637	2161	0.9303	70.4878	Transcribed locus, moderately similar to XP_002436894.1 hypothetical protein SORBIDRAFT_10g010710 [Sorghum bicolor]
GRMZM2G162333	2159	0.9697	205.292	Pectinesterase (EC 3.1.1.11)
GRMZM2G099355	2155	0.8986	59.5291	TSA: Zea mays cultivar W22 CL158Contig1.betc, mRNA sequence
GRMZM2G021299	2154	0.9559	37.2114	hypothetical protein LOC100304346
GRMZM2G311165	2152	0.6655	85.7031	hypothetical protein LOC100193668
GRMZM2G012030	2152	0.7231	63.7355	Hypothetical protein LOC100383066
GRMZM2G016323	2147	0.9345	124.524	TSA: Zea mays contig34700, mRNA sequence
GRMZM2G382914	2119	0.7995	221.282	hypothetical protein LOC100274579
GRMZM2G164020	2119	0.7935	270.804	Histone H1
GRMZM2G134980	2117	0.588	242.046	hypothetical protein LOC100280317
GRMZM5G858094	2108	0.9704	58.5429	acetyl-coenzyme A carboxylase
GRMZM2G150772	2104	0.9889	83.8076	hypothetical protein LOC100384052
GRMZM2G701689	2098	0.986	141.843	hypothetical protein LOC100216775
GRMZM2G335287	2094	0.9376	78.2799	hypothetical protein LOC100383058
GRMZM2G088212	2091	0.9775	199.008	Catalase isozyme 1 (EC 1.11.1.6)
GRMZM2G328500	2078	0.7527	169.385	hypothetical protein LOC100279549
GRMZM2G153162	2074	0.9668	69.9619	TSA: Zea mays contig14253, mRNA sequence
GRMZM2G115750	2069	0.9428	261.193	hypothetical protein LOC100276220
GRMZM2G089743	2063	0.982	240.65	hypothetical protein LOC100217027
GRMZM2G424181	2049	0.9889	87.4478	TSA: Zea mays contig23607, mRNA sequence
GRMZM2G080274	2047	0.7861	382.96	histone one (H1) 101
GRMZM5G873455	2040	0.9212	555.675	No information
GRMZM2G320013	2037	0.9916	122.675	hypothetical protein LOC100216960
GRMZM2G140328	2037	0.9643	118.642	TSA: Zea mays contig23190, mRNA sequence
GRMZM2G049269	2034	0.8975	130.211	hypothetical protein LOC100273067
GRMZM2G021270	2031	0.9843	92.8546	hypothetical protein LOC100193866
GRMZM2G113137	2025	0.9707	101.735	cellulose synthase6
GRMZM2G422464	2024	0.9912	67.4304	hypothetical protein LOC100280151
GRMZM2G099860	2023	0.9377	102.856	trehalose-6-phosphate synthase
GRMZM2G087326	2020	0.935	280.457	hypothetical protein LOC100274298
GRMZM2G146819	2016	0.9838	96.4666	Hypothetical protein LOC100193001
GRMZM2G469380	2015	0.9076	245.842	hypothetical protein LOC100275372
GRMZM2G106424	2013	0.8681	271.132	14-3-3-like protein
GRMZM2G057646	2011	0.9629	133.309	hypothetical protein LOC100304415
GRMZM2G040689	2003	0.7913	238.757	hypothetical protein LOC100277605
GRMZM2G094497	1979	0.9317	198.848	vacuolar ATP synthase subunit B
GRMZM2G149556	1975	0.6495	412.281	seed specific protein Bn15D1B
GRMZM2G473788	1975	0.8633	148.817	hypothetical protein LOC100277773
GRMZM2G061135	1963	0.8694	237.264	hypothetical protein LOC100279822
AC196475.3	1963	0.9769	213.936	Caffeic acid 3-O-methyltransferase (EC 2.1.1.68)
GRMZM2G553687	1956	0.9691	70.8344	No information
GRMZM2G141818	1954	0.6752	99.9609	hypothetical protein LOC100383316
GRMZM2G375222	1945	0.9854	83.1462	TSA: Zea mays contig05958, mRNA sequence
GRMZM2G042895	1944	0.9122	327.617	DNA binding like
GRMZM2G116557	1944	0.9359	125.457	Putative uncharacterized protein
GRMZM2G013324	1940	0.963	141.698	Transcribed locus, strongly similar to XP_002452366.1 hypothetical protein SORBIDRAFT_04g024440 [Sorghum bicolor]
GRMZM2G181192	1938	0.9479	286.537	glyoxylase1
GRMZM2G141399	1934	0.9047	66.4285	starch synthase DULL1
AC205419.3	1930	0.9974	129.095	Putative uncharacterized protein
GRMZM2G156861	1911	0.8839	134.054	lipoxygenase
GRMZM2G172491	1899	0.7563	143.403	Cytochrome P450 71C1 (EC 1.14.-.-)(Protein benzoxazineless 4)
GRMZM2G011742	1898	0.913	148.859	TSA: Zea mays contig27251, mRNA sequence
GRMZM2G178398	1898	0.9762	108.894	TSA: Zea mays contig56710, mRNA sequence
GRMZM5G806358	1881	0.7264	71.3597	FACT complex subunit SPT16 (Facilitates chromatin transcription complex subunit SPT16)(Global transcription factor group C protein 102)
GRMZM2G125635	1881	0.9605	185.671	S-adenosylmethionine decarboxylase proenzyme
GRMZM2G144030	1870	0.5498	239.721	Eukaryotic translation initiation factor 5A (eIF-5A)(eIF-4D)
GRMZM2G165917	1863	0.7527	148.302	Eukaryotic translation initiation factor 5 (eIF-5)
GRMZM2G130425	1862	0.912	156.454	hypothetical protein LOC100384140
GRMZM2G589579	1815	0.9654	120.663	hypothetical protein LOC100381552
GRMZM2G165944	1813	0.9882	92.1338	TSA: Zea mays contig62880, mRNA sequence
GRMZM2G354604	1812	0.8646	284.12	hypothetical protein LOC100193260
GRMZM2G434173	1807	0.7553	150.008	LOC100281701
GRMZM2G433801	1805	0.9491	50.8087	Transcribed locus, strongly similar to NP_001054734.2 Os05g0163200 [Oryza sativa Japonica Group]
GRMZM2G135186	1791	0.8665	199.064	ADP,ATP carrier protein 2, mitochondrial Precursor (ADP/ATP translocase 2)(Adenine nucleotide translocator 2)(ANT 2)
GRMZM2G133173	1791	0.9628	136.742	hypothetical protein LOC100273881
GRMZM2G075320	1790	0.9451	74.9134	TSA: Zea mays contig49277, mRNA sequence
GRMZM2G117707	1789	0.6779	133.443	phospho-2-dehydro-3-deoxyheptonate aldolase 1
GRMZM2G347056	1787	0.9714	155.968	Methylenetetrahydrofolate reductase 1 (EC 1.5.1.20)(ZmMTHFR1)
GRMZM2G047310	1785	0.8554	96.0815	hypothetical protein LOC100273789
GRMZM2G027955	1780	0.8885	145.38	Glucose-1-phosphate adenylyltransferase large subunit 2, chloroplastic/amyloplastic Precursor (EC 2.7.7.27)(Alpha-D-glucose-1-phosphate adenyl transferase)(ADP-glucose pyrophosphorylase)(AGPase S)(ADP-glucose synthase)
GRMZM2G046841	1778	0.6041	272.2	Histone H2B
GRMZM2G014805	1778	0.9739	88.3199	hypothetical protein LOC100194235
GRMZM2G439201	1776	0.4511	173.899	elongation factor 1-beta (LOC100280557), mRNA
GRMZM2G161868	1772	0.6838	177.618	No information
GRMZM2G082271	1772	0.8235	91.5541	TSA: Zea mays cultivar W22 CL291Contig1.betc, mRNA sequence
GRMZM2G105571	1772	0.9706	211.709	ADP,ATP carrier protein
GRMZM2G352415	1769	0.9701	224.003	hypothetical protein LOC100191638
GRMZM2G027995	1760	0.9353	190.411	Eukaryotic initiation factor 4A (eIF-4A)(EC 3.6.4.13)(ATP-dependent RNA helicase eIF4A)
GRMZM2G054123	1749	0.87	197.251	S-adenosylmethionine synthetase 1
GRMZM2G074906	1749	0.7132	66.11	hypothetical protein LOC100381551
GRMZM2G073725	1739	0.8243	202.4	Alpha-1,4-glucan-protein synthase [UDP-forming] (EC 2.4.1.-)(UDP-glucose:protein transglucosylase)(UPTG)(Amylogenin)(Golgi-associated protein se-wap41)
GRMZM2G010085	1716	0.9193	107.076	Transcribed locus, strongly similar to XP_002457836.1 hypothetical protein SORBIDRAFT_03g014780 [Sorghum bicolor]
GRMZM2G386643	1715	0.9794	100.424	hypothetical protein LOC100381735
GRMZM2G066024	1712	0.8087	189.066	fructose-bisphosphate aldolase cytoplasmic isozyme
GRMZM2G090274	1710	0.9762	175.477	hypothetical protein LOC100272775
GRMZM2G106133	1706	0.9749	296.424	high mobility group I/Y-2
GRMZM2G338259	1702	0.7986	110.528	hypothetical protein LOC100274571 (LOC100274571), mRNA
GRMZM2G022180	1701	0.7112	145.281	Putative uncharacterized protein
GRMZM2G068755	1693	0.9457	53.8003	hypothetical protein LOC100280369
GRMZM2G464782	1692	0.971	191.866	Putative uncharacterized protein
GRMZM5G877316	1691	0.9501	198.936	eukaryotic initiation factor 5C CG2922-PF, isoform F
GRMZM2G019266	1691	0.9577	148.339	Transcribed locus, strongly similar to XP_002456729.1 hypothetical protein SORBIDRAFT_03g041530 [Sorghum bicolor]
GRMZM2G330024	1689	0.955	67.9034	hypothetical protein LOC100279001 (LOC100279001), mRNA
GRMZM2G017835	1688	0.9604	131.989	hypothetical protein LOC100273539
GRMZM2G035985	1672	0.8158	83.1142	hypothetical protein LOC100279874
GRMZM2G134668	1671	0.9166	146.646	calnexin
GRMZM2G165901	1667	0.6704	275.119	Glycine-rich RNA-binding, abscisic acid-inducible protein
GRMZM2G108348	1666	0.6757	223.957	40S ribosomal protein S9
GRMZM2G129034	1665	0.7345	213.574	m27 protein
GRMZM2G099657	1660	0.8146	204.456	40S ribosomal protein SA
GRMZM2G168629	1657	0.8816	77.0127	hypothetical protein LOC100383873
GRMZM2G153815	1652	0.8814	126.083	heat shock 70 kDa protein
GRMZM2G100288	1651	0.9281	101.613	hypothetical protein LOC100274007
GRMZM2G396553	1650	0.8976	101.521	Full-length cDNA clone ZM_BFc0073O19
GRMZM2G362850	1641	0.9448	93.3993	DEAD box RNA helicase1
GRMZM2G091481	1641	0.7979	151.722	Protein disulfide-isomerase Precursor (PDI)(EC 5.3.4.1)
GRMZM2G131443	1641	0.9348	85.2959	TSA: Zea mays contig02575, mRNA sequence
GRMZM2G010669	1640	0.9518	207.415	LOC542326
GRMZM2G019919	1639	0.99	116.751	RNA recognition water-stress protein1
GRMZM2G330019	1637	0.9143	122.679	hypothetical protein LOC100383150
GRMZM2G114570	1636	0.8274	126.115	ankyrin protein kinase-like
GRMZM2G108149	1632	0.9488	101.286	hypothetical protein LOC100273873
GRMZM2G439339	1631	0.9418	51.1169	hypothetical protein LOC100193455
GRMZM2G020920	1629	0.9897	78.7667	hypothetical protein LOC100383729
GRMZM2G100146	1625	0.9063	246.591	Histone deacetylase HDT2 (Histone deacetylase 2b)(HD2b)(Zm-HD2b)
GRMZM2G160316	1621	0.8952	140.298	ABI3-interacting protein 2
GRMZM2G155384	1620	0.9297	100.451	Hypothetical protein LOC100384330
GRMZM2G416069	1616	0.9576	167.238	TSA: Zea mays contig56610, mRNA sequence
GRMZM2G133802	1614	0.8561	183.725	Tubulin beta-5 chain (Beta-5-tubulin)
GRMZM2G009282	1614	0.9067	100.079	Putative uncharacterized protein
GRMZM2G091155	1614	0.9099	220.108	14-3-3-like protein
GRMZM2G024151	1606	0.7518	174.662	glycogen synthase kinase-3 MsK-3
GRMZM2G030463	1602	0.9685	116.192	hypothetical protein LOC100383378
GRMZM2G450920	1597	0.9506	49.0066	hypothetical protein LOC100279190
GRMZM2G375504	1596	0.9561	115.192	Putative uncharacterized protein
GRMZM5G870752	1589	0.9321	279.611	60S ribosomal protein L7a
GRMZM2G169384	1586	0.8857	183.357	DAG protein
GRMZM2G118403	1585	0.9807	59.7911	Clone 459339 mRNA sequence
GRMZM2G078143	1585	0.9322	168.661	hypothetical protein LOC100192461
GRMZM2G051917	1575	0.952	120.65	TSA: Zea mays contig31619, mRNA sequence
GRMZM2G117198	1573	0.9375	199.672	hypothetical protein LOC100191838
GRMZM2G111818	1573	0.9458	84.4946	hypothetical protein LOC100279472
GRMZM2G130375	1573	0.916	105.762	hypothetical protein LOC100272556
GRMZM2G174757	1568	0.9653	128.317	hypothetical protein LOC100216593
GRMZM2G113408	1567	0.8147	121.338	ATP synthase subunit beta, mitochondrial Precursor (EC 3.6.3.14)
GRMZM5G837108	1567	0.9126	208.754	adenine nucleotide translocator (ANT1), mRNA
AC235535.1	1562	0.9327	96.8834	TSA: Zea mays contig17436, mRNA sequence
GRMZM2G130987	1560	0.9816	179.95	hypothetical protein LOC100280289
GRMZM2G352129	1555	0.8981	119.471	Polyadenylate-binding protein 2
GRMZM2G114162	1553	0.961	49.7864	Transcribed locus, strongly similar to XP_002464002.1 hypothetical protein SORBIDRAFT_01g010410 [Sorghum bicolor]
GRMZM2G375984	1551	0.9287	126.676	TSA: Zea mays contig06651, mRNA sequence
GRMZM2G425863	1548	0.8188	188.754	Putative uncharacterized protein
GRMZM2G122810	1546	0.9608	187.299	sterol methyltransferase1
GRMZM2G013318	1545	0.9654	127.543	hypothetical protein LOC100273647
GRMZM2G063949	1544	0.9274	187.385	dTDP-glucose 4,6-dehydratase
GRMZM2G078641	1540	0.209	81.1656	14-3-3-like protein GF14-12
GRMZM2G047813	1539	0.4702	193.813	Histone H2A
GRMZM2G039455	1536	0.902	85.9598	hypothetical protein LOC100304327
GRMZM2G540538	1534	0.9706	207.559	Adenosine kinase 2
GRMZM5G886969	1533	0.9787	161.388	hypothetical protein LOC100280159
GRMZM2G341271	1533	0.943	100.561	hypothetical protein LOC100274688
GRMZM2G050412	1532	0.8112	218.86	hypothetical protein LOC100274518
GRMZM2G387076	1529	0.4052	192.554	VAMP-like protein YKT62
GRMZM2G324973	1528	0.8145	95.9808	hypothetical protein LOC100273001
GRMZM2G451716	1524	0.9889	79.7746	Putative uncharacterized protein
GRMZM2G342515	1523	0.6925	271.921	Histone H2B.5 (H2B)
GRMZM2G086030	1523	0.893	56.005	Clone 343185 mRNA sequence
GRMZM2G079013	1522	0.9618	103.035	LOC100285175
AC203535.4	1521	0.9957	113.494	CDC5 protein
GRMZM2G097059	1517	0.8912	265.14	MADS-domain transcription factor 4
GRMZM2G162992	1516	0.9387	121.944	hypothetical protein LOC100279814
GRMZM2G055331	1508	0.935	79.3781	hypothetical protein LOC100384028
AC155434.2	1507	0.9664	59.9815	Putative uncharacterized protein
GRMZM2G152963	1505	0.8698	71.783	No information
GRMZM2G059015	1503	0.9491	94.4104	hypothetical protein LOC100279429
GRMZM2G389233	1501	0.9127	86.2122	hypothetical protein LOC100280242
GRMZM2G103079	1501	0.9906	57.5865	TSA: Zea mays contig52334, mRNA sequence
GRMZM2G108655	1501	0.8987	72.6114	hypothetical protein LOC100383013
GRMZM2G134806	1500	0.894	228.795	hsc70-interacting protein
AC233866.1	1500	0.9821	231.349	Elongation factor 1-alpha
GRMZM2G008263	1498	0.8689	110.939	granule bound starch synthase IIa precursor
GRMZM2G109009	1496	0.9808	96.2456	Putative uncharacterized protein
GRMZM2G057823	1491	0.9311	182.126	Fructose-bisphosphate aldolase, cytoplasmic isozyme (EC 4.1.2.13)
GRMZM2G084181	1487	0.9891	59.7824	TSA: Zea mays contig41125, mRNA sequence
GRMZM2G079348	1484	0.5836	110.336	Catalase isozyme 3 (EC 1.11.1.6)
GRMZM2G149153	1482	0.962	40.8458	TSA: Zea mays contig20190, mRNA sequence
GRMZM2G142088	1481	0.9104	101.89	hypothetical protein LOC100383153
GRMZM2G139894	1480	0.9962	89.0528	Putative uncharacterized protein
GRMZM2G029186	1478	0.9708	66.8351	TSA: Zea mays contig31580, mRNA sequence
GRMZM2G312110	1477	0.9688	35.1671	No information
GRMZM2G101760	1476	0.9369	88.6063	hypothetical protein LOC100272651
GRMZM2G176397	1475	0.9116	80.7155	hypothetical protein LOC100304277
GRMZM2G094712	1474	0.8229	141.259	hypothetical protein LOC100273311
GRMZM2G021621	1472	0.8184	181.085	Beta-expansin 1aPutative uncharacterized protein ;
GRMZM2G095727	1472	0.9737	88.3406	hypothetical protein LOC100280240
GRMZM2G058870	1468	0.9948	53.0878	TSA: Zea mays contig36794, mRNA sequence
GRMZM2G172244	1465	0.7493	276.825	NAP16kDa protein
GRMZM2G058910	1457	0.7751	80.3029	Putative uncharacterized protein
GRMZM2G047055	1457	0.8882	135.617	Actin-1
GRMZM2G049141	1452	0.9846	49.7081	TSA: Zea mays cultivar W22 CL321Contig1.betc, mRNA sequence
GRMZM2G091578	1447	0.9466	106.78	LOC100285096
GRMZM2G394827	1446	0.8354	236.015	60S ribosomal protein L28
GRMZM2G147145	1442	0.8769	123.926	hypothetical protein LOC100191781
AC197672.3	1441	0.9722	42.8063	Acetyl-CoA carboxylase Fragment
GRMZM2G111872	1437	0.8925	190.578	hypothetical protein LOC100304361
GRMZM2G316635	1435	0.8907	58.2453	Transcribed locus, moderately similar to XP_002458205.1 hypothetical protein SORBIDRAFT_03g028900 [Sorghum bicolor]
GRMZM2G423337	1434	0.9089	144.017	hypothetical protein LOC100192557
GRMZM2G078314	1432	0.4654	263.621	Histone H3
GRMZM2G016655	1429	0.9628	107.053	TSA: Zea mays contig31399, mRNA sequence
GRMZM2G436593	1426	0.9952	179.147	mitochondrial 2-oxoglutarate/malate carrier protein
GRMZM5G800112	1423	0.9014	326.657	hypothetical protein LOC100193883
GRMZM2G439950	1423	0.9423	83.4195	Clone 365795 mRNA sequence
GRMZM2G055970	1421	0.8873	166.793	nucleic acid binding protein
GRMZM2G137839	1421	0.791	217.546	ascorbate peroxidase
GRMZM2G480002	1417	0.9796	53.8653	Transcribed locus, moderately similar to XP_002459329.1 hypothetical protein SORBIDRAFT_02g002600 [Sorghum bicolor]
GRMZM2G157317	1417	0.9494	148.572	hypothetical protein LOC100273971
GRMZM2G181151	1416	0.8486	128.793	vacuolar ATP synthase subunit B
GRMZM2G370715	1416	0.9673	62.4113	No information
GRMZM2G166694	1415	0.8757	89.5886	TSA: Zea mays contig46408, mRNA sequence
GRMZM2G151041	1413	0.9185	75.3146	hypothetical protein LOC100383847
GRMZM2G326472	1413	0.9331	69.7045	hypothetical protein LOC100304418
GRMZM2G099295	1412	0.941	208.173	LOC100191323 (umc2562), mRNA
GRMZM2G410393	1410	0.7343	45.2021	hypothetical protein LOC100277544
GRMZM2G104918	1409	0.6861	151.803	soluble inorganic pyrophosphatase
GRMZM2G084819	1403	0.9558	19.8272	hypothetical protein LOC100193494 (LOC100193494), mRNA
GRMZM2G172369	1402	0.9409	84.164	Putative uncharacterized protein
GRMZM2G157018	1402	0.9081	290.328	ATP synthase D chain, mitochondrial
GRMZM2G126453	1401	0.9505	91.5834	TSA: Zea mays contig43552, mRNA sequence
GRMZM2G100242	1398	0.9988	56.1825	Putative uncharacterized protein
GRMZM2G116273	1395	0.6963	216.281	Glutathione S-transferase 1 (EC 2.5.1.18)(GST-I)(GST-29)(GST class-phi member 1)
GRMZM2G424053	1394	0.6846	239.205	thioredoxin h1 protein
GRMZM2G467169	1390	0.96	82.82	hypothetical protein LOC100217186
GRMZM2G059151	1388	0.9027	123.909	hypothetical protein LOC100382182
GRMZM2G465169	1388	0.5948	83.2753	Clone 1634167 mRNA sequence
GRMZM2G071154	1383	0.9544	136.319	hypothetical protein LOC100191256
GRMZM2G063850	1383	0.8519	103.832	Putative uncharacterized protein
GRMZM2G014902	1381	0.9497	98.6781	LHY protein
GRMZM2G399320	1380	0.926	66.3862	TSA: Zea mays contig15833, mRNA sequence
GRMZM2G160565	1380	0.8882	194.995	MADS box protein
GRMZM2G314546	1379	0.9384	54.3029	homeobox3
GRMZM2G056645	1377	0.9662	34.1676	hypothetical protein LOC100381565
GRMZM2G101446	1377	0.5821	241.486	hypothetical protein LOC100280388
GRMZM2G399073	1377	0.789	84.6991	hypothetical protein LOC100279926
GRMZM2G094123	1374	0.9567	143.556	hypothetical protein LOC100272402
GRMZM2G070054	1367	0.9606	129.804	ABI3-interacting protein 2
GRMZM2G006977	1362	0.9531	75.5895	hypothetical protein LOC100383926
GRMZM2G125516	1359	0.9518	144.39	hypothetical protein LOC100279515
GRMZM2G027451	1359	0.6826	138.43	60S ribosomal protein L10-3
GRMZM2G079089	1358	0.6281	199.785	thioredoxin h homolog1
GRMZM2G011070	1358	0.9587	65.6937	salt-inducible protein kinase
GRMZM2G026218	1357	0.9576	66.2639	Transcribed locus, moderately similar to XP_002282968.1 PREDICTED: hypothetical protein [Vitis vinifera]
GRMZM2G144995	1357	0.9168	136.086	LOC100283975
GRMZM2G035741	1349	0.7584	157.097	hypothetical protein LOC100274856
GRMZM2G086489	1345	0.8441	103.26	hypothetical protein LOC100279923
GRMZM2G031846	1345	0.9531	104.616	LOC100282309
GRMZM2G153704	1339	0.8454	54.9404	hypothetical protein LOC100277355
GRMZM5G814700	1338	0.9282	153.233	Putative uncharacterized protein
GRMZM2G025592	1337	0.821	72.7605	DNA (cytosine-5)-methyltransferase 1 (EC 2.1.1.37)(Chromomethylase 1)(Zea methyltransferase2)(Zmet2)(DNA cytosine methyltransferase MET2a)
GRMZM2G116034	1337	0.7135	109.069	translation initiation factor
GRMZM2G095124	1334	0.9685	86.3055	Clone 439803 mRNA sequence
GRMZM2G025231	1332	0.9427	66.1971	cellulose synthase7
GRMZM2G077233	1331	0.6811	71.2922	retrotransposon protein SINE subclass
GRMZM5G887054	1330	0.7826	233.243	60S ribosomal protein L19 Fragment
GRMZM2G173387	1328	0.9219	85.3049	hypothetical protein LOC100279541
GRMZM2G129354	1327	0.9117	127.171	hypothetical protein LOC100279757
GRMZM2G010054	1327	0.9567	66.1389	hypothetical protein LOC100384351
GRMZM2G378580	1325	0.8451	76.9563	hypothetical protein LOC100274564
GRMZM2G014914	1324	0.674	140.24	Aquaporin PIP2-1 (Plasma membrane intrinsic protein 2-1)(ZmPIP2-1)(ZmPIP2;1)
GRMZM2G141679	1320	0.8962	125.629	TSA: Zea mays contig61347, mRNA sequence
GRMZM5G898755	1318	0.4801	221.938	hypothetical protein LOC100280361
GRMZM2G384327	1316	0.9698	128.554	gamma response I protein
AC217050.4	1315	0.4379	102.206	Terpene synthase 7
GRMZM2G104017	1312	0.6713	152.275	hypothetical protein LOC100191561
GRMZM2G125271	1312	0.938	230.868	40S ribosomal protein S4
GRMZM2G078274	1312	0.8671	85.0148	hypothetical protein LOC100384328
GRMZM2G145236	1310	0.9408	98.6729	Putative uncharacterized protein
GRMZM2G351018	1309	0.9076	57.8798	No information
GRMZM2G092451	1307	0.8867	104.082	topoisomerase I
GRMZM2G305027	1306	0.8674	245.884	Histone H2B
GRMZM2G018416	1306	0.9737	93.5125	hypothetical protein LOC100383563
GRMZM2G035417	1298	0.7926	132.869	hypothetical protein LOC100274222
GRMZM2G096548	1298	0.8773	127.941	hypothetical protein LOC100280343
GRMZM2G079236	1297	0.9668	90.1889	Acyl-CoA synthetase long-chain family member 3
GRMZM2G154218	1297	0.6178	150.872	elongation factor 1 alpha
GRMZM2G046932	1295	0.9713	98.836	hypothetical protein LOC100383320
GRMZM2G118355	1293	0.7268	239.307	hypothetical protein LOC100192746
GRMZM2G089713	1291	0.8126	83.0311	Sucrose synthase 1 (EC 2.4.1.13)(Sucrose-UDP glucosyltransferase 1)(Shrunken-1)
GRMZM2G446050	1291	0.7915	44.7882	TSA: Zea mays contig00155, mRNA sequence
GRMZM5G835213	1291	0.71	106.152	nucleolysin TIAR (LOC100283683), mRNA
GRMZM2G134256	1289	0.8585	139.019	Transaldolase 2
GRMZM2G072569	1288	0.9366	68.8112	Transcribed locus, strongly similar to XP_002466378.1 hypothetical protein SORBIDRAFT_01g006690 [Sorghum bicolor]
GRMZM2G073498	1283	0.887	119.207	hypothetical protein LOC100217058
GRMZM2G052890	1283	0.9806	206.644	homologue of Arabidopsis gene AGAMOUS
AC207890.3	1283	0.9868	89.818	Putative uncharacterized protein
GRMZM2G132060	1282	0.8951	114.2	hypothetical protein LOC100272396
GRMZM2G018508	1280	0.9585	72.022	hypothetical protein LOC100193936
GRMZM2G093119	1279	0.9533	62.4845	hypothetical protein LOC100383357
GRMZM2G469111	1278	0.9461	96.508	Transmembrane 9 superfamily protein member 2
GRMZM2G027875	1277	0.916	89.9753	TSA: Zea mays contig10957, mRNA sequence
GRMZM2G171387	1277	0.8547	263.39	hypothetical protein LOC100192746
GRMZM2G131943	1276	0.8961	104.463	hypothetical protein LOC100194303
AC198481.3	1273	0.9843	96.4467	phosphotransferase activity, alcohol group as acceptor
GRMZM2G057450	1269	0.9144	124.432	hypothetical protein LOC100192903
GRMZM2G140667	1267	0.7546	200.179	ascorbate peroxidase2
GRMZM2G018820	1266	0.8606	160.506	hypothetical protein LOC100191201
GRMZM2G128877	1264	0.9596	112.694	TSA: Zea mays contig30620, mRNA sequence
GRMZM2G035520	1262	0.9737	74.7636	Putative uncharacterized protein
GRMZM2G039263	1257	0.9498	127.041	LOC100283716
GRMZM5G810275	1257	0.9771	149.405	pinin/SDK/memA/ protein conserved region containing protein
GRMZM5G892645	1256	0.9176	123.332	hypothetical protein LOC100273717
GRMZM2G069687	1255	0.9225	52.7574	TSA: Zea mays contig01455, mRNA sequence
GRMZM2G069911	1254	0.8734	208.285	hypothetical protein LOC100274927
GRMZM2G003762	1248	0.7357	149.276	Putative uncharacterized protein
GRMZM5G835235	1248	0.7459	123.306	Glycogen synthase kinase-3 MsK-3
GRMZM2G047093	1247	0.976	74.5999	hypothetical protein LOC100274696
GRMZM2G392975	1245	0.7718	154.166	Aquaporin PIP1-3/PIP1-4 (Plasma membrane intrinsic protein 1-3)(ZmPIP1-3)(ZmPIP1;3)(Plasma membrane intrinsic protein 1-4)(ZmPIP1-4)(ZmPIP1;4)
GRMZM2G034362	1242	0.9954	68.9666	Myosin XI Fragment
GRMZM5G844173	1242	0.9591	64.654	hypothetical protein LOC100272803
GRMZM2G137558	1237	0.954	95.0744	Putative uncharacterized protein
GRMZM2G132759	1234	0.9159	199.216	ubiquitin conjugating enzyme
GRMZM2G415359	1233	0.7868	150.967	Malate dehydrogenase, cytoplasmic (EC 1.1.1.37)
GRMZM2G393471	1233	0.9554	36.1969	TSA: Zea mays contig35846, mRNA sequence
GRMZM2G053781	1232	0.9647	108.487	TSA: Zea mays contig25854, mRNA sequence
GRMZM2G116086	1231	0.9412	85.8009	Putative uncharacterized protein
GRMZM2G071630	1229	0.8821	150.211	Glyceraldehyde-3-phosphate dehydrogenase, cytosolic 3 (EC 1.2.1.12)
GRMZM5G848945	1228	0.9445	90.555	TSA: Zea mays contig17883, mRNA sequence
GRMZM2G082174	1228	0.9228	127.658	hypothetical protein LOC100217199
GRMZM2G304362	1227	0.9257	75.5623	Clone 500196 mRNA sequence
GRMZM2G376074	1224	0.96	61.523	hypothetical protein LOC100216580
GRMZM2G068217	1218	0.9826	53.5023	Ethylene insensitive 2
GRMZM2G109425	1216	0.9832	121.242	hypothetical protein LOC100193477
GRMZM2G079823	1215	0.9804	92.9699	Protein RIK (Rough sheath 2-interacting KH domain protein)(RS2-interacting KH domain protein)
GRMZM2G071589	1213	0.9104	98.3343	hypothetical protein LOC100383130
GRMZM2G316191	1213	0.8606	31.7316	TSA: Zea mays contig31336, mRNA sequence
GRMZM2G169688	1213	0.9318	89.7682	TSA: Zea mays contig44128, mRNA sequence
GRMZM2G091119	1212	0.961	107.779	importin alpha-1b subunit
GRMZM2G003306	1211	0.7872	272.558	Histone H2A
GRMZM5G864414	1208	0.9858	90.8909	hypothetical protein LOC100274101
GRMZM2G172258	1208	0.9415	95.6837	hypothetical protein LOC100273619
GRMZM2G008356	1207	0.971	73.979	hypothetical protein LOC100279769
GRMZM2G123922	1206	0.9492	73.3538	TSA: Zea mays contig63297, mRNA sequence
GRMZM2G089406	1205	0.9876	47.6502	hypothetical protein LOC100279451
GRMZM2G160032	1201	0.8978	95.2749	hypothetical protein LOC100279850
GRMZM2G014240	1200	0.9067	85.9523	hypothetical protein LOC100382506
GRMZM2G004703	1199	0.841	232.497	Calmodulin (CaM)
GRMZM2G073521	1198	0.9792	84.7259	hypothetical protein LOC100383283
GRMZM2G095593	1198	0.882	184.222	Putative uncharacterized protein
GRMZM2G350447	1198	0.9411	41.8983	hypothetical protein LOC100279017 (LOC100279017), mRNA
AC218972.3	1197	0.9484	95.5058	Putative uncharacterized protein
GRMZM2G144868	1197	0.8649	105.405	nucleolar GTP-binding protein 2
GRMZM2G165679	1197	0.9905	196.612	No information
GRMZM2G147716	1196	0.866	162.889	LOC542045
GRMZM2G019236	1192	0.9431	63.9461	hypothetical protein LOC100382471
GRMZM2G052078	1190	0.9629	50.0351	TSA: Zea mays contig04462, mRNA sequence
GRMZM2G409865	1189	0.9909	117.477	TSA: Zea mays contig41959, mRNA sequence
GRMZM2G130095	1188	0.9506	124.06	KH domain containing protein
GRMZM2G409224	1187	0.8928	41.5487	hypothetical protein LOC100273824
GRMZM2G060296	1185	0.9255	105.787	signal recognition particle receptor homolog1
GRMZM2G156068	1182	0.8984	199.199	ATP synthase delta chain
GRMZM2G166089	1180	0.951	87.4822	Full-length cDNA clone ZM_BFb0112I14
GRMZM2G447745	1180	0.9148	41.1716	hypothetical protein LOC100384382
GRMZM2G181251	1174	0.9671	60.7329	hypothetical protein LOC100279192
EF517601.1	1173	0.643	102.855	Putative uncharacterized protein
GRMZM2G147243	1172	0.831	104.716	hypothetical protein LOC100191581
GRMZM2G417455	1172	0.9741	74.8896	hypothetical protein LOC100382452
GRMZM2G009335	1171	0.9514	126.821	hypothetical protein LOC100303793
GRMZM2G124886	1171	0.9257	65.8174	hypothetical protein LOC100383977
GRMZM2G066460	1168	0.893	177.372	60S acidic ribosomal protein P0
GRMZM2G063192	1167	0.9107	116.806	cell division cycle protein 20
GRMZM5G879278	1166	0.9123	103.867	hypothetical protein LOC100274081
AC233895.1	1163	0.989	203.44	Proliferation-associated protein 2G4
GRMZM2G010871	1163	0.9498	101.763	heat shock factor protein HSF30
GRMZM2G164696	1162	0.9191	133.445	Tubulin beta-1 chain (Beta-1-tubulin)
AC149475.2	1162	0.8275	52.7181	N-acetyltransferase
GRMZM2G088088	1162	0.9475	97.2815	hypothetical protein LOC100193437 (LOC100193437), mRNA
GRMZM2G479885	1160	0.9005	154.335	Ocs element-binding factor 1 (OCSBF-1)
GRMZM2G121820	1159	0.6416	143.517	BRASSINOSTEROID INSENSITIVE 1-associated receptor kinase 1
GRMZM2G164352	1158	0.9846	105.698	Protein phosphatase 2A regulatory subunit A
GRMZM2G180988	1158	0.8774	65.6924	hypothetical protein LOC100279855
GRMZM2G064868	1155	0.9613	60.9982	Putative uncharacterized protein
GRMZM2G104632	1155	0.9295	136.033	LOC100282981
GRMZM2G177621	1152	0.9651	94.6102	transmembrane 9 superfamily protein member 1
AC233949.1	1151	0.8562	94.0067	Putative uncharacterized protein
GRMZM2G157462	1150	0.9501	70.4437	dynamin-2A
AC205703.4	1150	0.9749	68.8566	BCL-2 binding anthanogene-1
GRMZM2G378906	1148	0.8878	69.3782	hypothetical protein LOC100383446
GRMZM2G131756	1148	0.9181	74.4112	TSA: Zea mays contig02000, mRNA sequence
GRMZM2G013821	1147	0.8746	224.09	HMG-like nucleosome/chromatin assembly factor D
GRMZM2G108474	1146	0.8702	161.49	Translationally-controlled tumor protein homolog (TCTP)
GRMZM2G171518	1143	0.8758	113.581	RNA binding protein
GRMZM2G146246	1143	0.7184	134.773	Glutathione S-transferase 3 (EC 2.5.1.18)(GST-III)(GST class-phi member 3)
GRMZM2G014788	1143	0.9787	59.4407	hypothetical protein LOC100384763
GRMZM2G063431	1141	0.7783	356.736	Putative uncharacterized protein
GRMZM2G181104	1141	0.9648	97.8552	transposon protein
GRMZM2G156673	1140	0.6066	136.123	hypothetical protein LOC100193556
GRMZM2G081812	1138	0.9476	138.843	hypothetical protein LOC100217135
GRMZM2G102499	1136	0.5617	106.745	14-3-3-like protein GF14-6
GRMZM2G027723	1134	0.9452	59.9044	cellulose synthase-2
GRMZM2G167031	1134	0.9248	64.033	hypothetical protein LOC100384227
GRMZM2G127609	1132	0.7164	129.713	hypothetical protein LOC100191248
GRMZM2G035017	1131	0.599	159.594	40S ribosomal protein S4Putative uncharacterized proteinRibsomal protein S4 ;;
GRMZM2G022206	1131	0.7863	228.725	Ubiquitin carrier protein
GRMZM2G009479	1129	0.9461	75.0573	lipoxygenase11
GRMZM2G441583	1128	0.9768	61.613	TSA: Zea mays cultivar W22 CL481Contig1.betc, mRNA sequence
GRMZM5G851698	1128	0.852	179.311	ribosomal protein s6 RPS6-2
GRMZM2G472346	1127	0.9433	124.994	hypothetical protein LOC100273212
GRMZM2G028535	1127	0.8249	76.4444	Delta 1-pyrroline-5-carboxylate synthetase
GRMZM2G462803	1127	0.8005	38.2097	Transcribed locus, moderately similar to XP_002277136.1 PREDICTED: hypothetical protein [Vitis vinifera]
GRMZM5G855347	1124	0.7546	68.628	hypothetical protein LOC100383364
GRMZM2G068476	1123	0.9643	88.3769	hypothetical protein LOC100216738
GRMZM5G821988	1123	0.9788	102.911	No information
GRMZM2G032163	1122	0.9892	81.0093	TSA: Zea mays cultivar W22 CL655Contig1.betc, mRNA sequence
GRMZM2G157019	1122	0.7991	176.329	LOC541933
GRMZM2G327635	1121	0.8166	79.1991	hypothetical protein LOC100384703
GRMZM2G061096	1120	0.911	89.0196	LOC100282600
GRMZM2G144726	1120	0.7497	92.3848	hypothetical protein LOC100191952
GRMZM5G870176	1118	0.9599	50.8443	hypothetical protein LOC100383550
GRMZM2G099337	1117	0.9736	45.3469	TSA: Zea mays contig02219, mRNA sequence
GRMZM2G414496	1117	0.8093	75.7413	LOC100282664
GRMZM2G361064	1117	0.7642	145.991	alpha-expansin 5
GRMZM2G169820	1113	0.9426	59.3853	TSA: Zea mays contig42127, mRNA sequence
GRMZM2G114681	1113	0.9799	132.822	ZIM motif family protein
GRMZM2G018103	1113	0.8952	126.626	hypothetical protein LOC100191588
GRMZM2G083459	1113	0.9664	115.645	phosphatase subunit g4-1
GRMZM2G016447	1111	0.8806	134.835	Putative uncharacterized protein
GRMZM2G004959	1111	0.9184	187.998	LIM transcription factor homolog (lim1), mRNA
GRMZM2G012501	1111	0.844	44.9624	hypothetical protein LOC100279780
GRMZM2G130440	1111	0.989	120.26	aldehyde dehydrogenase family 7 member A1
GRMZM2G052667	1110	0.8635	119.901	No information
GRMZM5G813627	1110	0.9392	95.1966	splicing factor U2AF 65 kDa subunit
GRMZM2G065757	1110	0.5157	91.2694	aspartic proteinase oryzasin-1
GRMZM2G105631	1110	0.8258	95.9108	hypothetical protein LOC100192112
AC199526.5	1109	0.3391	101.763	No information
GRMZM2G168096	1109	0.9842	36.3624	TSA: Zea mays contig07428, mRNA sequence
GRMZM2G062354	1108	0.9508	80.6445	hypothetical protein LOC100384859
GRMZM2G153722	1108	0.9828	37.2487	No information
GRMZM2G113202	1106	0.8961	57.8066	Myosin VIII ZMM3 Fragment
GRMZM2G114793	1106	0.8308	97.4749	Luminal-binding protein 2 Precursor (BiP2)(Heat shock protein 70 homolog 2)(B-70)(B70)
GRMZM2G009655	1099	0.9541	64.208	TSA: Zea mays contig34296, mRNA sequence
GRMZM2G151193	1099	0.8919	127.625	Elongation factor 1-alpha
GRMZM2G061562	1098	0.9468	60.2761	hypothetical protein LOC100279500
GRMZM2G164663	1095	0.8619	87.536	Putative uncharacterized protein
GRMZM2G033130	1094	0.7918	62.6273	Putative uncharacterized protein
GRMZM2G178968	1094	0.9229	194.322	60S ribosomal protein L7a
GRMZM2G465764	1094	0.6539	40.144	No information
GRMZM5G827266	1093	0.5393	217.434	40S ribosomal protein S26
GRMZM2G418604	1092	0.9821	62.1694	hypothetical protein LOC100194141
GRMZM2G325575	1091	0.7043	121.131	Ferritin-1, chloroplastic Precursor (EC 1.16.3.1)(ZmFer1)
GRMZM2G044143	1091	0.9469	26.3764	Transcribed locus, moderately similar to NP_001053517.1 Os04g0555500 [Oryza sativa Japonica Group]
GRMZM5G826714	1089	0.9524	108.527	brittle stalk-2-like protein 3
GRMZM2G125294	1088	0.9775	36.8152	Transcribed locus, weakly similar to XP_002456116.1 hypothetical protein SORBIDRAFT_03g030782 [Sorghum bicolor]
GRMZM2G421829	1087	0.9675	56.7563	TSA: Zea mays contig33020, mRNA sequence
GRMZM2G003752	1087	0.8422	109.062	fasciclin-like arabinogalactan protein 10
GRMZM2G137348	1086	0.8912	63.6458	TSA: Zea mays contig00846, mRNA sequence
GRMZM2G099452	1086	0.9773	72.9	hypothetical protein LOC100274487
GRMZM2G126397	1085	0.9252	243.671	nonspecific lipid-transfer protein
GRMZM2G085530	1084	0.9435	64.1452	Hypothetical protein LOC100275049
GRMZM2G304378	1084	0.8114	118.015	36.4 kDa proline-rich protein1
GRMZM2G064302	1083	0.8897	111.025	Enolase 1 (EC 4.2.1.11)(2-phosphoglycerate dehydratase 1)(2-phospho-D-glycerate hydro-lyase 1)
GRMZM2G156785	1082	0.6967	182.346	high mobility group protein3
GRMZM2G041765	1082	0.9089	123.847	IQ calmodulin-binding motif family protein
GRMZM2G177324	1081	0.9288	83.4869	hypothetical protein LOC100278181 (LOC100278181), mRNA
GRMZM2G036765	1080	0.9191	80.1545	hypothetical protein LOC100274218
GRMZM2G321725	1080	0.8269	106.151	hypothetical protein LOC100382574
GRMZM2G161337	1080	0.9118	82.2452	LOC606722
GRMZM2G044027	1078	0.6043	100.025	hypothetical protein LOC100191862
GRMZM2G310115	1076	0.9532	67.8146	hypothetical protein LOC100216987
GRMZM2G169372	1076	0.7032	214.258	dehydrin 13
GRMZM2G105019	1075	0.8172	127.699	Putative uncharacterized protein
GRMZM2G316113	1073	0.3726	50.4469	nucleosome/chromatin assembly factor C
GRMZM2G110378	1073	0.7201	110.988	hypothetical protein LOC100191561
GRMZM2G116135	1072	0.8944	207.676	60S ribosomal protein L19-3
GRMZM2G027663	1072	0.9801	83.2571	LOC100285440
GRMZM2G090087	1071	0.939	104.13	Putative aldehyde dehydrogenase MIS1Putative uncharacterized protein ;
GRMZM2G177828	1068	0.7373	287.886	Putative uncharacterized protein
GRMZM2G019050	1068	0.9483	67.29	hypothetical protein LOC100384829
GRMZM2G017110	1068	0.9752	105.421	glutamate decarboxylase
GRMZM2G322024	1067	0.9561	39.938	Putative uncharacterized protein
GRMZM2G120304	1066	0.9779	157.723	hypothetical protein LOC100274292
GRMZM2G402002	1066	0.9599	62.4737	hypothetical protein LOC100279448
GRMZM2G433333	1066	0.9093	37.5479	hypothetical protein LOC100216556
GRMZM2G095865	1066	0.9034	70.1936	TSA: Zea mays contig13064, mRNA sequence
GRMZM2G109039	1066	0.8657	107.163	hypothetical protein LOC100383087
GRMZM5G829894	1066	0.9347	141.466	Putative uncharacterized protein Fragment
GRMZM2G174619	1066	0.9822	101.13	Putative uncharacterized protein
GRMZM2G142870	1065	0.9291	43.1429	Clone 1503562 mRNA sequence
GRMZM2G060253	1065	0.89	104.182	hypothetical protein LOC100277069
GRMZM2G109472	1065	0.8124	53.8444	hypothetical protein LOC100274407
GRMZM2G012031	1064	0.9566	40.0863	TSA: Zea mays contig31627, mRNA sequence
GRMZM2G062914	1063	0.9365	123.86	MPK14 - putative MAPK
GRMZM2G069916	1062	0.8988	87.3226	hypothetical protein LOC100191822
GRMZM2G410479	1062	0.953	39.9529	TSA: Zea mays contig32656, mRNA sequence
GRMZM2G056569	1062	0.9337	126.955	Putative uncharacterized protein
GRMZM2G056079	1060	0.9504	66.9283	Full-length cDNA clone ZM_BFb0228J22
GRMZM2G005082	1060	0.9516	106.353	hypothetical protein LOC100278152
GRMZM2G083253	1059	0.6809	117.515	60S ribosomal protein L23a
GRMZM2G115674	1059	0.9032	116.086	hypothetical protein LOC100277219 (LOC100277219), mRNA
GRMZM2G385925	1058	0.9791	63.6053	TSA: Zea mays contig30177, mRNA sequence
GRMZM2G345055	1058	0.9329	71.8111	Clone 1588199 mRNA sequence
GRMZM2G145088	1057	0.983	52.5555	hypothetical protein LOC100193029
GRMZM2G100229	1057	0.9049	90.1662	calmodulin binding protein
GRMZM2G347541	1056	0.7146	78.0937	hypothetical protein LOC100383531
GRMZM2G363535	1056	0.988	42.9125	hypothetical protein LOC100383188 (LOC100383188), mRNA
GRMZM5G881464	1055	0.9539	68.5331	ATP binding protein
GRMZM2G084540	1055	0.9061	60.7301	Putative uncharacterized protein
GRMZM2G177781	1054	0.9544	84.4538	hypothetical protein LOC100191655
GRMZM2G085568	1052	0.6944	90.2971	hypothetical protein LOC100276479
GRMZM2G151387	1052	0.9241	73.572	hypothetical protein LOC100381870
GRMZM2G414002	1052	0.9174	37.1558	TSA: Zea mays contig04778, mRNA sequence
GRMZM2G086887	1051	0.8568	81.0491	hypothetical protein LOC100191891
GRMZM5G858454	1051	0.7579	68.06	aconitase2
GRMZM2G128914	1050	0.8717	96.6058	No information
GRMZM5G817886	1050	0.9584	102.812	TSA: Zea mays contig43289, mRNA sequence
GRMZM2G157470	1049	0.9594	129.973	hypothetical protein LOC542208
GRMZM5G851807	1048	0.9828	84.925	Transcribed locus, moderately similar to XP_002453313.1 hypothetical protein SORBIDRAFT_04g003750 [Sorghum bicolor]
GRMZM2G161913	1048	0.9373	54.0259	TSA: Zea mays contig32112, mRNA sequence
GRMZM2G110735	1045	0.8397	77.1426	hypothetical protein LOC100274698
GRMZM2G179737	1045	0.9764	138.413	hypothetical protein LOC100276760
GRMZM2G063060	1044	0.8318	74.882	No information
GRMZM5G830403	1042	0.9568	163.88	Clone 407756 mRNA sequence
GRMZM2G077307	1042	0.8845	62.5346	RING finger and CHY zinc finger domain-containing protein 1
GRMZM2G383623	1042	0.917	47.8075	Transcribed locus, strongly similar to XP_002440011.1 hypothetical protein SORBIDRAFT_09g024390 [Sorghum bicolor]
GRMZM2G006042	1042	0.9563	67.4561	hypothetical protein LOC100383196
GRMZM2G012416	1041	0.9138	110.096	hypothetical protein LOC100194261
GRMZM2G064695	1040	0.856	110.441	succinyl-CoA ligase beta-chain
GRMZM2G052088	1040	0.9146	132.501	hypothetical protein LOC100280083
AC190909.3	1038	0.7539	135.069	No information
GRMZM2G054136	1038	0.7592	157.977	ribosomal proteinS6
GRMZM2G022061	1038	0.954	86.9004	hypothetical protein LOC100279962 (LOC100279962), mRNA
GRMZM2G415215	1038	0.9457	27.2465	TSA: Zea mays contig08543, mRNA sequence
GRMZM2G306806	1035	0.9092	55.6677	hypothetical protein LOC100194401
GRMZM2G469795	1035	0.9803	43.4739	hypothetical protein LOC100272722 (LOC100272722), mRNA
GRMZM2G157727	1034	0.9256	52.8052	hypothetical protein LOC100384268 (LOC100384268), mRNA
GRMZM2G408096	1033	0.9554	72.9819	hypothetical protein LOC100216926
GRMZM2G048455	1032	0.814	104.966	MPK7-putative MAPK
GRMZM2G056252	1032	0.846	109.088	Putative uncharacterized protein
GRMZM2G006107	1032	0.9534	71.7136	hypothetical protein LOC100192934
GRMZM2G107116	1031	0.9464	45.8123	hypothetical protein LOC100383447 (LOC100383447), mRNA
GRMZM2G028980	1029	0.9731	55.2161	No information
GRMZM2G702026	1028	0.9315	75.2445	auxin response factor 1
AC233961.1	1028	0.9907	82.8831	Putative uncharacterized protein
GRMZM2G450125	1027	0.9459	74.3574	beta-amylase
GRMZM2G102596	1027	0.7726	151.736	hypothetical protein LOC100194311
AC207628.4	1027	0.1552	38.9258	Outer mitochondrial membrane protein porin
GRMZM2G023289	1026	0.9208	85.9652	Phosphoglucomutase, cytoplasmic 2 (PGM 2)(EC 5.4.2.2)(Glucose phosphomutase 2)
GRMZM2G060702	1026	0.3754	93.6082	Actin-depolymerizing factor 3 (ADF-3)(ZmADF3)(ZmABP3)
GRMZM2G034828	1025	0.9412	57.0391	Kinesin heavy chain Fragment
GRMZM2G123371	1025	0.7162	72.0484	hypothetical protein LOC100193340
GRMZM2G395844	1025	0.5967	176.324	ADP-ribosylation factor
GRMZM2G061969	1024	0.9205	67.5138	hypothetical protein LOC100280155
GRMZM2G045987	1024	0.8807	67.3638	hypothetical protein LOC100191508 (LOC100191508), mRNA
GRMZM2G017654	1024	0.966	47.8071	hypothetical protein LOC100274088
GRMZM2G109560	1023	0.9188	64.9681	Lon protease homolog 2, peroxisomal (EC 3.4.21.-)
AC217358.3	1023	0.8186	109.59	Protein transporter
GRMZM2G145715	1023	0.9106	102.492	NADPH producing dehydrogenase of the oxidative pentose phosphate pathway
GRMZM2G060540	1023	0.9732	118.533	TSA: Zea mays contig51333, mRNA sequence
GRMZM2G181359	1022	0.9745	122.953	hypothetical protein LOC100274064
GRMZM2G056661	1022	0.8398	34.735	No information
GRMZM2G109130	1019	0.9678	73.0636	lipoxygenase
GRMZM2G082823	1019	0.8766	67.6792	hypothetical protein LOC100273704
GRMZM2G114182	1018	0.9433	46.5621	No information
GRMZM2G098577	1017	0.8902	67.1163	hypothetical protein LOC100382039
GRMZM5G840955	1015	0.9604	166.586	hypothetical protein LOC100304373
GRMZM2G152549	1014	0.9485	78.4	hypothetical protein LOC100279246
GRMZM2G032409	1014	0.9937	95.0658	dolichyl-diphosphooligosaccharide--protein glycosyltransferase 67 kDasubunit
GRMZM2G057402	1014	0.9405	24.336	TSA: Zea mays contig44849, mRNA sequence
GRMZM2G408768	1012	0.6822	148.461	14-3-3-like protein Fragment
GRMZM2G430600	1010	0.6735	107.145	hypothetical protein LOC100217114
GRMZM2G442658	1010	0.7185	91.9461	Alcohol dehydrogenase 1 (EC 1.1.1.1)
GRMZM2G146589	1010	0.952	80.9908	hypothetical protein LOC100273907
GRMZM2G122135	1009	0.9471	92.1383	TSA: Zea mays cultivar W22 CL295Contig1.betc, mRNA sequence
GRMZM2G166159	1008	0.8765	69.9052	LOC100285382
AC208110.2	1008	0.9434	50.5679	Seed specific protein Bn15D1B
GRMZM2G024612	1007	0.9665	25.6784	Full-length cDNA clone ZM_BFc0076D01
GRMZM2G143354	1006	0.9293	98.9242	delta-COP
GRMZM2G063657	1005	0.9495	59.1328	hypothetical protein LOC100304391
GRMZM2G106213	1005	0.9027	94.2646	ADP-glucose pyrophosphorylase small subunit
GRMZM2G137965	1005	0.8686	98.1276	nucleosome/chromatin assembly factor group C
GRMZM2G024576	1003	0.9824	59.9856	hypothetical protein LOC100191898
GRMZM2G435373	1002	0.9554	112.943	LOC100284832
AC215690.3	1001	0.9975	175.993	No information
GRMZM2G150616	1001	0.9367	144.395	voltage-dependent anion channel protein 1a
GRMZM5G850966	1001	0.9329	348.147	LOC100284257
GRMZM2G106308	999	0.9358	67.8732	TSA: Zea mays contig00090, mRNA sequence
GRMZM2G005849	998	0.9637	78.1541	Putative uncharacterized protein
GRMZM5G829778	997	0.9024	124.498	hypothetical protein LOC100272371
GRMZM5G872147	997	0.9091	82.4358	arginine/serine-rich splicing factor RSP41
GRMZM2G166658	996	0.8636	90.8711	No information
GRMZM2G167932	996	0.9359	115.083	RNA binding protein
GRMZM2G357804	996	0.9891	72.9023	Transcribed locus, moderately similar to XP_002445679.1 hypothetical protein SORBIDRAFT_07g024110 [Sorghum bicolor]
GRMZM2G090338	996	0.9607	85.3137	LOC542221
GRMZM2G141587	995	0.9457	61.5127	TSA: Zea mays contig35482, mRNA sequence
GRMZM2G078826	994	0.9585	70.7085	hypothetical protein LOC100383248
GRMZM2G053299	993	0.881	102.458	hypothetical protein LOC100273404
GRMZM2G334457	993	0.9442	52.0054	Transcribed locus, strongly similar to NP_001041795.1 Os01g0109700 [Oryza sativa Japonica Group]
GRMZM2G107654	991	0.9281	107.777	hypothetical protein LOC100217157
GRMZM2G150688	991	0.957	252.362	LOC100284720
GRMZM2G114459	991	0.9368	27.6925	TSA: Zea mays contig09431, mRNA sequence
GRMZM2G412611	991	0.9708	43.8189	hypothetical protein LOC100381411
GRMZM5G864319	991	0.9477	77.7822	hypothetical protein LOC100191469
GRMZM2G159724	991	0.8574	82.5323	LOC100286036
GRMZM2G472696	991	0.8941	247.2	Histone H2B
GRMZM2G154523	990	0.8489	115.29	LOC100284823
GRMZM2G060213	989	0.9355	51.6784	hypothetical protein LOC100383243
GRMZM2G001327	988	0.3996	78.9214	elongation factor alpha2
AC194970.5	988	0.7525	94.5526	Putative uncharacterized proteinRuvB-like 2
GRMZM2G431708	988	0.946	68.679	hypothetical protein LOC100280420
GRMZM2G078832	987	0.9814	81.0272	TSA: Zea mays contig43996, mRNA sequence
GRMZM2G095348	987	0.9811	59.4403	TSA: Zea mays cultivar W22 CL251Contig1.betc, mRNA sequence
GRMZM2G375116	986	0.9344	57.8179	hypothetical protein LOC100191870
GRMZM2G324705	985	0.8652	132.326	hypothetical protein LOC100276100
GRMZM2G107499	985	0.6954	66.3134	hypothetical protein LOC100276227 (LOC100276227), mRNA
GRMZM2G077837	984	0.7244	130.417	hypothetical protein LOC100192700
GRMZM2G101480	983	0.9138	170.514	hypothetical protein LOC100273208
GRMZM2G457381	983	0.9496	59.3201	TSA: Zea mays contig17551, mRNA sequence
GRMZM2G102000	982	0.8987	56.4966	TSA: Zea mays contig14810, mRNA sequence
GRMZM2G005493	982	0.8909	95.7466	hypothetical protein LOC100194385
GRMZM2G022547	981	0.8965	55.5449	Clone 1446216 mRNA sequence
GRMZM2G004057	980	0.9101	78.3729	hypothetical protein LOC100194057
GRMZM2G180870	980	0.7613	93.4419	glycosyl hydrolases family 16 protein
GRMZM2G117642	980	0.9277	201.331	Putative uncharacterized protein
GRMZM5G803952	979	0.9144	209.212	hypothetical protein LOC100194344
GRMZM2G055619	979	0.5741	34.9106	Transcribed locus, moderately similar to XP_002439079.1 hypothetical protein SORBIDRAFT_10g031200 [Sorghum bicolor]
GRMZM2G043383	978	0.8563	95.8072	hypothetical protein LOC100272988
GRMZM2G058675	978	0.912	86.5619	mitochondrial aldehyde dehydrogenase 2
GRMZM2G130586	978	0.9271	64.2561	Full-length cDNA clone ZM_BFb0216L05
GRMZM2G132796	977	0.9007	76.1643	hypothetical protein LOC100191766
GRMZM2G020508	977	0.6362	96.9463	hypothetical protein LOC100279975
GRMZM2G038401	976	0.8816	65.2624	hypothetical protein LOC100278654 (LOC100278654), mRNA
GRMZM5G805387	976	0.5789	102.385	Putative MADS-domain transcription factor
GRMZM2G449355	975	0.9818	53.1858	hypothetical protein LOC100216734
GRMZM2G088753	975	0.9076	63.3363	starch branching enzyme1
GRMZM2G055204	975	0.6859	76.0369	LOC100280553
GRMZM2G406101	975	0.8977	68.4642	hypothetical protein LOC100279593
GRMZM2G151992	975	0.9459	140.157	catalytic/ hydrolase
GRMZM2G081158	974	0.9296	51.1007	Transcribed locus, strongly similar to XP_002443554.1 hypothetical protein SORBIDRAFT_08g021460 [Sorghum bicolor]
GRMZM2G180720	973	0.9108	105.157	glucose-6-phosphate/phosphate-translocator precursor
GRMZM2G030784	973	0.7018	118.642	Triosephosphate isomerase, cytosolic (TIM)(Triose-phosphate isomerase)(EC 5.3.1.1)
AC233910.1	972	0.1478	89.4293	PRLI-interacting factor A
GRMZM2G010342	972	0.9746	40.0167	Full-length cDNA clone ZM_BFb0166J01
GRMZM2G477741	970	0.9405	105.826	metal tolerance protein A2
GRMZM2G011588	970	0.961	68.1131	BEL1-related homeotic protein 30
GRMZM2G003424	969	0.8403	72.7235	hypothetical protein LOC100384253
GRMZM2G070542	969	0.7451	70.7262	LOC100282671
GRMZM2G313027	969	0.9482	46.6471	hypothetical protein LOC100273763
GRMZM2G009871	969	0.9327	91.3011	hypothetical protein LOC100272855
GRMZM2G136910	967	0.5984	160.358	Abscisic stress ripening protein
GRMZM2G335638	967	0.9233	55.0832	hypothetical protein LOC100383536
GRMZM2G403636	967	0.8268	69.721	hypothetical protein LOC100381785
GRMZM2G054221	967	0.9169	113.311	hypothetical protein LOC100384481
AC189879.3	966	0.8876	67.7633	Putative uncharacterized protein
GRMZM2G416120	966	0.89	83.1219	Chaperonin CPN60-2, mitochondrial Precursor (HSP60-2)
GRMZM2G161154	964	0.7503	238.741	metallothionein-like protein type 2
GRMZM5G863385	964	0.9459	75.6058	regulatory subunit
GRMZM2G163888	964	0.9138	64.2527	hypothetical protein LOC100273818
GRMZM2G451314	962	0.8996	103.752	Full-length cDNA clone ZM_BFb0338L20
GRMZM2G423861	961	0.9399	43.8197	Clone 445596 mRNA sequence
GRMZM2G065494	960	0.6909	58.4082	TSA: Zea mays contig20653, mRNA sequence
GRMZM2G321753	958	0.9741	27.993	defective kernel1
GRMZM2G157061	958	0.953	63.8734	No information
AC149829.2	958	0.8442	64.5796	Putative uncharacterized protein
GRMZM2G034572	958	0.9376	52.9694	hypothetical protein LOC100274894
GRMZM2G479684	958	0.7594	248.85	Histone H4
GRMZM2G469162	957	0.971	48.3017	Transcribed locus, moderately similar to NP_191289.2 INO80 (INO80 ORTHOLOG); ATP binding / DNA binding / helicase/ nucleic acid binding [Arabidopsis thaliana]
GRMZM2G134917	957	0.7716	110.762	hypothetical protein LOC100382437
GRMZM2G061681	956	0.9689	57.0924	TSA: Zea mays contig06779, mRNA sequence
GRMZM2G029219	955	0.9358	90.8492	carbohydrate transporter/ sugar porter/ transporter
GRMZM2G418515	954	0.8802	36.723	TSA: Zea mays contig36919, mRNA sequence
GRMZM2G178294	953	0.9769	63.316	hypothetical protein LOC100304428
GRMZM2G097249	953	0.955	54.8738	hypothetical protein LOC100273644
GRMZM2G071441	953	0.8879	56.9132	TSA: Zea mays contig01143, mRNA sequence
GRMZM2G443668	951	0.9275	49.9446	TSA: Zea mays contig42849, mRNA sequence
GRMZM2G553314	951	0.9607	77.5497	Hypothetical protein LOC100381725
GRMZM2G021483	951	0.8998	42.0233	TSA: Zea mays contig01040, mRNA sequence
GRMZM5G866843	950	0.9741	84.9909	TSA: Zea mays contig07530, mRNA sequence
GRMZM2G012224	950	0.9196	126.721	hypothetical protein LOC100277106
GRMZM2G063676	949	0.9084	58.0971	heat shock 70 kDa protein 4
GRMZM2G117870	948	0.8921	51.201	hypothetical protein LOC100383209
GRMZM2G141432	948	0.5212	125.968	Histone H2B
GRMZM2G060987	948	0.829	99.3978	Glioma tumor suppressor-like protein
GRMZM2G018197	948	0.7782	107.09	60S ribosomal protein L4
GRMZM2G164956	947	0.6722	52.6986	Putative uncharacterized protein
GRMZM5G891159	946	0.8925	42.4815	hypothetical protein LOC100382746
GRMZM2G036034	945	0.7898	54.9783	hypothetical protein LOC100194138
GRMZM2G141704	945	0.3479	41.2048	hypothetical protein LOC100192002
GRMZM5G813217	945	0.9709	71.3096	hypothetical protein LOC100279992
GRMZM2G146951	945	0.9467	79.1145	hypothetical protein LOC100191479
GRMZM2G116079	944	0.6534	125.839	putative zinc finger protein30
GRMZM2G002825	944	0.6173	142.106	actin-depolymerizing factor 3
GRMZM2G374574	943	0.9532	31.8412	Putative hect E3 ubiquitin ligase Fragment
GRMZM2G046924	942	0.7856	104.925	hypothetical protein LOC100217184
GRMZM5G859592	942	0.9534	182.151	TSA: Zea mays contig37255, mRNA sequence
GRMZM2G135588	942	0.8345	85.9444	hypothetical protein LOC100275174
GRMZM2G126038	941	0.859	70.1397	hypothetical protein LOC100280404
GRMZM2G008410	940	0.8179	102.553	hypothetical protein LOC100273088
GRMZM2G359952	940	0.8217	128.192	AGAMOUS-like protein
GRMZM2G175642	938	0.9496	107.721	hypothetical protein LOC100276436
GRMZM2G042089	938	0.919	90.0169	coatomer subunit delta
GRMZM2G041381	938	0.3778	98.3493	hypothetical protein LOC100274138
GRMZM2G113174	937	0.9699	99.2484	Putative uncharacterized protein
GRMZM2G414043	936	0.9283	41.0628	hypothetical protein LOC100273649
GRMZM2G099167	936	0.8952	97.7933	Tubulin alpha-5 chain (Alpha-5-tubulin)
GRMZM2G149406	936	0.8267	41.1063	Putative uncharacterized protein
GRMZM2G107696	935	0.8659	49.6961	hypothetical protein LOC100383086
GRMZM2G032252	932	0.9074	74.5342	FACT complex subunit SSRP1 (Facilitates chromatin transcription complex subunit SSRP1)(Recombination signal sequence recognition protein 1)(Zm-SSRP1)
GRMZM2G064799	932	0.8433	75.4954	hypothetical protein LOC100279930
GRMZM2G092947	932	0.9624	36.7287	Clone 1633633 mRNA sequence
GRMZM2G124441	931	0.6498	71.2124	Putative uncharacterized protein
GRMZM2G015419	931	0.9864	62.2936	lipoxygenase
GRMZM2G172204	931	0.914	138.242	hypothetical protein LOC100273394
GRMZM2G462325	928	0.7087	46.7697	hypothetical protein LOC100274092
GRMZM2G415846	927	0.9903	84.4272	hypothetical protein LOC100272544
GRMZM2G057186	927	0.9295	87.9837	VTC2
GRMZM2G079908	927	0.7067	221.89	Acyl-CoA-binding proteinPutative uncharacterized protein ;
GRMZM2G701082	926	0.8433	92.2832	hypothetical protein LOC100191540
GRMZM2G126821	926	0.7958	94.0005	hypothetical protein LOC100273082
GRMZM2G012319	926	0.842	45.0585	hypothetical protein LOC100274171
GRMZM2G003385	924	0.7639	82.5224	hypothetical protein LOC100381658
GRMZM2G060800	924	0.8021	78.9833	aldehyde dehydrogenase, dimeric NADP-preferring
GRMZM2G134628	922	0.9205	72.6968	protein phosphatase 2C ABI2
GRMZM2G093096	921	0.9629	88.4674	hypothetical protein LOC100276005
GRMZM2G027886	920	0.9069	97.051	LOC100282098
GRMZM2G043056	920	0.8343	65.5795	hypothetical protein LOC100280000
GRMZM2G055936	919	0.8476	219.975	LOC100283392
GRMZM2G092959	918	0.935	87.1694	hypothetical protein LOC100382728
GRMZM2G448104	917	0.9404	44.5787	hypothetical protein LOC100272535
GRMZM2G076705	917	0.9668	69.2472	nucleic acid binding protein
GRMZM5G851266	916	0.9936	87.42	Clone 294531 mRNA sequence
GRMZM2G133919	916	0.6002	45.3165	hypothetical protein LOC100273532
GRMZM2G317584	916	0.963	77.2482	hypothetical protein LOC100279789
GRMZM2G098298	916	0.8835	120.863	Cysteine proteinase 1 Precursor (EC 3.4.22.-)
GRMZM2G040477	915	0.8683	128.764	hypothetical protein LOC100216946
GRMZM2G135283	914	0.8188	85.1896	Serine hydroxymethyltransferase (EC 2.1.2.1)
GRMZM2G103430	914	0.9198	93.239	hypothetical protein LOC100191663
GRMZM2G095921	914	0.9155	58.2421	TSA: Zea mays contig49454, mRNA sequence
GRMZM2G019404	914	0.6421	55.9875	plasma-membrane H+ATPase2
GRMZM2G160237	913	0.9063	88.1893	hypothetical protein LOC100272981
GRMZM2G138125	913	0.8568	54.6346	hypothetical protein LOC100384583
GRMZM2G162688	913	0.9453	86.2599	LOC100285569
GRMZM2G048294	913	0.9381	46.4656	Full-length cDNA clone ZM_BFb0303H15
GRMZM2G147811	913	0.934	42.6344	Full-length cDNA clone ZM_BFb0375P22
GRMZM2G173700	911	0.9857	67.3946	Kinesin heavy chain Fragment
GRMZM2G144971	911	0.9506	33.2289	TSA: Zea mays contig53357, mRNA sequence
GRMZM2G118917	911	0.9514	58.7736	hypothetical protein LOC100383056
GRMZM2G121221	910	0.6438	106.995	Histone H1
GRMZM5G820122	910	0.9489	56.0405	low phytic acid 1
GRMZM2G574782	910	0.9365	95.0289	Probable bifunctional methylthioribulose-1-phosphate dehydratase/enolase-phosphatase E1 [Includes Methylthioribulose-1-phosphate dehydratase(MTRu-1-P dehydratase)(EC 4.2.1.109);Enolase-phosphatase E1(EC 3.1.3.77)(2,3-diketo-5-methylthio-1-phosphopentane p
GRMZM2G111138	910	0.9331	61.6043	Hypothetical protein LOC100384189
GRMZM2G017414	909	0.8015	57.2895	hypothetical protein LOC100280243
GRMZM2G153924	908	0.8577	108.42	hypothetical protein LOC100194137
GRMZM2G474459	908	0.1321	20.7654	TSA: Zea mays contig57138, mRNA sequence
GRMZM2G074790	907	0.85	77.6903	hypothetical protein LOC100272259
GRMZM2G171688	905	0.9002	72.8811	TSA: Zea mays contig36746, mRNA sequence
GRMZM2G116126	904	0.9865	40.6571	TSA: Zea mays contig42377, mRNA sequence
GRMZM2G125648	903	0.8108	123.389	nucleosome/chromatin assembly factor D
GRMZM2G336962	901	0.893	39.7969	TSA: Zea mays contig58610, mRNA sequence
GRMZM2G054559	901	0.8332	57.0455	Phospholipase D alpha 1 (PLD alpha 1)(EC 3.1.4.4)(Choline phosphatase 1)(Phosphatidylcholine-hydrolyzing phospholipase D 1)
GRMZM2G143008	901	0.9544	81.0268	Acetolactate synthase 1, chloroplastic Precursor (EC 2.2.1.6)(Acetohydroxy-acid synthase 1)
GRMZM2G042118	900	0.6511	133.926	LOC100283778
GRMZM2G124239	899	0.9173	66.4121	Transcribed locus
GRMZM2G001930	897	0.9641	66.0056	Transcription factor MYC7E Fragment
AC155377.1	895	0.9468	34.4199	Unconventional myosin heavy chain
GRMZM2G046459	895	0.7446	74.3878	hypothetical protein LOC100216736
GRMZM2G031360	894	0.7865	38.5593	hypothetical protein LOC100272249
GRMZM2G146115	894	0.9393	107.119	GTP-binding protein PTD004
GRMZM2G151252	894	0.5931	106.198	40S ribosomal protein S24
GRMZM2G013114	894	0.9517	55.567	hypothetical protein LOC100273929
GRMZM2G006474	893	0.8835	39.9199	Clone 305158 mRNA sequence
GRMZM5G839757	893	0.9799	93.2067	TSA: Zea mays contig53351, mRNA sequence
GRMZM2G171179	892	0.7142	90.9499	hypothetical protein LOC100279803
GRMZM2G138676	892	0.9461	73.2863	hypothetical protein LOC542518
GRMZM2G385287	891	0.6049	133.161	LOC100284304
GRMZM2G128426	891	0.9437	58.429	Transcribed locus, strongly similar to XP_002450379.1 hypothetical protein SORBIDRAFT_05g004550 [Sorghum bicolor]
GRMZM2G453794	891	0.9952	88.9663	TSA: Zea mays contig03038, mRNA sequence
GRMZM2G028353	888	0.9186	43.5467	hypothetical protein LOC100280232
GRMZM2G061928	887	0.7375	101.808	Soluble inorganic pyrophosphatase (EC 3.6.1.1)(Pyrophosphate phospho-hydrolase)(PPase)
GRMZM2G009845	887	0.9385	72.0191	hypothetical protein LOC100273684 (LOC100273684), mRNA
GRMZM2G109121	887	0.9372	78.008	TSA: Zea mays contig12602, mRNA sequence
GRMZM2G324390	887	0.974	34.6196	Transcribed locus, strongly similar to XP_002467229.1 hypothetical protein SORBIDRAFT_01g021680 [Sorghum bicolor]
GRMZM2G066101	886	0.9458	64.2384	DNA replication licensing factor mcm4
GRMZM2G036609	886	0.8816	31.1442	Ferredoxin-dependent glutamate synthase, chloroplastic Precursor (EC 1.4.7.1)(Fd-GOGAT)
GRMZM2G352159	886	0.9733	57.7358	hypothetical protein LOC100273544
GRMZM2G176698	886	0.8935	37.5424	TSA: Zea mays contig31999, mRNA sequence
GRMZM2G178910	885	0.9061	76.9183	Putative uncharacterized protein
AC199782.5	885	0.1462	111.317	Hydroxymethylglutaryl-CoA synthase
GRMZM2G029559	885	0.9542	106.286	hypothetical protein LOC100381466
GRMZM2G541193	885	0.9947	68.8627	hypothetical protein LOC100192707
GRMZM2G131334	885	0.9045	64.4137	hypothetical protein LOC100278992
GRMZM2G117582	885	0.454	99.2696	Calmodulin (CaM)
GRMZM2G550865	885	0.9023	87.8172	hypothetical protein LOC100193888
GRMZM2G066528	885	0.8771	204.972	HMG-like nucleosome/chromatin assembly factor D
GRMZM2G119071	884	0.6736	145.894	Histone H2B.2
GRMZM2G333980	884	0.8716	126.462	hypothetical protein LOC100279844
GRMZM2G019325	884	0.9423	224.838	40S ribosomal protein S11
GRMZM2G139977	884	0.9374	30.4289	hypothetical protein LOC100273924
GRMZM2G049342	884	0.9469	44.1975	TSA: Zea mays contig15603, mRNA sequence
GRMZM2G147500	883	0.9342	104.711	hypothetical protein LOC100276431
GRMZM2G029048	883	0.9211	70.1286	hypothetical protein LOC100275863
GRMZM5G812555	882	0.9941	154.286	LOC100282103 (pco115429b), mRNA
GRMZM2G119640	881	0.9662	76.1873	hypothetical protein LOC100192091
GRMZM2G077596	880	0.9742	43.5147	TSA: Zea mays contig11563, mRNA sequence
GRMZM2G421279	880	0.7398	212.852	Histone H4
GRMZM2G042933	879	0.8251	80.658	hypothetical protein LOC100217213
GRMZM2G054300	879	0.5673	90.5149	APx1 - Cytosolic Ascorbate Peroxidase
GRMZM2G073750	877	0.9403	45.803	hypothetical protein LOC100279854
GRMZM2G073567	877	0.9847	111.12	hypothetical protein LOC100194272 (LOC100194272), mRNA
GRMZM2G051677	876	0.8511	108.15	Fructokinase-2 (EC 2.7.1.4)(ZmFRK2)
GRMZM2G169671	875	0.8586	140.93	TSA: Zea mays contig62594, mRNA sequence
GRMZM2G179301	874	0.6007	95.3025	hypothetical protein LOC100272558
GRMZM2G066222	873	0.6037	146.647	ribosomal protein S27
GRMZM2G165817	873	0.9062	107.396	hypothetical protein LOC100383510
GRMZM2G178576	872	0.4181	89.4386	hypothetical protein LOC100277173
GRMZM5G868433	872	0.8973	132.616	hypothetical protein LOC100191368
GRMZM2G180704	871	0.9869	87.5597	SNF1-related protein kinase catalytic alpha subunit KIN10
GRMZM2G132903	870	0.9525	63.3887	glyoxysomal fatty acid beta-oxidation multifunctional protein MFP-a
GRMZM2G054905	870	0.8309	47.7345	TSA: Zea mays contig36700, mRNA sequence
GRMZM2G019267	870	0.8017	74.1838	hypothetical protein LOC100279243
GRMZM2G130746	869	0.8488	162.136	hypothetical protein LOC100216750
GRMZM2G041878	868	0.9653	61.8729	hypothetical protein LOC100278461
GRMZM2G363038	867	0.9185	36.8806	TSA: Zea mays contig47639, mRNA sequence
GRMZM2G014180	867	0.9327	88.8818	Transcription initiation factor IIF, alpha subunit
GRMZM2G174807	867	0.9625	129.481	Aquaporin PIP1-1 (Plasma membrane intrinsic protein 1-1)(ZmPIP1-1)(ZmPIP1;1)(ZmPIP1a)
GRMZM2G336815	867	0.9523	103.346	PCI domain containing protein
GRMZM2G141258	866	0.9048	29.6322	TSA: Zea mays contig18146, mRNA sequence
GRMZM2G100864	865	0.8726	55.8581	phosphoribosylanthranilate transferase
GRMZM2G166671	864	0.9777	64.4698	Transcribed locus, strongly similar to XP_002441688.1 hypothetical protein SORBIDRAFT_08g000780 [Sorghum bicolor]
GRMZM2G092327	864	0.8442	67.5838	hypothetical protein LOC100279527
GRMZM2G161560	864	0.8607	167.381	Immediate-early protein RSP40
GRMZM2G009849	864	0.8572	35.9633	Putative uncharacterized protein
GRMZM2G158872	864	0.9126	54.3213	hypothetical protein LOC100279927
GRMZM2G343916	864	0.9728	46.3262	hypothetical protein LOC100193558
GRMZM2G091632	863	0.996	60.2932	TSA: Zea mays contig02684, mRNA sequence
GRMZM2G024571	863	0.9321	38.906	TSA: Zea mays contig01358, mRNA sequence
GRMZM2G041328	862	0.8243	42.2617	Putative uncharacterized protein
GRMZM2G078985	862	0.6946	123.741	hypothetical protein LOC100193240
GRMZM2G443814	862	0.9066	43.5811	hypothetical protein LOC100194316
GRMZM2G000052	861	0.937	74.0254	Lysine-specific histone demethylase 1
GRMZM2G017525	861	0.9125	99.4291	No information
GRMZM2G148200	861	0.8964	62.4695	Hypothetical protein LOC100279680
GRMZM2G440916	860	0.9698	49.4091	hypothetical protein LOC100381612
GRMZM2G115635	860	0.9288	67.5002	hypothetical protein LOC100273531
GRMZM2G101523	860	0.9726	49.8931	hypothetical protein LOC100278158
GRMZM2G019246	860	0.8963	74.8711	No information
GRMZM2G011523	860	0.6107	187.06	Bowman-Birk type wound-induced proteinase inhibitor WIP1
GRMZM2G033876	860	0.9617	41.3807	TSA: Zea mays contig49239, mRNA sequence
GRMZM2G073535	859	0.6747	84.1895	protein translation factor SUI1
GRMZM2G070487	858	0.8106	60.6801	TSA: Zea mays contig02867, mRNA sequence
GRMZM2G010406	858	0.9859	93.0196	hypothetical protein LOC100274106
GRMZM2G317652	858	0.9811	63.4285	hypothetical protein LOC100383886
GRMZM2G041275	857	0.92	78.0519	TSA: Zea mays contig28400, mRNA sequence
GRMZM2G127729	857	0.9438	62.3758	LOC100194352 (pco102368), mRNA
GRMZM2G115975	857	0.8814	55.0158	LOC100281414
GRMZM2G128176	855	0.8795	27.4778	Transcribed locus, moderately similar to XP_002463336.1 hypothetical protein SORBIDRAFT_02g042000 [Sorghum bicolor]
GRMZM2G074589	855	0.9573	78.8748	Asparagine synthetasePutative uncharacterized protein (EC 6.3.5.4);
GRMZM2G147422	855	0.9137	74.9394	hypothetical protein LOC100279256
GRMZM2G013457	855	0.9661	273.084	No information
GRMZM2G057441	855	0.9302	48.1477	hypothetical protein LOC100381933
GRMZM2G025340	854	0.965	47.32	hypothetical protein LOC100383441
GRMZM2G136296	854	0.7998	43.9703	TSA: Zea mays contig53278, mRNA sequence
GRMZM2G102161	853	0.8584	145.528	MADS-domain transcription factor
GRMZM2G006080	853	0.9625	55.7431	TSA: Zea mays contig60516, mRNA sequence
GRMZM2G017187	853	0.9725	68.5603	TSA: Zea mays contig44033, mRNA sequence
GRMZM2G000264	853	0.8118	82.164	Putative uncharacterized protein
GRMZM2G104310	853	0.8411	45.8313	Glycine cleavage complex P-protein Fragment
GRMZM2G434277	852	0.9415	64.5503	Putative uncharacterized protein
AC186231.4	852	0.9952	210.25	Early nodulin 75 protein
GRMZM2G158568	851	0.691	77.2002	60S ribosomal protein L31
GRMZM2G314133	851	0.9523	33.9431	hypothetical protein LOC100274180 (LOC100274180), mRNA
GRMZM2G012391	850	0.8507	77.1432	hypothetical protein LOC100272666
GRMZM2G040762	850	0.9621	37.7291	hypothetical protein LOC100381417
GRMZM2G090300	849	0.9025	82.0839	hypothetical protein LOC100273433
GRMZM2G078876	849	0.8928	145.085	Putative uncharacterized proteinXylogen protein 1 ;
GRMZM2G106028	849	0.9347	66.8139	Clone 238615 mRNA sequence
GRMZM5G824600	849	0.8125	94.2624	Alcohol dehydrogenase class-3 (EC 1.1.1.1)(Alcohol dehydrogenase class-III)(S-(hydroxymethyl)glutathione dehydrogenase)(EC 1.1.1.284)(Glutathione-dependent formaldehyde dehydrogenase)(GSH-FDH)(FALDH)(FDH)(EC 1.1.1.-)
GRMZM2G064374	849	0.9795	79.9945	Putative uncharacterized protein
GRMZM2G321767	847	0.8686	40.9644	TSA: Zea mays contig03488, mRNA sequence
GRMZM2G133937	847	0.9621	32.1092	hypothetical protein LOC100273993
GRMZM2G150932	846	0.8622	74.1505	casein kinase I isoform delta-like (LOC100285265), mRNA
GRMZM2G150484	846	0.9179	51.9911	hypothetical protein LOC100280182
GRMZM2G099191	846	0.8688	40.5658	TSA: Zea mays contig39041, mRNA sequence
GRMZM2G165506	846	0.8647	170.756	pollen-specific protein C13
GRMZM2G112336	845	0.8524	44.7976	cellulose synthase-1
GRMZM2G043435	845	0.9003	44.7747	respiratory burst oxidase-like protein C
GRMZM2G478709	844	0.9589	72.6844	pre-mRNA-splicing factor prp45 (LOC100286002), mRNA
GRMZM2G101874	844	0.919	72.6542	microtubule-associated protein MAP65-1a
GRMZM2G052875	843	0.9444	72.5682	hypothetical protein LOC100279808
GRMZM2G461356	843	0.9243	58.7968	Transcribed locus, moderately similar to XP_002466368.1 hypothetical protein SORBIDRAFT_01g006520 [Sorghum bicolor]
GRMZM2G030016	843	0.7948	152.615	hypothetical protein LOC100193269
GRMZM2G323622	843	0.8632	70.2913	TSA: Zea mays contig37469, mRNA sequence
GRMZM5G871143	843	0.8968	53.017	hypothetical protein LOC100279320
GRMZM2G136838	842	0.9292	49.2624	Kinesin heavy chain Fragment
GRMZM2G062076	842	0.7247	133.847	Pre-mRNA-splicing factor cwc15
GRMZM2G110509	841	0.7022	96.1553	elongation factor alpha6
GRMZM2G032336	841	0.968	53.5739	Putative uncharacterized protein
GRMZM2G158359	841	0.8943	51.4702	Transcribed locus, moderately similar to XP_002463990.1 hypothetical protein SORBIDRAFT_01g010110 [Sorghum bicolor]
GRMZM2G024099	840	0.8856	95.7768	hypothetical protein LOC100192462
GRMZM5G895175	840	0.9569	49.0762	Clone 1546212 mRNA sequence
GRMZM2G123587	839	0.9775	30.3994	No information
GRMZM2G166659	839	0.6412	94.9836	60S ribosomal protein L23a (LOC100280771), mRNA
GRMZM2G156145	838	0.8266	45.5686	Transcribed locus, moderately similar to XP_002448494.1 hypothetical protein SORBIDRAFT_06g027940 [Sorghum bicolor]
GRMZM2G025059	838	0.9072	59.2657	Clone 355541 mRNA sequence
GRMZM2G119850	838	0.9517	45.6405	hypothetical protein LOC100304322
GRMZM2G114706	837	0.9536	66.4752	ankyrin protein kinase-like
GRMZM5G848768	836	0.8847	87.6546	Putative uncharacterized protein
GRMZM2G111720	836	0.8274	43.3992	hypothetical protein LOC100277294
GRMZM2G136443	836	0.8932	51.2853	Putative uncharacterized protein
AC215244.3	836	0.9422	111.228	Ankyrin repeat domain-containing protein 2
GRMZM2G303374	835	0.3168	86.8905	60S ribosomal protein L37a
GRMZM2G061487	835	0.9471	110.316	LOC542569
GRMZM2G048067	835	0.9773	35.3669	No information
GRMZM2G052416	835	0.9553	84.9292	hypothetical protein LOC100382816
GRMZM2G007681	834	0.9164	33.8513	DNA-directed RNA polymerase (EC 2.7.7.6)
GRMZM2G142019	834	0.9401	46.8379	Full-length cDNA clone ZM_BFa0064I20
GRMZM2G132847	834	0.9637	34.0782	Transcribed locus, moderately similar to XP_002438370.1 hypothetical protein SORBIDRAFT_10g014230 [Sorghum bicolor]
GRMZM2G162786	834	0.9358	66.8776	hypothetical protein LOC100272719
GRMZM2G021331	834	0.8764	75.4928	ATP synthase beta chain
GRMZM2G127798	834	0.7382	66.6455	6-phosphogluconate dehydrogenase2
GRMZM2G038032	832	0.8941	123.365	LOC100280585
GRMZM2G125728	832	0.9309	65.5009	Putative uncharacterized protein
GRMZM2G334628	832	0.5907	57.488	hypothetical protein LOC100194102
GRMZM2G107984	832	0.9251	74.21	Putative uncharacterized protein
GRMZM2G176465	831	0.8836	42.3964	hypothetical protein LOC100382032 (LOC100382032), mRNA
GRMZM2G022365	831	0.7403	70.2228	methyl binding domain
GRMZM2G029194	831	0.9202	41.0135	TSA: Zea mays contig04596, mRNA sequence
GRMZM2G117401	830	0.877	49.5534	hypothetical protein LOC100382371
GRMZM2G101515	830	0.9669	55.8602	Putative uncharacterized protein
GRMZM2G175818	830	0.8673	126.136	Acyl carrier protein
GRMZM2G154165	829	0.9575	52.956	hypothetical protein LOC100279881
GRMZM2G050647	828	0.8936	45.5265	TSA: Zea mays contig37260, mRNA sequence
GRMZM5G804327	828	0.9695	116.284	Putative uncharacterized protein
GRMZM2G703415	827	0.9888	38.2822	hypothetical protein LOC100381583
GRMZM2G457889	827	0.9766	65.7062	probable histone deacetylase 19
GRMZM2G128056	827	0.9651	84.3639	hypothetical protein LOC100279978
GRMZM2G147884	826	0.6181	44.7869	hypothetical protein LOC100383438
GRMZM2G386971	826	0.9458	63.111	hypothetical protein LOC100192958
GRMZM5G824439	826	0.9578	50.4777	No information
GRMZM2G392320	825	0.8601	64.3147	hypothetical protein LOC100273800
GRMZM5G835323	825	0.648	136.81	Protein translation factor SUI1 homolog (Protein GOS2)
GRMZM2G001895	825	0.9015	26.3705	hypothetical protein LOC100272361
GRMZM5G872392	824	0.9644	92.2277	hypothetical protein LOC100280206 (LOC100280206), mRNA
GRMZM2G104942	824	0.9503	80.1528	hypothetical protein LOC100216884
GRMZM2G090500	824	0.93	52.6528	hypothetical protein LOC100276359
GRMZM2G179097	824	0.9647	53.831	Full-length cDNA clone ZM_BFb0384G16
GRMZM2G175419	823	0.9619	112.015	hypothetical protein LOC100382130
GRMZM2G126691	823	0.9085	44.3458	hypothetical protein LOC100383427
GRMZM5G824944	823	0.9334	72.7809	Formate tetrahyrofolate ligase Fragment
GRMZM2G088231	823	0.9652	76.194	importin alpha-1b subunit (LOC100282153), mRNA
GRMZM5G862540	823	0.9737	86.3789	Putative uncharacterized protein
GRMZM2G145280	822	0.8552	164.47	60S ribosomal protein L13-2
GRMZM2G029583	822	0.8317	87.6948	26S proteasome non-ATPase regulatory subunit 6
GRMZM5G855672	822	0.9713	143.79	Putative uncharacterized protein
GRMZM2G167809	821	0.9152	96.2578	hypothetical protein LOC100383975 (LOC100383975), mRNA
GRMZM5G883741	821	0.988	81.7013	TSA: Zea mays contig35709, mRNA sequence
GRMZM2G060611	821	0.8796	53.0995	hypothetical protein LOC100217123
GRMZM2G064993	820	0.9509	126.377	annexin p33
GRMZM2G091715	819	0.7604	195.587	Acyl carrier protein
GRMZM2G042502	819	0.9419	73.0819	LOC100280449
GRMZM2G089736	818	0.651	119.326	pnFL-2
GRMZM2G082390	817	0.6756	151.345	LOC100281954
GRMZM2G004528	816	0.6661	73.351	putative inositol-3-phosphate synthase
GRMZM2G162426	816	0.9427	45.9016	Transcribed locus, strongly similar to NP_001049744.1 Os03g0281600 [Oryza sativa Japonica Group]
GRMZM2G112805	816	0.9565	124.648	hypothetical protein LOC100277113
GRMZM2G351125	815	0.9461	38.7388	TSA: Zea mays contig03441, mRNA sequence
GRMZM2G013890	815	0.9481	52.1581	hypothetical protein LOC100192636
GRMZM2G134385	813	0.9558	60.5771	hypothetical protein LOC100193917
GRMZM2G148769	813	0.5724	78.9346	LOC100285843
GRMZM2G083243	813	0.8567	83.8435	Tubulin alpha-6 chain (Alpha-6-tubulin)
GRMZM2G422651	813	0.9596	73.2401	hypothetical protein LOC100273610
GRMZM2G067225	812	0.6773	70.7219	allene oxide synthase
GRMZM2G154595	811	0.9339	102.009	hypothetical protein LOC100274264
GRMZM2G085078	811	0.8689	23.8219	TSA: Zea mays contig21924, mRNA sequence
GRMZM2G437119	811	0.8545	74.8157	hypothetical protein LOC100272567
GRMZM2G001887	811	0.9142	169.638	Transcription factor BTF3
GRMZM2G059590	811	0.8821	40.1124	TSA: Zea mays contig20911, mRNA sequence
GRMZM2G100403	811	0.94	110.891	hypothetical protein LOC100382075
GRMZM2G163277	810	0.9466	30.2856	hypothetical protein LOC100383255
GRMZM2G052435	810	0.9419	43.1518	hypothetical protein LOC100193617
GRMZM2G098496	810	0.9275	117.006	Alpha-soluble NSF attachment protein
GRMZM2G083689	809	0.9778	56.4634	Putative uncharacterized protein
GRMZM2G157621	809	0.9026	45.8939	TSA: Zea mays cultivar W22 CL581Contig1.betc, mRNA sequence
GRMZM2G389362	809	0.94	77.962	TSA: Zea mays cultivar W22 CL259Contig1.betc, mRNA sequence
GRMZM2G158153	808	0.561	52.9358	hypothetical protein LOC100193964
GRMZM2G176647	808	0.9068	45.7745	Transcribed locus, strongly similar to XP_002448340.1 hypothetical protein SORBIDRAFT_06g025450 [Sorghum bicolor]
GRMZM2G099628	807	0.937	61.2978	TSA: Zea mays contig05086, mRNA sequence
GRMZM2G384439	806	0.8472	56.4631	Putative uncharacterized protein
GRMZM2G444808	806	0.8038	38.4787	LOC100284085
GRMZM2G154366	806	0.958	38.11	No information
GRMZM2G049347	806	0.9608	77.9993	hypothetical protein LOC100191632
GRMZM2G071071	805	0.9381	63.7141	hypothetical protein LOC100278140
GRMZM2G139617	804	0.862	75.927	TSA: Zea mays contig32641, mRNA sequence
GRMZM2G083173	804	0.943	57.608	LOC100285573
GRMZM2G104199	804	0.9103	71.4972	hypothetical protein LOC100275558
GRMZM2G002786	803	0.8467	135.769	hypothetical protein LOC100191576
GRMZM2G134396	803	0.9229	56.0635	Putative uncharacterized protein
GRMZM2G028286	803	0.9261	56.1391	Full-length cDNA clone ZM_BFb0311K05
GRMZM2G113720	802	0.5759	114.652	LOC100286074
GRMZM2G083437	802	0.982	50.7774	TSA: Zea mays contig30765, mRNA sequence
GRMZM2G060583	802	0.9763	39.4601	Pollen signalling protein with adenylyl cyclase activity Fragment
GRMZM2G377341	801	0.9165	23.0672	hypothetical protein LOC100193636
GRMZM2G010302	801	0.8992	100.204	Putative uncharacterized protein
GRMZM2G131473	801	0.9412	86.3881	hypothetical protein LOC100191629
GRMZM2G084465	801	0.7719	96.8716	hypothetical protein LOC100192600
GRMZM2G179421	801	0.8335	67.4403	No information
GRMZM2G149802	800	0.9436	33.6166	hypothetical protein LOC100194009
GRMZM2G155232	800	0.9439	84.6075	hypothetical protein LOC100272973
GRMZM2G024104	800	0.884	95.1956	Glutamine synthetase root isozyme 2 (EC 6.3.1.2)(Glutamate--ammonia ligase)
GRMZM2G083475	799	0.8911	43.5851	hypothetical protein LOC100193748
GRMZM2G464401	798	0.7561	78.8071	plasminogen activator inhibitor 1 RNA-binding protein
GRMZM5G840560	798	0.9722	71.7329	TSA: Zea mays contig04376, mRNA sequence
GRMZM2G149717	798	0.8538	66.9701	Putative uncharacterized protein
GRMZM2G138230	797	0.9091	35.1658	hypothetical protein LOC100304236
GRMZM2G063679	797	0.9202	81.4238	hypothetical protein LOC100275668
GRMZM2G318475	797	0.8821	118.006	eukaryotic translation initiation factor 6
GRMZM2G012964	797	0.8757	44.8206	hypothetical protein LOC100384506
GRMZM2G011631	797	0.9461	28.3572	Clone 1165155 mRNA sequence
GRMZM2G016894	797	0.9164	70.0928	Putative uncharacterized protein
GRMZM2G022558	797	0.8355	69.154	fae2 protein
GRMZM2G024811	796	0.928	78.6846	Hypothetical protein LOC100384750
GRMZM2G127756	796	0.9469	65.9215	Putative uncharacterized protein
GRMZM2G069009	796	0.9725	69.9159	zinc finger CCCH type domain-containing protein ZFN-like 3
GRMZM2G013461	795	0.7941	128.045	Multidomain cystatinPutative uncharacterized protein ;
GRMZM2G047774	795	0.9572	71.247	AKINbetagamma-1 protein kinase
GRMZM2G024882	794	0.9764	37.7061	hypothetical protein LOC100383871
GRMZM2G010095	794	0.947	47.1596	TSA: Zea mays contig12068, mRNA sequence
GRMZM2G153769	794	0.9742	98.6141	hypothetical protein LOC100192688
GRMZM2G053458	794	0.6736	114.059	Ferredoxin-3, chloroplastic Precursor (Ferredoxin III)(Fd III)
GRMZM2G176576	793	0.8689	70.2177	glycosyltransferase
GRMZM2G468260	793	0.7338	62.8603	hypothetical protein LOC100273572
GRMZM5G832772	793	0.9723	41.395	Multidrug resistance associated protein 2
GRMZM2G022856	793	0.817	26.8814	Transcribed locus, strongly similar to XP_002458504.1 hypothetical protein SORBIDRAFT_03g034880 [Sorghum bicolor]
GRMZM2G473001	793	0.8915	46.4349	Phosphoenolpyruvate carboxylase 2 (PEPCase 2)(PEPC 2)(EC 4.1.1.31)
GRMZM2G331533	793	0.8749	48.276	No information
GRMZM2G137236	793	0.8447	41.9764	hypothetical protein LOC100280063
GRMZM2G069765	792	0.9195	69.5351	T-complex protein 1 subunit gamma
GRMZM2G057380	791	0.9007	33.4418	TSA: Zea mays contig32260, mRNA sequence
GRMZM2G009808	791	0.8898	45.2817	hypothetical protein LOC100304315
GRMZM2G479744	790	0.9889	69.8924	Transcribed locus, strongly similar to XP_002466172.1 hypothetical protein SORBIDRAFT_01g002810 [Sorghum bicolor]
GRMZM2G128641	789	0.9859	53.7818	Transcribed locus, strongly similar to XP_002464863.1 hypothetical protein SORBIDRAFT_01g027810 [Sorghum bicolor]
GRMZM2G084881	789	0.8381	81.9802	Putative uncharacterized protein
GRMZM2G057642	788	0.9124	117.26	hypothetical protein LOC100303796
GRMZM5G872068	788	0.9503	109.7	Glutamine synthetase root isozyme 3 (EC 6.3.1.2)(GS112)(Glutamate--ammonia ligase)
GRMZM5G878615	788	0.7301	64.359	hypothetical protein LOC100280387 (LOC100280387), mRNA
GRMZM2G049915	788	0.7642	89.1612	proline-rich protein
GRMZM2G348666	787	0.921	39.9158	Putative uncharacterized protein
GRMZM2G104876	787	0.7072	62.1234	glycine-rich protein A3
GRMZM2G320399	787	0.9842	41.5845	TSA: Zea mays contig22537, mRNA sequence
GRMZM2G126190	786	0.9064	89.7184	Actin-7
GRMZM2G103230	786	0.9501	43.2516	TSA: Zea mays contig35090, mRNA sequence
GRMZM2G021194	786	0.8677	54.7108	Full-length cDNA clone ZM_BFb0118J16
GRMZM2G140201	785	0.9297	76.7554	hypothetical protein LOC100191416
GRMZM2G103812	785	0.8517	77.5972	Putative uncharacterized protein
GRMZM2G302913	783	0.9374	45.3371	No information
GRMZM2G099187	782	0.6424	55.3052	Putative uncharacterized protein
GRMZM2G073622	782	0.7938	156.165	hypothetical protein LOC100275940
GRMZM2G050193	782	0.96	77.1902	Calcium lipid binding protein-like
AC210013.4	781	0.9074	85.6573	Putative uncharacterized protein
GRMZM2G181362	780	0.9376	43.3356	lysine-ketoglutarate reductase/saccharopine dehydrogenase1
GRMZM2G155242	780	0.955	71.2897	Inositol-3-phosphate synthase (MIP synthase)(EC 5.5.1.4)(Myo-inositol-1-phosphate synthase)(MI-1-P synthase)(IPS)
GRMZM2G104377	779	0.9641	58.6126	Clone 294856 mRNA sequence
GRMZM2G091258	779	0.9136	44.1558	hypothetical protein LOC100279750
GRMZM2G050218	778	0.8727	86.287	hypothetical protein LOC100217268
GRMZM2G464976	777	0.9122	38.8478	hypothetical protein LOC100384168
GRMZM2G113928	777	0.9307	67.2778	hypothetical protein LOC100277195
GRMZM2G078033	777	0.8913	66.8034	Lysine-specific histone demethylase 1
AC217401.3	777	0.9544	78.186	Non-cyanogenic beta-glucosidase
GRMZM2G347583	777	0.9306	32.5052	No information
GRMZM2G032049	776	0.9261	50.3619	glutaminyl-tRNA synthetase
GRMZM2G031308	776	0.8427	112.487	seed maturation protein
GRMZM2G130079	776	0.64	181.553	Histone H3.2
GRMZM2G138987	776	0.9166	59.3564	hypothetical protein LOC100382436
GRMZM2G088511	776	0.5266	244.091	No information
GRMZM2G045070	775	0.8631	55.111	Topoisomerase-like protein
GRMZM2G143651	775	0.6438	71.9751	NADH-ubiquinone oxidoreductase 39 kDa subunit
GRMZM2G143568	775	0.9308	54.5311	hypothetical protein LOC100384498
GRMZM2G143591	775	0.9141	47.5996	Transcribed locus, moderately similar to NP_001048512.1 Os02g0816400 [Oryza sativa Japonica Group]
GRMZM2G169095	774	0.9004	62.4528	xaa-Pro aminopeptidase 1
GRMZM2G341732	774	0.9274	57.0762	hypothetical protein LOC100216932
GRMZM2G100913	774	0.9652	69.8482	Putative uncharacterized protein
GRMZM2G097289	773	0.8504	50.9002	chromatin complex subunit A
GRMZM2G105844	773	0.7731	92.9971	alpha expansin2 (expa2), mRNA
GRMZM2G098622	773	0.8853	65.4016	hypothetical protein LOC100384390
GRMZM2G040079	772	0.9629	39.0404	bromodomain protein 103
GRMZM2G166646	772	0.9654	78.0237	mitochondrial-processing peptidase alpha subunit
GRMZM2G018950	772	0.8897	76.7146	hypothetical protein LOC100273121 (LOC100273121), mRNA
AC235541.1	772	0.9282	53.1827	Putative uncharacterized protein
GRMZM2G155123	771	0.9438	44.0031	hypothetical protein LOC100272532
GRMZM2G329300	771	0.9058	34.3624	TSA: Zea mays contig43271, mRNA sequence
GRMZM2G387890	771	0.9498	50.7685	No information
GRMZM2G401869	771	0.9317	24.3813	TSA: Zea mays contig17476, mRNA sequence
GRMZM2G099056	771	0.9567	52.0076	Roothairless 1
GRMZM2G074158	770	0.9758	45.5254	Phosphorylase (EC 2.4.1.1)
GRMZM2G105770	769	0.9113	42.9894	Transcribed locus, moderately similar to NP_001065046.1 Os10g0512800 [Oryza sativa (japonica cultivar-group)]
GRMZM2G022777	769	0.6814	63.6346	hypothetical protein LOC100273044
GRMZM2G132991	769	0.9327	39.301	Transcribed locus, strongly similar to XP_002456434.1 hypothetical protein SORBIDRAFT_03g036240 [Sorghum bicolor]
GRMZM2G082640	769	0.8138	96.3753	TSA: Zea mays contig54565, mRNA sequence
GRMZM2G464000	768	0.9252	53.638	hypothetical protein LOC100216933
GRMZM2G028307	768	0.9511	64.8991	hypothetical protein LOC100384721 (LOC100384721), mRNA
GRMZM2G088309	768	0.8469	129.64	protein DROOPING LEAF
GRMZM5G825524	767	0.9308	54.711	vacuolar protein sorting 35
GRMZM2G063864	766	0.916	117.01	hypothetical protein LOC100273857
GRMZM2G103955	766	0.8844	90.4231	Putative uncharacterized proteinTPR domain containing protein ;
GRMZM2G063806	765	0.9759	46.5168	TSA: Zea mays contig55590, mRNA sequence
GRMZM2G011355	765	0.3646	91.1878	No information
GRMZM2G110185	765	0.8758	85.9955	hypothetical protein LOC100274064
GRMZM2G163861	765	0.8029	55.6211	hypothetical protein LOC100191429
GRMZM5G806449	765	0.9331	80.3321	hypothetical protein LOC100273659
GRMZM2G167856	765	0.8613	89.4392	MEK homolog1
GRMZM2G074479	764	0.7148	86.2103	ubiquitin-conjugating enzyme E2-17 kDa
GRMZM2G574858	763	0.8521	43.715	No information
GRMZM2G073571	763	0.8462	63.3658	TSA: Zea mays contig06315, mRNA sequence
GRMZM2G050649	762	0.8721	70.8631	LOC100284741
GRMZM2G142640	762	0.9071	183.454	60S ribosomal protein L24
GRMZM2G023798	761	0.9275	58.6854	hypothetical protein LOC100382426
GRMZM2G141784	761	0.946	87.8321	chaperone protein dnaJ 10
GRMZM5G854613	760	0.9902	77.0363	LOC100281695 (pco097710), mRNA
GRMZM2G042074	759	0.9376	39.8915	TSA: Zea mays contig11468, mRNA sequence
GRMZM2G033526	759	0.784	59.5278	hypothetical protein LOC100273990
GRMZM2G126120	758	0.915	40.2162	TSA: Zea mays contig24387, mRNA sequence
GRMZM2G336065	758	0.4775	71.4527	hypothetical protein LOC100273733
GRMZM2G341747	757	0.9696	44.1772	TSA: Zea mays contig48809, mRNA sequence
GRMZM2G078569	757	0.8272	51.2467	LOC100193830 (pco103958), mRNA
GRMZM2G092578	757	0.755	142.912	LOC100280583
GRMZM2G116614	756	0.9571	108.525	hypothetical protein LOC100384222 (LOC100384222), mRNA
GRMZM2G001500	756	0.9314	59.0467	stromal 70 kDa heat shock-related protein
GRMZM2G456568	756	0.7276	46.4051	Clone 1456406 mRNA sequence
GRMZM2G147687	756	0.7797	52.9605	exoglucanase1
GRMZM2G163138	755	0.9137	55.5763	Transcribed locus, strongly similar to XP_002462899.1 hypothetical protein SORBIDRAFT_02g034070 [Sorghum bicolor]
GRMZM2G178958	755	0.635	72.1211	hypothetical protein LOC100381923
GRMZM2G167872	754	0.9097	93.4781	bifunctional polymyxin resistance arnA protein
GRMZM2G073934	754	0.9419	74.9978	hypothetical protein LOC100274434
GRMZM2G155312	754	0.872	36.046	TSA: Zea mays contig33583, mRNA sequence
GRMZM2G326328	752	0.9726	33.6023	hypothetical protein LOC100216627
GRMZM2G110145	752	0.745	37.2564	Hypothetical protein LOC100279584
GRMZM2G153181	752	0.9156	79.248	hypothetical protein LOC100384046 (LOC100384046), mRNA
GRMZM2G159720	752	0.9787	50.3166	hypothetical protein LOC100191440
GRMZM2G003043	752	0.9421	35.5406	Retinoblastoma-related protein 1 (Rb1)(ZmRBR1)
GRMZM2G117346	751	0.9369	34.7176	Clone 242621 mRNA sequence
GRMZM2G065532	750	0.8962	50.7562	hypothetical protein LOC100216679
GRMZM2G029258	750	0.9521	39.5992	Putative uncharacterized protein
GRMZM2G145854	750	0.8877	54.2072	hypothetical protein LOC100191453
GRMZM2G051792	749	0.924	40.8254	TSA: Zea mays contig00306, mRNA sequence
GRMZM2G138178	749	0.9244	48.0827	TSA: Zea mays contig08077, mRNA sequence
GRMZM2G013619	749	0.7338	88.1152	No information
GRMZM2G107757	749	0.7957	99.1437	hypothetical protein LOC100191358
GRMZM2G109383	749	0.8679	63.5006	Phosphoglucomutase, cytoplasmic 1 (PGM 1)(EC 5.4.2.2)(Glucose phosphomutase 1)
GRMZM2G107362	748	0.8933	86.6211	hypothetical protein LOC100274445
GRMZM2G325804	748	0.9203	35.6277	TSA: Zea mays contig40552, mRNA sequence
GRMZM2G121612	747	0.9688	38.6338	starch synthase IIIb-1 precursor
GRMZM2G479608	747	0.9535	128.608	transmembrane BAX inhibitor motif-containing protein 4
GRMZM2G092232	747	0.9133	49.5661	Clone 246850 mRNA sequence
GRMZM2G019673	747	0.9755	44.0525	TSA: Zea mays contig37584, mRNA sequence
GRMZM2G124434	747	0.9353	100.158	hypothetical protein LOC100192102
GRMZM2G088140	747	0.9531	85.455	hypothetical protein LOC100193697
GRMZM2G083095	746	0.9542	70.1302	hypothetical protein LOC100382493
GRMZM2G168762	746	0.864	116.181	hypothetical protein LOC100193873
GRMZM2G146267	745	0.8707	34.4325	TSA: Zea mays contig10382, mRNA sequence
GRMZM2G128319	745	0.884	49.8966	hypothetical protein LOC100383516
GRMZM2G128171	744	0.6449	69.8472	protein disulfide isomerase
GRMZM2G107082	744	0.959	92.9052	hypothetical protein LOC100273868
GRMZM2G069649	744	0.9755	53.2536	F-box family member
GRMZM2G114954	743	0.2105	152.189	60S acidic ribosomal protein P2B
GRMZM2G344924	743	0.9322	49.0338	Putative uncharacterized protein
GRMZM2G151236	743	0.9319	41.8065	Putative uncharacterized protein
GRMZM2G114394	742	0.9145	45.6675	Putative uncharacterized protein
GRMZM2G009464	742	0.8808	69.1583	hypothetical protein LOC100280013
GRMZM2G335126	742	0.9249	21.9287	hypothetical protein LOC100216660
GRMZM2G044800	742	0.8798	177.813	40S ribosomal protein S11
GRMZM2G703490	741	0.9364	105.062	No information
GRMZM2G066197	741	0.7737	127.788	rhodopsin
GRMZM2G355771	741	0.9959	35.2943	Transcribed locus, strongly similar to XP_002464195.1 hypothetical protein SORBIDRAFT_01g013930 [Sorghum bicolor]
GRMZM2G174202	741	0.9155	83.2073	mRNA 3-UTR binding protein
GRMZM2G442195	740	0.8166	59.7326	Putative uncharacterized protein
GRMZM2G027282	740	0.7095	86.3702	hypothetical protein LOC100273594
GRMZM2G094353	740	0.8717	134.792	hypothetical protein LOC100194201
GRMZM2G176209	739	0.8895	72.9458	Aquaporin NIP3-1 (NOD26-like intrinsic protein 3-1)(ZmNIP3-1)(ZmNIP3;1)
GRMZM2G121308	739	0.5995	137.264	Hypothetical protein LOC100193429
GRMZM2G162525	739	0.5208	42.142	hypothetical protein LOC100193970
GRMZM2G335521	738	0.93	150.718	Hypothetical protein LOC100382785
GRMZM2G071959	738	0.8374	185.654	Histone H2B.1
GRMZM2G005236	738	0.7776	64.6845	TSA: Zea mays contig26039, mRNA sequence
GRMZM2G153274	737	0.5552	40.2348	hypothetical protein LOC100384858 (LOC100384858), mRNA
GRMZM2G043350	737	0.753	79.1152	hypothetical protein LOC100192496
GRMZM2G431243	737	0.8528	48.269	TSA: Zea mays contig38772, mRNA sequence
GRMZM2G015955	736	0.8308	87.2294	zinc transporter 4
GRMZM2G021885	735	0.8378	57.1911	Putative uncharacterized protein
GRMZM2G369939	735	0.959	69.4426	hypothetical protein LOC100382117
GRMZM2G025095	735	0.9059	79.2288	hypothetical protein LOC542071
GRMZM2G172101	733	0.8775	35.5089	seryl-tRNA synthetase1
GRMZM2G100225	733	0.8189	120.685	60S ribosomal protein L7-1
GRMZM2G006707	733	0.9712	49.7519	global transcription factor group E
GRMZM2G110233	733	0.6999	58.5294	TSA: Zea mays contig38227, mRNA sequence
GRMZM2G015886	732	0.9781	36.1016	hypothetical protein LOC100216739
GRMZM2G123896	732	0.5721	93.5481	Auxin-repressed 12.5 kDa protein
GRMZM2G053140	732	0.9753	53.5977	hypothetical protein LOC100217230 (LOC100217230), mRNA
GRMZM2G044398	732	0.929	79.235	hypothetical protein LOC100273103
GRMZM2G088064	732	0.9209	88.2181	Alanine aminotransferase (EC 2.6.1.2)
GRMZM2G090422	730	0.8458	136.448	hypothetical protein LOC100191912
GRMZM2G055276	730	0.5037	79.3084	Putative uncharacterized protein
GRMZM5G873277	730	0.6123	67.6747	Transcribed locus, strongly similar to NP_001170286.1 hypothetical protein LOC100384249 [Zea mays]
GRMZM5G852185	730	0.6151	92.4377	hypothetical protein LOC100216794
GRMZM2G180732	729	0.9097	53.7196	hypothetical protein LOC100279713
GRMZM2G165998	729	0.5423	78.9515	1,2-dihydroxy-3-keto-5-methylthiopentene dioxygenase 2
GRMZM2G042171	729	0.9536	57.0239	Putative uncharacterized protein
GRMZM2G054225	728	0.8304	30.5478	RNA polymerase IV second largest subunit
GRMZM2G447447	728	0.9668	36.3104	No information
GRMZM2G124576	728	0.849	58.7183	Hypothetical protein LOC100384739
GRMZM2G014750	727	0.7307	72.8717	TSA: Zea mays contig09742, mRNA sequence
GRMZM2G142072	727	0.9502	44.6515	TSA: Zea mays contig51377, mRNA sequence
GRMZM2G019121	726	0.8657	69.7042	aspartyl-tRNA synthetase
GRMZM2G098039	726	0.9523	40.131	Methionine S-methyltransferase (EC 2.1.1.12)(AdoMet:Met S-methyltransferase)
GRMZM2G153393	726	0.9097	55.6757	Putative uncharacterized protein
GRMZM2G168760	725	0.8497	59.7551	TSA: Zea mays contig45755, mRNA sequence
GRMZM2G150295	725	0.6339	81.2786	Grx_C2.2 - glutaredoxin subgroup I
GRMZM2G006894	725	0.9669	44.0845	Proton-exporting ATPase Fragment (EC 3.6.3.6)
GRMZM2G472625	725	0.881	68.0018	hypothetical protein LOC100193185
GRMZM2G023585	725	0.865	70.4237	TSA: Zea mays contig13106, mRNA sequence
GRMZM2G059225	724	0.9878	46.9137	TSA: Zea mays contig38495, mRNA sequence
GRMZM2G061099	723	0.9532	67.5088	Putative uncharacterized protein
GRMZM2G145104	723	0.8832	40.3417	hypothetical protein LOC100384569 (LOC100384569), mRNA
GRMZM5G874500	723	0.9337	70.9274	hypothetical protein LOC100193566
GRMZM5G899800	722	0.9271	99.1797	hypothetical protein LOC100272324
GRMZM5G808775	722	0.9616	100.715	hypothetical protein LOC100383763
GRMZM2G058039	722	0.8718	64.3985	TSA: Zea mays contig51704, mRNA sequence
GRMZM2G077278	722	0.9354	70.5954	hypothetical protein LOC100192108
GRMZM2G159369	721	0.7525	83.1229	protein disulfide isomerase
GRMZM2G099630	720	0.9296	38.9172	hypothetical protein LOC100384297
GRMZM2G011526	720	0.9486	57.6246	TSA: Zea mays contig09983, mRNA sequence
GRMZM2G174896	719	0.9714	76.1576	CIPK-like protein 1
GRMZM2G021110	719	0.915	77.7061	Xaa-Pro dipeptidase
GRMZM2G060079	719	0.7391	52.2033	oxidoreductase, 2OG-Fe oxygenase family protein
GRMZM2G177273	719	0.9419	77.9908	dolichyl-diphosphooligosaccharide--protein glycosyltransferase 67 kDasubunit
GRMZM5G805485	719	0.9635	67.9929	Full-length cDNA clone ZM_BFb0203H17
GRMZM2G127948	718	0.6788	82.0017	Caffeoyl-CoA O-methyltransferase 1 (EC 2.1.1.104)(Trans-caffeoyl-CoA 3-O-methyltransferase 1)(CCoAOMT-1)(CCoAMT-1)
GRMZM2G156986	718	0.9736	60.5505	TSA: Zea mays contig52029, mRNA sequence
GRMZM2G168149	717	0.9288	108.013	LOC100283974
GRMZM2G012041	716	0.976	37.5268	TSA: Zea mays contig17256, mRNA sequence
GRMZM2G152421	716	0.7994	73.3293	Hypothetical protein LOC100193485
GRMZM2G163912	716	0.8592	72.0478	seed specific protein Bn15D14A
GRMZM2G128807	716	0.8112	85.9401	hypothetical protein LOC100274388
GRMZM2G118344	716	0.946	31.0564	hypothetical protein LOC100381884
GRMZM2G013002	716	0.7921	79.9238	LOC542496
GRMZM2G072850	715	0.8584	34.4037	No information
GRMZM2G474769	715	0.929	61.1937	LHY protein
GRMZM2G108277	715	0.4254	86.3702	Mitosis protein dim1
GRMZM2G429982	714	0.7915	121.514	LOC100284104
GRMZM2G016511	714	0.9182	128.811	maize 20S proteasome alpha subunit
GRMZM2G181002	714	0.9413	33.9536	TSA: Zea mays contig32507, mRNA sequence
GRMZM2G002002	713	0.9237	30.3048	Hypothetical protein LOC100275262
GRMZM2G177263	713	0.8669	88.9805	hypothetical protein LOC100192795
GRMZM2G450163	713	0.8848	60.8217	hypothetical protein LOC100191851
GRMZM2G170567	712	0.9952	88.1657	No information
GRMZM5G864266	711	0.9135	36.2118	Putative uncharacterized protein
GRMZM2G000531	711	0.8749	91.7125	Putative sterol 4-alpha-methyl-oxidase
GRMZM2G106960	711	0.7788	104.157	hypothetical protein LOC100191848
GRMZM2G368448	711	0.8476	32.3277	hypothetical protein LOC100381713
GRMZM2G064390	710	0.9224	64.9205	hypothetical protein LOC100273603
GRMZM2G085111	710	0.9206	34.8673	hypothetical protein LOC100194270
GRMZM2G083546	709	0.891	75.5617	hypothetical protein LOC100216842
GRMZM2G030805	709	0.9175	39.3593	Transcribed locus, strongly similar to XP_002467679.1 hypothetical protein SORBIDRAFT_01g032170 [Sorghum bicolor]
GRMZM2G144653	709	0.9468	190.619	thioredoxin h homolog2
GRMZM2G449909	709	0.9511	28.643	Full-length cDNA clone ZM_BFb0229N23
GRMZM2G461936	708	0.8909	40.6425	hypothetical protein LOC100384259
GRMZM2G351582	708	0.9509	70.0192	hypothetical protein LOC100273287
GRMZM2G082384	708	0.977	62.4246	Clone 352807 mRNA sequence
GRMZM2G027932	708	0.9152	27.0675	hypothetical protein LOC100303933
GRMZM2G077208	707	0.5945	115.396	60S acidic ribosomal protein P3 (P1/P2-like)(P3A)
GRMZM2G459746	707	0.9489	43.5004	No information
GRMZM2G004534	707	0.9152	65.3962	Pyruvate kinase (EC 2.7.1.40)
GRMZM2G118014	706	0.89	51.7488	LOC100282822
GRMZM2G009448	706	0.8868	110.45	glycine-rich RNA-binding protein 7
GRMZM2G043980	706	0.7407	51.8405	Putative uncharacterized protein
GRMZM2G152768	706	0.9075	46.5032	hypothetical protein LOC100382099
GRMZM2G089484	706	0.957	56.7011	LOC542143
GRMZM5G821637	706	0.3658	54.7906	hypothetical protein LOC100272888
GRMZM2G121022	706	0.9627	60.5735	hypothetical protein LOC100192526
GRMZM2G178822	706	0.9219	55.476	hypothetical protein LOC100192489
GRMZM2G161611	705	0.9323	83.1276	protein kinase CK2 regulatory subunit CK2B3
GRMZM2G146697	705	0.9537	41.0501	hypothetical protein LOC100383591
GRMZM2G081102	705	0.881	141.333	hypothetical protein LOC100273645
GRMZM2G099186	704	0.965	104.088	hypothetical protein LOC100193414
GRMZM2G161087	704	0.9807	54.2696	hypothetical protein LOC100304405
GRMZM2G145972	704	0.9507	63.1463	hypothetical protein LOC100275557
GRMZM2G112377	704	0.9002	67.0947	inorganic phosphate transporter 3
GRMZM2G406830	704	0.9288	39.9373	TSA: Zea mays contig03078, mRNA sequence
GRMZM2G104958	704	0.9826	39.7091	hypothetical protein LOC100383190
GRMZM2G174644	704	0.9256	72.8562	LOC100285774
GRMZM2G096806	704	0.8683	42.5207	TSA: Zea mays contig54214, mRNA sequence
GRMZM2G124883	704	0.8769	59.6611	Kinesin heavy chain Fragment
GRMZM5G804783	704	0.9461	68.9655	hypothetical protein LOC100279308
GRMZM2G480171	703	0.9691	38.2176	TSA: Zea mays contig18566, mRNA sequence
GRMZM2G024354	703	0.8757	142.587	60S ribosomal protein L15
GRMZM2G142984	703	0.9258	103.94	hypothetical protein LOC100273227
GRMZM2G366392	702	0.8336	70.8109	S-adenosylmethionine decarboxylase proenzyme
GRMZM2G178618	702	0.9538	46.7147	hypothetical protein LOC100193726
GRMZM2G160174	702	0.8519	108.838	hypothetical protein LOC100275976
GRMZM2G304575	701	0.9621	157.431	hypothetical protein LOC100192792
GRMZM2G172132	700	0.9395	51.3453	tousled-like kinase 2
GRMZM2G416751	700	0.933	62.7603	No information
GRMZM2G135341	700	0.9323	62.5709	LOC100125658
GRMZM2G369912	700	0.6796	49.7265	protein phosphatase 2A regulatory subunit B'
GRMZM2G109448	699	0.4336	86.2981	Histone H2A
GRMZM5G811797	699	0.8835	69.1621	hypothetical protein LOC100272622
GRMZM2G134230	699	0.8764	130.771	hypothetical protein LOC100274754
GRMZM2G042181	699	0.7345	82.1864	protein binding protein
GRMZM2G056103	699	0.9662	39.1925	Clone 295588 mRNA sequence
GRMZM2G096972	698	0.8332	33.7975	hypothetical protein LOC100272422
GRMZM2G100639	698	0.814	50.9821	DNA replication licensing factor MCM3 homolog 2 (Replication origin activator 2)(ROA-2)
GRMZM2G128737	697	0.7865	37.2563	hypothetical protein LOC100381608
GRMZM2G042636	697	0.9132	76.0421	hypothetical protein LOC100272336
GRMZM2G077757	696	0.961	58.5522	G-patch domain containing protein
GRMZM2G172932	696	0.7186	76.9044	hypothetical protein LOC100382290
GRMZM2G171068	696	0.8655	23.7486	TSA: Zea mays cultivar W22 CL511Contig1.betc, mRNA sequence
GRMZM2G084586	696	0.9609	53.7529	TSA: Zea mays contig07323, mRNA sequence
GRMZM2G341027	696	0.9508	59.1524	Putative uncharacterized protein
GRMZM2G137528	696	0.8663	77.4411	hypothetical protein LOC100273032
GRMZM2G104418	695	0.9247	88.1673	Putative uncharacterized protein
GRMZM2G154621	695	0.9038	36.1066	UBP26
GRMZM2G123540	695	0.9858	75.8638	KOB1
GRMZM2G317900	694	0.9765	44.5243	TSA: Zea mays contig27427, mRNA sequence
GRMZM2G025074	694	0.9791	62.656	TSA: Zea mays contig08870, mRNA sequence
GRMZM2G165747	694	0.9319	50.7615	5-methyltetrahydropteroyltriglutamate--homocysteine methyltransferase
GRMZM2G428242	694	0.7633	18.27	LOC100216988 (cl39675_1), mRNA
GRMZM2G423456	693	0.9048	33.2602	hypothetical protein LOC100274238
GRMZM2G154312	693	0.7093	81.2505	LOC100279657 (csu542), mRNA
GRMZM2G153615	693	0.7998	56.1794	hypothetical protein LOC100383096
GRMZM2G375904	693	0.8615	55.2503	hypothetical protein LOC100382815 (LOC100382815), mRNA
GRMZM2G344967	693	0.9517	21.1999	hypothetical protein LOC100278485
GRMZM2G078379	692	0.9745	29.9277	TSA: Zea mays contig36937, mRNA sequence
GRMZM2G003963	692	0.8711	82.9154	Putative uncharacterized protein
GRMZM2G056270	692	0.8234	89.2062	RING finger and CHY zinc finger domain-containing protein 1
GRMZM2G111224	692	0.9155	49.8587	TSA: Zea mays contig31810, mRNA sequence
GRMZM2G179941	692	0.9263	38.5912	TSA: Zea mays contig47805, mRNA sequence
GRMZM2G162184	692	0.9697	42.1893	Full-length cDNA clone ZM_BFb0345K11
GRMZM2G021069	692	0.9244	47.3724	minichromosome maintenance protein
GRMZM2G095326	691	0.9171	28.069	TSA: Zea mays contig29320, mRNA sequence
GRMZM2G172342	691	0.7517	158.799	LOC100282164 (pco131134), mRNA
GRMZM2G067063	690	0.8403	63.0917	protein disulfide isomerase12
GRMZM2G109987	690	0.7344	38.0599	rolled leaf1
GRMZM2G114675	690	0.9064	64.3695	hypothetical protein LOC100382415
GRMZM2G006297	689	0.9861	47.245	hypothetical protein LOC100216636
GRMZM2G157334	689	0.7876	120.831	GTP-binding nuclear protein Ran-A1
AC208327.4	689	0.8969	69.7712	Glutamate-rich WD repeat-containing protein 1
GRMZM2G156756	688	0.9421	39.9145	hypothetical protein LOC100272505
GRMZM2G108829	688	0.7132	52.1633	hypothetical protein LOC100381504
GRMZM2G024484	688	0.9412	70.4617	hypothetical protein LOC100273176
GRMZM2G153792	688	0.958	31.5031	TSA: Zea mays contig52610, mRNA sequence
GRMZM2G054162	688	0.8825	35.1267	Transcribed locus, strongly similar to XP_002453143.1 hypothetical protein SORBIDRAFT_04g000775 [Sorghum bicolor]
GRMZM2G171604	687	0.9497	78.765	26S protease regulatory subunit S10B
GRMZM5G871419	687	0.9832	52.0494	hypothetical protein LOC100193713
GRMZM2G005980	687	0.9289	60.2654	DNA-binding protein
GRMZM2G018398	687	0.9157	86.9927	LOC100282307
AC234203.1	687	0.8615	31.7094	Putative uncharacterized protein
GRMZM2G041876	687	0.9651	44.336	Transcribed locus, moderately similar to XP_002449056.1 hypothetical protein SORBIDRAFT_05g004200 [Sorghum bicolor]
GRMZM2G167957	686	0.9548	82.4347	inositol-tetrakisphosphate 1-kinase 3
GRMZM2G017257	686	0.9672	33.1159	hypothetical protein LOC100384406
GRMZM2G008290	685	0.8513	75.4076	hypothetical protein LOC100192886
GRMZM2G167999	685	0.918	45.9969	TSA: Zea mays contig19022, mRNA sequence
GRMZM2G082916	685	0.9328	29.3555	Clone 1444772 mRNA sequence
GRMZM2G352431	685	0.9424	23.4543	hypothetical protein LOC100194077
GRMZM2G148744	685	0.7708	131.232	hypothetical protein LOC100272465
GRMZM2G075900	685	0.9061	39.785	H+-translocating pyrophosphatase
GRMZM2G027821	684	0.9495	66.943	Putative uncharacterized protein
GRMZM2G145870	684	0.8946	90.5398	hypothetical protein LOC100272983
GRMZM2G035118	684	0.9603	38.2686	TSA: Zea mays contig57210, mRNA sequence
GRMZM2G151195	684	0.9923	36.3086	Transcribed locus, moderately similar to XP_002464833.1 hypothetical protein SORBIDRAFT_01g027390 [Sorghum bicolor]
GRMZM2G178227	684	0.6836	69.4345	hypothetical protein LOC100217051
GRMZM2G134284	684	0.8013	34.1898	No information
GRMZM2G030167	683	0.874	111.479	hypothetical protein LOC100273417
GRMZM2G180422	683	0.8775	61.0776	hypothetical protein LOC100280170
GRMZM2G084063	683	0.5637	121.84	Putative uncharacterized protein
GRMZM2G028156	682	0.9413	49.7259	TSA: Zea mays contig43460, mRNA sequence
GRMZM2G358050	682	0.9099	40.311	TSA: Zea mays contig44530, mRNA sequence
GRMZM2G101859	682	0.8861	154.842	eukaryotic translation initiation factor 1A
GRMZM2G028929	682	0.7855	89.9877	coatomer protein2
GRMZM2G104294	682	0.8316	52.8884	Putative uncharacterized protein
GRMZM2G167554	682	0.8715	72.9843	hypothetical protein LOC100193886
GRMZM2G305115	681	0.824	66.2428	hypothetical protein LOC100382232
GRMZM2G377369	679	0.9505	40.0196	TSA: Zea mays contig43850, mRNA sequence
GRMZM2G026560	679	0.7855	33.0319	Transcribed locus, strongly similar to XP_002452565.1 hypothetical protein SORBIDRAFT_04g028210
GRMZM2G070075	679	0.9517	46.8538	Putative uncharacterized protein
AC234158.1	679	0.879	28.5726	TSA: Zea mays contig11733, mRNA sequence
GRMZM2G072088	678	0.9117	34.8479	Full-length cDNA clone ZM_BFb0128M15
GRMZM5G831712	678	0.9845	42.7308	Poly [ADP-ribose] polymerase 1 (PARP-1)(EC 2.4.2.30)(NAD(+) ADP-ribosyltransferase 1)(ADPRT-1)(Poly[ADP-ribose] synthase 1)
AC209206.3	678	0.9539	42.8611	Transcribed locus, moderately similar to XP_002446945.1 hypothetical protein SORBIDRAFT_06g025580 [Sorghum bicolor]
GRMZM2G092258	677	0.9698	64.1675	hypothetical protein LOC100383017
GRMZM2G143462	677	0.9171	75.5704	DNA repair protein RAD23-1
GRMZM2G033138	676	0.9615	48.5709	hypothetical protein LOC100275240
GRMZM2G121683	676	0.8499	54.2077	hypothetical protein LOC100382048
GRMZM2G363460	675	0.9918	76.0846	LOC100283640
GRMZM2G452633	675	0.9772	79.6809	hypothetical protein LOC100304261
GRMZM2G124353	675	0.9065	63.2262	TSA: Zea mays contig63920, mRNA sequence
GRMZM2G469523	674	0.9742	124.078	Hypothetical protein LOC100193904
GRMZM2G069162	674	0.6719	49.6138	Putative uncharacterized protein
GRMZM2G102760	673	0.9286	42.377	lipoxygenase
GRMZM2G040387	673	0.9427	59.1876	hypothetical protein LOC100275555
GRMZM2G063792	672	0.9475	61.4459	hypothetical protein LOC100280413
GRMZM2G137788	672	0.9473	42.7032	TSA: Zea mays contig24996, mRNA sequence
GRMZM2G373522	672	0.9049	102.727	dehydrin
GRMZM2G132468	672	0.9527	53.9914	Putative uncharacterized protein
GRMZM2G098884	671	0.98	59.2379	LOC100282699
AC205521.3	671	0.9238	61.6536	Putative uncharacterized protein
GRMZM2G117513	670	0.9106	99.3442	hypothetical protein LOC100276585 (LOC100276585), mRNA
GRMZM2G140577	670	0.8401	48.4927	LOC542085
GRMZM2G066575	670	0.9452	32.231	TSA: Zea mays contig10541, mRNA sequence
GRMZM2G140156	670	0.9475	37.2042	hypothetical protein LOC100279908
GRMZM2G022258	669	0.8584	34.1398	TSA: Zea mays contig23016, mRNA sequence
AC217947.4	669	0.9564	53.0107	NADPH--cytochrome P450 reductase
GRMZM2G075637	669	0.7633	93.2589	nucleosome/chromatin assembly factor A104
GRMZM2G034276	669	0.8768	41.582	hypothetical protein LOC100191427
GRMZM2G070422	668	0.9298	81.6442	hypothetical protein LOC100193519
GRMZM2G032505	668	0.9013	84.3806	hypothetical protein LOC100274559
GRMZM2G018728	668	0.7489	146.683	14 kDa zinc-binding protein (Protein kinase C inhibitor)(PKCI)
GRMZM2G002416	668	0.8991	81.2133	No information
GRMZM2G113156	667	0.9346	62.3642	hypothetical protein LOC100192588
GRMZM2G320689	666	0.6627	30.5971	Kinesin heavy chain Fragment
GRMZM5G883043	666	0.9787	65.4595	hypothetical protein LOC100384269
GRMZM2G013100	666	0.9519	40.2255	TSA: Zea mays contig45509, mRNA sequence
GRMZM2G005310	665	0.9317	42.5979	DNA (cytosine-5)-methyltransferase 3 (EC 2.1.1.37)(Chromomethylase 3)(DNA methyltransferase 105)
GRMZM2G118497	664	0.9686	80.1161	hypothetical protein LOC100381541
GRMZM2G109284	664	0.9193	42.2207	Putative uncharacterized protein
GRMZM2G077851	664	0.6687	77.5434	hypothetical protein LOC100216796
GRMZM2G374065	664	0.9513	47.8913	Transcribed locus, moderately similar to XP_002458174.1 hypothetical protein SORBIDRAFT_03g028220 [Sorghum bicolor]
GRMZM2G063340	664	0.6541	117.842	ribosomal proteinS12 (homolog)
GRMZM2G474798	664	0.826	15.6693	TSA: Zea mays contig56398, mRNA sequence
GRMZM2G099352	664	0.7366	103.879	LOC100282772
GRMZM2G000923	664	0.871	125.928	nascent polypeptide-associated complex alpha subunit-like protein
GRMZM5G832989	664	0.982	57.6863	LOC100285189
GRMZM2G399844	664	0.9313	61.8327	hypothetical protein LOC100383355
GRMZM2G145905	663	0.985	45.7802	Putative uncharacterized protein
GRMZM2G039600	663	0.9417	27.8034	Transcribed locus, moderately similar to XP_002448075.1 hypothetical protein SORBIDRAFT_06g020570 [Sorghum bicolor]
GRMZM2G146292	663	0.9621	26.5878	LOC100285025
GRMZM2G118037	663	0.8009	146.36	Pi starvation-induced protein
GRMZM2G037177	662	0.9064	121.116	hypothetical protein LOC100382844
GRMZM2G389768	662	0.6758	80.0145	hypothetical protein LOC100273843
GRMZM2G178839	662	0.8827	70.5889	hypothetical protein LOC100272569 (LOC100272569), mRNA
GRMZM2G116204	662	0.7548	125.091	Auxin-binding protein 1 Precursor (ABP)(ERABP1)
GRMZM2G015384	662	0.8475	57.6575	hypothetical protein LOC100279759
GRMZM2G017016	662	0.9528	57.852	hypothetical protein LOC100273897
GRMZM2G100511	662	0.8412	58.4184	Mitochondrial-processing peptidase beta subunit
GRMZM2G379758	662	0.3785	26.5528	hypothetical protein LOC100272475
GRMZM2G114513	661	0.8654	57.1145	hypothetical protein LOC100217151
GRMZM2G146670	661	0.9423	96.4234	voltage-dependent anion channel protein 1b
GRMZM2G166963	661	0.64	114.181	hypothetical protein LOC100193910
GRMZM2G446872	660	0.8966	22.4795	hypothetical protein LOC100279374
GRMZM2G078781	660	0.9365	45.0479	hypothetical protein LOC100273558
GRMZM2G464754	660	0.846	18.667	Clone 1510827 mRNA sequence
GRMZM2G009936	660	0.5229	130.544	LOC100283331
GRMZM2G070038	660	0.8917	36.4925	Transcribed locus, strongly similar to XP_002462663.1 hypothetical protein SORBIDRAFT_02g029880 [Sorghum bicolor]
GRMZM2G313737	660	0.7165	28.3486	Transcribed locus, weakly similar to XP_002436334.1 hypothetical protein SORBIDRAFT_10g000635 [Sorghum bicolor]
GRMZM2G070360	659	0.883	106.555	Putative uncharacterized proteinVacuolar ATP synthase subunit E ;
GRMZM2G036918	659	0.8202	47.8805	hypothetical protein LOC100381610
GRMZM2G061950	659	0.9282	99.0595	annexin2
GRMZM2G119761	659	0.9057	69.6244	LOC100283005
GRMZM2G138511	658	0.9586	49.5444	TSA: Zea mays contig38783, mRNA sequence
GRMZM2G582965	658	0.9367	66.9591	hypothetical protein LOC100383324
GRMZM2G058681	657	0.8173	52.4811	Hypothetical protein LOC100384687
GRMZM2G462613	657	0.909	37.1998	TSA: Zea mays contig47971, mRNA sequence
GRMZM2G460090	657	0.9559	38.0415	TSA: Zea mays contig24588, mRNA sequence
GRMZM5G881775	657	0.589	64.6362	40S ribosomal protein S19Putative uncharacterized protein ;
GRMZM2G173852	657	0.9044	28.8047	hypothetical protein LOC100272699
GRMZM2G031917	657	0.9005	36.7382	TSA: Zea mays contig63706, mRNA sequence
GRMZM2G006673	656	0.9432	58.0868	hypothetical protein LOC100304252
GRMZM2G147849	656	0.8917	56.4003	endo-1,4-beta-glucanase Cel1
GRMZM2G019317	656	0.8361	43.8649	hypothetical protein LOC100280233
GRMZM2G016480	656	0.9415	58.4614	hypothetical protein LOC100382395
GRMZM2G163437	656	0.9885	68.0927	Glucose-1-phosphate adenylyltransferase small subunit Fragment (EC 2.7.7.27)(Alpha-D-glucose-1-phosphate adenyl transferase)(ADP-glucose pyrophosphorylase)(AGPase B)(ADP-glucose synthase)
GRMZM2G008247	656	0.977	69.6268	beta-D-glucosidase precursor
GRMZM2G303655	656	0.9738	51.6646	hypothetical protein LOC100383306
GRMZM2G171921	655	0.9942	71.9522	hypothetical protein LOC100280157
GRMZM2G086069	655	0.8936	101.78	TSA: Zea mays contig41722, mRNA sequence
GRMZM5G853245	655	0.9963	71.2724	nucleic acid binding protein
GRMZM2G391000	654	0.9609	54.5979	transferase, transferring glycosyl groups
GRMZM2G006178	654	0.9445	56.9608	TSA: Zea mays contig59445, mRNA sequence
AC212859.3	654	0.9471	25.3585	Putative uncharacterized protein
[truncated: 16,319 more rows]

## Sheet: 4D
	Genes expressed in SL.
[truncated: 18,467 more rows]
