# Supplementary material for: Identification of genes specifically or preferentially expressed in maize silk reveals similarity and diversity in transcript abundance of different dry stigmas
Source: BMC Genomics. 2012 Jul 2;13:294. doi: 10.1186/1471-2164-13-294 (PMC3416702; doi:10.1186/1471-2164-13-294)
Supplement: Additional file 5 — Pearson Correlation Coefficient (PCC) analysis of four studied tissues. [file 1471-2164-13-294-S5.xls]

## Sheet: cor
	Pearson Correlation Coefficient (PCC) analysis of four studied tissues
			MP	MS	SL	MO
		MP	1	0.00932407	0.0122108	0.0214212
		MS	0.00932407	1	0.228067	0.379952
		SL	0.0122108	0.228067	1	0.489936
		MO	0.0214212	0.379952	0.489936	1
