# Supplementary material for: Identification of genes specifically or preferentially expressed in maize silk reveals similarity and diversity in transcript abundance of different dry stigmas
Source: BMC Genomics. 2012 Jul 2;13:294. doi: 10.1186/1471-2164-13-294 (PMC3416702; doi:10.1186/1471-2164-13-294)
Supplement: Additional file 8 — Stigma specifically/preferentially expressed genes in maize, rice and Arabidopsis. Rice and Arabidopsis stigma specifically/preferentially expressed genes were derived directly from the previous studies [12,13]. Gene category of maize, rice and Arabidopsis stigma-specific/preferential genes were based on MapMan annotation. [file 1471-2164-13-294-S8.xls]

## Sheet: Sheet1
			Additional file 8. Stigma specifically/preferentially expressed genes in maize, rice and Arabidopsis.
			Additional file 8A. MS specifically/preferentially expressed genes in maize.
			Additional file 8B. Rice stigma specifically/preferentially expressed genes.
			Additional file 8C. Arabidopsis stigma specifically/preferentially expressed genes.

## Sheet: 8A
	MS specifically/preferentially expressed genes in maize
Locus (from v2 of B73 reference genome)	The longest transcript ID (from v2 of B73 reference genome)	Annotation (from v2 of B73 reference genome)	Bin (MapMan)	Name (MapMan)	Annotation (MapMan)	MP_RPKM	MS_RPKM	SL_RPKM	MO_RPKM	log2 Ratio(MS/MP)	P-value (MS/MP)	FDR (MS/MP)	log2 Ratio(MS/SL)	P-value (MS/SL)	FDR (MS/SL)	log2 Ratio(MS/MO)	P-value (MS/MO)	FDR (MS/MO)
Carbohydrate and energy metabolism
GRMZM2G074781	GRMZM2G074781_T01	Putative uncharacterized protein	2.2.2.1	major CHO metabolism.degradation.starch.starch cleavage	highly similar to ( 509) AT4G25000 | Symbols: ATAMY1, AMY1 | AMY1 (ALPHA-AMYLASE-LIKE); alpha-amylase | chr4:12852109-12853825 REVERSEhighly similar to ( 756) AMY1_HORVU Alpha-amylase type A isozyme precursor (EC 3.2.1.1) (1,4-alpha-D-glucan glucanohydrolase) (AMY1) (Low pI alpha-amylase) - Hordeum vulgare (Barley)highly similar to ( 743) loc_os06g49970 12006.m31931 protein alpha-amylase isozyme …		12.3923	0.811248	0.254811	13.5972	6.66e-16	6.36e-15	3.93315	2.55e-05	7.44e-05	5.60387	0.000138587	0.000359963
GRMZM2G070172	GRMZM2G070172_T01	Putative uncharacterized protein	2.2.2.1	major CHO metabolism.degradation.starch.starch cleavage	moderately similar to ( 463) AT4G25000 | Symbols: ATAMY1, AMY1 | AMY1 (ALPHA-AMYLASE-LIKE); alpha-amylase | chr4:12852109-12853825 REVERSEhighly similar to ( 748) AMY3D_ORYSA Alpha-amylase isozyme 3D precursor (EC 3.2.1.1) (1,4-alpha-D-glucan glucanohydrolase) - Oryza sativa (Rice)highly similar to ( 748) loc_os08g36910 12008.m26515 protein alpha-amylase isozyme 3D precursor, putative, expressed …	0.148404	9.41103		0.125782	5.98675	0.000570622	0.000930895	13.2001	1.11e-15	9.6e-15	6.22536	0.000555186	0.00131669
GRMZM2G058745	GRMZM2G058745_T01	Hexokinase	2.2.1.4	major CHO metabolism.degradation.sucrose.hexokinase	highly similar to ( 589) AT4G29130 | Symbols: ATHXK1, GIN2, HXK1 | HXK1 (HEXOKINASE 1); ATP binding / fructokinase/ glucokinase/ hexokinase | chr4:14352338-14354865 REVERSEhighly similar to ( 761) HXK5_ORYSA Hexokinase-5 (EC 2.7.1.1) (Hexokinase I) - Oryza sativa (Rice)highly similar to ( 761) loc_os05g44760 12005.m08601 protein hexokinase-2, putative, expressed seq=cds; coord=8:124652438..124657…	12.0224	93.7872	27.7039	8.63702	2.96366	0	0	1.7593	5.97e-14	4.46e-13	3.44079	0	0
GRMZM2G018716	GRMZM2G018716_T01	Putative uncharacterized protein	2.2.1.3.3	major CHO metabolism.degradation.sucrose.invertases.vacuolar	moderately similar to ( 494) AT1G55120 | Symbols: ATFRUCT5 | ATFRUCT5 (BETA-FRUCTOFURANOSIDASE 5); hydrolase, hydrolyzing O-glycosyl compounds / levanase | chr1:20566983-20569165 FORWARDhighly similar to ( 704) INV7_ORYSA Beta-fructofuranosidase, insoluble isoenzyme 7 precursor (EC 3.2.1.26) (Sucrose hydrolase 7) (Invertase 7) (Cell wall beta-fructosidase 7) (OsCIN7) - Oryza sativa (Rice)highly s…	0.448342	6.87095	1.7139	0.474996	3.93784	5.11e-05	0.000107346	2.00323	1.13e-07	4.28e-07	3.85452	4.58e-05	0.00012833
GRMZM2G410704	GRMZM2G410704_T01	No information	2.2.1.5	major CHO metabolism.degradation.sucrose.Susy	very weakly similar to (84.7) loc_os02g58480 12002.m10869 protein sucrose synthase 2, putative, expressed seq=cds; coord=1:17721995..17725220:-1; parent_gene=GRMZM2G410704	1.25697	4.2702	0.403788	0.456582	1.76436	1.69e-05	4.01e-05	3.40264	4.03e-05	0.000114548	3.22536	2.98e-05	8.55e-05
GRMZM2G057778	GRMZM2G057778_T01	No information	3.6	minor CHO metabolism.callose	moderately similar to ( 277) AT2G31960 | Symbols: ATGSL03, GSL03, ATGSL3 | ATGSL03 (GLUCAN SYNTHASE-LIKE 3); 1,3-beta-glucan synthase/ transferase, transferring glycosyl groups | chr2:13589545-13600066 FORWARDmoderately similar to ( 381) loc_os03g03610 12003.m34995 protein CALS1, putative, expressed seq=cds; coord=1:6018427..6036376:1; parent_gene=GRMZM2G057778		55.459	10.85	7.15669	15.7591	6.66e-16	6.18e-15	2.35373	3.69e-13	2.31e-12	2.95406	3.29e-10	1.52e-09
GRMZM2G180951	GRMZM2G180951_T01	Putative uncharacterized protein	3.6	minor CHO metabolism.callose	nearly identical (1376) AT5G13000 | Symbols: ATGSL12, gsl12 | ATGSL12 (glucan synthase-like 12); 1,3-beta-glucan synthase/ transferase, transferring glycosyl groups | chr5:4110445-4121202 REVERSEnearly identical (1671) loc_os03g03610 12003.m34995 protein CALS1, putative, expressed seq=cds; coord=1:5987282..6007403:-1; parent_gene=GRMZM2G180951		127.559	17.2844	13.8407	16.9608	6.66e-16	5.11e-15	2.88362	2.7e-13	1.75e-12	3.20418	0	0
GRMZM2G458549	GRMZM2G458549_T01	Putative uncharacterized protein	3.8.1	minor CHO metabolism.galactose.galactokinases	highly similar to ( 688) AT3G06580 | Symbols: GAL1, GALK | GALK; ATP binding / galactokinase | chr3:2049141-2051867 REVERSEhighly similar to ( 858) loc_os03g61710 12003.m11051 protein galactokinase, putative, expressed seq=cds; coord=1:295450010..295457140:-1; parent_gene=GRMZM2G458549	3.69205	89.3953	37.0329	32.8096	4.59771	2.15e-12	9.22e-12	1.27139	1.24e-13	8.71e-13	1.44608	1.1e-13	6.99e-13
GRMZM2G368799	GRMZM2G368799_T01	Inositol hexaphosphate kinase	3.4.2	minor CHO metabolism.myo-inositol.InsP-Kinases	moderately similar to ( 252) AT5G61760 | Symbols: ATIPK2BETA, IPK2B, IPK2BETA | ATIPK2BETA; inositol or phosphatidylinositol kinase/ inositol trisphosphate 6-kinase | chr5:24813916-24814818 REVERSEmoderately similar to ( 399) loc_os02g32370 12002.m08330 protein inositol hexaphosphate kinase, putative, expressed seq=cds; coord=5:167239137..167246354:1; parent_gene=GRMZM2G368799	0.170195	2.8781	1.37777	1.58676				1.06279	0.0734864	0.120929	0.859036	0.125387	0.191805
GRMZM2G069758	GRMZM2G069758_T01	Pyridoxal kinase	3.5	minor CHO metabolism.others	moderately similar to ( 466) AT5G37850 | Symbols: SOS4 | SOS4 (SALT OVERLY SENSITIVE 4); kinase/ pyridoxal kinase | chr5:15065621-15068783 FORWARDhighly similar to ( 539) loc_os12g40830 12012.m26961 protein pyridoxal kinase, putative, expressed seq=cds; coord=3:117076600..117087785:1; parent_gene=GRMZM2G069758	3.02116	79.9798	28.8567	17.4366	4.72646	2.96e-09	1.05e-08	1.47073	3.25e-13	2.07e-12	2.19752	0	0
GRMZM2G126062	GRMZM2G126062_T01	Putative uncharacterized protein	3.5	minor CHO metabolism.others	moderately similar to ( 316) AT1G59960 | Symbols: | aldo/keto reductase, putative | chr1:22071410-22073067 REVERSEmoderately similar to ( 332) NADO1_ORYSA Probable NAD(P)H-dependent oxidoreductase 1 (EC 1.1.1.-) - Oryza sativa (Rice)moderately similar to ( 464) loc_os04g37490 12004.m08738 protein NAD(P)H-dependent oxidoreductase, putative, expressed seq=cds; coord=2:44795877..44798393:-1; parent_…		34.1147	1.95082	0.432527	15.0581	6.66e-16	6.73e-15	4.12824	7.85e-08	3.01e-07	6.30146	6.87e-05	0.000187553
GRMZM2G001363	GRMZM2G001363_T01	TSA: Zea mays contig30208, mRNA sequence	3.5	minor CHO metabolism.others	weakly similar to ( 142) AT5G52190 | Symbols: | sugar isomerase (SIS) domain-containing protein | chr5:21201817-21202443 REVERSEmoderately similar to ( 243) loc_os04g48020 12004.m09742 protein 6-phospho 3-hexuloisomerase, putative, expressed seq=cds; coord=10:137101013..137101932:-1; parent_gene=GRMZM2G001363		6.18128	3.10846		12.5937	1.25e-07	3.84e-07	0.991704	0.0466338	0.0806329	12.5937	1.64e-08	6.6e-08
GRMZM2G165919	GRMZM2G165919_T01	Galactinol synthase 3	3.1.1.2	minor CHO metabolism.raffinose family.galactinol synthases.putative	highly similar to ( 506) AT2G47180 | Symbols: AtGolS1 | AtGolS1 (Arabidopsis thaliana galactinol synthase 1); transferase, transferring glycosyl groups / transferase, transferring hexosyl groups | chr2:19369049-19370372 REVERSEhighly similar to ( 588) loc_os03g20120 12003.m07424 protein galactinol synthase 3, putative, expressed seq=cds; coord=1:51534145..51536353:1; parent_gene=GRMZM2G165919		36.5567	12.7974	2.91077	15.1578	6.66e-16	4.3e-15	1.51428	1.71e-13	1.16e-12	3.65066	3.29e-10	1.52e-09
GRMZM2G074743	GRMZM2G074743_T02	Alternative oxidase	9.4	mitochondrial electron transport / ATP synthesis.alternative oxidase	moderately similar to ( 388) AT3G22370 | Symbols: AOX1A, ATAOX1A | AOX1A (ALTERNATIVE OXIDASE 1A); alternative oxidase | chr3:7906890-7908416 FORWARDmoderately similar to ( 375) AOX2_TOBAC Alternative oxidase 2, mitochondrial precursor (EC 1.-.-.-) - Nicotiana tabacum (Common tobacco)moderately similar to ( 466) loc_os04g51160 12004.m10012 protein transposon protein, putative, unclassified, expre…		9.53517	1.91803	0.288904	13.219	6.66e-16	4.52e-15	2.31363	7.07e-07	2.45e-06	5.0446	0.000138587	0.000359208
GRMZM2G130230	GRMZM2G130230_T01	Glucose-6-phosphate 1-dehydrogenase	7.1.1	OPP.oxidative PP.G6PD	highly similar to ( 775) AT5G40760 | Symbols: G6PD6 | G6PD6 (GLUCOSE-6-PHOSPHATE DEHYDROGENASE 6); glucose-6-phosphate dehydrogenase | chr5:16311284-16314556 FORWARDhighly similar to ( 788) G6PD_SOLTU Glucose-6-phosphate 1-dehydrogenase, cytoplasmic isoform (EC 1.1.1.49) (G6PD) - Solanum tuberosum (Potato)highly similar to ( 865) loc_os02g38840 12002.m77828 protein glucose-6-phosphate 1-dehydroge…		110.729	52.6296	52.2386	16.7567	6.66e-16	9.12e-15	1.07309	9.91e-13	5.72e-12	1.08384	0	0
GRMZM2G057093	GRMZM2G057093_T01	TSA: Zea mays contig09874, mRNA sequence	1.3.13	PS.calvin cycle.rubisco interacting	very weakly similar to (88.2) RUAP_SOYBN RuBisCO-associated protein - Glycine max (Soybean)moderately similar to ( 457) loc_os10g28050 12010.m05688 protein chitinase 2, putative, expressed seq=cds; coord=1:240756823..240757956:1; parent_gene=GRMZM2G057093		11.3973	3.29781		13.4764	6.66e-16	4.35e-15	1.78911	2.24e-06	7.36e-06	13.4764	0	0
GRMZM2G053458	GRMZM2G053458_T02	Ferredoxin-3, chloroplastic Precursor	1.1.5.2	PS.lightreaction.other electron carrier (ox/red).ferredoxin	weakly similar to ( 164) AT2G27510 | Symbols: ATFD3 | ATFD3 (ferredoxin 3); 2 iron, 2 sulfur cluster binding / electron carrier/ iron-sulfur cluster binding | chr2:11758281-11758748 REVERSEmoderately similar to ( 306) FER3_MAIZE Ferredoxin-3, chloroplast precursor (Ferredoxin III) (Fd III) - Zea mays (Maize)moderately similar to ( 253) loc_os03g61960 12003.m11075 protein ferredoxin-3, chloroplast…	39.8296	384.062	161.596	114.059	3.26943	2.67e-13	1.22e-12	1.24895	1.18e-12	6.74e-12	1.75156	1.18e-12	6.59e-12
GRMZM5G856076	GRMZM5G856076_T01	No information	8.1.5	TCA / org. transformation.TCA.2-oxoglutarate dehydrogenase	very weakly similar to (93.2) AT5G65750 | Symbols: | 2-oxoglutarate dehydrogenase E1 component, putative / oxoglutarate decarboxylase, putative / alpha-ketoglutaric dehydrogenase, putative | chr5:26304212-26307947 FORWARDvery weakly similar to (97.8) loc_os07g49520 12007.m09160 protein 2-oxoglutarate dehydrogenase E1 component, mitochondrial precursor, putative, expressed seq=cds; coord=10:984200…		11.2082	5.36545	7.30284	13.4523	9.47e-06	2.33e-05	1.06279	0.0734864	0.120915	0.618028	0.24784	0.341425
GRMZM2G010044	GRMZM2G010044_T01	Putative uncharacterized protein	8.1.3	TCA / org. transformation.TCA.aconitase	highly similar to ( 798) AT4G13430 | Symbols: IIL1 | IIL1 (ISOPROPYL MALATE ISOMERASE LARGE SUBUNIT 1); 4 iron, 4 sulfur cluster binding / hydro-lyase/ lyase | chr4:7804194-7807789 REVERSEvery weakly similar to (81.6) ACOC_CUCMA Aconitate hydratase, cytoplasmic (EC 4.2.1.3) (Citrate hydro-lyase) (Aconitase) - Cucurbita maxima (Pumpkin) (Winter squash)highly similar to ( 891) loc_os02g03260 12002.…		42.092	9.32038	7.83019	15.3613	6.66e-16	7.25e-15	2.17508	1.38e-13	9.57e-13	2.42643	0	0
GRMZM2G432128	GRMZM2G432128_T01	Putative uncharacterized protein	8.1.4	TCA / org. transformation.TCA.IDH	highly similar to ( 736) AT1G65930 | Symbols: | isocitrate dehydrogenase, putative / NADP+ isocitrate dehydrogenase, putative | chr1:24539088-24541861 FORWARDhighly similar to ( 732) IDHC_SOYBN Isocitrate dehydrogenase [NADP] (EC 1.1.1.42) (Oxalosuccinate decarboxylase) (IDH) (NADP(+)-specific ICDH) (IDP) - Glycine max (Soybean)highly similar to ( 812) loc_os01g46610 12001.m10857 protein isocitra…	1.77149	389.992	74.7963	44.7785	7.78234	3.39e-08	1.09e-07	2.38241	1.46e-12	8.23e-12	3.12257	1.11e-12	6.18e-12
GRMZM2G027627	GRMZM2G027627_T01	Putative uncharacterized protein	8.1.1.1	TCA / org. transformation.TCA.pyruvate DH.E1	highly similar to ( 582) AT1G24180 | Symbols: IAR4 | IAR4; oxidoreductase, acting on the aldehyde or oxo group of donors, disulfide as acceptor / pyruvate dehydrogenase (acetyl-transferring) | chr1:8560777-8563382 REVERSEhighly similar to ( 582) ODPA_SOLTU Pyruvate dehydrogenase E1 component subunit alpha, mitochondrial precursor (EC 1.2.4.1) (PDHE1-A) - Solanum tuberosum (Potato)highly similar t…		14.8261	0.87774	0.413543	13.8559	6.66e-16	4.27e-15	4.0782	9.64e-06	2.95e-05	5.16396	6.87e-05	0.000187068
GRMZM2G033644	GRMZM2G033644_T01	Dihydrolipoyllysine-residue acetyltransferase component of pyruvatedehydrogenase complexPutative uncharacterized protein	8.1.1.2	TCA / org. transformation.TCA.pyruvate DH.E2	highly similar to ( 514) AT3G06850 | Symbols: BCE2, LTA1, DIN3 | BCE2; acetyltransferase/ alpha-ketoacid dehydrogenase/ dihydrolipoamide branched chain acyltransferase | chr3:2158212-2160465 REVERSEhighly similar to ( 706) loc_os01g21160 12001.m150569 protein dihydrolipoyllysine-residue acetyltransferase component of pyruvatedehydrogenase complex, putative, expressed seq=cds; coord=3:57145425..57…		183.116	41.3207	18.3556	17.4824	6.66e-16	5.53e-15	2.14782	2.5e-13	1.63e-12	3.31847	0	0
GRMZM2G058675	GRMZM2G058675_T02	Aldehyde dehydrogenasePutative uncharacterized proteinRF2T cytoplasm male sterility restorer factor 2	5.1	fermentation.aldehyde dehydrogenase	highly similar to ( 855) AT1G23800 | Symbols: ALDH2B7, ALDH2B | ALDH2B7; 3-chloroallyl aldehyde dehydrogenase/ aldehyde dehydrogenase (NAD) | chr1:8412238-8414804 REVERSEmoderately similar to ( 374) BADH_SPIOL Betaine-aldehyde dehydrogenase, chloroplast precursor (EC 1.2.1.8) (BADH) - Spinacia oleracea (Spinach)highly similar to ( 972) loc_os06g15990 12006.m71425 protein aldehyde dehydrogenase, m…	1.04428	315.772	108.959	86.5619	8.24023	2.12e-06	5.7e-06	1.53511	2.74e-12	1.51e-11	1.86708	2.59e-12	1.4e-11
GRMZM2G173192	GRMZM2G173192_T01	L-lactate dehydrogenase	5.1	fermentation.LDH	moderately similar to ( 422) AT4G17260 | Symbols: | L-lactate dehydrogenase, putative | chr4:9674057-9675309 FORWARDhighly similar to ( 528) LDH_MAIZE L-lactate dehydrogenase (EC 1.1.1.27) (LDH) - Zea mays (Maize)highly similar to ( 561) loc_os02g01510 12002.m05501 protein L-lactate dehydrogenase A, putative, expressed seq=cds; coord=5:67473287..67474604:1; parent_gene=GRMZM2G173192		8.04103	2.00288	0.6291	12.9732	1.4e-13	6.59e-13	2.0053	4.9e-06	1.55e-05	3.67602	6.87e-05	0.000186835
GRMZM2G128651	GRMZM2G128651_T01	Putative uncharacterized protein	4.1.12	glycolysis.cytosolic branch.phosphoglycerate mutase	moderately similar to ( 365) AT5G64460 | Symbols: | FUNCTIONS IN: molecular_function unknown; INVOLVED IN: biological_process unknown; LOCATED IN: cellular_component unknown; EXPRESSED IN: 22 plant structures; EXPRESSED DURING: 13 growth stages; CONTAINS InterPro DOMAIN/s: Phosphoglycerate mutase (InterPro:IPR013078); BEST Arabidopsis thaliana protein match is: unknown protein (TAIR:AT1G58280.3);…	4.49248	57.5477	20.8507	26.8058	3.67917	2.54e-10	9.61e-10	1.46466	0	0	1.10221	0	0
GRMZM2G080375	GRMZM2G080375_T02	6-phosphofructokinase 2	4.3.4	glycolysis.unclear/dually targeted.phosphofructokinase (PFK)	highly similar to ( 676) AT4G26270 | Symbols: PFK3 | PFK3 (PHOSPHOFRUCTOKINASE 3); 6-phosphofructokinase | chr4:13301094-13304030 REVERSEvery weakly similar to (80.5) PFPB_RICCO Pyrophosphate--fructose 6-phosphate 1-phosphotransferase subunit beta (EC 2.7.1.90) (PFP) (6-phosphofructokinase, pyrophosphate dependent) (Pyrophosphate-dependent 6-phosphofructose-1-kinase) (PPi-PFK) - Ricinus communis …		42.2142	12.697	8.06894	15.3654	6.66e-16	6.58e-15	1.73324	0	0	2.38728	0	0
Other substance metabolism
GRMZM2G088235	GRMZM2G088235_T01	Putative uncharacterized protein	12.4	N-metabolism.misc	moderately similar to ( 301) AT1G21840 | Symbols: UREF | UREF (urease accessory protein F); nickel ion binding | chr1:7666859-7667581 FORWARDmoderately similar to ( 385) loc_os02g07150 12002.m33571 protein urease accessory protein F, putative, expressed seq=cds; coord=5:83860797..83865920:-1; parent_gene=GRMZM2G088235		5.08838	0.324779	1.32616	12.313	2.88e-13	1.32e-12	3.96968	9.19e-05	0.00024842	1.93996	6.3e-06	1.97e-05
GRMZM2G134396	GRMZM2G134396_T02	Putative uncharacterized protein	23.2	nucleotide metabolism.degradation	nearly identical (1153) AT2G38280 | Symbols: FAC1, ATAMPD | FAC1 (EMBRYONIC FACTOR1); AMP deaminase | chr2:16033767-16038793 REVERSEnearly identical (1389) AMPD_ORYSA Probable AMP deaminase (EC 3.5.4.6) - Oryza sativa (Rice)nearly identical (1389) loc_os07g49270 12007.m09136 protein AMP deaminase, putative, expressed seq=cds; coord=7:174752195..174760008:1; parent_gene=GRMZM2G134396	10.7911	122.41	40.8255	56.0635	3.50381	2.89e-14	1.48e-13	1.58418	4.85e-13	2.96e-12	1.12659	0	0
GRMZM2G020429	GRMZM2G020429_T01	No information	23.3.1.3	nucleotide metabolism.salvage.phosphoribosyltransferases.upp	moderately similar to ( 350) AT3G27190 | Symbols: | uracil phosphoribosyltransferase, putative / UMP pyrophosphorylase, putative / UPRTase, putative | chr3:10039504-10042917 REVERSEmoderately similar to ( 373) loc_os09g32820 12009.m06368 protein uridine/cytidine kinase-like 1, putative, expressed seq=cds; coord=1:193604458..193608053:1; parent_gene=GRMZM2G020429		29.1874	14.4491	13.3093	14.8331	6.66e-16	4.65e-15	1.01437	7.4e-08	2.85e-07	1.13291	2.17e-09	9.38e-09
GRMZM2G065030	GRMZM2G065030_T01	Putative uncharacterized protein	23.1.3	nucleotide metabolism.synthesis.PRS-PP	moderately similar to ( 484) AT2G42910 | Symbols: | ribose-phosphate pyrophosphokinase 4 / phosphoribosyl diphosphate synthetase 4 (PRS4) | chr2:17856396-17858394 FORWARDhighly similar to ( 557) KPRS4_ORYSA Ribose-phosphate pyrophosphokinase 4 (EC 2.7.6.1) (Phosphoribosyl pyrophosphate synthetase 4) - Oryza sativa (Rice)highly similar to ( 557) loc_os02g48390 12002.m33837 protein ribose-phosphate…		6.22426	1.71375	1.02763	12.6037	2.18e-11	8.85e-11	1.86074	6.49e-05	0.000178915	2.59858	1.95e-05	5.7e-05
GRMZM2G471814	GRMZM2G471814_T01	No information	23.1.3	nucleotide metabolism.synthesis.PRS-PP	moderately similar to ( 297) AT2G44530 | Symbols: | ribose-phosphate pyrophosphokinase, putative / phosphoribosyl diphosphate synthetase, putative | chr2:18383732-18385974 FORWARDmoderately similar to ( 313) KPRS1_SPIOL Ribose-phosphate pyrophosphokinase 1 (EC 2.7.6.1) (Phosphoribosyl pyrophosphate synthetase 1) - Spinacia oleracea (Spinach)moderately similar to ( 302) loc_os02g03540 12002.m05704…	0.223352	5.1934	0.401796	0.189304	4.53929	0.000572224	0.000879941	3.69214	0.000135749	0.000356324	4.7779	0.00055541	0.0013099
GRMZM2G018238	GRMZM2G018238_T01	Full-length cDNA clone ZM_BFc0081O03	23.1.2.1	nucleotide metabolism.synthesis.purine.amidophosphoribosyltransferase	highly similar to ( 595) AT2G16570 | Symbols: ATASE, ATASE1 | ATASE1 (GLN PHOSPHORIBOSYL PYROPHOSPHATE AMIDOTRANSFERASE 1); amidophosphoribosyltransferase | chr2:7180424-7182124 REVERSEhighly similar to ( 574) PUR1_SOYBN Amidophosphoribosyltransferase, chloroplast precursor (EC 2.4.2.14) (Glutamine phosphoribosylpyrophosphate amidotransferase) (ATASE) (GPAT) - Glycine max (Soybean)highly similar …	1.82788	16.872	3.72668	3.30505	3.20639	1.13e-07	3.51e-07	2.17867	5.61e-12	3.02e-11	2.35189	3.79e-11	1.88e-10
GRMZM2G093900	GRMZM2G093900_T01	Aminotransferase y4uB	19.3	tetrapyrrole synthesis.GSA	highly similar to ( 762) AT3G22200 | Symbols: POP2, GABA-T, HER1 | POP2 (POLLEN-PISTIL INCOMPATIBILITY 2); 4-aminobutyrate transaminase/ 4-aminobutyrate:pyruvate transaminase | chr3:7835286-7838863 FORWARDvery weakly similar to (94.4) GSA_CHLRE Glutamate-1-semialdehyde 2,1-aminomutase, chloroplast precursor (EC 5.4.3.8) (GSA) (Glutamate-1-semialdehyde aminotransferase) (GSA-AT) - Chlamydomonas re…		173.478	23.4159	40.5672	17.4044	6.66e-16	8.32e-15	2.88919	3.25e-13	2.07e-12	2.09637	1e-12	5.64e-12
GRMZM2G149952	GRMZM2G149952_T01	Putative uncharacterized protein	14.1	S-assimilation.ATPS	highly similar to ( 645) AT4G14680 | Symbols: APS3 | APS3; sulfate adenylyltransferase (ATP) | chr4:8413443-8415311 REVERSEhighly similar to ( 748) loc_os03g53230 12003.m10296 protein bifunctional 3-phosphoadenosine 5-phosphosulfate synthetase, putative, expressed seq=cds; coord=1:275090703..275094517:-1; parent_gene=GRMZM2G149952	14.7789	156.614	26.1157	9.75475	3.40561	2.3e-13	1.07e-12	2.58423	7.73e-14	5.66e-13	4.00497	0	0
GRMZM2G051270	GRMZM2G051270_T01	Putative uncharacterized protein	14.1	S-assimilation.ATPS	highly similar to ( 648) AT4G14680 | Symbols: APS3 | APS3; sulfate adenylyltransferase (ATP) | chr4:8413443-8415311 REVERSEhighly similar to ( 767) loc_os03g53230 12003.m10296 protein bifunctional 3-phosphoadenosine 5-phosphosulfate synthetase, putative, expressed seq=cds; coord=5:7702248..7706223:1; parent_gene=GRMZM2G051270	2.82244	183.913	40.0672	10.2968	6.02594	8.68e-10	3.16e-09	2.19853	4.88e-15	4.06e-14	4.15875	0	0
GRMZM2G090338	GRMZM2G090338_T01	Ferredoxin-sulfite reductase Precursor	14.3	S-assimilation.sulfite redox	highly similar to ( 895) AT5G04590 | Symbols: SIR | SIR; sulfite reductase (ferredoxin)/ sulfite reductase | chr5:1319404-1322298 FORWARDweakly similar to ( 102) NIR_ORYSA Ferredoxin--nitrite reductase, chloroplast precursor (EC 1.7.7.1) - Oryza sativa (Rice)nearly identical (1117) loc_os05g42350 12005.m08408 protein sulfite reductase, putative, expressed seq=cds; coord=6:157023426..157028246:-1;…	0.909559	276.969	133.535	85.3137	8.25034	3.73e-06	9.68e-06	1.0525	3.34e-12	1.83e-11	1.69887	3.7e-13	2.19e-12
AC218900.3	AC218900.3_FGT001	Gibberellin receptor GID1L2	24	Biodegradation of Xenobiotics	moderately similar to ( 258) AT1G47480 | Symbols: | hydrolase | chr1:17417623-17419296 FORWARDweakly similar to ( 122) GID1_ORYSA Gibberellin receptor GID1 (EC 3.-.-.-) (Gibberellin-insensitive dwarf protein 1) (Protein GIBBERELLIN INSENSITIVE DWARF1) - Oryza sativa (Rice)highly similar to ( 510) loc_os08g37060 12008.m07693 protein gibberellin receptor GID1L2, putative, expressed seq=cds; coord=1…		17.075	4.91833	3.79186	14.0596	6.66e-16	9.57e-15	1.79565	6.3e-08	2.44e-07	2.17091	7.27e-08	2.76e-07
GRMZM2G133836	GRMZM2G133836_T01	Gibberellin receptor GID1L2	24	Biodegradation of Xenobiotics	moderately similar to ( 211) AT3G48690 | Symbols: ATCXE12, CXE12 | CXE12; carboxylesterase | chr3:18037186-18038160 REVERSEvery weakly similar to (98.2) GID1_ORYSA Gibberellin receptor GID1 (EC 3.-.-.-) (Gibberellin-insensitive dwarf protein 1) (Protein GIBBERELLIN INSENSITIVE DWARF1) - Oryza sativa (Rice)moderately similar to ( 456) loc_os09g28740 12009.m06025 protein gibberellin receptor GID1L2…		15.8988	5.77704	3.58135	13.9566	6.66e-16	4.35e-15	1.46052	4.46e-08	1.76e-07	2.15034	1.68e-09	7.3e-09
GRMZM2G124229	GRMZM2G124229_T01	Putative uncharacterized protein	24	Biodegradation of Xenobiotics	moderately similar to ( 275) AT5G06570 | Symbols: | hydrolase | chr5:2008075-2011013 REVERSEweakly similar to ( 164) GID1_ORYSA Gibberellin receptor GID1 (EC 3.-.-.-) (Gibberellin-insensitive dwarf protein 1) (Protein GIBBERELLIN INSENSITIVE DWARF1) - Oryza sativa (Rice)moderately similar to ( 429) loc_os03g57640 12003.m10679 protein gibberellin receptor GID1L2, putative, expressed seq=cds; coord…		10.8445	0.756477	0.570257	13.4047	6.66e-16	5.14e-15	3.84152	4.03e-05	0.000114692	4.2492	6.87e-05	0.000187247
GRMZM2G012546	GRMZM2G012546_T01	Hypothetical protein LOC100384704	24	Biodegradation of Xenobiotics	moderately similar to ( 238) AT5G06570 | Symbols: | hydrolase | chr5:2008075-2011013 REVERSEweakly similar to ( 113) GID1_ORYSA Gibberellin receptor GID1 (EC 3.-.-.-) (Gibberellin-insensitive dwarf protein 1) (Protein GIBBERELLIN INSENSITIVE DWARF1) - Oryza sativa (Rice)moderately similar to ( 385) loc_os07g06850 12007.m05145 protein gibberellin receptor GID1L2, putative, expressed seq=cds; coord…		11.7495	2.3727	0.159698	13.5203	6.66e-16	3.85e-15	2.308	4.1e-07	1.46e-06	6.20111	0.000555186	0.00131286
GRMZM2G128219	GRMZM2G128219_T01	Gibberellin receptor GID1L2	24	Biodegradation of Xenobiotics	moderately similar to ( 213) AT1G47480 | Symbols: | hydrolase | chr1:17417623-17419296 FORWARDvery weakly similar to (82.8) GID1_ORYSA Gibberellin receptor GID1 (EC 3.-.-.-) (Gibberellin-insensitive dwarf protein 1) (Protein GIBBERELLIN INSENSITIVE DWARF1) - Oryza sativa (Rice)moderately similar to ( 431) loc_os02g35940 12002.m08682 protein gibberellin receptor GID1L2, putative, expressed seq=cds…		9.00116	2.33139	1.09842	13.1359	4.22e-15	2.25e-14	1.94892	1.88e-06	6.25e-06	3.03467	1.89e-05	5.56e-05
GRMZM2G301932	GRMZM2G301932_T01	Gibberellin receptor GID1L2	24	Biodegradation of Xenobiotics	moderately similar to ( 268) AT5G23530 | Symbols: AtCXE18 | AtCXE18 (Arabidopsis thaliana carboxyesterase 18); carboxylesterase | chr5:7933366-7934373 REVERSEmoderately similar to ( 201) GID1_ORYSA Gibberellin receptor GID1 (EC 3.-.-.-) (Gibberellin-insensitive dwarf protein 1) (Protein GIBBERELLIN INSENSITIVE DWARF1) - Oryza sativa (Rice)moderately similar to ( 415) loc_os07g44890 12007.m08710 p…		7.66928	1.78004		12.9049	1.64e-14	8.53e-14	2.10718	1.93e-06	6.41e-06	12.9049	0	0
GRMZM2G065471	GRMZM2G065471_T01	No information	24	Biodegradation of Xenobiotics	moderately similar to ( 215) AT5G06570 | Symbols: | hydrolase | chr5:2008075-2011013 REVERSEweakly similar to ( 128) GID1_ORYSA Gibberellin receptor GID1 (EC 3.-.-.-) (Gibberellin-insensitive dwarf protein 1) (Protein GIBBERELLIN INSENSITIVE DWARF1) - Oryza sativa (Rice)moderately similar to ( 362) loc_os01g06060 12001.m07237 protein gibberellin receptor GID1L2, putative, expressed seq=cds; coord…	0.747922	4.54531	0.336366	0.475432	2.60342	0.000152587	0.000273057	3.75627	0.000134112	0.000352279	3.25707	0.000103013	0.000272113
GRMZM2G027336	GRMZM2G027336_T01	Glyoxal oxidase	24	Biodegradation of Xenobiotics	moderately similar to ( 488) AT1G14430 | Symbols: | glyoxal oxidase-related | chr1:4934359-4937021 FORWARDhighly similar to ( 838) loc_os11g06870 12011.m04884 protein glyoxal oxidase, putative seq=cds; coord=4:204295929..204297808:1; parent_gene=GRMZM2G027336		3.29987	0.46805	1.87442	11.6882	2.96e-08	9.68e-08	2.81767	7.9e-05	0.000215438	0.815967	0.0720672	0.117512
GRMZM2G028110	GRMZM2G028110_T01	Lactoylglutathione lyase	24.2	Biodegradation of Xenobiotics.lactoylglutathione lyase	moderately similar to ( 212) AT1G80160 | Symbols: | lactoylglutathione lyase family protein / glyoxalase I family protein | chr1:30151280-30151930 FORWARDmoderately similar to ( 256) loc_os05g07940 12005.m27715 protein lactoylglutathione lyase, putative, expressed seq=cds; coord=6:128580828..128583987:-1; parent_gene=GRMZM2G028110		44.2931	3.28622	2.18582	15.4348	6.66e-16	6.19e-15	3.75258	7.85e-08	3.01e-07	4.34084	1.65e-06	5.48e-06
GRMZM2G365810	GRMZM2G365810_T01	No information	25	C1-metabolism	very weakly similar to (99.4) AT5G14780 | Symbols: FDH | FDH (FORMATE DEHYDROGENASE); NAD or NADH binding / binding / catalytic/ cofactor binding / oxidoreductase, acting on the CH-OH group of donors, NAD or NADP as acceptor | chr5:4777043-4779190 FORWARDweakly similar to ( 107) FDH2_ORYSA Formate dehydrogenase 2, mitochondrial precursor (EC 1.2.1.2) (NAD-dependent formate dehydrogenase 2) (FDH 2…		5.06843	0.349735	0.988657	12.3073	2.51e-12	1.06e-11	3.8572	9.19e-05	0.000247962	2.358	8.07e-06	2.49e-05
GRMZM2G085483	GRMZM2G085483_T01	TSA: Zea mays contig32546, mRNA sequence	18	Co-factor and vitamine metabolism	moderately similar to ( 291) AT1G04640 | Symbols: LIP2 | LIP2 (LIPOYLTRANSFERASE 2); lipoyltransferase | chr1:1292541-1293248 FORWARDmoderately similar to ( 371) loc_os03g20560 12003.m07463 protein lipoate-protein ligase, putative, expressed seq=cds; coord=6:163874844..163876139:-1; parent_gene=GRMZM2G085483	6.60491	22.1392	2.54611	3.67873	1.74499	1.57e-11	6.4e-11	3.12024	2.37e-07	8.6e-07	2.58932	4.95e-09	2.08e-08
GRMZM2G163996	GRMZM2G163996_T01	Putative uncharacterized protein	18.7	Co-factor and vitamine metabolism.iron-sulphur clusters	weakly similar to ( 171) AT2G16710 | Symbols: | hesB-like domain-containing protein | chr2:7248294-7249937 FORWARDweakly similar to ( 189) loc_os01g01610 12001.m06806 protein HESB-like domain-containing protein 2, mitochondrial precursor, putative, expressed seq=cds; coord=3:31448499..31453195:1; parent_gene=GRMZM2G163996	28.1245	63.0173	19.2258	15.2558	1.16392	0	0	1.7127	3.55e-15	2.98e-14	2.04639	0	0
GRMZM2G039982	GRMZM2G039982_T01	Putative uncharacterized protein	18.11	Co-factor and vitamine metabolism.lipoic acid	moderately similar to ( 470) AT5G08415 | Symbols: | lipoic acid synthase family protein | chr5:2710983-2713101 REVERSEhighly similar to ( 567) loc_os01g56310 12001.m11787 protein lipoic acid synthetase, mitochondrial precursor, putative, expressed seq=cds; coord=8:172756064..172760063:-1; parent_gene=GRMZM2G039982		13.6132	5.04299	5.13726	13.7327	6.66e-16	6.57e-15	1.43265	1.37e-07	5.11e-07	1.40593	1.28e-07	4.76e-07
Secondary metabolism
GRMZM2G122280	GRMZM2G122280_T01	Putative uncharacterized protein	16.8.1	secondary metabolism.flavonoids.anthocyanins	moderately similar to ( 402) AT3G11180 | Symbols: | oxidoreductase, 2OG-Fe(II) oxygenase family protein | chr3:3504249-3506688 FORWARDweakly similar to ( 194) LDOX_PETHY Leucoanthocyanidin dioxygenase (EC 1.14.11.19) (LDOX) (Leucocyanidin oxygenase) (Leucoanthocyanidin hydroxylase) - Petunia hybrida (Petunia)highly similar to ( 530) loc_os01g61610 12001.m43254 protein gibberellin 20 oxidase 2, pu…		18.1988	0.143405	0.540517	14.1516	6.66e-16	3.8e-15	6.9876	0.000561208	0.00135386	5.07336	6.87e-05	0.000186871
GRMZM2G346095	GRMZM2G346095_T01	No information	16.8.2	secondary metabolism.flavonoids.chalcones	moderately similar to ( 347) AT5G13930 | Symbols: CHS, TT4, ATCHS | TT4 (TRANSPARENT TESTA 4); naringenin-chalcone synthase | chr5:4488762-4490035 FORWARDmoderately similar to ( 366) CHSY_VITVI Chalcone synthase (EC 2.3.1.74) (Naringenin-chalcone synthase) - Vitis vinifera (Grape)moderately similar to ( 429) loc_os07g31770 12007.m07444 protein chalcone synthase, putative, expressed seq=cds; coord…		2.54044	0.405375		11.3109	9.47e-06	2.34e-05	2.64775	0.000852878	0.00200107	11.3109	2.11e-06	6.94e-06
GRMZM2G155329	GRMZM2G155329_T01	Chalcone--flavonone isomerase (Chalcone isomerase)	16.8.2	secondary metabolism.flavonoids.chalcones	moderately similar to ( 253) AT3G55120 | Symbols: TT5, A11, CFI | TT5 (TRANSPARENT TESTA 5); chalcone isomerase | chr3:20430248-20431415 REVERSEmoderately similar to ( 415) CFI_MAIZE Chalcone--flavonone isomerase (EC 5.5.1.6) (Chalcone isomerase) - Zea mays (Maize)moderately similar to ( 324) loc_os03g60509 12003.m10939 protein expressed protein seq=cds; coord=1:293041177..293042705:-1; parent_ge…	11.3978	96.168	34.5788	24.724	3.0768	2.6e-14	1.33e-13	1.47567	7.24e-14	5.34e-13	1.95965	0	0
GRMZM2G382534	GRMZM2G382534_T01	Beta-carotene hydroxylase	16.1.4.6	secondary metabolism.isoprenoids.carotenoids.carotenoid beta ring hydroxylase	moderately similar to ( 301) AT4G25700 | Symbols: BETA-OHASE 1, B1, chy1 | BETA-OHASE 1 (BETA-HYDROXYLASE 1); carotene beta-ring hydroxylase | chr4:13094965-13095866 REVERSEmoderately similar to ( 349) loc_os03g03370 12003.m34991 protein beta-carotene hydroxylase, putative, expressed seq=cds; coord=9:153692212..153694576:1; parent_gene=GRMZM2G382534	0.52823	3.21019	0.118782	0.559634	2.60342	0.000152587	0.000273038	4.75627	0.00056143	0.00135205	2.5201	9.97e-05	0.000263986
GRMZM5G860137	GRMZM5G860137_T02	Acetyl-CoA acetyltransferase, cytosolic 2	16.1.2.1	secondary metabolism.isoprenoids.mevalonate pathway.acetyl-CoA C-acyltransferase	highly similar to ( 567) AT5G48230 | Symbols: EMB1276, ACAT2 | ACAT2 (ACETOACETYL-COA THIOLASE 2); acetyl-CoA C-acetyltransferase/ catalytic | chr5:19552570-19555030 REVERSEhighly similar to ( 658) loc_os01g02020 12001.m150463 protein acetyl-CoA acetyltransferase, cytosolic 2, putative, expressed seq=cds; coord=8:8281951..8288329:1; parent_gene=GRMZM5G860137		43.167	10.7921	13.0454	15.3976	6.66e-16	1.03e-14	1.99996	2.22e-14	1.77e-13	1.72639	0	0
GRMZM2G001645	GRMZM2G001645_T01	Putative uncharacterized protein	16.1.2.3	secondary metabolism.isoprenoids.mevalonate pathway.HMG-CoA reductase	highly similar to ( 668) AT1G76490 | Symbols: HMG1, HMGR1 | HMG1 (HYDROXY METHYLGLUTARYL COA REDUCTASE 1); hydroxymethylglutaryl-CoA reductase | chr1:28695801-28698206 FORWARDhighly similar to ( 778) HMDH3_ORYSA 3-hydroxy-3-methylglutaryl-coenzyme A reductase 3 (EC 1.1.1.34) (HMG-CoA reductase 3) - Oryza sativa (Rice)highly similar to ( 820) loc_os09g31970 12009.m06287 protein 3-hydroxy-3-methylg…	40.2191	198.472	35.4868	26.7835	2.30299	1.22e-13	5.8e-13	2.48358	3.59e-13	2.26e-12	2.88952	1.72e-13	1.07e-12
GRMZM2G058095	GRMZM2G058095_T01	Putative uncharacterized protein	16.1.2.3	secondary metabolism.isoprenoids.mevalonate pathway.HMG-CoA reductase	highly similar to ( 653) AT1G76490 | Symbols: HMG1, HMGR1 | HMG1 (HYDROXY METHYLGLUTARYL COA REDUCTASE 1); hydroxymethylglutaryl-CoA reductase | chr1:28695801-28698206 FORWARDhighly similar to ( 746) HMDH_MAIZE 3-hydroxy-3-methylglutaryl-coenzyme A reductase (EC 1.1.1.34) (HMG-CoA reductase) - Zea mays (Maize)highly similar to ( 775) loc_os09g31970 12009.m06287 protein 3-hydroxy-3-methylglutaryl-…	11.7925	31.3162	14.5289	8.31505	1.40904	0	0	1.10799	2.48e-13	1.62e-12	1.91311	0	0
GRMZM2G106263	GRMZM2G106263_T01	Hydroxymethylglutaryl-CoA synthase	16.1.2.2	secondary metabolism.isoprenoids.mevalonate pathway.HMG-CoA synthase	highly similar to ( 708) AT4G11820 | Symbols: MVA1 | MVA1; acetyl-CoA C-acetyltransferase/ hydroxymethylglutaryl-CoA synthase | chr4:7109124-7111901 REVERSEhighly similar to ( 833) loc_os03g02710 12003.m05811 protein hydroxymethylglutaryl-CoA synthase, putative, expressed seq=cds; coord=9:154020491..154026086:-1; parent_gene=GRMZM2G106263	5.81797	204.514	12.0167	23.5596	5.13554	5.57e-14	2.78e-13	4.08909	1.48e-13	1.02e-12	3.11781	0	0
GRMZM2G108285	GRMZM2G108285_T01	Isopentenyl pyrophosphate isomeraseIsopentenyl-diphosphate delta-isomerase IIPutative uncharacterized protein (EC 5.3.3.2)	16.1.2.7	secondary metabolism.isoprenoids.mevalonate pathway.isopentenyl pyrophosphate:dimethyllallyl pyrophosphate isomerase	moderately similar to ( 407) AT3G02780 | Symbols: IPP2, IPIAT1, IDI2 | IPP2 (ISOPENTENYL PYROPHOSPHATE:DIMETHYLALLYL PYROPHOSPHATE ISOMERASE 2); isopentenyl-diphosphate delta-isomerase | chr3:602578-604648 REVERSEmoderately similar to ( 435) loc_os07g36190 12007.m07872 protein isopentenyl-diphosphate delta-isomerase II, putative, expressed seq=cds; coord=7:155559747..155562921:1; parent_gene=GRMZ…	29.9325	382.462	126.956	100.653	3.67553	0	0	1.59099	3.26e-13	2.07e-12	1.92592	1.18e-12	6.55e-12
AC214360.3	AC214360.3_FGT001	Putative uncharacterized protein	16.1.5	secondary metabolism.isoprenoids.terpenoids	highly similar to ( 585) AT1G79460 | Symbols: GA2, KS, ATKS | GA2 (GA REQUIRING 2); ent-kaurene synthase | chr1:29890568-29894436 FORWARDhighly similar to ( 575) KSB_CUCMA Ent-kaurene synthase B, chloroplast precursor (EC 4.2.3.19) (KSB) - Cucurbita maxima (Pumpkin) (Winter squash)highly similar to ( 755) loc_os02g36220 12002.m100242 protein ent-kaurene synthase B, chloroplast precursor, putative…		64.5292	2.77757		15.9777	6.66e-16	4.13e-15	4.53806	3.32e-12	1.82e-11	15.9777	0	0
GRMZM2G067042	GRMZM2G067042_T01	No information	16.1.5	secondary metabolism.isoprenoids.terpenoids	very weakly similar to (90.9) AT2G07050 | Symbols: CAS1 | CAS1 (cycloartenol synthase 1); cycloartenol synthase | chr2:2924629-2930295 FORWARDweakly similar to ( 119) loc_os11g08569 12011.m05053 protein cycloartenol synthase, putative, expressed seq=cds; coord=6:14234221..14234458:1; parent_gene=GRMZM2G067042		1081.75	48.0636		20.0449	6.66e-16	4.15e-15	4.49227	1.04e-13	7.38e-13	20.0449	0	0
GRMZM2G010356	GRMZM2G010356_T01	Putative uncharacterized protein	16.1.5	secondary metabolism.isoprenoids.terpenoids	moderately similar to ( 260) AT1G70080 | Symbols: | terpene synthase/cyclase family protein | chr1:26394669-26397565 REVERSEmoderately similar to ( 333) DCS1_GOSHI (+)-delta-cadinene synthase (EC 4.2.3.13) (D-cadinene synthase) - Gossypium hirsutum (Upland cotton)highly similar to ( 569) loc_os03g24640 12003.m07809 protein terpene synthase 7, putative seq=cds; coord=2:112581874..112584654:1; pare…	0.254628	358.737	1.4887	0.107906	10.4603	0.000121328	0.000226128	7.91273	7.03e-07	2.44e-06	11.6989	0.000555186	0.00131581
AC205502.4	AC205502.4_FGT004	Putative uncharacterized protein	16.1.5	secondary metabolism.isoprenoids.terpenoids	moderately similar to ( 229) AT5G23960 | Symbols: ATTPS21, TPS21 | TPS21 (TERPENE SYNTHASE 21); (-)-E-beta-caryophyllene synthase/ alpha-humulene synthase | chr5:8092969-8095128 FORWARDmoderately similar to ( 275) DCS1_GOSHI (+)-delta-cadinene synthase (EC 4.2.3.13) (D-cadinene synthase) - Gossypium hirsutum (Upland cotton)moderately similar to ( 468) loc_os04g27070 12004.m07830 protein terpene s…		294.364	0.136297	0.128431	18.1672	6.66e-16	5.61e-15	11.0766	0.000561208	0.00135644	11.1624	0.000555186	0.00131768
GRMZM2G319445	GRMZM2G319445_T01	No information	16.1.5	secondary metabolism.isoprenoids.terpenoids	moderately similar to ( 248) AT1G70080 | Symbols: | terpene synthase/cyclase family protein | chr1:26394669-26397565 REVERSEmoderately similar to ( 330) DCS1_GOSHI (+)-delta-cadinene synthase (EC 4.2.3.13) (D-cadinene synthase) - Gossypium hirsutum (Upland cotton)highly similar to ( 519) loc_os03g24640 12003.m07809 protein terpene synthase 7, putative seq=cds; coord=2:111354841..111357236:-1; par…	0.141698	68.1418	1.78434		8.90958	0.000570622	0.000911578	5.25508	4.09e-07	1.45e-06	16.0563	0	0
GRMZM2G048472	GRMZM2G048472_T01	Homogentisate geranylgeranyl transferase	16.1.3.2	secondary metabolism.isoprenoids.tocopherol biosynthesis.homogentisate phytyltransferase	moderately similar to ( 449) AT2G18950 | Symbols: HPT1, TPT1, ATHPT, VTE2 | HPT1 (HOMOGENTISATE PHYTYLTRANSFERASE 1); homogentisate phytyltransferase/ prenyltransferase | chr2:8207491-8210047 FORWARDhighly similar to ( 613) loc_os06g44840 12006.m32130 protein homogentisate geranylgeranyl transferase, putative, expressed seq=cds; coord=9:107409674..107419362:-1; parent_gene=GRMZM2G048472		107.061	24.3931	17.8425	16.7081	6.66e-16	9.4e-15	2.13388	4.29e-13	2.64e-12	2.58503	2.62e-13	1.58e-12
GRMZM2G143494	GRMZM2G143494_T01	Strictosidine synthase 3	16.4.1	secondary metabolism.N misc.alkaloid-like	moderately similar to ( 217) AT3G57030 | Symbols: | strictosidine synthase family protein | chr3:21101653-21103204 REVERSEweakly similar to ( 137) STSY_CATRO Strictosidine synthase precursor (EC 4.3.3.2) - Catharanthus roseus (Rosy periwinkle) (Madagascar periwinkle)moderately similar to ( 431) loc_os09g20684 12009.m05275 protein strictosidine synthase 3 precursor, putative, expressed seq=cds; co…		13.2948	2.90941	0.152306	13.6986	6.66e-16	6.4e-15	2.19207	4.51e-08	1.77e-07	6.44775	0.000555186	0.00131922
GRMZM2G141026	GRMZM2G141026_T01	Putative uncharacterized protein	16.2	secondary metabolism.phenylpropanoids	weakly similar to ( 187) AT4G35160 | Symbols: | O-methyltransferase family 2 protein | chr4:16730989-16732808 REVERSEmoderately similar to ( 378) ZRP4_MAIZE O-methyltransferase ZRP4 (EC 2.1.1.-) (OMT) - Zea mays (Maize)moderately similar to ( 383) loc_os05g43940 12005.m08520 protein O-methyltransferase ZRP4, putative, expressed seq=cds; coord=6:158688401..158689808:-1; parent_gene=GRMZM2G141026		37.0953	16.3693		15.179	6.66e-16	9.76e-15	1.18024	1.31e-11	6.85e-11	15.179	0	0
GRMZM2G099297	GRMZM2G099297_T01	Putative uncharacterized protein	16.2	secondary metabolism.phenylpropanoids	weakly similar to ( 130) AT4G35160 | Symbols: | O-methyltransferase family 2 protein | chr4:16730989-16732808 REVERSEmoderately similar to ( 266) ZRP4_MAIZE O-methyltransferase ZRP4 (EC 2.1.1.-) (OMT) - Zea mays (Maize)moderately similar to ( 285) loc_os05g43930 12005.m08519 protein O-methyltransferase ZRP4, putative, expressed seq=cds; coord=4:171770786..171772540:1; parent_gene=GRMZM2G099297		56.4715	8.23113		15.7852	6.66e-16	7.46e-15	2.77836	0	0	15.7852	0	0
GRMZM2G107211	GRMZM2G107211_T01	Anthranilate N-benzoyltransferase protein 1	16.2	secondary metabolism.phenylpropanoids	moderately similar to ( 226) AT5G48930 | Symbols: HCT | HCT (HYDROXYCINNAMOYL-COA SHIKIMATE/QUINATE HYDROXYCINNAMOYL TRANSFERASE); quinate O-hydroxycinnamoyltransferase/ shikimate O-hydroxycinnamoyltransferase/ transferase | chr5:19836654-19838092 REVERSEweakly similar to ( 171) HCBT1_DIACA Anthranilate N-benzoyltransferase protein 1 (EC 2.3.1.144) (Anthranilate N-hydroxycinnamoyl/benzoyltransfer…		17.325	2.35907		14.0806	6.66e-16	4.38e-15	2.87657	1.36e-07	5.1e-07	14.0806	0	0
GRMZM2G035023	GRMZM2G035023_T01	Putative uncharacterized protein	16.2	secondary metabolism.phenylpropanoids	moderately similar to ( 211) AT5G07860 | Symbols: | transferase family protein | chr5:2511449-2512976 FORWARDmoderately similar to ( 439) loc_os08g01980 12008.m04346 protein expressed protein seq=cds; coord=6:3428436..3430158:-1; parent_gene=GRMZM2G035023	0.425834	8.85136	1.65977	0.36092	4.37754	7.97e-05	0.00016121	2.41492	7.04e-07	2.44e-06	4.61615	9.9e-05	0.00026334
GRMZM2G104294	GRMZM2G104294_T01	Putative uncharacterized protein	16.2	secondary metabolism.phenylpropanoids	highly similar to ( 875) AT4G30210 | Symbols: ATR2, AR2 | ATR2 (ARABIDOPSIS P450 REDUCTASE 2); NADPH-hemoprotein reductase | chr4:14796900-14800578 FORWARDhighly similar to ( 899) NCPR_CATRO NADPH--cytochrome P450 reductase (EC 1.6.2.4) (CPR) (P450R) - Catharanthus roseus (Rosy periwinkle) (Madagascar periwinkle)nearly identical (1137) loc_os04g55960 12004.m10487 protein NADPH--cytochrome P450 re…	5.76429	114.207	48.556	52.8884	4.30837	0	0	1.23393	0	0	1.11063	1.06e-12	5.95e-12
GRMZM2G362298	GRMZM2G362298_T03	Putative uncharacterized protein	16.2	secondary metabolism.phenylpropanoids	weakly similar to ( 183) AT1G31490 | Symbols: | transferase family protein | chr1:11271744-11273078 REVERSEhighly similar to ( 583) loc_os06g05790 12006.m05305 protein transferase, putative, expressed seq=cds; coord=6:73908832..73910674:1; parent_gene=GRMZM2G362298		3.0829	0.403639	0.855778	11.5901	6.99e-09	2.39e-08	2.93315	6.67e-05	0.000183564	1.84898	0.000408088	0.000992587
GRMZM2G055320	GRMZM2G055320_T01	Putative uncharacterized protein	16.2.1.3	secondary metabolism.phenylpropanoids.lignin biosynthesis.4CL	highly similar to ( 653) AT1G51680 | Symbols: 4CL1, 4CL.1, AT4CL1 | 4CL1 (4-COUMARATE:COA LIGASE 1); 4-coumarate-CoA ligase | chr1:19159080-19161464 REVERSEhighly similar to ( 681) 4CL2_SOLTU 4-coumarate--CoA ligase 2 (EC 6.2.1.12) (4CL 2) (4-coumaroyl-CoA synthase 2) - Solanum tuberosum (Potato)highly similar to ( 852) loc_os06g44620 12006.m31911 protein 4-coumarate--CoA ligase 1, putative, expr…		270.145	36.4348	15.0839	18.0434	6.66e-16	4.01e-15	2.89035	5.96e-13	3.57e-12	4.16265	1.28e-13	8.07e-13
GRMZM2G174574	GRMZM2G174574_T02	Putative uncharacterized protein	16.2.1.3	secondary metabolism.phenylpropanoids.lignin biosynthesis.4CL	highly similar to ( 557) AT4G05160 | Symbols: | 4-coumarate--CoA ligase, putative / 4-coumaroyl-CoA synthase, putative | chr4:2664451-2666547 FORWARDmoderately similar to ( 370) 4CL2_ORYSA 4-coumarate--CoA ligase 2 (EC 6.2.1.12) (4CL 2) (4-coumaroyl-CoA synthase 2) - Oryza sativa (Rice)highly similar to ( 771) loc_os03g05780 12003.m06100 protein 4-coumarate--CoA ligase 2, putative, expressed seq=…		27.5244	11.0897	7.89061	14.7484	6.66e-16	5.26e-15	1.31149	1.07e-14	8.7e-14	1.8025	0	0
GRMZM2G174732	GRMZM2G174732_T01	Putative uncharacterized protein	16.2.1.3	secondary metabolism.phenylpropanoids.lignin biosynthesis.4CL	highly similar to ( 532) AT1G51680 | Symbols: 4CL1, 4CL.1, AT4CL1 | 4CL1 (4-COUMARATE:COA LIGASE 1); 4-coumarate-CoA ligase | chr1:19159080-19161464 REVERSEhighly similar to ( 768) 4CL1_ORYSA 4-coumarate--CoA ligase 1 (EC 6.2.1.12) (4CL 1) (4-coumaroyl-CoA synthase 1) - Oryza sativa (Rice)highly similar to ( 768) loc_os08g14760 12008.m05599 protein 4-coumarate--CoA ligase 1, putative, expressed s…	1.05679	2.27921	1.14099	0.645088				0.998246	0.0793372	0.129934	1.82097	0.00487072	0.0100123
GRMZM2G147245	GRMZM2G147245_T01	Putative uncharacterized protein	16.2.1.2	secondary metabolism.phenylpropanoids.lignin biosynthesis.C4H	highly similar to ( 651) AT2G30490 | Symbols: ATC4H, C4H, CYP73A5 | C4H (CINNAMATE-4-HYDROXYLASE); trans-cinnamate 4-monooxygenase | chr2:12993861-12995683 REVERSEhighly similar to ( 655) TCMO_CATRO Trans-cinnamate 4-monooxygenase (EC 1.14.13.11) (Cinnamic acid 4-hydroxylase) (CA4H) (C4H) (P450C4H) (Cytochrome P450 73) - Catharanthus roseus (Rosy periwinkle) (Madagascar periwinkle)highly similar …		35.6789	14.2525	3.60078	15.1228	6.66e-16	4.97e-15	1.32386	1.78e-13	1.2e-12	3.30869	2.84e-12	1.53e-11
GRMZM2G302002	GRMZM2G302002_T01	No information	16.2.1.4	secondary metabolism.phenylpropanoids.lignin biosynthesis.HCT	weakly similar to ( 114) AT5G48930 | Symbols: HCT | HCT (HYDROXYCINNAMOYL-COA SHIKIMATE/QUINATE HYDROXYCINNAMOYL TRANSFERASE); quinate O-hydroxycinnamoyltransferase/ shikimate O-hydroxycinnamoyltransferase/ transferase | chr5:19836654-19838092 REVERSEvery weakly similar to (90.5) HCBT1_DIACA Anthranilate N-benzoyltransferase protein 1 (EC 2.3.1.144) (Anthranilate N-hydroxycinnamoyl/benzoyltransfe…		10.5506	2.61885	0.176266	13.365	1.33e-15	7.2e-15	2.01032	9.2e-07	3.14e-06	5.90343	0.000555186	0.00131209
GRMZM2G029048	GRMZM2G029048_T01	Putative uncharacterized protein	16.2.1.1	secondary metabolism.phenylpropanoids.lignin biosynthesis.PAL	nearly identical (1042) AT2G37040 | Symbols: pal1, ATPAL1 | pal1 (Phe ammonia lyase 1); phenylalanine ammonia-lyase | chr2:15557602-15560237 REVERSEnearly identical (1189) PAL2_ORYSA Phenylalanine ammonia-lyase (EC 4.3.1.5) - Oryza sativa (Rice)nearly identical (1288) loc_os02g41650 12002.m33781 protein phenylalanine ammonia-lyase, putative, expressed seq=cds; coord=5:186726200..186730209:-1; par…		343.365	79.9863	70.1286	18.3894	6.66e-16	4.16e-15	2.10192	7.77e-13	4.55e-12	2.29167	0	0
GRMZM2G074604	GRMZM2G074604_T01	Phenylalanine ammonia-lyase	16.2.1.1	secondary metabolism.phenylpropanoids.lignin biosynthesis.PAL	highly similar to ( 957) AT2G37040 | Symbols: pal1, ATPAL1 | pal1 (Phe ammonia lyase 1); phenylalanine ammonia-lyase | chr2:15557602-15560237 REVERSEnearly identical (1228) PAL1_ORYSA Phenylalanine ammonia-lyase (EC 4.3.1.5) - Oryza sativa (Rice)nearly identical (1228) loc_os02g41630 12002.m33418 protein phenylalanine ammonia-lyase, putative, expressed seq=cds; coord=5:186677004..186680745:-1; pa…	1.05456	1217.31	283.299	37.8378	10.1728	6.66e-07	1.91e-06	2.1033	0	0	5.00772	8.95e-13	5.06e-12
GRMZM2G063917	GRMZM2G063917_T01	Phenylalanine ammonia-lyase	16.2.1.1	secondary metabolism.phenylpropanoids.lignin biosynthesis.PAL	nearly identical (1009) AT2G37040 | Symbols: pal1, ATPAL1 | pal1 (Phe ammonia lyase 1); phenylalanine ammonia-lyase | chr2:15557602-15560237 REVERSEnearly identical (1241) PAL2_ORYSA Phenylalanine ammonia-lyase (EC 4.3.1.5) - Oryza sativa (Rice)nearly identical (1241) loc_os02g41670 12002.m09203 protein phenylalanine ammonia-lyase, putative, expressed seq=cds; coord=4:143512171..143515157:1; pare…		2.76922	1.03106	0.485778	11.4353	9.22e-11	3.57e-10	1.42536	0.00135331	0.0030801	2.51111	2.07e-05	6.06e-05
GRMZM2G169033	GRMZM2G169033_T01	Putative laccase	16.1	secondary metabolism.simple phenols	highly similar to ( 555) AT5G09360 | Symbols: LAC14 | LAC14 (laccase 14); laccase | chr5:2906426-2908658 REVERSEmoderately similar to ( 207) ASO_CUCMA L-ascorbate oxidase precursor (EC 1.10.3.3) (Ascorbase) (ASO) - Cucurbita maxima (Pumpkin) (Winter squash)highly similar to ( 750) loc_os02g51440 12002.m10178 protein laccase, putative seq=cds; coord=4:181527348..181530838:1; parent_gene=GRMZM2G169…		42.2983	0.545414		15.3683	6.66e-16	6.04e-15	6.27711	2.55e-05	7.44e-05	15.3683	0	0
GRMZM2G094375	GRMZM2G094375_T03	Full-length cDNA clone ZM_BFc0085P21	16.1	secondary metabolism.simple phenols	moderately similar to ( 308) AT3G09220 | Symbols: LAC7 | LAC7 (laccase 7); laccase | chr3:2827434-2830477 REVERSEweakly similar to ( 119) ASO_CUCSA L-ascorbate oxidase precursor (EC 1.10.3.3) (Ascorbase) (ASO) - Cucumis sativus (Cucumber)moderately similar to ( 464) loc_os12g15920 12012.m05551 protein copper ion binding protein, putative, expressed seq=cds; coord=10:12166679..12169103:-1; parent_…		3.69799	0.104904		11.8525	3.9e-10	1.46e-09	5.1396	0.00056121	0.00135364	11.8525	2.52e-11	1.26e-10
GRMZM2G127308	GRMZM2G127308_T01	Full-length cDNA clone ZM_BFb0228F10	16.5.99.1	secondary metabolism.sulfur-containing.misc.alliinase	moderately similar to ( 351) AT4G24670 | Symbols: TAR2 | TAR2 (TRYPTOPHAN AMINOTRANSFERASE RELATED 2); L-tryptophan:2-oxoglutarate aminotransferase/ L-tryptophan:pyruvate aminotransferase/ carbon-sulfur lyase | chr4:12727940-12730694 REVERSEhighly similar to ( 589) loc_os01g07500 12001.m07376 protein alliin lyase precursor, putative, expressed seq=cds; coord=8:16850861..16855009:-1; parent_gene=G…		60.5244	7.86933	9.9431	15.8852	6.66e-16	4.46e-15	2.94321	3.75e-14	2.89e-13	2.60575	0	0
GRMZM2G181135	GRMZM2G181135_T01	Putative uncharacterized protein	16.5.99.1	secondary metabolism.sulfur-containing.misc.alliinase	moderately similar to ( 345) AT1G34060 | Symbols: | alliinase family protein | chr1:12396561-12398299 REVERSEhighly similar to ( 568) loc_os01g52010 12001.m11376 protein alliin lyase precursor, putative, expressed seq=cds; coord=3:202766518..202768685:-1; parent_gene=GRMZM2G181135	1.25278	14.712	0.62602		3.55379	3.73e-06	9.7e-06	4.55464	4.03e-05	0.00011467	13.8447	0	0
GRMZM2G066578	GRMZM2G066578_T01	Putative uncharacterized protein	16.7	secondary metabolism.wax	highly similar to ( 767) AT1G02205 | Symbols: CER1 | CER1 (ECERIFERUM 1); octadecanal decarbonylase | chr1:418818-422154 FORWARDnearly identical (1098) loc_os10g33250 12010.m21915 protein CER1, putative, expressed seq=cds; coord=5:29898199..29906021:1; parent_gene=GRMZM2G066578		46.5261	1.32573	5.99629	15.5058	6.66e-16	9.77e-15	5.13318	2.37e-07	8.62e-07	2.9559	0	0
GRMZM2G075255	GRMZM2G075255_T01	Putative uncharacterized protein	16.7	secondary metabolism.wax	highly similar to ( 675) AT1G02205 | Symbols: CER1 | CER1 (ECERIFERUM 1); octadecanal decarbonylase | chr1:418818-422154 FORWARDhighly similar to ( 965) loc_os02g40784 12002.m34021 protein CER1, putative, expressed seq=cds; coord=5:185693375..185698936:-1; parent_gene=GRMZM2G075255	1.37454	244.585	16.7791	50.1786	7.47524	2.05e-07	6.17e-07	3.86559	3.05e-13	1.96e-12	2.28519	1.55e-13	9.68e-13
GRMZM2G029912	GRMZM2G029912_T01	Putative uncharacterized protein	16.7	secondary metabolism.wax	highly similar to ( 724) AT5G57800 | Symbols: FLP1, YRE, CER3, WAX2 | CER3 (ECERIFERUM 3); binding / catalytic/ iron ion binding / oxidoreductase | chr5:23420589-23423832 FORWARDhighly similar to ( 949) loc_os06g44300 12006.m08958 protein gl1 protein, putative, expressed seq=cds; coord=9:105190710..105197290:1; parent_gene=GRMZM2G029912	3.88999	1095.1	5.11381	15.0479	8.13709	1.74e-13	8.13e-13	7.74245	1.17e-13	8.26e-13	6.18536	1.15e-14	8.06e-14
Misc
GRMZM2G157027	GRMZM2G157027_T01	Putative uncharacterized protein	26.13	misc.acid and other phosphatases	highly similar to ( 861) AT5G50400 | Symbols: ATPAP27, PAP27 | PAP27 (PURPLE ACID PHOSPHATASE 27); acid phosphatase/ protein serine/threonine phosphatase | chr5:20523575-20526231 REVERSEhighly similar to ( 561) NPP_HORVU Nucleotide pyrophosphatase/phosphodiesterase (EC 3.-.-.-) (Fragments) - Hordeum vulgare (Barley)nearly identical (1070) loc_os09g32840 12009.m06370 protein nucleotide pyrophospha…		105.339	10.9303	2.50996	16.6847	6.66e-16	4.89e-15	3.26863	0	0	5.39122	1.91e-10	8.98e-10
GRMZM2G174549	GRMZM2G174549_T01	Purple acid phosphatase	26.13	misc.acid and other phosphatases	highly similar to ( 603) AT3G20500 | Symbols: ATPAP18, PAP18 | PAP18 (PURPLE ACID PHOSPHATASE 18); acid phosphatase/ protein serine/threonine phosphatase | chr3:7157926-7160244 FORWARDmoderately similar to ( 269) PPAF_SOYBN Purple acid phosphatase precursor (EC 3.1.3.2) (Manganese(II) purple acid phosphatase) - Glycine max (Soybean)highly similar to ( 754) loc_os03g37130 12003.m08825 protein purp…	3.01939	108.502	23.616	20.6955	5.16732	8.68e-10	3.17e-09	2.19988	0	0	2.39033	5.02e-13	2.92e-12
GRMZM2G106600	GRMZM2G106600_T01	Hydrolase/ protein serine/threonine phosphatase	26.13	misc.acid and other phosphatases	highly similar to ( 742) AT1G13900 | Symbols: | calcineurin-like phosphoesterase family protein | chr1:4753494-4755554 REVERSEweakly similar to ( 160) NPP_HORVU Nucleotide pyrophosphatase/phosphodiesterase (EC 3.-.-.-) (Fragments) - Hordeum vulgare (Barley)nearly identical (1072) loc_os07g02090 12007.m04683 protein hydrolase/ protein serine/threonine phosphatase, putative, expressed seq=cds; coor…		45.265	22.3881	21.694	15.4661	6.66e-16	4.29e-15	1.01566	0	0	1.0611	1.17e-13	7.41e-13
GRMZM2G138756	GRMZM2G138756_T02	Nucleotide pyrophosphatase/phosphodiesterase	26.13	misc.acid and other phosphatases	moderately similar to ( 354) AT5G50400 | Symbols: ATPAP27, PAP27 | PAP27 (PURPLE ACID PHOSPHATASE 27); acid phosphatase/ protein serine/threonine phosphatase | chr5:20523575-20526231 REVERSEmoderately similar to ( 232) NPP_HORVU Nucleotide pyrophosphatase/phosphodiesterase (EC 3.-.-.-) (Fragments) - Hordeum vulgare (Barley)nearly identical (1006) loc_os01g58640 12001.m12006 protein nucleotide pyr…		2.55241	0.493679	1.76772	11.3176	1.25e-07	3.83e-07	2.37022	0.000228822	0.000582598	0.529972	0.237538	0.329003
GRMZM2G025072	GRMZM2G025072_T01	No information	26.13	misc.acid and other phosphatases	weakly similar to ( 134) AT4G14930 | Symbols: | acid phosphatase survival protein SurE, putative | chr4:8538831-8541205 FORWARDweakly similar to ( 195) loc_os07g10460 12007.m05501 protein 5-nucleotidase surE, putative, expressed seq=cds; coord=7:17308289..17314146:-1; parent_gene=GRMZM2G025072	1.29402	7.29424	5.43169	6.58058				0.425357	0.417478	0.52705	0.148543	0.749604	0.80368
GRMZM2G050658	GRMZM2G050658_T02	Putative uncharacterized protein	26.13	misc.acid and other phosphatases	moderately similar to ( 397) AT1G15080 | Symbols: ATPAP2, ATLPP2, LPP2 | LPP2 (LIPID PHOSPHATE PHOSPHATASE 2); acid phosphatase/ phosphatidate phosphatase | chr1:5188080-5189476 FORWARDhighly similar to ( 513) loc_os09g13870 12009.m21980 protein lipid phosphate phosphatase 3, chloroplast precursor, putative, expressed seq=cds; coord=2:174476328..174482676:-1; parent_gene=GRMZM2G050658	2.59216	29.7256	14.6889	13.5116	3.51948	5.46e-09	1.9e-08	1.01698	1.32e-10	6.43e-10	1.1375	7.61e-13	4.33e-12
GRMZM2G109405	GRMZM2G109405_T01	Phosphatase DCR2	26.13	misc.acid and other phosphatases	moderately similar to ( 449) AT5G63140 | Symbols: ATPAP29, PAP29 | ATPAP29 (ARABIDOPSIS THALIANA PURPLE ACID PHOSPHATASE 29); acid phosphatase/ protein serine/threonine phosphatase | chr5:25328237-25329616 FORWARDhighly similar to ( 655) loc_os09g36290 12009.m060047 protein phosphatase DCR2, putative, expressed seq=cds; coord=7:143292623..143296263:1; parent_gene=GRMZM2G109405	1.82856	73.3193	29.2969	18.2104	5.32541	6.19e-08	1.96e-07	1.32345	7.73e-13	4.53e-12	2.00943	7.75e-14	5.02e-13
GRMZM2G125032	GRMZM2G125032_T01	Putative uncharacterized protein	26.4	misc.beta 1,3 glucan hydrolases	moderately similar to ( 290) AT4G16260 | Symbols: | catalytic/ cation binding / hydrolase, hydrolyzing O-glycosyl compounds | chr4:9200180-9201441 REVERSEmoderately similar to ( 457) E13B_HORVU Glucan endo-1,3-beta-glucosidase GII precursor (EC 3.2.1.39) ((1->3)-beta-glucan endohydrolase GII) ((1->3)-beta-glucanase isoenzyme GII) (Beta-1,3-endoglucanase GII) - Hordeum vulgare (Barley)moderately s…	0.38244	1486.27	1.71996	0.162071	11.9242	0.000121328	0.000232975	9.7551	3.46e-06	1.12e-05	13.1628	0.000555186	0.00132209
GRMZM2G057086	GRMZM2G057086_T01	Putative uncharacterized protein	26.1	misc.cytochrome P450	highly similar to ( 515) AT5G04660 | Symbols: CYP77A4 | CYP77A4; electron carrier/ heme binding / iron ion binding / monooxygenase/ oxygen binding | chr5:1336049-1337587 FORWARDmoderately similar to ( 500) C77A3_SOYBN Cytochrome P450 77A3 (EC 1.14.-.-) - Glycine max (Soybean)highly similar to ( 724) loc_os04g33370 12004.m08433 protein cytochrome P450 77A2, putative, expressed seq=cds; coord=2:587…	2.19486	16.6803	1.8802	1.68311	2.92594	2.96e-09	1.05e-08	3.14919	1.47e-08	6.03e-08	3.30894	4.25e-08	1.65e-07
GRMZM2G134703	GRMZM2G134703_T02	Putative uncharacterized protein	26.1	misc.cytochrome P450	moderately similar to ( 432) AT2G45510 | Symbols: CYP704A2 | CYP704A2; electron carrier/ heme binding / iron ion binding / monooxygenase/ oxygen binding | chr2:18753085-18754944 FORWARDvery weakly similar to (96.3) C82A1_PEA Cytochrome P450 82A1 (EC 1.14.-.-) (CYPLXXXII) (Fragment) - Pisum sativum (Garden pea)highly similar to ( 690) loc_os04g48460 12004.m35189 protein cytochrome P450 86A1, putat…		11.9033	1.38623	3.21533	13.5391	6.66e-16	4.36e-15	3.10213	7.03e-07	2.44e-06	1.88832	4.26e-11	2.1e-10
GRMZM2G085845	GRMZM2G085845_T01	Hypothetical protein LOC100279597	26.1	misc.cytochrome P450	moderately similar to ( 322) AT5G07990 | Symbols: TT7, CYP75B1, D501 | TT7 (TRANSPARENT TESTA 7); flavonoid 3-monooxygenase/ oxygen binding | chr5:2560437-2562859 FORWARDmoderately similar to ( 325) F3PH_PETHY Flavonoid 3-monooxygenase (EC 1.14.13.21) (Flavonoid 3-hydroxylase) (Cytochrome P450 75B2) - Petunia hybrida (Petunia)highly similar to ( 570) loc_os02g29960 12002.m08139 protein flavonoid …		17.9308	3.17401		14.1301	6.66e-16	6.59e-15	2.49806	4.92e-10	2.28e-09	14.1301	0	0
GRMZM5G810393	GRMZM5G810393_T01	Cytochrome P450 CYP94D27	26.1	misc.cytochrome P450	moderately similar to ( 479) AT3G56630 | Symbols: CYP94D2 | CYP94D2; electron carrier/ heme binding / iron ion binding / monooxygenase/ oxygen binding | chr3:20978953-20980512 FORWARDvery weakly similar to (83.2) C97B2_SOYBN Cytochrome P450 97B2 (EC 1.14.-.-) - Glycine max (Soybean)highly similar to ( 744) loc_os01g59020 12001.m12041 protein cytochrome P450 94A2, putative, expressed seq=cds; coor…		16.2686	3.84586	1.93276	13.9898	6.66e-16	4.63e-15	2.08071	5.11e-11	2.56e-10	3.07336	2.08e-07	7.58e-07
GRMZM2G066441	GRMZM2G066441_T01	Putative uncharacterized protein	26.1	misc.cytochrome P450	highly similar to ( 510) AT2G45510 | Symbols: CYP704A2 | CYP704A2; electron carrier/ heme binding / iron ion binding / monooxygenase/ oxygen binding | chr2:18753085-18754944 FORWARDweakly similar to ( 125) C97B1_PEA Cytochrome P450 97B1 (EC 1.14.-.-) (P450 97A2) - Pisum sativum (Garden pea)highly similar to ( 769) loc_os10g38110 12010.m21797 protein cytochrome P450 94A2, putative, expressed seq=c…		69.0525	4.78745	2.25559	16.0754	6.66e-16	4.73e-15	3.85036	3.69e-13	2.31e-12	4.93612	2.49e-08	9.86e-08
GRMZM2G179147	GRMZM2G179147_T02	Putative uncharacterized protein	26.1	misc.cytochrome P450	highly similar to ( 628) AT4G19230 | Symbols: CYP707A1 | CYP707A1; (+)-abscisic acid 8-hydroxylase/ oxygen binding | chr4:10521524-10523566 FORWARDmoderately similar to ( 229) C85A_PHAVU Cytochrome P450 85A (EC 1.14.-.-) (C6-oxidase) - Phaseolus vulgaris (Kidney bean) (French bean)highly similar to ( 802) loc_os02g47470 12002.m100328 protein cytochrome P450 90D2, putative, expressed seq=cds; coor…		26.4631	5.32141	1.0745	14.6917	6.66e-16	7.28e-15	2.3141	7.62e-14	5.59e-13	4.62225	1.65e-06	5.49e-06
GRMZM2G323830	GRMZM2G323830_T01	Full-length cDNA clone ZM_BFc0032H15	26.1	misc.cytochrome P450	moderately similar to ( 428) AT4G39490 | Symbols: CYP96A10 | CYP96A10; electron carrier/ heme binding / iron ion binding / monooxygenase | chr4:18365229-18366788 FORWARDweakly similar to ( 117) C97B2_SOYBN Cytochrome P450 97B2 (EC 1.14.-.-) - Glycine max (Soybean)highly similar to ( 689) loc_os03g04650 12003.m05993 protein cytochrome P450 86A2, putative, expressed seq=cds; coord=1:8656186..865821…		48.8173	16.3794	13.7988	15.5751	6.66e-16	4.65e-15	1.57551	2.75e-14	2.15e-13	1.82285	8.33e-14	5.37e-13
GRMZM2G012391	GRMZM2G012391_T01	Putative uncharacterized protein	26.1	misc.cytochrome P450	highly similar to ( 531) AT5G05690 | Symbols: CPD, CYP90A, CYP90, CBB3, DWF3, CYP90A1 | CPD (CONSTITUTIVE PHOTOMORPHOGENIC DWARF); electron carrier/ heme binding / iron ion binding / monooxygenase/ oxygen binding | chr5:1702907-1706348 REVERSEmoderately similar to ( 303) C90D2_ORYSA Cytochrome P450 90D2 (EC 1.14.-.-) (C6-oxidase) - Oryza sativa (Rice)highly similar to ( 764) loc_os11g04710 12011.…		190.585	31.9766	77.1432	17.5401	6.66e-16	1.03e-14	2.57535	0	0	1.30482	2.33e-12	1.27e-11
GRMZM2G015542	GRMZM2G015542_T01	Putative uncharacterized protein	26.1	misc.cytochrome P450	moderately similar to ( 348) AT3G26330 | Symbols: CYP71B37 | CYP71B37; electron carrier/ heme binding / iron ion binding / monooxygenase/ oxygen binding | chr3:9646873-9648536 REVERSEmoderately similar to ( 405) C71D8_SOYBN Cytochrome P450 71D8 (EC 1.14.-.-) (P450 CP7) - Glycine max (Soybean)highly similar to ( 779) loc_os09g10340 12009.m04299 protein cytochrome P450 71D7, putative, expressed seq…	0.503404	174.514	0.981058	0.142222	8.43741	1.9e-05	4.41e-05	7.47479	7.03e-07	2.44e-06	10.261	0.000138587	0.000358587
GRMZM2G168382	GRMZM2G168382_T01	Putative uncharacterized protein	26.1	misc.cytochrome P450	moderately similar to ( 223) AT3G26330 | Symbols: CYP71B37 | CYP71B37; electron carrier/ heme binding / iron ion binding / monooxygenase/ oxygen binding | chr3:9646873-9648536 REVERSEmoderately similar to ( 268) C71DA_SOYBN Cytochrome P450 71D10 (EC 1.14.-.-) - Glycine max (Soybean)moderately similar to ( 347) loc_os02g17760 12002.m07020 protein cytochrome P450 71D8, putative, expressed seq=cds; …		173.479	0.792529	1.28022	17.4044	6.66e-16	8.07e-15	7.77408	1.58e-05	4.74e-05	7.08223	1.65e-06	5.49e-06
GRMZM2G106650	GRMZM2G106650_T01	No information	26.1	misc.cytochrome P450	moderately similar to ( 325) AT3G48280 | Symbols: CYP71A25 | CYP71A25; electron carrier/ heme binding / iron ion binding / monooxygenase/ oxygen binding | chr3:17879594-17881164 FORWARDmoderately similar to ( 383) C71DB_LOTJA Cytochrome P450 71D11 (EC 1.14.-.-) (Fragment) - Lotus japonicusmoderately similar to ( 478) loc_os02g17760 12002.m07020 protein cytochrome P450 71D8, putative, expressed se…	0.125292	99.0524	0.563482	0.318578	9.62675	0.000570622	0.000933181	7.45768	4.03e-05	0.000114704	8.2804	9.9e-05	0.000263315
GRMZM2G349187	GRMZM2G349187_T02	Putative uncharacterized protein	26.1	misc.cytochrome P450	moderately similar to ( 245) AT3G26200 | Symbols: CYP71B22 | CYP71B22; electron carrier/ heme binding / iron ion binding / monooxygenase/ oxygen binding | chr3:9589347-9590972 FORWARDmoderately similar to ( 286) C71D9_SOYBN Cytochrome P450 71D9 (EC 1.14.-.-) (P450 CP3) - Glycine max (Soybean)moderately similar to ( 375) loc_os02g09200 12002.m06217 protein cytochrome P450 71D10, putative, expresse…		53.4854	1.06961	0.223974	15.7069	6.66e-16	5.9e-15	5.64399	5.81e-06	1.83e-05	7.89967	0.000138587	0.000359799
GRMZM2G154828	GRMZM2G154828_T01	Putative uncharacterized protein	26.1	misc.cytochrome P450	moderately similar to ( 350) AT4G37360 | Symbols: CYP81D2 | CYP81D2; electron carrier/ heme binding / iron ion binding / monooxygenase/ oxygen binding | chr4:17567124-17568858 REVERSEmoderately similar to ( 282) C93A1_SOYBN Cytochrome P450 93A1 (EC 1.14.-.-) - Glycine max (Soybean)highly similar to ( 568) loc_os03g55240 12003.m10439 protein cytochrome P450 81E1, putative, expressed seq=cds; coord…		44.0238	0.92129		15.426	6.66e-16	4.11e-15	5.57849	5.81e-06	1.83e-05	15.426	0	0
GRMZM2G154870	GRMZM2G154870_T01	No information	26.1	misc.cytochrome P450	moderately similar to ( 324) AT5G57220 | Symbols: CYP81F2 | CYP81F2; electron carrier/ heme binding / iron ion binding / monooxygenase/ oxygen binding | chr5:23187911-23189681 FORWARDmoderately similar to ( 254) F3PH_PETHY Flavonoid 3-monooxygenase (EC 1.14.13.21) (Flavonoid 3-hydroxylase) (Cytochrome P450 75B2) - Petunia hybrida (Petunia)highly similar to ( 552) loc_os03g55240 12003.m10439 prote…		23.2714	0.626734		14.5063	6.66e-16	3.8e-15	5.21456	4.03e-05	0.000114581	14.5063	0	0
GRMZM2G067591	GRMZM2G067591_T01	Hypothetical protein LOC100273457	26.1	misc.cytochrome P450	moderately similar to ( 335) AT5G25180 | Symbols: CYP71B14 | CYP71B14; electron carrier/ heme binding / iron ion binding / monooxygenase/ oxygen binding | chr5:8694630-8696221 REVERSEmoderately similar to ( 399) C71DA_SOYBN Cytochrome P450 71D10 (EC 1.14.-.-) - Glycine max (Soybean)highly similar to ( 592) loc_os04g27020 12004.m07826 protein cytochrome P450 71D10, putative seq=cds; coord=5:326149…		18.6113	1.05592		14.1839	6.66e-16	4.24e-15	4.1396	5.81e-06	1.83e-05	14.1839	0	0
GRMZM2G122654	GRMZM2G122654_T01	Putative uncharacterized protein	26.1	misc.cytochrome P450	moderately similar to ( 291) AT5G25120 | Symbols: CYP71B11 | CYP71B11; electron carrier/ heme binding / iron ion binding / monooxygenase/ oxygen binding | chr5:8662851-8664432 FORWARDmoderately similar to ( 356) C71DA_SOYBN Cytochrome P450 71D10 (EC 1.14.-.-) - Glycine max (Soybean)highly similar to ( 526) loc_os10g30390 12010.m05901 protein cytochrome P450 71D7, putative, expressed seq=cds; coor…		11.7171	0.851235	0.114587	13.5163	6.66e-16	5.35e-15	3.78291	1.58e-05	4.74e-05	6.67602	0.000555186	0.00131691
GRMZM2G106468	GRMZM2G106468_T01	Putative uncharacterized protein	26.1	misc.cytochrome P450	moderately similar to ( 459) AT2G46950 | Symbols: CYP709B2 | CYP709B2; electron carrier/ heme binding / iron ion binding / monooxygenase/ oxygen binding | chr2:19289466-19291541 REVERSEmoderately similar to ( 334) C72A1_CATRO Cytochrome P450 72A1 (EC 1.3.3.9) (CYPLXXII) (Secologanin synthase) (SLS) - Catharanthus roseus (Rosy periwinkle) (Madagascar periwinkle)highly similar to ( 662) loc_os06g09…		9.05537	0.700584	0.110026	13.1446	6.66e-16	5.33e-15	3.69214	2.55e-05	7.44e-05	6.36286	0.000555186	0.0013168
GRMZM2G065245	GRMZM2G065245_T01	Transcribed locus, moderately similar to XP_002459107.1	26.1	misc.cytochrome P450	moderately similar to ( 306) AT3G56630 | Symbols: CYP94D2 | CYP94D2; electron carrier/ heme binding / iron ion binding / monooxygenase/ oxygen binding | chr3:20978953-20980512 FORWARDhighly similar to ( 616) loc_os01g72260 12001.m13261 protein cytochrome P450 86A2, putative, expressed seq=cds; coord=3:148974035..148976002:1; parent_gene=GRMZM2G065245		8.93752	0.356537	0.335962	13.1257	6.66e-16	3.74e-15	4.64775	9.19e-05	0.000248029	4.73351	9.9e-05	0.000262946
GRMZM2G162758	GRMZM2G162758_T01	Putative uncharacterized protein	26.1	misc.cytochrome P450	highly similar to ( 682) AT5G23190 | Symbols: CYP86B1 | CYP86B1; electron carrier/ heme binding / iron ion binding / monooxygenase/ oxygen binding | chr5:7803478-7805659 REVERSEweakly similar to ( 119) C97B2_SOYBN Cytochrome P450 97B2 (EC 1.14.-.-) - Glycine max (Soybean)highly similar to ( 850) loc_os10g34480 12010.m06272 protein cytochrome P450 86A2, putative, expressed seq=cds; coord=1:2296030…	0.107693	4.6667	1.25926		5.43741	0.000570622	0.000917078	1.88982	9.36e-06	2.88e-05	12.1882	3.11e-15	2.23e-14
GRMZM2G113618	GRMZM2G113618_T01	Putative uncharacterized protein	26.1	misc.cytochrome P450	moderately similar to ( 276) AT1G13080 | Symbols: CYP71B2 | CYP71B2 (CYTOCHROME P450 71B2); electron carrier/ heme binding / iron ion binding / monooxygenase/ oxygen binding | chr1:4459493-4460807 FORWARDmoderately similar to ( 291) C71A9_SOYBN Cytochrome P450 71A9 (EC 1.14.-.-) (P450 CP1) - Glycine max (Soybean)moderately similar to ( 491) loc_os09g36080 12009.m06558 protein cytochrome P450 71A2…		4.06857	2.07749	0.435023	11.9903	3.9e-10	1.46e-09	0.969677	0.0222998	0.0412413	3.22536	6.88e-05	0.000186908
GRMZM2G079484	GRMZM2G079484_T01	No information	26.1	misc.cytochrome P450	moderately similar to ( 213) AT4G13290 | Symbols: CYP71A19 | CYP71A19; electron carrier/ heme binding / iron ion binding / monooxygenase/ oxygen binding | chr4:7740681-7742670 FORWARDmoderately similar to ( 263) C71D8_SOYBN Cytochrome P450 71D8 (EC 1.14.-.-) (P450 CP7) - Glycine max (Soybean)highly similar to ( 542) loc_os09g10340 12009.m04299 protein cytochrome P450 71D7, putative, expressed seq…	1.12335	3.90109	0.144346	0.136016				4.75627	0.00056143	0.00135216	4.84203	0.00055529	0.00130984
GRMZM2G180082	GRMZM2G180082_T01	Taxane 13-alpha-hydroxylase	26.1	misc.cytochrome P450	moderately similar to ( 300) AT5G36110 | Symbols: CYP716A1 | CYP716A1; electron carrier/ heme binding / iron ion binding / monooxygenase/ oxygen binding | chr5:14195377-14197613 FORWARDmoderately similar to ( 210) C90D2_ORYSA Cytochrome P450 90D2 (EC 1.14.-.-) (C6-oxidase) - Oryza sativa (Rice)highly similar to ( 684) loc_os07g33440 12007.m07604 protein taxane 13-alpha-hydroxylase, putative, expr…		2.88432	0.116888		11.494	2.57e-07	7.64e-07	4.62503	0.000562178	0.0013534	11.494	3.68e-08	1.44e-07
GRMZM2G130755	GRMZM2G130755_T01	Putative uncharacterized protein	26.1	misc.cytochrome P450	moderately similar to ( 327) AT1G13080 | Symbols: CYP71B2 | CYP71B2 (CYTOCHROME P450 71B2); electron carrier/ heme binding / iron ion binding / monooxygenase/ oxygen binding | chr1:4459493-4460807 FORWARDmoderately similar to ( 389) C71D8_SOYBN Cytochrome P450 71D8 (EC 1.14.-.-) (P450 CP7) - Glycine max (Soybean)highly similar to ( 542) loc_os06g30500 12006.m07593 protein cytochrome P450 71D7, pu…		2.44869	1.56294		11.2578	9.47e-06	2.33e-05	0.647749	0.238288	0.33329	11.2578	2.11e-06	6.94e-06
GRMZM2G056247	GRMZM2G056247_T02	Putative uncharacterized protein	26.1	misc.cytochrome P450	highly similar to ( 564) AT3G14690 | Symbols: CYP72A15 | CYP72A15; electron carrier/ heme binding / iron ion binding / monooxygenase/ oxygen binding | chr3:4937410-4939310 FORWARDhighly similar to ( 514) C72A1_CATRO Cytochrome P450 72A1 (EC 1.3.3.9) (CYPLXXII) (Secologanin synthase) (SLS) - Catharanthus roseus (Rosy periwinkle) (Madagascar periwinkle)highly similar to ( 810) loc_os01g43710 12001.…		81.3939	33.5432	13.3141	16.3126	6.66e-16	5.19e-15	1.2789	9.33e-15	7.64e-14	2.61197	0	0
GRMZM2G118809	GRMZM2G118809_T01	No information	26.1	misc.cytochrome P450	moderately similar to ( 323) AT5G57220 | Symbols: CYP81F2 | CYP81F2; electron carrier/ heme binding / iron ion binding / monooxygenase/ oxygen binding | chr5:23187911-23189681 FORWARDmoderately similar to ( 256) F3PH_PETHY Flavonoid 3-monooxygenase (EC 1.14.13.21) (Flavonoid 3-hydroxylase) (Cytochrome P450 75B2) - Petunia hybrida (Petunia)highly similar to ( 557) loc_os03g55240 12003.m10439 prote…		24.5965	0.6421		14.5862	6.66e-16	9.13e-15	5.25951	4.03e-05	0.000114816	14.5862	0	0
GRMZM2G066784	GRMZM2G066784_T01	No information	26.1	misc.cytochrome P450	weakly similar to ( 181) AT3G14690 | Symbols: CYP72A15 | CYP72A15; electron carrier/ heme binding / iron ion binding / monooxygenase/ oxygen binding | chr3:4937410-4939310 FORWARDweakly similar to ( 169) C72A1_CATRO Cytochrome P450 72A1 (EC 1.3.3.9) (CYPLXXII) (Secologanin synthase) (SLS) - Catharanthus roseus (Rosy periwinkle) (Madagascar periwinkle)moderately similar to ( 272) loc_os05g33600 12…		8.33838	2.36541	0.405256	13.0256	4.48e-11	1.76e-10	1.81767	0.000107072	0.000285024	4.36286	0.000138587	0.000358262
GRMZM2G087875	GRMZM2G087875_T01	Putative uncharacterized protein	26.1	misc.cytochrome P450	moderately similar to ( 357) AT4G37370 | Symbols: CYP81D8 | CYP81D8; electron carrier/ heme binding / iron ion binding / monooxygenase/ oxygen binding | chr4:17569971-17571678 REVERSEmoderately similar to ( 248) F3PH_PETHY Flavonoid 3'-monooxygenase (EC 1.14.13.21) (Flavonoid 3'-hydroxylase) (Cytochrome P450 75B2) - Petunia hybrida (Petunia)highly similar to ( 523) loc_os03g55240 12003.m10439 pro…		4.00759	1.46168	0.229555	11.9685	1.65e-09	5.92e-09	1.4551	0.00236086	0.00517156	4.12582	0.000138606	0.000358018
GRMZM2G446454	GRMZM2G446454_T01	Hypothetical protein LOC100272865	26.1	misc.cytochrome P450	moderately similar to ( 306) AT1G12740 | Symbols: CYP87A2 | CYP87A2; electron carrier/ heme binding / iron ion binding / monooxygenase/ oxygen binding | chr1:4342462-4344569 FORWARDmoderately similar to ( 320) C87A3_ORYSA Cytochrome P450 87A3 (EC 1.14.-.-) - Oryza sativa (Rice)moderately similar to ( 386) loc_os03g45619 12003.m09586 protein cytochrome P450 87A3, putative, expressed seq=cds; coord…		6.1181	1.51862	0.408853	12.5789	2.96e-08	9.69e-08	2.01032	0.000439156	0.00107832	3.90343	0.000138959	0.00035867
GRMZM2G410700	GRMZM2G410700_T01	No information	26.1	misc.cytochrome P450	weakly similar to ( 103) AT5G45340 | Symbols: CYP707A3 | CYP707A3; (+)-abscisic acid 8-hydroxylase/ oxygen binding | chr5:18369121-18370909 REVERSEweakly similar to ( 131) loc_os02g47470 12002.m100328 protein cytochrome P450 90D2, putative, expressed seq=cds; coord=1:17717470..17718999:-1; parent_gene=GRMZM2G410700		16.9558	0.588979	4.43991	14.0495	8.88e-16	4.88e-15	4.84742	0.000132496	0.00034942	1.93318	6.91e-07	2.38e-06
GRMZM5G862355	GRMZM5G862355_T01	Putative uncharacterized protein	26.1	misc.cytochrome P450	weakly similar to ( 126) AT5G32440 | Symbols: | LOCATED IN: chloroplast; EXPRESSED IN: 24 plant structures; EXPRESSED DURING: 15 growth stages; CONTAINS InterPro DOMAIN/s: Ubiquitin system component Cue (InterPro:IPR003892); Has 85 Blast hits to 85 proteins in 12 species: Archae - 0; Bacteria - 0; Metazoa - 1; Fungi - 0; Plants - 84; Viruses - 0; Other Eukaryotes - 0 (source: NCBI BLink). | chr5:…	1.81898	5.59275	1.63612	0.280309				1.77328	0.000176317	0.000456403	4.31847	0.000138588	0.000358231
GRMZM2G458082	GRMZM2G458082_T01	No information	26.24	misc.GCN5-related N-acetyltransferase	moderately similar to ( 249) AT4G37580 | Symbols: HLS1, COP3, UNS2 | HLS1 (HOOKLESS 1); N-acetyltransferase | chr4:17658932-17660564 FORWARDmoderately similar to ( 331) loc_os07g02540 12007.m04726 protein HLS1, putative, expressed seq=cds; coord=7:2292607..2293615:-1; parent_gene=GRMZM2G458082	0.272654	6.62794	0.735731	0.462181	4.60342	0.000571432	0.000880247	3.17131	0.000100065	0.000268133	3.84203	0.000139364	0.000359519
GRMZM2G148460	GRMZM2G148460_T01	Putative uncharacterized protein	26.28	misc.GDSL-motif lipase	moderately similar to ( 302) AT5G45910 | Symbols: | GDSL-motif lipase/hydrolase family protein | chr5:18620420-18622264 REVERSEweakly similar to ( 137) EST_HEVBR Esterase precursor (EC 3.1.1.-) (Early nodule-specific protein homolog) (Latex allergen Hev b 13) - Hevea brasiliensis (Para rubber tree)highly similar to ( 661) loc_os06g34070 12006.m07943 protein esterase precursor, putative, expressed…		28.9487	1.97555	2.73756	14.8212	6.66e-16	5.68e-15	3.87317	7.85e-08	3.01e-07	3.40253	1.68e-09	7.31e-09
GRMZM2G048200	GRMZM2G048200_T02	TSA: Zea mays contig32545, mRNA sequence	26.28	misc.GDSL-motif lipase	moderately similar to ( 235) AT1G09390 | Symbols: | GDSL-motif lipase/hydrolase family protein | chr1:3031264-3033415 FORWARDweakly similar to ( 183) EST_HEVBR Esterase precursor (EC 3.1.1.-) (Early nodule-specific protein homolog) (Latex allergen Hev b 13) - Hevea brasiliensis (Para rubber tree)moderately similar to ( 434) loc_os05g06710 12005.m05198 protein esterase precursor, putative, express…		17.8572	6.85113	1.40853	14.1242	6.66e-16	4.1e-15	1.38209	7.82e-10	3.58e-09	3.66424	1.65e-06	5.48e-06
GRMZM2G044947	GRMZM2G044947_T01	Putative uncharacterized protein	26.28	misc.GDSL-motif lipase	moderately similar to ( 273) AT5G45910 | Symbols: | GDSL-motif lipase/hydrolase family protein | chr5:18620420-18622264 REVERSEweakly similar to ( 123) EST_HEVBR Esterase precursor (EC 3.1.1.-) (Early nodule-specific protein homolog) (Latex allergen Hev b 13) - Hevea brasiliensis (Para rubber tree)highly similar to ( 572) loc_os05g11910 12005.m05658 protein esterase precursor, putative, expressed…		264.935	40.5684	10.9836	18.0153	6.66e-16	7.45e-15	2.70721	5.11e-13	3.11e-12	4.59222	0	0
AC212068.4	AC212068.4_FGT005	No information	26.28	misc.GDSL-motif lipase	moderately similar to ( 467) AT1G54790 | Symbols: | GDSL-motif lipase/hydrolase family protein | chr1:20441124-20443997 REVERSEmoderately similar to ( 290) EST_HEVBR Esterase precursor (EC 3.1.1.-) (Early nodule-specific protein homolog) (Latex allergen Hev b 13) - Hevea brasiliensis (Para rubber tree)highly similar to ( 649) loc_os05g33270 12005.m07559 protein esterase precursor, putative, expre…		93.7923	32.2719	36.1675	16.5172	6.66e-16	8.78e-15	1.53919	1.98e-14	1.58e-13	1.37478	0	0
GRMZM2G103937	GRMZM2G103937_T02	Putative uncharacterized protein	26.28	misc.GDSL-motif lipase	moderately similar to ( 354) AT4G26790 | Symbols: | GDSL-motif lipase/hydrolase family protein | chr4:13487859-13489149 FORWARDweakly similar to ( 172) APG_BRANA Anter-specific proline-rich protein APG (Protein CEX) (Fragment) - Brassica napus (Rape)highly similar to ( 519) loc_os02g09620 12002.m06259 protein anther-specific proline-rich protein APG, putative, expressed seq=cds; coord=5:99923617.…		86.3391	2.54403	2.2562	16.3977	6.66e-16	4.64e-15	5.08483	7.85e-08	3.01e-07	5.25805	2.08e-07	7.58e-07
GRMZM2G022402	GRMZM2G022402_T01	Putative uncharacterized protein	26.28	misc.GDSL-motif lipase	weakly similar to ( 187) AT5G55050 | Symbols: | GDSL-motif lipase/hydrolase family protein | chr5:22337745-22339741 FORWARDweakly similar to ( 130) APG_BRANA Anter-specific proline-rich protein APG (Protein CEX) (Fragment) - Brassica napus (Rape)moderately similar to ( 363) loc_os06g50940 12006.m09618 protein anther-specific proline-rich protein APG precursor, putative, expressed seq=cds; coord=8…		6.7204	1.81343	0.26289	12.7143	1.4e-13	6.62e-13	1.88982	9.36e-06	2.88e-05	4.67602	0.000138587	0.000359897
GRMZM2G400929	GRMZM2G400929_T01	No information	26.28	misc.GDSL-motif lipase	moderately similar to ( 275) AT1G28600 | Symbols: | lipase, putative | chr1:10051604-10053073 REVERSEweakly similar to ( 151) EST_HEVBR Esterase precursor (EC 3.1.1.-) (Early nodule-specific protein homolog) (Latex allergen Hev b 13) - Hevea brasiliensis (Para rubber tree)highly similar to ( 561) loc_os01g11620 12001.m07778 protein esterase precursor, putative, expressed seq=cds; coord=3:3430959.…		6.51951	2.09937	1.69561	12.6705	2.51e-12	1.06e-11	1.63481	0.000136086	0.000357111	1.94296	1.35e-05	4.04e-05
GRMZM2G087150	GRMZM2G087150_T02	Putative uncharacterized protein	26.28	misc.GDSL-motif lipase	moderately similar to ( 308) AT1G28600 | Symbols: | lipase, putative | chr1:10051604-10053073 REVERSEweakly similar to ( 172) EST_HEVBR Esterase precursor (EC 3.1.1.-) (Early nodule-specific protein homolog) (Latex allergen Hev b 13) - Hevea brasiliensis (Para rubber tree)highly similar to ( 563) loc_os01g46080 12001.m150668 protein esterase precursor, putative, expressed seq=cds; coord=3:2140033…	1.62595	365.179	16.0874	14.8145	7.81118	6.66e-07	1.89e-06	4.5046	2.29e-14	1.81e-13	4.62352	0	0
GRMZM2G079682	GRMZM2G079682_T02	N-acetylglucosaminyltransferase III	26.3	misc.gluco-, galacto- and mannosidases	highly similar to ( 584) AT1G12990 | Symbols: | glycosyl transferase family 17 protein | chr1:4433973-4435552 FORWARDhighly similar to ( 700) loc_os02g38160 12002.m08904 protein N-acetylglucosaminyltransferase III, putative, expressed seq=cds; coord=5:180406524..180409539:-1; parent_gene=GRMZM2G079682	14.6719	181.205	17.6668	19.6558	3.6265	1.03e-13	4.98e-13	3.35851	2.25e-13	1.49e-12	3.2046	2.02e-14	1.39e-13
AC234152.1	AC234152.1_FGT005	Putative uncharacterized protein	26.3	misc.gluco-, galacto- and mannosidases	highly similar to ( 778) AT1G77410 | Symbols: BGAL16 | BGAL16 (beta-galactosidase 16); beta-galactosidase/ catalytic/ cation binding / sugar binding | chr1:29088771-29093148 REVERSEhighly similar to ( 641) BGAL_ASPOF Beta-galactosidase precursor (EC 3.2.1.23) (Lactase) - Asparagus officinalis (Garden asparagus)nearly identical (1080) loc_os05g35360 12005.m07766 protein beta-galactosidase/ sugar b…		55.8568	11.3898	20.6667	15.7694	6.66e-16	5.12e-15	2.29399	6.31e-14	4.7e-13	1.43442	0	0
GRMZM5G845736	GRMZM5G845736_T01	No information	26.3	misc.gluco-, galacto- and mannosidases	moderately similar to ( 338) AT1G61820 | Symbols: BGLU46 | BGLU46 (BETA GLUCOSIDASE 46); catalytic/ cation binding / hydrolase, hydrolyzing O-glycosyl compounds | chr1:22836707-22838444 FORWARDmoderately similar to ( 251) BGLC_MAIZE Beta-glucosidase, chloroplast precursor (EC 3.2.1.21) (Gentiobiase) (Cellobiase) (Beta-D-glucoside glucohydrolase) - Zea mays (Maize)moderately similar to ( 392) loc_…		12.8785	1.82667	1.22947	13.6527	6.84e-14	3.36e-13	2.81767	1.58e-05	4.73e-05	3.38886	4.58e-05	0.000128431
GRMZM5G882852	GRMZM5G882852_T01	No information	26.3	misc.gluco-, galacto- and mannosidases	moderately similar to ( 462) AT1G61820 | Symbols: BGLU46 | BGLU46 (BETA GLUCOSIDASE 46); catalytic/ cation binding / hydrolase, hydrolyzing O-glycosyl compounds | chr1:22836707-22838444 FORWARDmoderately similar to ( 310) BGLC_MAIZE Beta-glucosidase, chloroplast precursor (EC 3.2.1.21) (Gentiobiase) (Cellobiase) (Beta-D-glucoside glucohydrolase) - Zea mays (Maize)highly similar to ( 557) loc_os04…		4.56262	1.49344	0.562901	12.1556	6.99e-09	2.4e-08	1.61122	0.00160824	0.0036233	3.01891	7.08e-05	0.000191893
GRMZM2G029243	GRMZM2G029243_T01	Full-length cDNA clone ZM_BFc0045L11	26.3	misc.gluco-, galacto- and mannosidases	nearly identical (1214) loc_os01g16310 12001.m08227 protein glycosyl hydrolases family 31 protein, expressed seq=cds; coord=8:3484527..3488480:-1; parent_gene=GRMZM2G029243	0.254319	1.43357		0.359252				10.4854	3.67e-06	1.18e-05	1.99654	0.00374218	0.00781676
GRMZM2G447632	GRMZM2G447632_T01	No information	26.9	misc.glutathione S transferases	weakly similar to ( 186) AT1G10360 | Symbols: ATGSTU18, GST29 | ATGSTU18 (GLUTATHIONE S-TRANSFERASE TAU 18); glutathione transferase | chr1:3395738-3396806 REVERSEmoderately similar to ( 207) GSTU6_ORYSA Probable glutathione S-transferase GSTU6 (EC 2.5.1.18) (28 kDa cold-induced protein) - Oryza sativa (Rice)moderately similar to ( 291) loc_os01g49710 12001.m11158 protein glutathione S-transferas…		149.918	30.6306	11.4498	17.1938	6.66e-16	4.47e-15	2.29113	6.31e-14	4.7e-13	3.71078	1.19e-13	7.53e-13
GRMZM2G434541	GRMZM2G434541_T01	No information	26.9	misc.glutathione S transferases	weakly similar to ( 122) AT1G10370 | Symbols: GST30, ATGSTU17, GST30B, ERD9 | ERD9 (EARLY-RESPONSIVE TO DEHYDRATION 9); glutathione transferase | chr1:3397274-3398273 REVERSEweakly similar to ( 126) GSTU6_ORYSA Probable glutathione S-transferase GSTU6 (EC 2.5.1.18) (28 kDa cold-induced protein) - Oryza sativa (Rice)weakly similar to ( 149) loc_os01g49710 12001.m11158 protein glutathione S-transfe…		263.001	42.2307	21.3438	18.0047	6.66e-16	7.21e-15	2.6387	2.69e-14	2.11e-13	3.62318	4.66e-14	3.11e-13
GRMZM2G032856	GRMZM2G032856_T01	Glutathione S-transferase GST 24	26.9	misc.glutathione S transferases	weakly similar to ( 192) AT3G09270 | Symbols: ATGSTU8 | ATGSTU8 (GLUTATHIONE S-TRANSFERASE TAU 8); glutathione transferase | chr3:2848407-2849226 REVERSEweakly similar to ( 200) GSTX3_TOBAC Probable glutathione S-transferase (EC 2.5.1.18) (Auxin-induced protein PCNT103) - Nicotiana tabacum (Common tobacco)moderately similar to ( 302) loc_os01g72150 12001.m13251 protein glutathione S-transferase, …		5.00865	2.77991		12.2902	6.08e-08	1.94e-07	0.849383	0.0737318	0.121271	12.2902	7.29e-09	3.03e-08
GRMZM2G056388	GRMZM2G056388_T01	Glutathione S-transferase GSTU6	26.9	misc.glutathione S transferases	weakly similar to ( 199) AT1G10370 | Symbols: GST30, ATGSTU17, GST30B, ERD9 | ERD9 (EARLY-RESPONSIVE TO DEHYDRATION 9); glutathione transferase | chr1:3397274-3398273 REVERSEmoderately similar to ( 227) GSTU6_ORYSA Probable glutathione S-transferase GSTU6 (EC 2.5.1.18) (28 kDa cold-induced protein) - Oryza sativa (Rice)moderately similar to ( 317) loc_os01g49710 12001.m11158 protein glutathione S…		4.96565	1.17387	0.221226	12.2778	2.24e-06	5.92e-06	2.08071	0.00193684	0.0043061	4.48839	0.000560002	0.00131745
GRMZM2G162486	GRMZM2G162486_T01	Putative uncharacterized protein	26.9	misc.glutathione S transferases	moderately similar to ( 300) AT5G02790 | Symbols: | In2-1 protein, putative | chr5:632877-634858 FORWARDmoderately similar to ( 339) IN21_MAIZE IN2-1 protein - Zea mays (Maize)moderately similar to ( 422) loc_os03g17470 12003.m07174 protein IN2-1 protein, putative, expressed seq=cds; coord=9:138752306..138754760:1; parent_gene=GRMZM2G162486		387.641	24.4956	14.5387	18.5644	6.66e-16	4.31e-15	3.98413	2.47e-13	1.62e-12	4.73675	6.66e-16	4.92e-15
GRMZM2G124974	GRMZM2G124974_T01	Glutathione S-transferase	26.9	misc.glutathione S transferases	moderately similar to ( 229) AT2G02380 | Symbols: ATGSTZ2 | ATGSTZ2; catalytic/ glutathione transferase | chr2:626878-628569 FORWARDmoderately similar to ( 318) GSTZ_WHEAT Glutathione S-transferase (EC 2.5.1.18) (GST class-zeta) - Triticum aestivum (Wheat)moderately similar to ( 367) loc_os12g10720 12012.m26863 protein glutathione S-transferase, putative, expressed seq=cds; coord=10:31723484..317…		49.7096	12.7854	11.6932	15.6012	6.66e-16	3.74e-15	1.95903	0	0	2.08785	0	0
AC186577.3	AC186577.3_FGT006	No information	26.18	misc.invertase/pectin methylesterase inhibitor family protein	weakly similar to ( 137) loc_os08g01670 12008.m04315 protein c/VIF2, putative, expressed seq=cds; coord=6:1996014..1996736:-1; parent_gene=AC186577.3_FG006		136.932	0.60853	1.14682	17.0631	6.66e-16	5.05e-15	7.81391	0.000132496	0.000349262	6.89967	6.87e-05	0.000187211
GRMZM2G011893	GRMZM2G011893_T02	Putative uncharacterized protein	26.1	misc.misc2	moderately similar to ( 334) AT4G25720 | Symbols: ATQC, QC, QCT | QC (GLUTAMINYL CYCLASE); catalytic/ glutaminyl-peptide cyclotransferase | chr4:13099929-13102470 REVERSEmoderately similar to ( 461) loc_os06g01410 12006.m04880 protein glutamine cyclotransferase precursor, putative, expressed seq=cds; coord=6:55385822..55392366:1; parent_gene=GRMZM2G011893	2.05678	30.4338	13.4546	13.946	3.88721	1.19e-06	3.3e-06	1.17757	1.09e-09	4.91e-09	1.12582	2.33e-09	9.99e-09
GRMZM2G048616	GRMZM2G048616_T01	Oxidoreductase	26.1	misc.misc2	moderately similar to ( 483) AT5G64250 | Symbols: | 2-nitropropane dioxygenase family / NPD family | chr5:25697623-25698945 REVERSEhighly similar to ( 561) loc_os08g37874 12008.m61970 protein oxidoreductase, putative, expressed seq=cds; coord=1:182391232..182393687:1; parent_gene=GRMZM2G048616		31.2054	10.4037	13.931	14.9295	6.66e-16	1.03e-14	1.5847	1.42e-14	1.15e-13	1.16349	5.63e-12	2.97e-11
GRMZM2G035620	GRMZM2G035620_T01	Putative uncharacterized protein	26.1	misc.misc2	moderately similar to ( 386) AT2G32520 | Symbols: | dienelactone hydrolase family protein | chr2:13805823-13807442 REVERSEmoderately similar to ( 462) loc_os01g34700 12001.m150872 protein protein usf, putative, expressed seq=cds; coord=3:228250718..228270546:-1; parent_gene=GRMZM2G035620	0.164583	2.7832	0.296075	2.09241				3.23271	0.000333482	0.000832863	0.411577	0.420784	0.515615
GRMZM2G468756	GRMZM2G468756_T01	TSA: Zea mays contig09645, mRNA sequence	26.16	misc.myrosinases-lectin-jacalin	highly similar to ( 665) AT2G37710 | Symbols: RLK | RLK (receptor lectin kinase); kinase | chr2:15814934-15816961 REVERSEmoderately similar to ( 210) PSKR_DAUCA Phytosulfokine receptor precursor (EC 2.7.11.1) (Phytosulfokine LRR receptor kinase) - Daucus carota (Carrot)nearly identical (1054) loc_os04g44900 12004.m09446 protein lectin-like receptor kinase 7, putative, expressed seq=cds; coord=10:…		37.7428	2.80024	4.4236	15.2039	6.66e-16	3.96e-15	3.75258	5.61e-12	3.02e-11	3.09291	8.53e-14	5.49e-13
GRMZM2G469175	GRMZM2G469175_T01	Putative uncharacterized protein	26.16	misc.myrosinases-lectin-jacalin	highly similar to ( 636) AT2G37710 | Symbols: RLK | RLK (receptor lectin kinase); kinase | chr2:15814934-15816961 REVERSEweakly similar to ( 200) PSKR_DAUCA Phytosulfokine receptor precursor (EC 2.7.11.1) (Phytosulfokine LRR receptor kinase) - Daucus carota (Carrot)highly similar to ( 951) loc_os07g18230 12007.m06263 protein lectin receptor-type protein kinase, putative, expressed seq=cds; coord=…		16.7529	0.191373	0.180329	14.0321	6.66e-16	1.02e-14	6.45188	0.000132496	0.000349831	6.53764	0.000138587	0.00036082
GRMZM2G093246	GRMZM2G093246_T01	Transcribed locus, moderately similar to XP_002463620.1	26.16	misc.myrosinases-lectin-jacalin	moderately similar to ( 494) AT2G37710 | Symbols: RLK | RLK (receptor lectin kinase); kinase | chr2:15814934-15816961 REVERSEweakly similar to ( 172) PSKR_DAUCA Phytosulfokine receptor precursor (EC 2.7.11.1) (Phytosulfokine LRR receptor kinase) - Daucus carota (Carrot)highly similar to ( 678) loc_os03g60810 12003.m10969 protein lectin-like receptor kinase 7, putative, expressed seq=cds; coord=1:…		4.61402	0.267728		12.1718	1.64e-14	8.54e-14	4.10718	9.19e-05	0.000248604	12.1718	0	0
GRMZM2G474153	GRMZM2G474153_T01	No information	26.16	misc.myrosinases-lectin-jacalin	moderately similar to ( 386) AT5G10530 | Symbols: | lectin protein kinase, putative | chr5:3324978-3326933 REVERSEweakly similar to ( 179) NORK_MEDTR Nodulation receptor kinase precursor (EC 2.7.11.1) (Does not make infections protein 2) (Symbiosis receptor-like kinase) (MtSYMRK) - Medicago truncatula (Barrel medic)highly similar to ( 814) loc_os04g22120 12004.m07362 protein protein kinase, putat…		13.2469	0.0997657		13.6934	6.66e-16	6.89e-15	7.05289	0.000561208	0.00135734	13.6934	0	0
GRMZM2G015136	GRMZM2G015136_T01	Putative uncharacterized protein	26.16	misc.myrosinases-lectin-jacalin	moderately similar to ( 338) AT5G10530 | Symbols: | lectin protein kinase, putative | chr5:3324978-3326933 REVERSEweakly similar to ( 183) PSKR_DAUCA Phytosulfokine receptor precursor (EC 2.7.11.1) (Phytosulfokine LRR receptor kinase) - Daucus carota (Carrot)moderately similar to ( 457) loc_os12g41540 12012.m07935 protein protein kinase, putative, expressed seq=cds; coord=2:753547..755884:-1; par…		6.19137	1.50545		12.596	6.66e-16	5.37e-15	2.04007	1.78e-07	6.57e-07	12.596	0	0
GRMZM5G820163	GRMZM5G820163_T01	Clone 1576042 mRNA sequence	26.16	misc.myrosinases-lectin-jacalin	highly similar to ( 659) AT2G37710 | Symbols: RLK | RLK (receptor lectin kinase); kinase | chr2:15814934-15816961 REVERSEweakly similar to ( 194) PSKR_DAUCA Phytosulfokine receptor precursor (EC 2.7.11.1) (Phytosulfokine LRR receptor kinase) - Daucus carota (Carrot)highly similar to ( 984) loc_os10g30530 12010.m21742 protein protein kinase, putative, expressed seq=cds; coord=1:237533065..23753543…		4.36822	0.836439	0.262723	12.0928	2.88e-13	1.31e-12	2.38471	6.15e-06	1.93e-05	4.05543	9.9e-05	0.000262726
GRMZM2G082830	GRMZM2G082830_T01	No information	26.16	misc.myrosinases-lectin-jacalin	highly similar to ( 546) AT2G37710 | Symbols: RLK | RLK (receptor lectin kinase); kinase | chr2:15814934-15816961 REVERSEmoderately similar to ( 207) PSKR_DAUCA Phytosulfokine receptor precursor (EC 2.7.11.1) (Phytosulfokine LRR receptor kinase) - Daucus carota (Carrot)highly similar to ( 634) loc_os07g03820 12007.m04852 protein lectin-like receptor kinase 7, putative, expressed seq=cds; coord=7:…		3.76883	0.553	0.312652	11.8799	8.03e-10	2.96e-09	2.76876	4.29e-05	0.000121334	3.59149	9.91e-05	0.000262632
GRMZM2G332821	GRMZM2G332821_T01	No information	26.16	misc.myrosinases-lectin-jacalin	moderately similar to ( 397) AT5G10530 | Symbols: | lectin protein kinase, putative | chr5:3324978-3326933 REVERSEweakly similar to ( 187) NORK_MEDTR Nodulation receptor kinase precursor (EC 2.7.11.1) (Does not make infections protein 2) (Symbiosis receptor-like kinase) (MtSYMRK) - Medicago truncatula (Barrel medic)highly similar to ( 766) loc_os12g41490 12012.m07930 protein receptor-like protein…		2.24507	0.434235	0.0818351	11.1325	1.25e-07	3.85e-07	2.37022	0.000228822	0.00058275	4.7779	0.00055541	0.00131001
GRMZM2G093210	GRMZM2G093210_T01	Lectin-like receptor kinase 7	26.16	misc.myrosinases-lectin-jacalin	highly similar to ( 577) AT2G37710 | Symbols: RLK | RLK (receptor lectin kinase); kinase | chr2:15814934-15816961 REVERSEweakly similar to ( 200) PSKR_DAUCA Phytosulfokine receptor precursor (EC 2.7.11.1) (Phytosulfokine LRR receptor kinase) - Daucus carota (Carrot)highly similar to ( 853) loc_os03g60810 12003.m10969 protein lectin-like receptor kinase 7, putative, expressed seq=cds; coord=1:2939…		2.31735	0.986071	0.168939	11.1783	1.25e-07	3.85e-07	1.23271	0.0178395	0.0337409	3.7779	0.000140204	0.000361489
GRMZM2G106493	GRMZM2G106493_T01	Clone 237313 mRNA sequence	26.16	misc.myrosinases-lectin-jacalin	weakly similar to ( 107) AT5G65600 | Symbols: | legume lectin family protein / protein kinase family protein | chr5:26216126-26218153 REVERSEweakly similar to ( 127) LECG_ARAHY Galactose-binding lectin precursor (Agglutinin) (PNA) - Arachis hypogaea (Peanut)moderately similar to ( 207) loc_os08g24670 12008.m06486 protein lectin-related protein precursor, putative, expressed seq=cds; coord=3:15791…		4.40607			12.1053	2.24e-06	5.97e-06	12.1053	7.75e-07	2.67e-06	12.1053	4.17e-07	1.47e-06
GRMZM2G151801	GRMZM2G151801_T01	TSA: Zea mays contig11065, mRNA sequence	26.8	misc.nitrilases, *nitrile lyases, berberine bridge enzymes, reticuline oxidases, troponine reductases	moderately similar to ( 398) AT3G29770 | Symbols: ATMES11, MES11 | MES11 (METHYL ESTERASE 11); hydrolase | chr3:11648471-11650565 FORWARDweakly similar to ( 154) PIR7A_ORYSA Probable esterase PIR7A (EC 3.1.-.-) - Oryza sativa (Rice)highly similar to ( 550) loc_os07g41230 12007.m08359 protein esterase PIR7B, putative, expressed seq=cds; coord=7:163964195..163968081:1; parent_gene=GRMZM2G151801		5.06512	2.01161	1.76012	12.3064	3.9e-10	1.46e-09	1.33225	0.0032199	0.00693053	1.52492	0.000900762	0.00205981
GRMZM2G080839	GRMZM2G080839_T01	TSA: Zea mays contig42983, mRNA sequence	26.8	misc.nitrilases, *nitrile lyases, berberine bridge enzymes, reticuline oxidases, troponine reductases	moderately similar to ( 434) AT4G20820 | Symbols: | FAD-binding domain-containing protein | chr4:11150160-11151758 FORWARDhighly similar to ( 744) loc_os06g35700 12006.m08107 protein reticuline oxidase precursor, putative, expressed seq=cds; coord=9:77151999..77153846:1; parent_gene=GRMZM2G080839		15.9458	2.97597		13.9609	6.66e-16	4.73e-15	2.42175	8.68e-10	3.95e-09	13.9609	0	0
AC203909.3	AC203909.3_FGT003	Putative uncharacterized protein	26.8	misc.nitrilases, *nitrile lyases, berberine bridge enzymes, reticuline oxidases, troponine reductases	moderately similar to ( 289) AT5G44410 | Symbols: | FAD-binding domain-containing protein | chr5:17891246-17892853 REVERSEhighly similar to ( 569) loc_os08g06170 12008.m04756 protein reticuline oxidase precursor, putative, expressed seq=cds; coord=4:32229860..32231506:1; parent_gene=AC203909.3_FG003		26.3669	1.46923	1.38444	14.6864	6.66e-16	4.5e-15	4.1656	2.05e-06	6.77e-06	4.25135	2.73e-06	8.86e-06
GRMZM2G403076	GRMZM2G403076_T01	TSA: Zea mays contig46694, mRNA sequence	26.8	misc.nitrilases, *nitrile lyases, berberine bridge enzymes, reticuline oxidases, troponine reductases	moderately similar to ( 409) AT5G44400 | Symbols: | FAD-binding domain-containing protein | chr5:17886365-17888071 REVERSEhighly similar to ( 696) loc_os06g35700 12006.m08107 protein reticuline oxidase precursor, putative, expressed seq=cds; coord=6:105434141..105436791:1; parent_gene=GRMZM2G403076		3.40118	1.07204	0.707124	11.7318	3.4e-09	1.19e-08	1.66567	0.000991878	0.00230477	2.266	5.72e-05	0.000157827
GRMZM2G041328	GRMZM2G041328_T03	Putative uncharacterized protein	26.6	misc.O-methyl transferases	highly similar to ( 679) AT3G06930 | Symbols: ATPRMT4B, PRMT4B | protein arginine N-methyltransferase family protein | chr3:2185469-2189296 REVERSEhighly similar to ( 866) loc_os07g47500 12007.m29320 protein histone-arginine methyltransferase CARM1, putative, expressed seq=cds; coord=7:172572294..172584189:1; parent_gene=GRMZM2G041328	1.21475	104.178	34.8602	42.2617	6.42225	2.96e-09	1.05e-08	1.5794	3.79e-13	2.36e-12	1.30163	0	0
GRMZM2G175797	GRMZM2G175797_T02	Putative uncharacterized protein	26.7	misc.oxidases - copper, flavone etc.	moderately similar to ( 319) AT4G16765 | Symbols: | oxidoreductase, 2OG-Fe(II) oxygenase family protein | chr4:9430467-9431791 REVERSEmoderately similar to ( 414) loc_os10g37899 12010.m06575 protein transposon protein, putative, unclassified, expressed seq=cds; coord=9:155726109..155739102:1; parent_gene=GRMZM2G175797		27.6834	5.81892	10.8325	14.7567	6.66e-16	5.29e-15	2.2502	3.18e-13	2.03e-12	1.35366	6.9e-13	3.94e-12
GRMZM2G113844	GRMZM2G113844_T01	Putative uncharacterized protein	26.7	misc.oxidases - copper, flavone etc.	moderately similar to ( 342) AT1G19250 | Symbols: FMO1 | FMO1 (FLAVIN-DEPENDENT MONOOXYGENASE 1); FAD binding / NADP or NADPH binding / electron carrier/ flavin-containing monooxygenase/ monooxygenase/ oxidoreductase | chr1:6650656-6653053 REVERSEhighly similar to ( 830) loc_os04g14690 12004.m06706 protein monooxygenase/ oxidoreductase, putative, expressed seq=cds; coord=2:105163219..105185077:1;…		29.6186	0.802023	0.215925	14.8542	6.66e-16	5.96e-15	5.20672	1.58e-05	4.74e-05	7.09983	0.000138587	0.000359832
GRMZM2G127232	GRMZM2G127232_T01	Gibberellin 20 oxidase 2	26.7	misc.oxidases - copper, flavone etc.	moderately similar to ( 276) AT1G14130 | Symbols: | 2-oxoglutarate-dependent dioxygenase, putative | chr1:4836041-4837040 REVERSEvery weakly similar to (96.3) GAO1B_WHEAT Gibberellin 20 oxidase 1-B (EC 1.14.11.-) (Gibberellin C-20 oxidase 1-B) (GA 20-oxidase 1-B) (Ta20ox1B) (TaGA20ox1-B) - Triticum aestivum (Wheat)moderately similar to ( 445) loc_os04g39980 12004.m08982 protein gibberellin 20 oxi…	0.202795	4.07239	1.64167	0.171881	4.32778	0.00058289	0.000892991	1.31071	0.0211798	0.0393595	4.5664	0.000557432	0.00131217
GRMZM2G078033	GRMZM2G078033_T01	Lysine-specific histone demethylase 1	26.7	misc.oxidases - copper, flavone etc.	highly similar to ( 562) AT2G43020 | Symbols: ATPAO2 | ATPAO2 (Polyamine oxidase 2); amine oxidase/ electron carrier/ oxidoreductase | chr2:17891945-17894440 FORWARDweakly similar to ( 122) PAO_MAIZE Polyamine oxidase precursor (EC 1.5.3.11) - Zea mays (Maize)highly similar to ( 818) loc_os04g57550 12004.m10640 protein lysine-specific histone demethylase 1, putative, expressed seq=cds; coord=2:23…	7.40508	151.063	32.3908	66.8034	4.35049	0	0	2.22149	5.11e-13	3.11e-12	1.17715	0	0
GRMZM2G162007	GRMZM2G162007_T01	Putative uncharacterized protein	26.7	misc.oxidases - copper, flavone etc.	moderately similar to ( 268) AT4G21580 | Symbols: | oxidoreductase, zinc-binding dehydrogenase family protein | chr4:11475822-11477514 FORWARDmoderately similar to ( 324) loc_os02g56180 12002.m10642 protein quinone oxidoreductase, putative, expressed seq=cds; coord=4:172834862..172837214:-1; parent_gene=GRMZM2G162007		3.77909	0.804033	2.87901	11.8838	5.29e-07	1.53e-06	2.23271	0.000647738	0.00154865	0.392468	0.389994	0.496415
GRMZM2G020523	GRMZM2G020523_T01	Putative uncharacterized protein	26.12	misc.peroxidases	moderately similar to ( 363) AT5G05340 | Symbols: | peroxidase, putative | chr5:1579142-1580819 REVERSEmoderately similar to ( 381) PER2_ORYSA Peroxidase 2 precursor (EC 1.11.1.7) - Oryza sativa (Rice)moderately similar to ( 397) loc_os07g47990 12007.m29327 protein peroxidase 2 precursor, putative, expressed seq=cds; coord=1:77258356..77350693:1; parent_gene=GRMZM2G020523		65.4617	3.01565	9.4222	15.9984	6.66e-16	9.94e-15	4.44011	2.57e-08	1.04e-07	2.79651	0	0
GRMZM2G080183	GRMZM2G080183_T01	Putative uncharacterized protein	26.12	misc.peroxidases	moderately similar to ( 328) AT2G18980 | Symbols: | peroxidase, putative | chr2:8233419-8235294 REVERSEmoderately similar to ( 201) PER2_ARAHY Cationic peroxidase 2 precursor (EC 1.11.1.7) (PNPC2) - Arachis hypogaea (Peanut)highly similar to ( 512) loc_os06g48030 12006.m32166 protein peroxidase 16 precursor, putative, expressed seq=cds; coord=5:53395987..53399077:-1; parent_gene=GRMZM2G080183		17.9844	4.9803	2.06029	14.1345	6.66e-16	6.62e-15	1.85244	3.28e-13	2.08e-12	3.12582	7.23e-08	2.76e-07
GRMZM2G048775	GRMZM2G048775_T01	Putative uncharacterized protein	26.12	misc.peroxidases	moderately similar to ( 368) AT4G37530 | Symbols: | peroxidase, putative | chr4:17634786-17636008 FORWARDmoderately similar to ( 206) PER1_ORYSA Peroxidase 1 precursor (EC 1.11.1.7) - Oryza sativa (Rice)moderately similar to ( 477) loc_os07g02440 12007.m04716 protein peroxidase 50 precursor, putative, expressed seq=cds; coord=2:235918745..235920762:1; parent_gene=GRMZM2G048775		59.5591	0.638373	1.56399	15.862	6.66e-16	3.73e-15	6.54378	4.03e-05	0.000114559	5.25102	9.9e-07	3.36e-06
GRMZM2G361475	GRMZM2G361475_T01	Putative uncharacterized protein	26.12	misc.peroxidases	weakly similar to ( 164) AT1G71695 | Symbols: | peroxidase 12 (PER12) (P12) (PRXR6) | chr1:26964359-26966557 FORWARDmoderately similar to ( 259) PER1_SORBI Cationic peroxidase SPC4 precursor (EC 1.11.1.7) (Fragment) - Sorghum bicolor (Sorghum) (Sorghum vulgare)moderately similar to ( 228) loc_os01g73220 12001.m13351 protein peroxidase 12 precursor, putative, expressed seq=cds; coord=3:146371906..…	0.175445	66.7549		0.594802	8.57171	0.000570622	0.000965978	16.0266	1.11e-15	9.65e-15	6.81032	6.87e-05	0.000187733
GRMZM2G150134	GRMZM2G150134_T01	Clone 501769 mRNA sequence	26.12	misc.peroxidases	moderately similar to ( 259) AT3G17070 | Symbols: | peroxidase, putative | chr3:5821048-5823165 FORWARDweakly similar to ( 165) PER1_ORYSA Peroxidase 1 precursor (EC 1.11.1.7) - Oryza sativa (Rice)moderately similar to ( 393) loc_os05g14260 12005.m05837 protein peroxidase 29 precursor, putative, expressed seq=cds; coord=8:110686795..110688334:1; parent_gene=GRMZM2G150134		62.1537		1.08691	15.9236	6.66e-16	4.69e-15	15.9236	1.11e-15	9.58e-15	5.83754	1.89e-05	5.57e-05
GRMZM2G042347	GRMZM2G042347_T01	TSA: Zea mays contig37120, mRNA sequence	26.12	misc.peroxidases	moderately similar to ( 298) AT5G05340 | Symbols: | peroxidase, putative | chr5:1579142-1580819 REVERSEmoderately similar to ( 325) PER1_ARAHY Cationic peroxidase 1 precursor (EC 1.11.1.7) (PNPC1) - Arachis hypogaea (Peanut)highly similar to ( 525) loc_os07g48060 12007.m09021 protein cationic peroxidase 1 precursor, putative, expressed seq=cds; coord=7:172823739..172825501:-1; parent_gene=GRMZM2G…		4.57328	2.03062	0.159453	12.159	6.08e-08	1.95e-07	1.17131	0.0199257	0.0371782	4.84203	0.00055529	0.00131016
GRMZM5G881965	GRMZM5G881965_T01	Putative uncharacterized protein	26.19	misc.plastocyanin-like	weakly similar to ( 130) AT5G07475 | Symbols: | plastocyanin-like domain-containing protein | chr5:2364827-2365536 REVERSEweakly similar to ( 107) BCP_PEA Blue copper protein precursor - Pisum sativum (Garden pea)moderately similar to ( 226) loc_os04g46120 12004.m09563 protein blue copper protein precursor, putative seq=cds; coord=2:20925116..20926430:1; parent_gene=GRMZM5G881965		5.24472	1.9129	0.200279	12.3566	2.57e-07	7.7e-07	1.4551	0.00866406	0.0173139	4.71078	0.000555672	0.00131041
GRMZM2G089400	GRMZM2G089400_T01	Lipid binding protein	26.21	misc.protease inhibitor/seed storage/lipid transfer protein (LTP) family protein	weakly similar to ( 124) loc_os06g47200 12006.m09246 protein lipid binding protein, putative, expressed seq=cds; coord=6:89065818..89068077:-1; parent_gene=GRMZM2G089400		33.1541	9.5645	12.1669	15.0169	6.66e-16	6.78e-15	1.79343	6.21e-13	3.71e-12	1.44622	1.99e-10	9.33e-10
GRMZM2G065557	GRMZM2G065557_T01	Lipid binding protein	26.21	misc.protease inhibitor/seed storage/lipid transfer protein (LTP) family protein	weakly similar to ( 139) AT5G05960 | Symbols: | protease inhibitor/seed storage/lipid transfer protein (LTP) family protein | chr5:1790256-1790694 FORWARDmoderately similar to ( 201) loc_os01g62980 12001.m43276 protein lipid binding protein, putative, expressed seq=cds; coord=3:179414637..179416401:1; parent_gene=GRMZM2G065557		46.4239	14.1101	12.5361	15.5026	6.66e-16	4.5e-15	1.71814	0	0	1.88878	0	0
GRMZM2G050915	GRMZM2G050915_T01	No information	26.22	misc.short chain dehydrogenase/reductase (SDR)	weakly similar to ( 189) AT5G02540 | Symbols: | short-chain dehydrogenase/reductase (SDR) family protein | chr5:568609-570720 FORWARDmoderately similar to ( 238) loc_os01g05840 12001.m42866 protein retinol dehydrogenase 11, putative, expressed seq=cds; coord=3:4133973..4135826:1; parent_gene=GRMZM2G050915	1.33645	6.3563	0.901572	3.96453				2.81767	0.000306076	0.000768033	0.681038	0.182376	0.263808
GRMZM2G344911	GRMZM2G344911_T01	Estradiol 17-beta-dehydrogenase 8	26.22	misc.short chain dehydrogenase/reductase (SDR)	moderately similar to ( 209) AT4G13180 | Symbols: | short-chain dehydrogenase/reductase (SDR) family protein | chr4:7657373-7658164 REVERSEweakly similar to ( 190) SDR1_PICAB Short-chain type dehydrogenase/reductase (EC 1.-.-.-) - Picea abies (Norway spruce) (Picea excelsa)moderately similar to ( 337) loc_os03g53690 12003.m10339 protein estradiol 17-beta-dehydrogenase 8, putative, expressed seq=c…		44.1641	21.3719	15.972	15.4306	6.66e-16	4.02e-15	1.04716	1.76e-10	8.47e-10	1.46733	0	0
GRMZM2G354909	GRMZM2G354909_T01	Putative uncharacterized protein	26.22	misc.short chain dehydrogenase/reductase (SDR)	moderately similar to ( 252) AT3G61220 | Symbols: | short-chain dehydrogenase/reductase (SDR) family protein | chr3:22663025-22664316 FORWARDmoderately similar to ( 418) loc_os04g44980 12004.m09452 protein carbonyl reductase 3, putative, expressed seq=cds; coord=2:23176274..23181034:-1; parent_gene=GRMZM2G354909	0.143612	5.30538	1.25418	0.709082	5.20721	0.000570622	0.000931637	2.08071	1.26e-05	3.81e-05	2.90343	2.98e-05	8.53e-05
GRMZM2G316789	GRMZM2G316789_T01	Putative uncharacterized protein	26.22	misc.short chain dehydrogenase/reductase (SDR)	moderately similar to ( 221) AT4G13180 | Symbols: | short-chain dehydrogenase/reductase (SDR) family protein | chr4:7657373-7658164 REVERSEmoderately similar to ( 206) SDR1_PICAB Short-chain type dehydrogenase/reductase (EC 1.-.-.-) - Picea abies (Norway spruce) (Picea excelsa)moderately similar to ( 344) loc_os06g08600 12006.m05579 protein versicolorin reductase, putative, expressed seq=cds; coo…		4.1793	2.13404	1.67573	12.029	5.29e-07	1.53e-06	0.969677	0.0627572	0.105213	1.31847	0.0154257	0.0291912
GRMZM2G332976	GRMZM2G332976_T01	Sex determination protein tasselseed-2	26.22	misc.short chain dehydrogenase/reductase (SDR)	moderately similar to ( 295) AT1G52340 | Symbols: ABA2, SIS4, GIN1, SDR1, ISI4, SRE1, ATABA2, ATSDR1 | ABA2 (ABA DEFICIENT 2); alcohol dehydrogenase/ oxidoreductase/ xanthoxin dehydrogenase | chr1:19489997-19491527 REVERSEmoderately similar to ( 241) TS2_MAIZE Sex determination protein tasselseed-2 - Zea mays (Maize)moderately similar to ( 412) loc_os03g59610 12003.m10858 protein sex determinatio…		2.83139	1.04588	0.534248	11.4673	4.6e-06	1.17e-05	1.4368	0.00756046	0.0153546	2.40593	0.000843558	0.0019346
GRMZM2G105991	GRMZM2G105991_T01	Putative uncharacterized protein	26.2	misc.UDP glucosyl and glucoronyl transferases	moderately similar to ( 303) AT3G16520 | Symbols: UGT88A1 | UDP-glucoronosyl/UDP-glucosyl transferase family protein | chr3:5618847-5620833 REVERSEweakly similar to ( 153) UFO3_MAIZE Anthocyanidin 3-O-glucosyltransferase (EC 2.4.1.115) (Flavonol 3-O-glucosyltransferase) (UDP-glucose flavonoid 3-O-glucosyltransferase) (Bronze-1) (Bz-W22 allele) - Zea mays (Maize)moderately similar to ( 466) loc_os…		10.5582	2.11421	1.89259	13.3661	6.66e-16	5.24e-15	2.32017	1.47e-08	6.02e-08	2.47993	4.25e-08	1.65e-07
GRMZM2G022242	GRMZM2G022242_T01	Putative uncharacterized protein	26.2	misc.UDP glucosyl and glucoronyl transferases	moderately similar to ( 239) AT5G17050 | Symbols: UGT78D2 | UGT78D2 (UDP-GLUCOSYL TRANSFERASE 78D2); UDP-glycosyltransferase/ anthocyanidin 3-O-glucosyltransferase/ quercetin 3-O-glucosyltransferase/ transferase, transferring glycosyl groups | chr5:5607828-5609392 REVERSEmoderately similar to ( 450) UFO3_MAIZE Anthocyanidin 3-O-glucosyltransferase (EC 2.4.1.115) (Flavonol 3-O-glucosyltransferase)…		15.0875	4.58572	1.60497	13.8811	6.66e-16	3.98e-15	1.71814	1.03e-10	5.03e-10	3.23274	9.9e-07	3.36e-06
GRMZM2G455075	GRMZM2G455075_T01	Anthocyanidin 5,3-O-glucosyltransferase	26.2	misc.UDP glucosyl and glucoronyl transferases	moderately similar to ( 250) AT3G21800 | Symbols: UGT71B8 | UGT71B8 (UDP-GLUCOSYL TRANSFERASE 71B8); UDP-glycosyltransferase/ quercetin 3-O-glucosyltransferase/ quercetin 4-O-glucosyltransferase/ transferase, transferring glycosyl groups | chr3:7680243-7681685 REVERSEweakly similar to ( 147) ZOX_PHAVU Zeatin O-xylosyltransferase (EC 2.4.2.40) (Zeatin O-beta-D-xylosyltransferase) - Phaseolus vulga…		67.158	4.43233	3.51709	16.0353	6.66e-16	9.81e-15	3.92142	8.12e-13	4.74e-12	4.25511	3.79e-11	1.88e-10
GRMZM2G004858	GRMZM2G004858_T01	Putative uncharacterized protein	26.2	misc.UDP glucosyl and glucoronyl transferases	moderately similar to ( 318) AT2G30150 | Symbols: | UDP-glucoronosyl/UDP-glucosyl transferase family protein | chr2:12874706-12876122 FORWARDweakly similar to ( 148) IAAG_MAIZE Indole-3-acetate beta-glucosyltransferase (EC 2.4.1.121) (IAA-Glu synthetase) ((Uridine 5-diphosphate-glucose:indol-3-ylacetyl)-beta-D-glucosyl transferase) - Zea mays (Maize)highly similar to ( 512) loc_os01g59100 12001.m…		20.6996	4.45839	4.30357	14.3373	6.66e-16	5.28e-15	2.21501	3.18e-13	2.03e-12	2.266	3.5e-13	2.08e-12
AC199541.4	AC199541.4_FGT007	Indole-3-acetate beta-glucosyltransferase	26.2	misc.UDP glucosyl and glucoronyl transferases	moderately similar to ( 318) AT1G05680 | Symbols: | UDP-glucoronosyl/UDP-glucosyl transferase family protein | chr1:1703196-1704639 REVERSEmoderately similar to ( 310) IAAG_MAIZE Indole-3-acetate beta-glucosyltransferase (EC 2.4.1.121) (IAA-Glu synthetase) ((Uridine 5-diphosphate-glucose:indol-3-ylacetyl)-beta-D-glucosyl transferase) - Zea mays (Maize)highly similar to ( 676) loc_os04g12960 12004…		89.2536	13.9078	6.55258	16.4456	6.66e-16	4.25e-15	2.68202	0	0	3.76777	7.31e-14	4.76e-13
GRMZM5G888620	GRMZM5G888620_T01	No information	26.2	misc.UDP glucosyl and glucoronyl transferases	moderately similar to ( 297) AT2G15480 | Symbols: UGT73B5 | UGT73B5 (UDP-glucosyl transferase 73B5); UDP-glucosyltransferase/ UDP-glycosyltransferase/ quercetin 3-O-glucosyltransferase/ transferase, transferring glycosyl groups | chr2:6758817-6760452 FORWARDweakly similar to ( 151) IAAG_MAIZE Indole-3-acetate beta-glucosyltransferase (EC 2.4.1.121) (IAA-Glu synthetase) ((Uridine 5-diphosphate-glu…		46.4374	10.1887	8.72793	15.503	6.66e-16	7.01e-15	2.18832	0	0	2.41158	0	0
GRMZM2G095261	GRMZM2G095261_T01	TSA: Zea mays contig62989, mRNA sequence	26.2	misc.UDP glucosyl and glucoronyl transferases	moderately similar to ( 269) AT1G07250 | Symbols: UGT71C4 | UGT71C4 (UDP-GLUCOSYL TRANSFERASE 71C4); quercetin 3-O-glucosyltransferase/ quercetin 7-O-glucosyltransferase/ transferase, transferring glycosyl groups | chr1:2225963-2227402 FORWARDweakly similar to ( 139) ZOX_PHAVU Zeatin O-xylosyltransferase (EC 2.4.2.40) (Zeatin O-beta-D-xylosyltransferase) - Phaseolus vulgaris (Kidney bean) (French…		32.5517	0.545865	0.514363	14.9904	6.66e-16	4.44e-15	5.89805	6.21e-05	0.00017157	5.9838	6.87e-05	0.000187085
GRMZM2G449019	GRMZM2G449019_T01	No information	26.2	misc.UDP glucosyl and glucoronyl transferases	moderately similar to ( 313) AT3G16520 | Symbols: UGT88A1 | UDP-glucoronosyl/UDP-glucosyl transferase family protein | chr3:5618847-5620833 REVERSEweakly similar to ( 184) ZOX_PHAVU Zeatin O-xylosyltransferase (EC 2.4.2.40) (Zeatin O-beta-D-xylosyltransferase) - Phaseolus vulgaris (Kidney bean) (French bean)highly similar to ( 595) loc_os01g53350 12001.m150707 protein anthocyanidin 5,3-O-glucosyl…		7.19887	0.427429	0.537017	12.8136	3.35e-14	1.7e-13	4.07401	9.19e-05	0.000248512	3.74473	6.87e-05	0.000187571
GRMZM2G337048	GRMZM2G337048_T01	No information	26.2	misc.UDP glucosyl and glucoronyl transferases	highly similar to ( 521) AT2G36970 | Symbols: | UDP-glucoronosyl/UDP-glucosyl transferase family protein | chr2:15529050-15530712 FORWARDmoderately similar to ( 222) IAAG_MAIZE Indole-3-acetate beta-glucosyltransferase (EC 2.4.1.121) (IAA-Glu synthetase) ((Uridine 5-diphosphate-glucose:indol-3-ylacetyl)-beta-D-glucosyl transferase) - Zea mays (Maize)highly similar to ( 791) loc_os10g30560 12010.m…	2.06796	4.80843	1.98407	0.467392				1.27711	0.0027661	0.00600292	3.36286	6.87e-05	0.000186684
GRMZM2G130119	GRMZM2G130119_T01	TSA: Zea mays contig22804, mRNA sequence	26.2	misc.UDP glucosyl and glucoronyl transferases	moderately similar to ( 273) AT3G16520 | Symbols: UGT88A1 | UDP-glucoronosyl/UDP-glucosyl transferase family protein | chr3:5618847-5620833 REVERSEweakly similar to ( 159) UFO3_MAIZE Anthocyanidin 3-O-glucosyltransferase (EC 2.4.1.115) (Flavonol 3-O-glucosyltransferase) (UDP-glucose flavonoid 3-O-glucosyltransferase) (Bronze-1) (Bz-W22 allele) - Zea mays (Maize)highly similar to ( 666) loc_os01g5…		4.42367	0.376469	0.236496	12.111	3.9e-10	1.46e-09	3.55464	9.2e-05	0.000247945	4.22536	0.000138591	0.000358142
GRMZM2G171548	GRMZM2G171548_T01	TSA: Zea mays contig31968, mRNA sequence	26.2	misc.UDP glucosyl and glucoronyl transferases	moderately similar to ( 357) AT2G43820 | Symbols: GT, UGT74F2 | UGT74F2 (UDP-GLUCOSYLTRANSFERASE 74F2); UDP-glucose:4-aminobenzoate acylglucosyltransferase/ UDP-glucosyltransferase/ UDP-glycosyltransferase/ transferase, transferring glycosyl groups / transferase, transferring hexosyl groups | chr2:18152279-18153715 FORWARDmoderately similar to ( 317) IAAG_MAIZE Indole-3-acetate beta-glucosyltrans…		5.01754	0.147245		12.2928	8.03e-10	2.94e-09	5.09069	0.000561212	0.00135309	12.2928	5.66e-11	2.77e-10
GRMZM2G067424	GRMZM2G067424_T01	Flavonol-3-O-glycoside-7-O-glucosyltransferase 1	26.2	misc.UDP glucosyl and glucoronyl transferases	weakly similar to ( 160) AT3G53160 | Symbols: UGT73C7 | UGT73C7 (UDP-glucosyl transferase 73C7); UDP-glycosyltransferase/ transferase, transferring glycosyl groups | chr3:19702485-19703957 REVERSEweakly similar to ( 126) ZOX_PHAVU Zeatin O-xylosyltransferase (EC 2.4.2.40) (Zeatin O-beta-D-xylosyltransferase) - Phaseolus vulgaris (Kidney bean) (French bean)moderately similar to ( 380) loc_os03g464…		3.9745		0.82632	11.9566	3.4e-09	1.19e-08	11.9566	7.11e-10	3.27e-09	2.266	5.72e-05	0.000157842
GRMZM5G832805	GRMZM5G832805_T01	Putative uncharacterized protein	26.2	misc.UDP glucosyl and glucoronyl transferases	moderately similar to ( 206) AT4G15550 | Symbols: IAGLU | IAGLU (INDOLE-3-ACETATE BETA-D-GLUCOSYLTRANSFERASE); UDP-glycosyltransferase/ transferase, transferring glycosyl groups | chr4:8877877-8879301 REVERSEweakly similar to ( 166) IAAG_MAIZE Indole-3-acetate beta-glucosyltransferase (EC 2.4.1.121) (IAA-Glu synthetase) ((Uridine 5-diphosphate-glucose:indol-3-ylacetyl)-beta-D-glucosyl transferase…		2.16743	0.320793	0.15114	11.0818	6.08e-08	1.94e-07	2.75627	9.4e-05	0.000252862	3.84203	0.000139364	0.000359585
GRMZM2G117878	GRMZM2G117878_T01	Putative uncharacterized protein	26.2	misc.UDP glucosyl and glucoronyl transferases	moderately similar to ( 303) AT5G05860 | Symbols: UGT76C2 | UGT76C2; UDP-glycosyltransferase/ cis-zeatin O-beta-D-glucosyltransferase/ cytokinin 7-beta-glucosyltransferase/ cytokinin 9-beta-glucosyltransferase/ trans-zeatin O-beta-D-glucosyltransferase/ transferase, transferring glycosyl groups | chr5:1765545-1767348 FORWARDweakly similar to ( 163) UFO2_MAIZE Anthocyanidin 3-O-glucosyltransferase…		3.45091	1.3985	0.131779	11.7528	2.57e-07	7.67e-07	1.3031	0.0157333	0.0299573	4.71078	0.000555672	0.00130998
GRMZM5G834303	GRMZM5G834303_T01	Putative uncharacterized protein	26.2	misc.UDP glucosyl and glucoronyl transferases	moderately similar to ( 287) AT1G22360 | Symbols: AtUGT85A2 | AtUGT85A2 (UDP-glucosyl transferase 85A2); UDP-glycosyltransferase/ glucuronosyltransferase/ transferase, transferring glycosyl groups | chr1:7895068-7897527 REVERSEweakly similar to ( 178) UFOG_HORVU Anthocyanidin 3-O-glucosyltransferase (EC 2.4.1.115) (Flavonol 3-O-glucosyltransferase) (UDP-glucose flavonoid 3-O-glucosyltransferase) …		3.06631	2.08762	0.122947	11.5823	5.29e-07	1.53e-06	0.55464	0.250054	0.347913	4.6404	0.000556232	0.00131043
GRMZM2G096412	GRMZM2G096412_T01	Putative uncharacterized protein	26.2	misc.UDP glucosyl and glucoronyl transferases	moderately similar to ( 256) AT3G16520 | Symbols: UGT88A1 | UDP-glucoronosyl/UDP-glucosyl transferase family protein | chr3:5618847-5620833 REVERSEweakly similar to ( 145) ZOX_PHAVU Zeatin O-xylosyltransferase (EC 2.4.2.40) (Zeatin O-beta-D-xylosyltransferase) - Phaseolus vulgaris (Kidney bean) (French bean)moderately similar to ( 479) loc_os01g64910 12001.m12604 protein anthocyanidin 5,3-O-gluco…		2.65763	1.07135	1.34603	11.3759	1.09e-06	3.03e-06	1.31071	0.0211798	0.0393646	0.981433	0.0619828	0.102212
GRMZM2G334336	GRMZM2G334336_T01	No information	26.2	misc.UDP glucosyl and glucoronyl transferases	moderately similar to ( 316) AT1G05680 | Symbols: | UDP-glucoronosyl/UDP-glucosyl transferase family protein | chr1:1703196-1704639 REVERSEmoderately similar to ( 295) IAAG_MAIZE Indole-3-acetate beta-glucosyltransferase (EC 2.4.1.121) (IAA-Glu synthetase) ((Uridine 5-diphosphate-glucose:indol-3-ylacetyl)-beta-D-glucosyl transferase) - Zea mays (Maize)highly similar to ( 609) loc_os04g12970 12004…	1.22592	2.59138	1.10267	1.2988				1.23271	0.0441398	0.0767619	0.996539	0.0831344	0.132719
GRMZM2G049798	GRMZM2G049798_T01	Putative uncharacterized protein	26.2	misc.UDP glucosyl and glucoronyl transferases	moderately similar to ( 406) AT1G22400 | Symbols: UGT85A1, ATUGT85A1 | UGT85A1; UDP-glycosyltransferase/ cis-zeatin O-beta-D-glucosyltransferase/ glucuronosyltransferase/ trans-zeatin O-beta-D-glucosyltransferase/ transferase, transferring glycosyl groups / transferase, transferring hexosyl groups | chr1:7903851-7906607 REVERSEweakly similar to ( 164) UFO3_MAIZE Anthocyanidin 3-O-glucosyltransfer…		14.3138	3.70222		13.8051	6.66e-16	5.31e-15	1.95094	2.97e-11	1.52e-10	13.8051	0	0
GRMZM2G063133	GRMZM2G063133_T01	BGGP Beta-1-3-galactosyl-O-glycosyl-glycoprotein	26.2	misc.UDP glucosyl and glucoronyl transferases	moderately similar to ( 479) AT5G39990 | Symbols: | glycosyltransferase family 14 protein / core-2/I-branching enzyme family protein | chr5:16004494-16006428 FORWARDhighly similar to ( 565) loc_os03g48560 12003.m09864 protein BGGP Beta-1-3-galactosyl-O-glycosyl-glycoprotein, putative, expressed seq=cds; coord=1:262508656..262511284:1; parent_gene=GRMZM2G063133		16.1652	2.48939	4.93838	13.9806	6.66e-16	6.21e-15	2.69903	2.57e-08	1.04e-07	1.71078	1.2e-11	6.2e-11
GRMZM2G154558	GRMZM2G154558_T01	Transcribed locus, weakly similar to NP_001173823.1 Os04g0270900 [Oryza sativa Japonica Group]	26.2	misc.UDP glucosyl and glucoronyl transferases	moderately similar to ( 291) AT5G12890 | Symbols: | UDP-glucoronosyl/UDP-glucosyl transferase family protein | chr5:4069658-4071124 REVERSEweakly similar to ( 157) ZOX_PHAVU Zeatin O-xylosyltransferase (EC 2.4.2.40) (Zeatin O-beta-D-xylosyltransferase) - Phaseolus vulgaris (Kidney bean) (French bean)highly similar to ( 570) loc_os04g20260 12004.m07183 protein cytokinin-O-glucosyltransferase 1, pu…		2.98923	1.87448	0.756987	11.5456	1.09e-06	3.05e-06	0.673284	0.183532	0.268063	1.98143	0.00162564	0.00357645
GRMZM2G060993	GRMZM2G060993_T01	Putative uncharacterized protein	26.2	misc.UDP glucosyl and glucoronyl transferases	moderately similar to ( 269) AT3G16520 | Symbols: UGT88A1 | UDP-glucoronosyl/UDP-glucosyl transferase family protein | chr3:5618847-5620833 REVERSEweakly similar to ( 151) ZOX_PHAVU Zeatin O-xylosyltransferase (EC 2.4.2.40) (Zeatin O-beta-D-xylosyltransferase) - Phaseolus vulgaris (Kidney bean) (French bean)highly similar to ( 535) loc_os01g64910 12001.m12604 protein anthocyanidin 5,3-O-glucosylt…		2.39712	1.70003	0.961152	11.2271	2.24e-06	5.97e-06	0.495746	0.323652	0.42304	1.31847	0.0216898	0.0395906
GRMZM2G160585	GRMZM2G160585_T01	Glycosyltransferase	26.2	misc.UDP glucosyl and glucoronyl transferases	moderately similar to ( 223) AT4G36890 | Symbols: IRX14 | IRX14 (irregular xylem 14); transferase, transferring glycosyl groups / xylosyltransferase | chr4:17379631-17381627 REVERSEhighly similar to ( 575) loc_os04g55670 12004.m10458 protein glycosyltransferase, putative, expressed seq=cds; coord=2:5229654..5233677:1; parent_gene=GRMZM2G160585	2.30727	89.0082	28.7714	26.8444	5.26968	1.6e-09	5.79e-09	1.6293	8.07e-13	4.72e-12	1.72932	5.4e-13	3.12e-12
metal handling
GRMZM2G103812	GRMZM2G103812_T02	Putative uncharacterized protein	15	metal handling	highly similar to ( 773) AT4G14030 | Symbols: SBP1 | SBP1 (selenium-binding protein 1); selenium binding | chr4:8098121-8100165 REVERSEhighly similar to ( 917) loc_os01g68770 12001.m12979 protein selenium-binding protein, putative, expressed seq=cds; coord=3:161729199..161732642:-1; parent_gene=GRMZM2G103812	2.56583	230.385	53.8157	77.5972	6.48848	1.6e-09	5.78e-09	2.09795	4.41e-13	2.71e-12	1.56997	0	0
GRMZM2G094742	GRMZM2G094742_T03	Copper chaperone	15.2	metal handling.binding, chelation and storage	weakly similar to ( 129) AT1G66240 | Symbols: ATX1, ATATX1 | ATX1 (ARABIDOPSIS HOMOLOG OF ANTI-OXIDANT 1); metal ion binding | chr1:24686445-24686832 REVERSEweakly similar to ( 133) loc_os08g10480 12008.m05181 protein copper chaperone, putative, expressed seq=cds; coord=1:177045380..177050536:-1; parent_gene=GRMZM2G094742	15.7154	187.898	65.3766	66.0992	3.5797	0	0	1.5231	0	0	1.50725	5.81e-13	3.35e-12
GRMZM2G121360	GRMZM2G121360_T01	Putative uncharacterized protein	15.2	metal handling.binding, chelation and storage	weakly similar to ( 119) loc_os03g22490 12003.m101339 protein heavy metal-associated domain containing protein, expressed seq=cds; coord=9:130092639..130094821:1; parent_gene=GRMZM2G121360		57.7378	26.3799	12.3754	15.8172	6.66e-16	6.82e-15	1.13008	0	0	2.22204	9.97e-14	6.39e-13
Amino acid metabolism
GRMZM2G181227	GRMZM2G181227_T01	Putative uncharacterized protein	13.2.6.3	amino acid metabolism.degradation.aromatic aa.tryptophan	moderately similar to ( 456) AT5G65940 | Symbols: CHY1 | CHY1 (BETA-HYDROXYISOBUTYRYL-COA HYDROLASE 1); 3-hydroxyisobutyryl-CoA hydrolase | chr5:26376927-26379161 REVERSEhighly similar to ( 552) loc_os12g16350 12012.m073804 protein CHY1, putative, expressed seq=cds; coord=10:19475272..19481312:1; parent_gene=GRMZM2G181227		46.2526	9.49167	7.23405	15.4972	6.66e-16	9.92e-15	2.2848	0	0	2.67666	1.2e-14	8.35e-14
GRMZM2G181362	GRMZM2G181362_T01	Lysine ketoglutarate reductase/saccharopine dehydrogenase	13.2.3.5	amino acid metabolism.degradation.aspartate family.lysine	nearly identical (1302) AT4G33150 | Symbols: | lysine-ketoglutarate reductase/saccharopine dehydrogenase bifunctional enzyme | chr4:15985479-15988055 REVERSEnearly identical (1701) loc_os02g54254 12002.m34034 protein alpha-aminoadipic semialdehyde synthase, putative, expressed seq=cds; coord=4:175739965..175751055:-1; parent_gene=GRMZM2G181362	2.42538	87.572	30.6597	43.3356	5.17418	3.17e-13	1.44e-12	1.51412	1.58e-12	8.92e-12	1.01492	2.44e-13	1.48e-12
GRMZM2G095141	GRMZM2G095141_T02	Putative uncharacterized protein	13.2.4.4	amino acid metabolism.degradation.branched-chain group.leucine	moderately similar to ( 429) AT2G26800 | Symbols: | hydroxymethylglutaryl-CoA lyase, putative / 3-hydroxy-3-methylglutarate-CoA lyase, putative / HMG-CoA lyase, putative | chr2:11429192-11432290 REVERSEhighly similar to ( 549) loc_os11g04210 12011.m04617 protein hydroxymethylglutaryl-CoA lyase, mitochondrial precursor, putative, expressed seq=cds; coord=4:186657244..186660344:1; parent_gene=GRMZM…		34.5383	16.2637	13.7288	15.0759	6.66e-16	5.53e-15	1.08654	0	0	1.33099	3.33e-15	2.38e-14
GRMZM2G115841	GRMZM2G115841_T01	P-protein	13.1.6.3.1	amino acid metabolism.synthesis.aromatic aa.phenylalanine.arogenate dehydratase / prephenate dehydratase	moderately similar to ( 260) AT2G27820 | Symbols: PD1, ADT3 | PD1 (PREPHENATE DEHYDRATASE 1); arogenate dehydratase/ prephenate dehydratase | chr2:11856808-11858082 FORWARDhighly similar to ( 573) loc_os10g37980 12010.m06581 protein P-protein, putative, expressed seq=cds; coord=9:155764709..155766189:-1; parent_gene=GRMZM2G115841		28.9732	5.79295	8.39791	14.8224	6.66e-16	6.32e-15	2.32235	5.34e-13	3.23e-12	1.78662	0	0
GRMZM2G054465	GRMZM2G054465_T01	Full-length cDNA clone ZM_BFb0025P22	13.1.6.5.5	amino acid metabolism.synthesis.aromatic aa.tryptophan.tryptophan synthase	highly similar to ( 652) AT5G38530 | Symbols: | tryptophan synthase-related | chr5:15424097-15426294 FORWARDweakly similar to ( 105) TRPB2_MAIZE Tryptophan synthase beta chain 2, chloroplast precursor (EC 4.2.1.20) (Orange pericarp 2) (Fragment) - Zea mays (Maize)highly similar to ( 720) loc_os06g42560 12006.m31904 protein tryptophan synthase beta chain 2, putative, expressed seq=cds; coord=9:984…		31.0375	7.675	2.72377	14.9217	6.66e-16	5.58e-15	2.01577	0	0	3.51034	1.91e-10	8.99e-10
GRMZM2G093175	GRMZM2G093175_T01	Asparagine synthetase	13.1.3.1	amino acid metabolism.synthesis.aspartate family.asparagine	highly similar to ( 862) AT3G47340 | Symbols: ASN1, DIN6, AT-ASN1 | ASN1 (GLUTAMINE-DEPENDENT ASPARAGINE SYNTHASE 1); asparagine synthase (glutamine-hydrolyzing) | chr3:17438445-17441043 REVERSEhighly similar to ( 900) ASNS_ASPOF Asparagine synthetase [glutamine-hydrolyzing] (EC 6.3.5.4) (AS) - Asparagus officinalis (Garden asparagus)highly similar to ( 834) loc_os06g15420 12006.m06255 protein as…		2.75722	0.977704	0.552769	11.429	2.96e-08	9.66e-08	1.49575	0.0041233	0.00873962	2.31847	0.000114588	0.000301011
GRMZM2G055507	GRMZM2G055507_T01	Putative uncharacterized protein	13.1.4.4.1	amino acid metabolism.synthesis.branched chain group.leucine specific.2-isopropylmalate synthase	highly similar to ( 754) AT1G18500 | Symbols: MAML-4, IPMS1 | MAML-4 (METHYLTHIOALKYLMALATE SYNTHASE-LIKE 4); 2-isopropylmalate synthase | chr1:6369347-6372861 FORWARDhighly similar to ( 624) LEU1_SOYBN Probable 2-isopropylmalate synthase (EC 2.3.3.13) (Alpha-isopropylmalate synthase) (Alpha-IPM synthetase) (Late nodulin 56) (N-56) - Glycine max (Soybean)highly similar to ( 981) loc_os12g04440 12…		16.9169	5.67646	8.1396	14.0462	6.66e-16	5.09e-15	1.5754	0	0	1.05543	1.53e-09	6.68e-09
GRMZM2G036708	GRMZM2G036708_T01	Cysteine synthase	13.1.5.3.1	amino acid metabolism.synthesis.serine-glycine-cysteine group.cysteine.OASTL	moderately similar to ( 481) AT3G61440 | Symbols: ATCYSC1, CYSC1 | CYSC1 (CYSTEINE SYNTHASE C1); L-3-cyanoalanine synthase/ cysteine synthase | chr3:22736383-22737792 FORWARDmoderately similar to ( 402) CYSKP_SPIOL Cysteine synthase, chloroplast precursor (EC 2.5.1.47) (O-acetylserine sulfhydrylase) (O-acetylserine (Thiol)-lyase) (CSase B) (CS-B) (OAS-TL B) - Spinacia oleracea (Spinach)highly sim…		140.702	56.3933	14.6307	17.1023	6.66e-16	5.56e-15	1.31905	9.36e-13	5.41e-12	3.26557	0	0
GRMZM2G165622	GRMZM2G165622_T01	No information	13.1.5.3.1	amino acid metabolism.synthesis.serine-glycine-cysteine group.cysteine.OASTL	very weakly similar to ( 100) AT1G55880 | Symbols: | pyridoxal-5-phosphate-dependent enzyme, beta family protein | chr1:20899619-20901140 REVERSEweakly similar to ( 129) loc_os03g11660 12003.m06618 protein cysteine synthase, putative, expressed seq=cds; coord=1:26818272..26821649:1; parent_gene=GRMZM2G165622	0.487192	8.75364	4.38214	6.6068	4.16732	0.000617796	0.000943267	0.998246	0.0793372	0.129948	0.40593	0.41286	0.507217
Cell wall
GRMZM2G173536	GRMZM2G173536_T01	Putative uncharacterized protein	10.5	cell wall.cell wall proteins	moderately similar to ( 464) AT3G48530 | Symbols: KING1 | KING1 (SNF1-RELATED PROTEIN KINASE REGULATORY SUBUNIT GAMMA 1) | chr3:17987559-17989592 FORWARDhighly similar to ( 688) loc_os04g31340 12004.m08236 protein AKIN gamma, putative, expressed seq=cds; coord=2:73070103..73075653:1; parent_gene=GRMZM2G173536		115.401	30.6717	23.8296	16.8163	6.66e-16	5.87e-15	1.91168	7.39e-13	4.35e-12	2.27584	6.53e-14	4.28e-13
AC185300.4	AC185300.4_FGT002	No information	10.5	cell wall.cell wall proteins	moderately similar to ( 255) AT3G58800 | Symbols: | unknown protein | chr3:21748562-21749596 FORWARDmoderately similar to ( 451) loc_os02g13650 12002.m100152 protein expressed protein seq=cds; coord=4:228011331..228012407:-1; parent_gene=AC185300.4_FG002		7.20027	2.85958	1.92468	12.8138	3.9e-10	1.46e-09	1.33225	0.0032199	0.00693002	1.90343	0.00010763	0.000283652
AC209784.3	AC209784.3_FGT011	No information	10.5.1.1	cell wall.cell wall proteins.AGPs.AGP	moderately similar to ( 238) AT3G46550 | Symbols: SOS5 | SOS5 (salt overly sensitive 5); polysaccharide binding / protein binding | chr3:17136612-17137874 REVERSEmoderately similar to ( 409) loc_os01g62380 12001.m150773 protein fasciclin-like arabinogalactan protein 8 precursor, putative, expressed seq=cds; coord=3:180974800..180977597:1; parent_gene=AC209784.3_FG011	25.7509	179.139	16.2116	11.0271	2.79838	4.9e-13	2.2e-12	3.46598	2.75e-14	2.15e-13	4.02196	0	0
GRMZM2G170934	GRMZM2G170934_T01	Putative uncharacterized protein	10.5.4	cell wall.cell wall proteins.HRGP	moderately similar to ( 308) AT3G22440 | Symbols: | hydroxyproline-rich glycoprotein family protein | chr3:7959854-7961886 FORWARDhighly similar to ( 539) loc_os07g07680 12007.m29080 protein hydroxyproline-rich glycoprotein, putative, expressed seq=cds; coord=2:233672747..233676842:1; parent_gene=GRMZM2G170934	1.2185	15.4542	2.97487	7.59812	3.66482	2.05e-07	6.24e-07	2.3771	8.12e-13	4.74e-12	1.02428	7.72e-09	3.2e-08
GRMZM2G176394	GRMZM2G176394_T01	Putative uncharacterized protein	10.5.3	cell wall.cell wall proteins.LRR	moderately similar to ( 349) AT4G18670 | Symbols: | protein binding / structural constituent of cell wall | chr4:10275918-10278491 REVERSEweakly similar to ( 113) RPK1_IPONI Receptor-like protein kinase precursor (EC 2.7.11.1) - Ipomoea nil (Japanese morning glory) (Pharbitis nil)highly similar to ( 534) loc_os07g07990 12007.m05258 protein receptor protein kinase CLAVATA1 precursor, putative, exp…		21.518	10.4976	1.42882	14.3933	6.66e-16	1e-14	1.03548	2.94e-08	1.18e-07	3.91265	9.9e-07	3.37e-06
GRMZM2G169669	GRMZM2G169669_T01	No information	10.5.3	cell wall.cell wall proteins.LRR	moderately similar to ( 226) AT4G13340 | Symbols: | leucine-rich repeat family protein / extensin family protein | chr4:7758610-7760892 FORWARDvery weakly similar to (80.1) RPK1_IPONI Receptor-like protein kinase precursor (EC 2.7.11.1) - Ipomoea nil (Japanese morning glory) (Pharbitis nil)moderately similar to ( 314) loc_os01g08470 12001.m07472 protein protein binding protein, putative, expresse…		4.01011	0.645654	1.56444	11.9694	2.51e-12	1.07e-11	2.63481	1.6e-05	4.79e-05	1.358	0.00071525	0.00165759
GRMZM2G329484	GRMZM2G329484_T01	No information	10.5.3	cell wall.cell wall proteins.LRR	moderately similar to ( 215) AT4G28380 | Symbols: | leucine-rich repeat family protein | chr4:14039756-14040931 REVERSEmoderately similar to ( 271) loc_os01g08470 12001.m07472 protein protein binding protein, putative, expressed seq=cds; coord=1:267417236..267418580:-1; parent_gene=GRMZM2G329484		4.88687	1.09445	1.65006	12.2547	1.09e-06	3.05e-06	2.15871	0.00111821	0.00258535	1.5664	0.00729924	0.0145346
GRMZM2G103972	GRMZM2G103972_T01	No information	10.2.1	cell wall.cellulose synthesis.cellulose synthase	highly similar to ( 755) AT1G02730 | Symbols: ATCSLD5, CSLD5 | ATCSLD5; 1,4-beta-D-xylan synthase/ cellulose synthase | chr1:594697-598473 REVERSEnearly identical (1262) loc_os07g36690 12007.m07919 protein CSLF2 - cellulose synthase-like family F; beta1,3;1,4 glucan synthase, expressed seq=cds; coord=7:156222296..156226604:-1; parent_gene=GRMZM2G103972		32.1826	0.31847	0.0750229	14.974	6.66e-16	7.3e-15	6.65898	6.21e-05	0.000171684	8.74473	0.000555186	0.00132099
GRMZM2G055585	GRMZM2G055585_T01	Putative uncharacterized protein	10.6.2	cell wall.degradation.mannan-xylose-arabinose-fucose	moderately similar to ( 483) AT5G66460 | Symbols: | (1-4)-beta-mannan endohydrolase, putative | chr5:26538911-26540837 REVERSEhighly similar to ( 584) loc_os01g47400 12001.m10935 protein hydrolase, hydrolyzing O-glycosyl compounds, putative, expressed seq=cds; coord=3:211533675..211537069:-1; parent_gene=GRMZM2G055585		52.1541	17.0811	17.8024	15.6705	6.66e-16	6.91e-15	1.61038	2.29e-14	1.81e-13	1.55071	0	0
GRMZM2G164945	GRMZM2G164945_T01	alpha-L-fucosidase 1	10.6.2	cell wall.degradation.mannan-xylose-arabinose-fucose	moderately similar to ( 283) AT2G28100 | Symbols: ATFUC1 | ATFUC1 (alpha-L-fucosidase 1); alpha-L-fucosidase | chr2:11974803-11976489 FORWARDmoderately similar to ( 282) FUCO1_ORYSA Putative alpha-L-fucosidase 1 precursor (EC 3.2.1.51) (Alpha-L-fucoside fucohydrolase) - Oryza sativa (Rice)moderately similar to ( 405) loc_os09g34920 12009.m06492 protein alpha-L-fucosidase 1 precursor, putative, ex…	0.872575	4.74293	0.112122	0.528258	2.44243	1.35e-05	3.2e-05	5.40264	0.000561208	0.0013542	3.16646	4.59e-05	0.000128244
GRMZM2G005562	GRMZM2G005562_T04	Putative uncharacterized protein	10.6.3	cell wall.degradation.pectate lyases and polygalacturonases	moderately similar to ( 477) AT3G55140 | Symbols: | pectate lyase family protein | chr3:20439060-20440225 FORWARDweakly similar to ( 148) PEL_LILLO Pectate lyase precursor (EC 4.2.2.2) - Lilium longiflorum (Trumpet lily)highly similar to ( 516) loc_os01g36620 12001.m09957 protein pectate lyase 4 precursor, putative, expressed seq=cds; coord=5:82549246..82552090:-1; parent_gene=GRMZM2G005562	5.95379	100.387	34.307	26.256	4.07562	0	0	1.549	1.25e-12	7.1e-12	1.93486	3.65e-13	2.16e-12
GRMZM2G446170	GRMZM2G446170_T01	Putative uncharacterized protein	10.6.3	cell wall.degradation.pectate lyases and polygalacturonases	moderately similar to ( 254) AT5G25610 | Symbols: RD22 | RD22; nutrient reservoir | chr5:8914498-8916684 REVERSEweakly similar to ( 110) EA30_VICFA Embryonic abundant protein VF30.1 precursor - Vicia faba (Broad bean)moderately similar to ( 388) loc_os01g53240 12001.m11493 protein dehydration-induced protein RD22-like protein 2, putative, expressed seq=cds; coord=8:175731989..175734254:-1; parent…		52.0794	7.86547	1.76466	15.6684	6.66e-16	4.27e-15	2.72711	3.33e-15	2.8e-14	4.88325	3.51e-07	1.25e-06
GRMZM2G015983	GRMZM2G015983_T01	Putative uncharacterized protein	10.3	cell wall.hemicellulose synthesis	moderately similar to ( 481) AT2G03220 | Symbols: FT1, ATFUT1, ATFT1, MUR2 | FT1 (FUCOSYLTRANSFERASE 1); fucosyltransferase/ transferase, transferring glycosyl groups | chr2:970401-972353 REVERSEmoderately similar to ( 473) FUT1_PEA Galactoside 2-alpha-L-fucosyltransferase (EC 2.4.1.69) (Xyloglucan alpha-(1,2)-fucosyltransferase) (PsFT1) - Pisum sativum (Garden pea)highly similar to ( 840) loc_os…		31.1433	8.34386	8.32483	14.9266	6.66e-16	5.26e-15	1.90014	0	0	1.90343	0	0
GRMZM2G013002	GRMZM2G013002_T01	Beta-expansin 1a	10.7	cell wall.modification	weakly similar to ( 200) AT1G65680 | Symbols: ATEXPB2, EXPB2, ATHEXP BETA 1.4 | ATEXPB2 (ARABIDOPSIS THALIANA EXPANSIN B2) | chr1:24427266-24428399 FORWARDhighly similar to ( 507) EXPB4_ORYSA Expansin-B4 precursor (OsEXPB4) (Beta-expansin-4) (OsaEXPb1.7) - Oryza sativa (Rice)highly similar to ( 507) loc_os10g40730 12010.m06841 protein beta-expansin 1a precursor, putative, expressed seq=cds; coord…		277.142	41.2247	79.9238	18.0803	6.66e-16	4.13e-15	2.74905	6.62e-14	4.91e-13	1.79393	0	0
GRMZM2G095968	GRMZM2G095968_T02	Putative uncharacterized protein	10.7	cell wall.modification	moderately similar to ( 259) AT3G45970 | Symbols: ATEXLA1, EXPL1, ATEXPL1, ATHEXP BETA 2.1 | ATEXLA1 (ARABIDOPSIS THALIANA EXPANSIN-LIKE A1) | chr3:16896238-16897189 FORWARDmoderately similar to ( 374) EXLA1_ORYSA Expansin-like A1 precursor (OsEXLA1) (OsEXPL1) (OsaEXPb2.1) - Oryza sativa (Rice)moderately similar to ( 374) loc_os03g04020 12003.m101177 protein expansin-like 3 precursor, putative, e…		25.5106	5.75989	2.60937	14.6388	6.66e-16	4.31e-15	2.14698	1.04e-13	7.38e-13	3.28932	1.68e-09	7.3e-09
GRMZM2G127072	GRMZM2G127072_T03	Putative uncharacterized protein	10.7	cell wall.modification	weakly similar to ( 146) AT4G38400 | Symbols: ATEXLA2, EXPL2, ATEXPL2, ATHEXP BETA 2.2 | ATEXLA2 (ARABIDOPSIS THALIANA EXPANSIN-LIKE A2) | chr4:17978675-17979665 REVERSEmoderately similar to ( 212) EXLA1_ORYSA Expansin-like A1 precursor (OsEXLA1) (OsEXPL1) (OsaEXPb2.1) - Oryza sativa (Rice)moderately similar to ( 212) loc_os03g04020 12003.m101177 protein expansin-like 3 precursor, putative, expre…		357.935	13.009	3.99426	18.4493	6.66e-16	3.71e-15	4.78212	0	0	6.48563	1.91e-10	8.98e-10
AC210669.3	AC210669.3_FGT001	No information	10.7	cell wall.modification	moderately similar to ( 333) AT5G57560 | Symbols: TCH4, XTH22 | TCH4 (Touch 4); hydrolase, acting on glycosyl bonds / xyloglucan:xyloglucosyl transferase | chr5:23307296-23308235 REVERSEmoderately similar to ( 300) BRU1_SOYBN Brassinosteroid-regulated protein BRU1 precursor - Glycine max (Soybean)moderately similar to ( 424) loc_os06g48160 12006.m09342 protein xyloglucan endotransglucosylase/hydr…		66.947	20.574	24.6062	16.0307	6.66e-16	4.11e-15	1.7022	0	0	1.444	0	0
GRMZM2G110299	GRMZM2G110299_T01	Xyloglucan endotransglucosylase/hydrolase protein 1	10.7	cell wall.modification	moderately similar to ( 276) AT3G25050 | Symbols: XTH3 | XTH3 (XYLOGLUCAN ENDOTRANSGLUCOSYLASE/HYDROLASE 3); hydrolase, acting on glycosyl bonds / xyloglucan:xyloglucosyl transferase | chr3:9126872-9128218 FORWARDmoderately similar to ( 241) XTH_WHEAT Probable xyloglucan endotransglucosylase/hydrolase precursor (EC 2.4.1.207) - Triticum aestivum (Wheat)moderately similar to ( 355) loc_os06g13040 …		35.9638	0.1739		15.1343	6.66e-16	5.27e-15	7.69214	0.000561208	0.00135588	15.1343	0	0
GRMZM2G074585	GRMZM2G074585_T02	Alpha-expansin 3	10.7	cell wall.modification	moderately similar to ( 382) AT1G20190 | Symbols: ATEXPA11, EXP11, ATEXP11, ATHEXP ALPHA 1.14 | ATEXPA11 (ARABIDOPSIS THALIANA EXPANSIN 11) | chr1:6998762-6999710 REVERSEmoderately similar to ( 444) EXPA1_ORYSA Expansin-A1 precursor (OsEXPA1) (Alpha-expansin-1) (OsEXP1) (OsaEXPa1.16) (RiExA) - Oryza sativa (Rice)moderately similar to ( 444) loc_os04g15840 12004.m06765 protein alpha-expansin 1 pre…		31.3321	6.83282	6.75258	14.9354	6.66e-16	8.36e-15	2.19709	3.18e-13	2.03e-12	2.21413	2.7e-13	1.63e-12
GRMZM2G037411	GRMZM2G037411_T01	Clone 278637 mRNA sequence	10.8.1	cell wall.pectin*esterases.PME	moderately similar to ( 350) AT5G55590 | Symbols: QRT1 | QRT1 (QUARTET 1); pectinesterase | chr5:22519911-22521699 FORWARDweakly similar to ( 169) PME3_CITSI Pectinesterase-3 precursor (EC 3.1.1.11) (Pectin methylesterase 3) (PE 3) - Citrus sinensis (Sweet orange)highly similar to ( 565) loc_os07g41650 12007.m08401 protein pectinesterase VGDH2 precursor, putative, expressed seq=cds; coord=7:16482…		15.5618	0.41822	0.131361	13.9257	6.66e-16	1.04e-14	5.2176	9.19e-05	0.000248765	6.88832	0.000555186	0.00132309
GRMZM2G070913	GRMZM2G070913_T02	Clone 295300 mRNA sequence	10.8.1	cell wall.pectin*esterases.PME	moderately similar to ( 251) AT2G21610 | Symbols: PE11, ATPE11 | pectinesterase family protein | chr2:9245161-9247025 REVERSEweakly similar to ( 115) PME_DAUCA Pectinesterase (EC 3.1.1.11) (Pectin methylesterase) (PE) - Daucus carota (Carrot)moderately similar to ( 417) loc_os01g44340 12001.m10690 protein pectinesterase-3 precursor, putative, expressed seq=cds; coord=8:146148062..146149862:-1; pa…	0.183888	4.47012	0.165401		4.60342	0.000571432	0.000879789	4.75627	0.00056143	0.00135194	12.1261	7.29e-09	3.03e-08
GRMZM2G429118	GRMZM2G429118_T01	Protein capI	10.1.6	cell wall.precursor synthesis.GAE	highly similar to ( 513) AT3G23820 | Symbols: GAE6 | GAE6 (UDP-D-GLUCURONATE 4-EPIMERASE 6); UDP-glucuronate 4-epimerase/ catalytic | chr3:8603645-8605027 FORWARDvery weakly similar to (95.9) GALE1_PEA UDP-glucose 4-epimerase (EC 5.1.3.2) (Galactowaldenase) (UDP-galactose 4-epimerase) - Pisum sativum (Garden pea)highly similar to ( 684) loc_os09g32670 12009.m06354 protein protein capI, putative, …		52.9201	12.8974	2.15619	15.6915	6.66e-16	7.8e-15	2.03674	1.48e-13	1.02e-12	4.61726	8.49e-09	3.51e-08
GRMZM2G119256	GRMZM2G119256_T02	CMP-KDO synthetase Precursor	10.1.12.4	cell wall.precursor synthesis.KDO pathway.CMP-KDO Synthetase	moderately similar to ( 424) AT1G53000 | Symbols: | cytidylyltransferase family | chr1:19745330-19747133 REVERSEmoderately similar to ( 483) loc_os05g48750 12005.m08946 protein 3-deoxy-manno-octulosonate cytidylyltransferase, putative, expressed seq=cds; coord=8:68934995..68937783:-1; parent_gene=GRMZM2G119256	2.5283	85.51	39.873	36.7148	5.07986	1.13e-07	3.51e-07	1.10068	1.53e-13	1.05e-12	1.21973	2.95e-13	1.77e-12
GRMZM2G456471	GRMZM2G456471_T01	Mannose-6-phosphate isomerase	10.1.20	cell wall.precursor synthesis.phosphomannose isomerase	moderately similar to ( 436) AT1G67070 | Symbols: DIN9, PMI2 | DIN9 (DARK INDUCIBLE 9); mannose-6-phosphate isomerase | chr1:25042324-25044412 FORWARDhighly similar to ( 608) loc_os11g38810 12011.m07729 protein mannose-6-phosphate isomerase, putative, expressed seq=cds; coord=4:6852215..6858004:-1; parent_gene=GRMZM2G456471	1.16684	19.1154	7.13687	9.19743	4.03405	2.12e-06	5.7e-06	1.42137	1.4e-12	7.93e-12	1.05543	1.31e-08	5.32e-08
GRMZM2G007195	GRMZM2G007195_T02	Hypothetical protein LOC100272553	10.1.5	cell wall.precursor synthesis.UXS	highly similar to ( 625) AT2G47650 | Symbols: UXS4 | UXS4 (UDP-XYLOSE SYNTHASE 4); UDP-glucuronate decarboxylase/ catalytic | chr2:19538751-19541364 REVERSEweakly similar to ( 102) GME1_ORYSA GDP-mannose 3,5-epimerase 1 (EC 5.1.3.18) (GDP-Man 3,5-epimerase 1) (OsGME-1) - Oryza sativa (Rice)highly similar to ( 718) loc_os05g29990 12005.m07235 protein UDP-glucuronic acid decarboxylase 1, putative, …	8.24035	79.0605	38.7148	14.4431	3.26218	0	0	1.03007	2.66e-13	1.73e-12	2.45258	1.67e-13	1.04e-12
GRMZM2G007404	GRMZM2G007404_T03	Putative uncharacterized protein	10.1.5	cell wall.precursor synthesis.UXS	highly similar to ( 589) AT2G47650 | Symbols: UXS4 | UXS4 (UDP-XYLOSE SYNTHASE 4); UDP-glucuronate decarboxylase/ catalytic | chr2:19538751-19541364 REVERSEvery weakly similar to (96.7) GME1_ORYSA GDP-mannose 3,5-epimerase 1 (EC 5.1.3.18) (GDP-Man 3,5-epimerase 1) (OsGME-1) - Oryza sativa (Rice)highly similar to ( 686) loc_os05g29990 12005.m07235 protein UDP-glucuronic acid decarboxylase 1, putat…	18.9788	111.818	36.8052	53.0485	2.55869	0	0	1.60317	1.4e-13	9.71e-13	1.07577	0	0
Cell fate
GRMZM2G435034	GRMZM2G435034_T01	Putative uncharacterized protein	31.5.1	cell.cell death.plants	highly similar to ( 724) AT4G24290 | Symbols: | FUNCTIONS IN: molecular_function unknown; INVOLVED IN: biological_process unknown; LOCATED IN: plasma membrane; EXPRESSED IN: 18 plant structures; EXPRESSED DURING: 9 growth stages; CONTAINS InterPro DOMAIN/s: Membrane attack complex component/perforin/complement C9 (InterPro:IPR001862); BEST Arabidopsis thaliana protein match is: NSL1 (necrotic spo…	2.03185	41.9325	14.2359	10.4233	4.3672	1.01e-08	3.4e-08	1.55853	7.77e-15	6.39e-14	2.00825	0	0
GRMZM2G181507	GRMZM2G181507_T01	No information	31.5.1	cell.cell death.plants	moderately similar to ( 258) AT1G14780 | Symbols: | FUNCTIONS IN: molecular_function unknown; INVOLVED IN: biological_process unknown; LOCATED IN: cellular_component unknown; EXPRESSED IN: 13 plant structures; EXPRESSED DURING: 6 growth stages; CONTAINS InterPro DOMAIN/s: Membrane attack complex component/perforin/complement C9 (InterPro:IPR001862); BEST Arabidopsis thaliana protein match is: unk…		2.24544	1.46131		11.1328	4.6e-06	1.18e-05	0.619735	0.24216	0.338009	11.1328	9.38e-07	3.2e-06
GRMZM2G085941	GRMZM2G085941_T01	TSA: Zea mays contig15806, mRNA sequence	31.5.1	cell.cell death.plants	highly similar to ( 505) AT1G28380 | Symbols: NSL1 | NSL1 (necrotic spotted lesions 1) | chr1:9963696-9966060 FORWARDhighly similar to ( 793) loc_os05g48360 12005.m27965 protein MAC/Perforin domain containing protein, expressed seq=cds; coord=6:163829457..163832522:-1; parent_gene=GRMZM2G085941		1.66012	1.2466	1.40959	10.6971	4.6e-06	1.17e-05	0.413284	0.415662	0.525143	0.236005	0.617292	0.68196
GRMZM2G310115	GRMZM2G310115_T02	Putative uncharacterized protein	31.3	cell.cycle	highly similar to ( 501) AT2G26770 | Symbols: | plectin-related | chr2:11404257-11407743 REVERSEmoderately similar to ( 398) CCN1_ANTMA G2/mitotic-specific cyclin-1 - Antirrhinum majus (Garden snapdragon)highly similar to ( 748) loc_os01g59130 12001.m43504 protein expressed protein seq=cds; coord=8:171389971..171408753:1; parent_gene=GRMZM2G310115		154.276	39.9301	67.8146	17.2352	6.66e-16	7.81e-15	1.94997	1.4e-13	9.67e-13	1.18585	1.61e-12	8.9e-12
GRMZM2G329655	GRMZM2G329655_T01	Full-length cDNA clone ZM_BFa0078N13	31.3	cell.cycle	weakly similar to ( 130) loc_os12g39830 12012.m07767 protein cyclin delta-3, putative, expressed seq=cds; coord=1:164555747..164557988:-1; parent_gene=GRMZM2G329655		22.1898	2.12605	4.71378	14.4376	6.66e-16	3.68e-15	3.38365	7.85e-08	3.01e-07	2.23494	7.28e-13	4.15e-12
GRMZM2G007130	GRMZM2G007130_T01	Putative uncharacterized protein	31.3	cell.cycle	weakly similar to ( 129) AT4G37630 | Symbols: CYCD5;1 | CYCD5;1 (cyclin d5;1); cyclin-dependent protein kinase | chr4:17679497-17680788 FORWARDmoderately similar to ( 274) loc_os03g10650 12003.m06517 protein cyclin delta-3, putative, expressed seq=cds; coord=1:22373758..22376079:1; parent_gene=GRMZM2G007130	0.131207	6.51771	1.29819	1.89051	5.63445	0.000570622	0.000911907	2.32787	2.1e-06	6.93e-06	1.78559	3.18e-06	1.02e-05
GRMZM2G060410	GRMZM2G060410_T02	Clone 221648 mRNA sequence	31.3	cell.cycle	weakly similar to ( 159) loc_os05g26070 12005.m27572 protein expressed protein seq=cds; coord=7:86088690..86089478:1; parent_gene=GRMZM2G060410	0.309975	8.51804	0.278813	3.67812	4.7803	0.000570726	0.000882221	4.93315	0.000561232	0.00135224	1.21155	0.00957084	0.0187209
GRMZM2G148621	GRMZM2G148621_T01	Cyclin-dependent protein kinase	31.3	cell.cycle	very weakly similar to (91.3) AT3G21870 | Symbols: CYCP2;1 | CYCP2;1 (cyclin p2;1); cyclin-dependent protein kinase | chr3:7703927-7704813 REVERSEweakly similar to ( 144) loc_os04g53680 12004.m10261 protein cyclin-dependent protein kinase, putative, expressed seq=cds; coord=10:143500958..143503047:1; parent_gene=GRMZM2G148621		4.43659	1.9872	0.187252	12.1152	1.09e-06	3.04e-06	1.15871	0.0362858	0.0644477	4.5664	0.000557432	0.00131238
GRMZM2G154685	GRMZM2G154685_T01	No information	31.3.1	cell.cycle.peptidylprolyl isomerase	highly similar to ( 739) AT3G25230 | Symbols: ROF1, ATFKBP62, FKBP62 | ROF1 (ROTAMASE FKBP 1); FK506 binding / calmodulin binding / peptidyl-prolyl cis-trans isomerase | chr3:9188257-9191175 FORWARDhighly similar to ( 756) FKB70_WHEAT 70 kDa peptidyl-prolyl isomerase (EC 5.2.1.8) (Peptidyl-prolyl cis-trans isomerase) (PPIase) (Rotamase) - Triticum aestivum (Wheat)highly similar to ( 902) loc_os04…	1.4354	41.6618	6.55481	1.87168	4.8592	3.7e-07	1.08e-06	2.6681	0	0	4.47632	2.49e-08	9.86e-08
GRMZM5G814700	GRMZM5G814700_T02	Putative uncharacterized protein	31.2	cell.division	moderately similar to ( 378) AT5G61960 | Symbols: AML1 | AML1 (ARABIDOPSIS MEI2-LIKE PROTEIN 1); RNA binding / protein binding | chr5:24879001-24883483 REVERSEweakly similar to ( 123) PLA2_ORYSA Protein terminal ear1 homolog (Protein PLASTOCHRON2) (Protein LEAFY HEAD2) - Oryza sativa (Rice)highly similar to ( 568) loc_os02g31290 12002.m33391 protein mei2-like protein, putative, expressed seq=cds;…	162.416	338.893	76.5688	153.233	1.06113	5.68e-12	2.36e-11	2.146	9.76e-13	5.64e-12	1.1451	3.48e-12	1.87e-11
GRMZM2G170890	GRMZM2G170890_T01	Mitochondria fission 1 protein	31.2	cell.division	weakly similar to ( 188) AT3G57090 | Symbols: BIGYIN, FIS1A | BIGYIN; binding | chr3:21128627-21129981 FORWARDmoderately similar to ( 263) loc_os03g24060 12003.m07752 protein mitochondria fission 1 protein, putative, expressed seq=cds; coord=9:128653026..128655887:1; parent_gene=GRMZM2G170890	19.5538	40.5505	12.7913	16.6986	1.05227	2.36e-12	1.01e-11	1.66456	0	0	1.27999	0	0
GRMZM2G054247	GRMZM2G054247_T01	Putative uncharacterized protein	31.2	cell.division	moderately similar to ( 291) AT2G18290 | Symbols: APC10 | anaphase-promoting complex, subunit 10 family / APC10 family | chr2:7948522-7950096 REVERSEmoderately similar to ( 324) loc_os05g50360 12005.m09105 protein anaphase-promoting complex subunit 10, putative, expressed seq=cds; coord=8:64649596..64652404:1; parent_gene=GRMZM2G054247		40.0719	9.80632	9.79207	15.2903	6.66e-16	6.7e-15	2.03081	0	0	2.03291	0	0
GRMZM2G311003	GRMZM2G311003_T01	Putative uncharacterized protein	31.2	cell.division	moderately similar to ( 410) AT5G11580 | Symbols: | UVB-resistance protein-related / regulator of chromosome condensation (RCC1) family protein | chr5:3718913-3721125 FORWARDhighly similar to ( 770) loc_os01g52630 12001.m11436 protein BNR repeat domain protein, putative, expressed seq=cds; coord=3:201378914..201381944:-1; parent_gene=GRMZM2G311003		30.6943	7.64998	11.7797	14.9057	6.66e-16	6.44e-15	2.00444	0	0	1.38166	0	0
GRMZM2G130076	GRMZM2G130076_T01	No information	31.2	cell.division	weakly similar to ( 112) loc_os02g31290 12002.m33391 protein mei2-like protein, putative, expressed seq=cds; coord=5:18218117..18218431:-1; parent_gene=GRMZM2G130076	81.5235	196.124	50.2819	88.1798	1.26648	0	0	1.96365	0	0	1.15325	0	0
GRMZM5G898269	GRMZM5G898269_T01	No information	31.2	cell.division	weakly similar to ( 184) loc_os01g09020 12001.m07527 protein expressed protein seq=cds; coord=3:8274461..8275802:-1; parent_gene=GRMZM5G898269		20.9409	5.01228	5.77259	14.354	9.22e-11	3.56e-10	2.06279	3.84e-05	0.000109568	1.85904	8.12e-05	0.000218814
Cell organization
GRMZM2G009136	GRMZM2G009136_T01	Annexin A4	31.1	cell.organisation	moderately similar to ( 327) AT1G68090 | Symbols: ANNAT5, ANN5 | ANN5; calcium ion binding / calcium-dependent phospholipid binding | chr1:25519442-25520774 REVERSEmoderately similar to ( 209) ANX4_FRAAN Annexin-like protein RJ4 - Fragaria ananassa (Strawberry)highly similar to ( 572) loc_os09g23160 12009.m059972 protein annexin A4, putative, expressed seq=cds; coord=2:178875051..178880178:1; par…	19.8123	300.786	30.8024	55.4919	3.92427	0	0	3.28762	2.03e-13	1.35e-12	2.43839	0	0
GRMZM2G132442	GRMZM2G132442_T03	Putative uncharacterized protein	31.1	cell.organisation	moderately similar to ( 230) AT2G38760 | Symbols: ANNAT3 | ANNAT3 (ANNEXIN ARABIDOPSIS 3); calcium ion binding / calcium-dependent phospholipid binding | chr2:16201086-16202490 FORWARDmoderately similar to ( 236) ANX4_FRAAN Annexin-like protein RJ4 - Fragaria ananassa (Strawberry)moderately similar to ( 438) loc_os05g31760 12005.m07410 protein annexin-like protein RJ4, putative, expressed seq=cds…	0.155086	20.8169	1.39495	0.394334	7.06854	0.000570622	0.000968378	3.89947	3.46e-06	1.12e-05	5.72219	9.9e-05	0.000263735
GRMZM2G474531	GRMZM2G474531_T01	TSA: Zea mays contig24188, mRNA sequence	31.1	cell.organisation	moderately similar to ( 458) AT3G01750 | Symbols: | ankyrin repeat family protein | chr3:270615-272691 FORWARDhighly similar to ( 729) loc_os05g23320 12005.m06627 protein expressed protein seq=cds; coord=5:163409583..163412899:1; parent_gene=GRMZM2G474531		74.6824	11.8021	8.84212	16.1885	6.66e-16	9.69e-15	2.66172	8.39e-14	6.11e-13	3.0783	6.66e-16	4.92e-15
GRMZM2G102502	GRMZM2G102502_T01	Putative uncharacterized protein	31.1	cell.organisation	moderately similar to ( 201) AT3G03490 | Symbols: PEX19-1 | PEX19-1 (peroxin 19-1) | chr3:830302-831759 REVERSEmoderately similar to ( 284) loc_os02g44220 12002.m09464 protein peroxisomal biogenesis factor 19, putative, expressed seq=cds; coord=4:152786621..152791034:-1; parent_gene=GRMZM2G102502	3.86592	28.8167	14.2751	8.96755	2.89802	1.01e-08	3.43e-08	1.0134	4.87e-07	1.71e-06	1.68412	1.05e-13	6.73e-13
GRMZM2G058155	GRMZM2G058155_T01	No information	31.1	cell.organisation	nearly identical (1109) AT5G20490 | Symbols: XIK, ATXIK, XI-17 | XIK; motor/ protein binding | chr5:6927064-6936079 REVERSEnearly identical (1219) loc_os05g46030 12005.m08728 protein myosin head family protein, expressed seq=cds; coord=8:154746952..154761121:-1; parent_gene=GRMZM2G058155	1.36034	12.8372	4.36995	5.84723	3.23829	2.05e-07	6.22e-07	1.55464	1.06e-11	5.57e-11	1.1345	6.16e-08	2.36e-07
AC208897.3	AC208897.3_FGT003	Putative uncharacterized protein	31.1	cell.organisation	weakly similar to ( 150) AT1G51405 | Symbols: | myosin-related | chr1:19057780-19059582 FORWARDmoderately similar to ( 362) loc_os03g11770 12003.m06629 protein expressed protein seq=cds; coord=1:27116186..27121004:1; parent_gene=AC208897.3_FG003		26.6497	12.2044	9.48754	14.7018	6.66e-16	5e-15	1.12672	1.32e-12	7.5e-12	1.49001	0	0
GRMZM2G051782	GRMZM2G051782_T01	Clone 1562197 mRNA sequence	31.1	cell.organisation	highly similar to ( 798) AT5G19780 | Symbols: TUA5 | TUA5; structural constituent of cytoskeleton | chr5:6687212-6688926 FORWARDhighly similar to ( 796) TBA6_MAIZE Tubulin alpha-6 chain (Alpha-6 tubulin) - Zea mays (Maize)highly similar to ( 817) loc_os03g11970 12003.m06649 protein tubulin alpha-2 chain, putative, expressed seq=cds; coord=9:146299403..146305484:1; parent_gene=GRMZM2G051782	4.59353	252.311	29.7986	21.944	5.77946	2.15e-12	9.22e-12	3.08189	7.68e-13	4.51e-12	3.5233	5.02e-13	2.92e-12
GRMZM2G126010	GRMZM2G126010_T01	Actin-1	31.1	cell.organisation	highly similar to ( 714) AT5G09810 | Symbols: ACT2, ACT7 | ACT7 (ACTIN 7); structural constituent of cytoskeleton | chr5:3052809-3054220 FORWARDhighly similar to ( 742) ACT1_MAIZE Actin-1 - Zea mays (Maize)highly similar to ( 753) loc_os05g36290 12005.m27847 protein actin-1, putative, expressed seq=cds; coord=8:100394854..100398658:-1; parent_gene=GRMZM2G126010		79.1118	29.8408	14.6403	16.2716	6.66e-16	5.7e-15	1.40661	4.46e-13	2.74e-12	2.43394	2.53e-14	1.73e-13
GRMZM2G062613	GRMZM2G062613_T01	Putative uncharacterized protein	31.1	cell.organisation	highly similar to ( 711) AT1G74790 | Symbols: | catalytic | chr1:28098912-28101673 FORWARDhighly similar to ( 934) loc_os12g44230 12012.m26790 protein expressed protein seq=cds; coord=3:93985804..93989199:1; parent_gene=GRMZM2G062613		15.1188	3.57406	1.01034	13.8841	6.66e-16	5.02e-15	2.08071	3.69e-13	2.31e-12	3.90343	1.65e-06	5.48e-06
GRMZM2G164669	GRMZM2G164669_T01	TSA: Zea mays contig13283, mRNA sequence	31.1	cell.organisation	highly similar to ( 676) AT2G04740 | Symbols: | ankyrin repeat family protein | chr2:1657137-1659563 FORWARDhighly similar to ( 864) loc_os06g21330 12006.m06790 protein protein binding protein, putative, expressed seq=cds; coord=6:121028015..121031174:1; parent_gene=GRMZM2G164669		24.705	4.34996	8.97859	14.5925	6.66e-16	5.04e-15	2.50573	2.3e-13	1.52e-12	1.46024	0	0
GRMZM2G409343	GRMZM2G409343_T01	No information	31.1	cell.organisation	weakly similar to ( 127) AT1G08730 | Symbols: XIC, ATXIC | XIC; motor/ protein binding | chr1:2779963-2788325 FORWARDmoderately similar to ( 262) loc_os01g40200 12001.m10293 protein XIK, putative, expressed seq=cds; coord=8:138645560..138647354:1; parent_gene=GRMZM2G409343		33.1888	9.41493	6.48309	15.0184	6.66e-16	5.5e-15	1.81767	1.04e-13	7.39e-13	2.35594	1.77e-12	9.76e-12
GRMZM2G084149	GRMZM2G084149_T01	Putative uncharacterized protein	31.1	cell.organisation	moderately similar to ( 354) AT4G31340 | Symbols: | myosin heavy chain-related | chr4:15205662-15208895 FORWARDhighly similar to ( 556) loc_os08g40790 12008.m26747 protein expressed protein seq=cds; coord=1:190997916..191004927:1; parent_gene=GRMZM2G084149	12.2285	110.546	31.4764	44.6552	3.17632	0	0	1.8123	5.97e-14	4.46e-13	1.30774	0	0
GRMZM2G001639	GRMZM2G001639_T01	Putative uncharacterized protein	31.1	cell.organisation	moderately similar to ( 318) AT3G61060 | Symbols: AtPP2-A13 | AtPP2-A13 (Arabidopsis thaliana phloem protein 2-A13); carbohydrate binding | chr3:22603166-22604336 FORWARDmoderately similar to ( 455) loc_os09g35680 12009.m06519 protein ATPP2-A13, putative, expressed seq=cds; coord=7:141594344..141596858:1; parent_gene=GRMZM2G001639		56.663	17.6655	14.1716	15.7901	6.66e-16	9.46e-15	1.68147	7.77e-15	6.4e-14	1.9994	2.53e-14	1.73e-13
GRMZM2G036564	GRMZM2G036564_T01	Putative uncharacterized protein	31.1	cell.organisation	highly similar to ( 916) loc_os06g18900 12006.m06553 protein embryogenesis transmembrane protein, putative, expressed seq=cds; coord=6:120132638..120136791:-1; parent_gene=GRMZM2G036564		12.6014	5.00462	0.673687	13.6213	6.66e-16	3.7e-15	1.33225	0	0	4.22536	9.9e-07	3.36e-06
GRMZM5G870446	GRMZM5G870446_T02	Plastid-lipid-associated protein 2	31.1	cell.organisation	moderately similar to ( 323) AT4G22240 | Symbols: | plastid-lipid associated protein PAP, putative | chr4:11766090-11767227 REVERSEmoderately similar to ( 418) PAP2_ORYSA Probable plastid-lipid-associated protein 2, chloroplast precursor (Fibrillin-like protein 2) - Oryza sativa (Rice)moderately similar to ( 418) loc_os09g04790 12009.m03848 protein plastid-lipid-associated protein 2, chloroplast …		65.3439	14.3849	10.0834	15.9958	6.66e-16	4.83e-15	2.1835	0	0	2.69607	4.91e-14	3.27e-13
GRMZM2G069162	GRMZM2G069162_T04	Putative uncharacterized protein	31.1	cell.organisation	moderately similar to ( 434) AT2G28840 | Symbols: | ankyrin repeat family protein | chr2:12378672-12380474 FORWARDhighly similar to ( 628) loc_os05g02130 12005.m04749 protein ankyrin repeat domain-containing protein 28, putative, expressed seq=cds; coord=6:37900245..37903756:1; parent_gene=GRMZM2G069162		109.509	28.201	49.6138	16.7407	6.66e-16	8.57e-15	1.95723	0	0	1.14224	0	0
GRMZM5G852338	GRMZM5G852338_T01	Transcribed locus, strongly similar to XP_002458044.1	31.1	cell.organisation	weakly similar to ( 148) AT1G54560 | Symbols: XIE, ATXIE | XIE; motor/ protein binding | chr1:20371649-20379745 REVERSEweakly similar to ( 169) loc_os01g40200 12001.m10293 protein XIK, putative, expressed seq=cds; coord=8:138648358..138649026:1; parent_gene=GRMZM5G852338		65.7366	13.9522	10.4665	16.0044	6.66e-16	6.12e-15	2.23621	0	0	2.65091	0	0
GRMZM2G449479	GRMZM2G449479_T01	No information	31.1	cell.organisation	moderately similar to ( 227) AT3G18780 | Symbols: ACT2, DER1, LSR2, ENL2 | ACT2 (ACTIN 2); structural constituent of cytoskeleton | chr3:6475535-6476832 FORWARDmoderately similar to ( 233) ACT7_ORYSA Actin-7 - Oryza sativa (Rice)moderately similar to ( 233) loc_os01g64630 12001.m150786 protein actin-7, putative, expressed seq=cds; coord=1:227585159..227587866:1; parent_gene=GRMZM2G449479	0.514344	13.3186	3.70109	4.14141	4.69457	0.000121328	0.000221403	1.84742	1.77e-06	5.88e-06	1.68525	4.79e-06	1.51e-05
GRMZM2G023827	GRMZM2G023827_T01	No information	31.1	cell.organisation	moderately similar to ( 388) loc_os06g19110 12006.m06574 protein cadmium tolerance factor, putative, expressed seq=cds; coord=8:168116737..168118521:1; parent_gene=GRMZM2G023827		3.76512			11.8785	6.99e-09	2.39e-08	11.8785	1.55e-09	6.89e-09	11.8785	6.42e-10	2.89e-09
GRMZM2G053284	GRMZM2G053284_T01	Putative uncharacterized protein	31.1	cell.organisation	highly similar to ( 719) AT5G09810 | Symbols: ACT2, ACT7 | ACT7 (ACTIN 7); structural constituent of cytoskeleton | chr5:3052809-3054220 FORWARDhighly similar to ( 741) ACT7_ORYSA Actin-7 - Oryza sativa (Rice)highly similar to ( 741) loc_os01g64630 12001.m150786 protein actin-7, putative, expressed seq=cds; coord=3:175897257..175900286:-1; parent_gene=GRMZM2G053284	0.376842	3.05355	1.35583		3.01846	0.000106757	0.000206154	1.17131	0.0199257	0.0371734	11.5763	7.29e-09	3.03e-08
GRMZM2G016435	GRMZM2G016435_T01	Dynein light chain LC6, flagellar outer arm	31.1	cell.organisation	weakly similar to ( 128) AT1G52240 | Symbols: ATROPGEF11, ROPGEF11 | ROPGEF11 (RHO GUANYL-NUCLEOTIDE EXCHANGE FACTOR 11); Rho guanyl-nucleotide exchange factor | chr1:19458844-19459235 REVERSEweakly similar to ( 146) loc_os01g55510 12001.m11709 protein dynein light chain LC6, flagellar outer arm, putative, expressed seq=cds; coord=3:195397485..195398202:-1; parent_gene=GRMZM2G016435		6.38246	1.35792		12.6399	9.47e-06	2.32e-05	2.23271	0.00233558	0.00512311	12.6399	2.11e-06	6.93e-06
Cell vesicle transport
GRMZM2G177227	GRMZM2G177227_T01	Putative uncharacterized protein	31.4	cell.vesicle transport	weakly similar to ( 158) AT5G50380 | Symbols: ATEXO70F1 | ATEXO70F1 (exocyst subunit EXO70 family protein F1); protein binding | chr5:20516382-20518433 REVERSEmoderately similar to ( 434) loc_os01g67810 12001.m12885 protein exo70 exocyst complex subunit family protein, expressed seq=cds; coord=3:165857866..165860031:-1; parent_gene=GRMZM2G177227		9.71672	3.9226	1.59837	13.2463	6.66e-16	6.2e-15	1.30866	2.5e-06	8.19e-06	2.60387	2.08e-07	7.58e-07
GRMZM2G147046	GRMZM2G147046_T01	Suppressor/enhancer of lin-12 protein 9	31.4	cell.vesicle transport	moderately similar to ( 323) AT3G22845 | Symbols: | emp24/gp25L/p24 protein-related | chr3:8087373-8088550 FORWARDmoderately similar to ( 377) loc_os03g53310 12003.m10303 protein suppressor/enhancer of lin-12 protein 9 precursor, putative, expressed seq=cds; coord=5:7598126..7603275:1; parent_gene=GRMZM2G147046	6.37394	103.296	48.838	42.218	4.01846	7.45e-11	2.91e-10	1.08071	5.38e-13	3.26e-12	1.29086	1.82e-13	1.13e-12
GRMZM2G029527	GRMZM2G029527_T01	Putative uncharacterized protein	31.4	cell.vesicle transport	highly similar to ( 570) AT1G54090 | Symbols: ATEXO70D2 | ATEXO70D2 (exocyst subunit EXO70 family protein D2); protein binding | chr1:20189737-20191605 FORWARDhighly similar to ( 923) loc_os08g35470 12008.m07536 protein protein binding protein, putative, expressed seq=cds; coord=1:208595068..208597814:-1; parent_gene=GRMZM2G029527		11.4801	3.36342	4.30122	13.4868	6.66e-16	3.96e-15	1.77113	3.91e-13	2.43e-12	1.41631	1.92e-10	9.02e-10
GRMZM2G031352	GRMZM2G031352_T01	TSA: Zea mays contig38224, mRNA sequence	31.4	cell.vesicle transport	highly similar to ( 526) AT1G31730 | Symbols: | epsilon-adaptin, putative | chr1:11359907-11363916 FORWARDhighly similar to ( 741) loc_os01g68750 12001.m12977 protein clathrin binding protein, putative, expressed seq=cds; coord=8:162509296..162519838:1; parent_gene=GRMZM2G031352	3.93998	55.9855	18.6382	23.9322	3.8288	5.57e-14	2.78e-13	1.58679	2.62e-13	1.7e-12	1.2261	5.96e-13	3.43e-12
GRMZM2G149843	GRMZM2G149843_T02	Vesicle-associated membrane protein 714	31.4	cell.vesicle transport	moderately similar to ( 320) AT5G22360 | Symbols: ATVAMP714, VAMP714 | ATVAMP714 (VESICLE-ASSOCIATED MEMBRANE PROTEIN 714) | chr5:7404379-7405654 REVERSEmoderately similar to ( 355) loc_os10g06540 12010.m22014 protein vesicle-associated membrane protein 714, putative, expressed seq=cds; coord=4:195619513..195622261:1; parent_gene=GRMZM2G149843	7.83443	93.4235	18.5362	34.7886	3.57589	8.22e-14	4.01e-13	2.33344	6.31e-14	4.7e-13	1.42517	1.46e-13	9.12e-13
GRMZM2G436429	GRMZM2G436429_T01	Membrin 11	31.4	cell.vesicle transport	moderately similar to ( 258) AT2G36900 | Symbols: MEMB11, ATMEMB11 | MEMB11 (MEMBRIN 11); SNAP receptor | chr2:15491049-15492587 REVERSEmoderately similar to ( 392) loc_os03g45260 12003.m09554 protein membrin 11, putative, expressed seq=cds; coord=1:259372896..259376179:1; parent_gene=GRMZM2G436429	2.83208	42.9747	11.6451	17.8313	3.92355	2.05e-07	6.22e-07	1.88376	0	0	1.26908	0	0
GRMZM5G846196	GRMZM5G846196_T01	Putative uncharacterized protein	31.4	cell.vesicle transport	moderately similar to ( 320) AT4G32150 | Symbols: VAMP711, ATVAMP711 | ATVAMP711 (ARABIDOPSIS THALIANA VESICLE-ASSOCIATED MEMBRANE PROTEIN 711) | chr4:15526407-15527651 REVERSEmoderately similar to ( 386) loc_os06g07780 12006.m31993 protein vesicle-associated membrane protein 712, putative, expressed seq=cds; coord=6:122950872..122954029:-1; parent_gene=GRMZM5G846196	9.70916	84.5709	26.5004	28.66	3.12274	1.22e-14	6.37e-14	1.67415	0	0	1.56112	0	0
GRMZM2G076389	GRMZM2G076389_T01	Putative uncharacterized protein	31.4	cell.vesicle transport	highly similar to ( 565) AT3G14090 | Symbols: ATEXO70D3 | ATEXO70D3 (exocyst subunit EXO70 family protein D3); protein binding | chr3:4669508-4671379 REVERSEhighly similar to ( 921) loc_os08g35470 12008.m07536 protein protein binding protein, putative, expressed seq=cds; coord=4:62866427..62868933:1; parent_gene=GRMZM2G076389	0.58533	4.53672	1.22847	1.48831	2.95433	1.9e-05	4.38e-05	1.88479	4.58e-06	1.46e-05	1.60797	2.8e-05	8.07e-05
Development
GRMZM2G093418	GRMZM2G093418_T01	Harpin-induced protein	33.2	development.late embryogenesis abundant	very weakly similar to (96.7) AT2G46150 | Symbols: | FUNCTIONS IN: molecular_function unknown; INVOLVED IN: biological_process unknown; LOCATED IN: plasma membrane; EXPRESSED IN: 15 plant structures; EXPRESSED DURING: 7 growth stages; CONTAINS InterPro DOMAIN/s: Harpin-induced 1 (InterPro:IPR010847); BEST Arabidopsis thaliana protein match is: unknown protein (TAIR:AT3G54200.1); Has 137 Blast hit…		4.65223	0.494901	0.23317	12.1837	9.47e-06	2.34e-05	3.23271	0.000333482	0.000833077	4.31847	0.000577168	0.00135571
GRMZM2G349749	GRMZM2G349749_T01	Putative uncharacterized protein	33.1	development.storage proteins	moderately similar to ( 440) AT2G26560 | Symbols: PLP2, PLA IIA, PLA2A | PLA2A (PHOSPHOLIPASE A 2A); lipase/ nutrient reservoir | chr2:11293912-11295708 REVERSEmoderately similar to ( 297) PAT0_SOLTU Patatin precursor (Potato tuber protein) - Solanum tuberosum (Potato)highly similar to ( 578) loc_os08g37180 12008.m07704 protein patatin T5 precursor, putative, expressed seq=cds; coord=1:200159715.…		51.5036	1.65401	2.72748	15.6524	6.66e-16	4.2e-15	4.96063	1.2e-06	4.08e-06	4.23903	1.45e-08	5.88e-08
GRMZM2G131087	GRMZM2G131087_T06	Senescence-associated protein DIN1	33.99	development.unspecified	weakly similar to ( 152) loc_os12g24020 12012.m26902 protein senescence-associated protein DIN1, putative, expressed seq=cds; coord=4:240836475..240840041:-1; parent_gene=GRMZM2G131087		90.3646	39.088	5.31069	16.4635	6.66e-16	6.76e-15	1.20903	9.75e-14	6.98e-13	4.08879	6.49e-11	3.16e-10
GRMZM2G059428	GRMZM2G059428_T01	Full-length cDNA clone ZM_BFb0127I09	33.99	development.unspecified	moderately similar to ( 244) AT2G17040 | Symbols: anac036 | anac036 (Arabidopsis NAC domain containing protein 36); transcription factor | chr2:7407123-7408120 FORWARDweakly similar to ( 176) NAC68_ORYSA NAC domain-containing protein 68 (ONAC068) - Oryza sativa (Rice)moderately similar to ( 340) loc_os03g04070 12003.m05939 protein NAC domain-containing protein 68, putative, expressed seq=cds; coo…		7.82271	0.310931	0.954618	12.9335	4.22e-15	2.24e-14	4.653	0.000132496	0.000348884	3.03467	1.89e-05	5.56e-05
GRMZM2G439903	GRMZM2G439903_T01	No information	33.99	development.unspecified	weakly similar to ( 177) AT3G44350 | Symbols: anac061 | anac061 (Arabidopsis NAC domain containing protein 61); transcription factor | chr3:16022836-16024487 REVERSEweakly similar to ( 108) NAC48_ORYSA NAC domain-containing protein 48 (ONAC048) - Oryza sativa (Rice)moderately similar to ( 245) loc_os11g05614 12011.m04758 protein NAC domain-containing protein 90, putative, expressed seq=cds; coord…		9.87544			13.2696	2.88e-13	1.32e-12	13.2696	3.02e-14	2.35e-13	13.2696	7.33e-15	5.16e-14
GRMZM2G076370	GRMZM2G076370_T01	Putative uncharacterized protein	33.99	development.unspecified	moderately similar to ( 458) AT4G19450 | Symbols: | nodulin-related | chr4:10606538-10609218 FORWARDhighly similar to ( 739) loc_os11g01590 12011.m04362 protein major Facilitator Superfamily protein, expressed seq=cds; coord=6:102104995..102110539:-1; parent_gene=GRMZM2G076370	3.71105	13.1586	5.59919	1.21755	1.8261	2.26e-11	9.03e-11	1.23271	2.08e-07	7.65e-07	3.43394	1.65e-06	5.48e-06
GRMZM2G024808	GRMZM2G024808_T01	Nitrate and chloride transporter	33.99	development.unspecified	highly similar to ( 587) AT2G39210 | Symbols: | nodulin family protein | chr2:16366287-16368231 REVERSEhighly similar to ( 785) loc_os07g09010 12007.m05357 protein nitrate and chloride transporter, putative, expressed seq=cds; coord=2:232648880..232651058:1; parent_gene=GRMZM2G024808		50.7726	3.93729	7.13475	15.6318	6.66e-16	4.56e-15	3.68878	5.34e-13	3.23e-12	2.83112	0	0
AC205735.3	AC205735.3_FGT006	Putative uncharacterized protein	33.99	development.unspecified	moderately similar to ( 379) AT5G46680 | Symbols: | pentatricopeptide (PPR) repeat-containing protein | chr5:18941118-18942524 FORWARDweakly similar to ( 192) RF1_ORYSA Rf1 protein, mitochondrial precursor (PPR protein) (Fertility restorer) (Restorer for CMS) - Oryza sativa (Rice)highly similar to ( 741) loc_os02g55020 12002.m10529 protein expressed protein seq=cds; coord=4:205308125..205309513:-…	0.176077	2.97756	0.316751	1.64159				3.23271	0.000333482	0.000833148	0.859036	0.125387	0.191826
GRMZM2G458494	GRMZM2G458494_T01	Full-length cDNA clone ZM_BFb0371K24	33.99	development.unspecified	highly similar to ( 535) AT2G39210 | Symbols: | nodulin family protein | chr2:16366287-16368231 REVERSEhighly similar to ( 735) loc_os07g09010 12007.m05357 protein nitrate and chloride transporter, putative, expressed seq=cds; coord=7:13615789..13617804:-1; parent_gene=GRMZM2G458494		57.5704	2.61885	2.87901	15.813	6.66e-16	4.57e-15	4.45832	1.53e-09	6.83e-09	4.32168	3.29e-10	1.52e-09
GRMZM2G181354	GRMZM2G181354_T01	Putative uncharacterized protein	33.99	development.unspecified	weakly similar to ( 136) AT2G19580 | Symbols: TET2 | TET2 (TETRASPANIN2) | chr2:8472393-8475021 REVERSEweakly similar to ( 163) loc_os06g37510 12006.m08286 protein senescence-associated protein 5, putative, expressed seq=cds; coord=4:175728796..175731387:-1; parent_gene=GRMZM2G181354	5.42941	28.4313	8.65727	11.2952	2.38861	1.6e-09	5.8e-09	1.71549	9.92e-12	5.22e-11	1.33176	9.5e-09	3.9e-08
GRMZM2G123896	GRMZM2G123896_T04	Auxin-repressed 12.5 kDa protein	33.99	development.unspecified	weakly similar to ( 117) AT2G33830 | Symbols: | dormancy/auxin associated family protein | chr2:14309768-14310286 REVERSEweakly similar to ( 110) 12KD_FRAAN Auxin-repressed 12.5 kDa protein - Fragaria ananassa (Strawberry)weakly similar to ( 166) loc_os11g44810 12011.m28867 protein auxin-repressed 12.5 kDa protein, putative, expressed seq=cds; coord=1:222591008..222592434:1; parent_gene=GRMZM2G12…	4.07115	402.237	58.5899	93.5481	6.62647	7.45e-11	2.91e-10	2.77932	9.95e-13	5.74e-12	2.10426	0	0
GRMZM2G088356	GRMZM2G088356_T01	Putative uncharacterized protein	33.99	development.unspecified	moderately similar to ( 435) AT3G24460 | Symbols: | TMS membrane family protein / tumour differentially expressed (TDE) family protein | chr3:8886160-8889717 REVERSEhighly similar to ( 586) loc_os01g08460 12001.m07471 protein TMS membrane protein/tumour differentially expressed protein containing protein, expressed seq=cds; coord=8:18892547..18898086:-1; parent_gene=GRMZM2G088356		14.3476	4.07009	3.83521	13.8085	6.66e-16	4.25e-15	1.81767	3.63e-13	2.28e-12	1.90343	5.37e-13	3.11e-12
GRMZM2G106730	GRMZM2G106730_T01	Putative uncharacterized protein	33.99	development.unspecified	moderately similar to ( 494) AT1G74780 | Symbols: | nodulin family protein | chr1:28095916-28097912 FORWARDhighly similar to ( 764) loc_os12g44180 12012.m08189 protein nodulin-like protein, putative, expressed seq=cds; coord=3:93831552..93834575:1; parent_gene=GRMZM2G106730	4.57956	15.4425	4.60955	6.74635	1.75363	2.07e-13	9.55e-13	1.74421	5.88e-14	4.4e-13	1.19473	5.1e-09	2.14e-08
GRMZM2G041175	GRMZM2G041175_T01	Senescence-associated protein DH	33.99	development.unspecified	moderately similar to ( 302) AT2G23810 | Symbols: TET8 | TET8 (TETRASPANIN8) | chr2:10135859-10137352 REVERSEmoderately similar to ( 396) loc_os09g25760 12009.m05728 protein senescence-associated protein DH, putative, expressed seq=cds; coord=7:118310662..118312830:1; parent_gene=GRMZM2G041175		85.265	21.6216	18.5217	16.3797	6.66e-16	7.68e-15	1.97948	2.29e-14	1.81e-13	2.20274	0	0
GRMZM2G373928	GRMZM2G373928_T01	Putative uncharacterized proteinZCN14	33.99	development.unspecified	moderately similar to ( 280) AT1G65480 | Symbols: FT | FT (FLOWERING LOCUS T); phosphatidylethanolamine binding / protein binding | chr1:24331510-24333689 FORWARDweakly similar to ( 200) CET2_TOBAC CEN-like protein 2 - Nicotiana tabacum (Common tobacco)moderately similar to ( 341) loc_os01g11940 12001.m07810 protein OsFTL1 - Rice FT-Like1 homogous to Arabidopsis Flowering Locus T gene, expressed …		77.2218		23.9012	16.2367	6.66e-16	5.84e-15	16.2367	1.11e-15	9.61e-15	1.69193	0	0
GRMZM2G114751	GRMZM2G114751_T01	Integral membrane protein DUF6 containing protein	33.99	development.unspecified	moderately similar to ( 303) AT4G30420 | Symbols: | nodulin MtN21 family protein | chr4:14877069-14878914 FORWARDhighly similar to ( 515) loc_os09g25810 12009.m22091 protein integral membrane protein DUF6 containing protein, expressed seq=cds; coord=7:118507697..118510456:-1; parent_gene=GRMZM2G114751		57.7076	7.16872	3.93203	15.8165	6.66e-16	5.2e-15	3.00897	0	0	3.87542	1.11e-12	6.23e-12
GRMZM2G129879	GRMZM2G129879_T01	Putative uncharacterized protein	33.99	development.unspecified	weakly similar to ( 145) loc_os08g34984 12008.m80291 protein expressed protein seq=cds; coord=1:209581024..209582088:-1; parent_gene=GRMZM2G129879		95.1199	17.8365	19.1774	16.5375	6.66e-16	3.71e-15	2.41492	0	0	2.31034	0	0
GRMZM2G467893	GRMZM2G467893_T01	Putative uncharacterized protein	33.99	development.unspecified	highly similar to ( 561) AT2G28120 | Symbols: | nodulin family protein | chr2:11985934-11987667 FORWARDhighly similar to ( 781) loc_os03g47810 12003.m09794 protein nitrate and chloride transporter, putative, expressed seq=cds; coord=1:260744508..260747316:-1; parent_gene=GRMZM2G467893		456.622	0.81677		18.8006	6.66e-16	4.05e-15	9.12686	5.81e-06	1.83e-05	18.8006	0	0
GRMZM2G174099	GRMZM2G174099_T01	Putative uncharacterized protein	33.99	development.unspecified	moderately similar to ( 221) AT4G30420 | Symbols: | nodulin MtN21 family protein | chr4:14877069-14878914 FORWARDmoderately similar to ( 465) loc_os09g25770 12009.m059979 protein nodulin-like protein 5NG4, putative, expressed seq=cds; coord=7:118426184..118428373:-1; parent_gene=GRMZM2G174099	1.43359	40.4553	1.80526	1.33656	4.81862	2.12e-06	5.66e-06	4.48605	4.09e-07	1.45e-06	4.91973	2.73e-06	8.86e-06
GRMZM2G079613	GRMZM2G079613_T01	Pollenless3	33.99	development.unspecified	moderately similar to ( 357) AT5G48850 | Symbols: ATSDI1 | ATSDI1 (SULPHUR DEFICIENCY-INDUCED 1); binding | chr5:19805576-19807699 REVERSEmoderately similar to ( 486) loc_os05g43040 12005.m08434 protein pollenless3, putative, expressed seq=cds; coord=6:157412166..157414715:1; parent_gene=GRMZM2G079613	0.338272	28.6019	1.52132	2.72371	6.40179	0.000121328	0.000223532	4.23271	3.46e-06	1.12e-05	3.39247	4.25e-08	1.65e-07
GRMZM2G135044	GRMZM2G135044_T02	Putative uncharacterized protein	33.99	development.unspecified	weakly similar to ( 157) AT4G16620 | Symbols: | integral membrane family protein / nodulin MtN21-related | chr4:9358185-9359871 REVERSEmoderately similar to ( 290) loc_os06g01660 12006.m04903 protein integral membrane protein, putative, expressed seq=cds; coord=9:27179291..27181155:1; parent_gene=GRMZM2G135044	0.310763	13.9591	1.95665	1.44865	5.48925	0.000121328	0.000234038	2.83475	4.09e-07	1.46e-06	3.26843	2.73e-06	8.88e-06
GRMZM2G146940	GRMZM2G146940_T01	No information	33.99	development.unspecified	weakly similar to ( 124) loc_os07g09000 12007.m05356 protein sec12-like protein 1, putative, expressed seq=cds; coord=7:13565705..13568063:-1; parent_gene=GRMZM2G146940	0.29185	7.71151	4.46267	4.20513	4.72371	0.000570828	0.000882174	0.789105	0.0797936	0.130593	0.874861	0.0514776	0.0869872
GRMZM2G041262	GRMZM2G041262_T01	No information	33.99	development.unspecified	weakly similar to ( 183) AT3G01930 | Symbols: | nodulin family protein | chr3:319289-321488 REVERSEmoderately similar to ( 211) loc_os08g42010 12008.m08179 protein nodulin-like protein, putative, expressed seq=cds; coord=1:194558317..194559858:1; parent_gene=GRMZM2G041262	0.408298	7.76764	0.734502	3.11452	4.24978	0.000594706	0.000910622	3.40264	0.000184184	0.000475585	1.31847	0.0216898	0.039588
GRMZM2G087769	GRMZM2G087769_T01	TSA: Zea mays contig31216, mRNA sequence	33.99	development.unspecified	moderately similar to ( 282) AT5G10830 | Symbols: | embryo-abundant protein-related | chr5:3423731-3424649 FORWARDmoderately similar to ( 403) loc_os01g40660 12001.m10336 protein embryonic abundant protein-like, putative, expressed seq=cds; coord=3:221572623..221574032:1; parent_gene=GRMZM2G087769	0.214724	4.085	1.5451	0.909958	4.24978	0.000594706	0.000909524	1.40264	0.0182821	0.0345266	2.16646	0.00119893	0.00268865
GRMZM2G123986	GRMZM2G123986_T01	Pollenless3	33.99	development.unspecified	moderately similar to ( 264) AT5G48850 | Symbols: ATSDI1 | ATSDI1 (SULPHUR DEFICIENCY-INDUCED 1); binding | chr5:19805576-19807699 REVERSEmoderately similar to ( 398) loc_os03g06970 12003.m06214 protein pollenless3, putative, expressed seq=cds; coord=1:13991176..13993273:-1; parent_gene=GRMZM2G123986	0.153432	2.75679	0.552029	1.56051	4.16732	0.000617796	0.000942942	2.32017	0.00132616	0.00302113	0.820968	0.128303	0.195896
GRMZM2G090609	GRMZM2G090609_T01	Putative uncharacterized protein	33.99	development.unspecified	weakly similar to ( 161) AT1G70670 | Symbols: | caleosin-related family protein | chr1:26644830-26645970 FORWARDmoderately similar to ( 243) loc_os02g50174 12002.m10050 protein caleosin related protein, expressed seq=cds; coord=5:205154533..205156657:1; parent_gene=GRMZM2G090609	3.17624	46.0108	8.90689	9.02631	3.85658	3.39e-08	1.1e-07	2.36898	9.48e-14	6.83e-13	2.34976	8.53e-14	5.49e-13
DNA repair and metabolism
GRMZM2G348956	GRMZM2G348956_T01	Hypothetical protein LOC100192659	28.2	DNA.repair	highly similar to ( 617) AT1G65070 | Symbols: | DNA mismatch repair MutS family protein | chr1:24173132-24176244 REVERSEnearly identical (1203) loc_os04g58410 12004.m78926 protein mismatch repair ATPase, putative, expressed seq=cds; coord=2:1277292..1281626:-1; parent_gene=GRMZM2G348956		24.416	6.60836	1.5407	14.5755	6.66e-16	8.07e-15	1.88546	5.97e-14	4.47e-13	3.98617	2.88e-09	1.23e-08
GRMZM2G138161	GRMZM2G138161_T01	Transcribed locus	28.2	DNA.repair	moderately similar to ( 422) AT1G19025 | Symbols: | DNA cross-link repair protein-related | chr1:6568920-6570800 FORWARDhighly similar to ( 768) loc_os01g65890 12001.m12697 protein DNA repair metallo-beta-lactamase family protein, expressed seq=cds; coord=3:171713414..171716849:-1; parent_gene=GRMZM2G138161	3.58552	21.0422	5.26195	4.15856	2.55303	2.38e-13	1.09e-12	1.99961	0	0	2.33913	7.31e-14	4.76e-13
GRMZM2G437711	GRMZM2G437711_T01	Transcribed locus	28.2	DNA.repair	very weakly similar to (97.1) AT3G19210 | Symbols: ATRAD54, CHR25 | ATRAD54 (ARABIDOPSIS HOMOLOG OF RAD54); ATP binding / DNA binding / helicase/ nucleic acid binding | chr3:6652799-6658876 REVERSEweakly similar to ( 122) loc_os02g52510 12002.m10282 protein DNA repair protein RAD54-like, putative seq=cds; coord=1:278482574..278487236:1; parent_gene=GRMZM2G437711		3.46687	1.29819	0.778444	11.7594	1.44e-08	4.83e-08	1.41714	0.00489746	0.0102034	2.15497	0.000143803	0.000370199
GRMZM2G043191	GRMZM2G043191_T01	Putative uncharacterized protein	28.1	DNA.synthesis/chromatin structure	moderately similar to ( 332) AT1G47510 | Symbols: AT5PTASE11, 5PTASE11 | 5PTASE11 (INOSITOL POLYPHOSPHATE 5-PHOSPHATASE 11); hydrolase/ phosphatidylinositol-3,4,5-trisphosphate 5-phosphatase/ phosphatidylinositol-3,5-bisphosphate 5-phosphatase/ phosphatidylinositol-4,5-bisphosphate 5-phosphatase | chr1:17435991-17438296 REVERSEmoderately similar to ( 491) loc_os03g42810 12003.m09332 protein type …		61.0918	3.10597	2.03598	15.8987	6.66e-16	4.75e-15	4.29786	2.7e-09	1.18e-08	4.90718	2.08e-07	7.58e-07
GRMZM2G032977	GRMZM2G032977_T01	Nuclease PA3	28.1	DNA.synthesis/chromatin structure	moderately similar to ( 287) AT1G68290 | Symbols: ENDO 2 | ENDO 2 (endonuclease 2); T/G mismatch-specific endonuclease/ endonuclease/ nucleic acid binding / single-stranded DNA specific endodeoxyribonuclease | chr1:25596718-25598264 FORWARDmoderately similar to ( 469) loc_os04g55850 12004.m35489 protein nuclease PA3, putative, expressed seq=cds; coord=2:4847282..4850042:-1; parent_gene=GRMZM2G032…		55.3907	16.4038	6.34556	15.7574	6.66e-16	6.26e-15	1.75561	3.55e-15	2.98e-14	3.12582	1.11e-12	6.23e-12
GRMZM2G355381	GRMZM2G355381_T01	No information	28.1	DNA.synthesis/chromatin structure	moderately similar to ( 335) AT1G71710 | Symbols: | inositol polyphosphate 5-phosphatase, putative | chr1:26973796-26976774 REVERSEhighly similar to ( 567) loc_os01g08780 12001.m07503 protein type I inositol-1,4,5-trisphosphate 5-phosphatase CVP2, putative, expressed seq=cds; coord=3:9112149..9120357:1; parent_gene=GRMZM2G355381		6.74607	0.630125	0.527787	12.7198	6.66e-16	9.38e-15	3.42034	5.81e-06	1.83e-05	3.67602	1.19e-05	3.59e-05
GRMZM2G008456	GRMZM2G008456_T01	Putative uncharacterized protein	28.1.3	DNA.synthesis/chromatin structure.histone	very weakly similar to (99.4) AT3G18035 | Symbols: HON4 | HON4; DNA binding | chr3:6169384-6171558 REVERSEweakly similar to ( 179) loc_os05g51850 12005.m27999 protein DNA-binding protein, putative, expressed seq=cds; coord=6:109592211..109594652:-1; parent_gene=GRMZM2G008456	11.9099	70.3366	26.6874	27.0068	2.56212	8.46e-14	4.11e-13	1.39811	2.62e-13	1.7e-12	1.38095	6.3e-13	3.62e-12
GRMZM2G061702	GRMZM2G061702_T01	Putative uncharacterized protein	28.99	DNA.unspecified	moderately similar to ( 337) AT4G35220 | Symbols: | cyclase family protein | chr4:16752636-16753966 FORWARDmoderately similar to ( 430) loc_os09g02270 12009.m03600 protein cyclase, putative, expressed seq=cds; coord=7:50111186..50118421:1; parent_gene=GRMZM2G061702		25.7455	10.79	1.97121	14.652	6.66e-16	3.71e-15	1.25463	3.08e-13	1.97e-12	3.70716	4.25e-08	1.65e-07
GRMZM2G450939	GRMZM2G450939_T01	Clone 1444359 hypothetical protein	28.99	DNA.unspecified	weakly similar to ( 108) loc_os01g62100 12001.m12333 protein retrotransposon protein, putative, unclassified seq=cds; coord=4:26691310..26695217:-1; parent_gene=GRMZM2G450939		4.63736	1.02318	1.37733	12.1791	3.4e-09	1.19e-08	2.18024	9.58e-05	0.000257405	1.75143	0.00051359	0.00123327
GRMZM2G351307	GRMZM2G351307_T01	No information	28.99	DNA.unspecified	very weakly similar to (94.7) AT1G52950 | Symbols: | replication protein-related | chr1:19725483-19728007 FORWARDmoderately similar to ( 207) loc_os07g02230 12007.m04695 protein retrotransposon protein, putative, unclassified, expressed seq=cds; coord=3:88916116..88921100:1; parent_gene=GRMZM2G351307		2.64665		0.303201	11.37	2.57e-07	7.63e-07	11.37	7.53e-08	2.89e-07	3.12582	0.000115077	0.000302102
Hormone metabolism
GRMZM2G106622	GRMZM2G106622_T01	ABA-responsive protein	17.1.3	hormone metabolism.abscisic acid.induced-regulated-responsive-activated	moderately similar to ( 290) AT5G13200 | Symbols: | GRAM domain-containing protein / ABA-responsive protein-related | chr5:4207081-4208079 FORWARDmoderately similar to ( 420) loc_os12g29400 12012.m06754 protein ABA-responsive protein, putative, expressed seq=cds; coord=10:14302293..14305526:1; parent_gene=GRMZM2G106622		63.9095	4.28261	9.28157	15.9637	6.66e-16	9.99e-15	3.89947	5.11e-11	2.56e-10	2.78359	0	0
GRMZM2G159962	GRMZM2G159962_T01	TSA: Zea mays contig60165, mRNA sequence	17.1.3	hormone metabolism.abscisic acid.induced-regulated-responsive-activated	weakly similar to ( 172) AT5G08350 | Symbols: | GRAM domain-containing protein / ABA-responsive protein-related | chr5:2686417-2687175 REVERSEmoderately similar to ( 380) loc_os02g42430 12002.m09278 protein FIP1, putative seq=cds; coord=4:145705892..145707108:-1; parent_gene=GRMZM2G159962	0.218172	5.53412	1.76615	0.184914	4.66482	0.000571032	0.000881415	1.64775	0.00209378	0.00464121	4.90343	0.000555234	0.00131036
GRMZM2G406830	GRMZM2G406830_T01	TSA: Zea mays contig03078, mRNA sequence	17.1.1	hormone metabolism.abscisic acid.synthesis-degradation	highly similar to ( 996) AT1G04580 | Symbols: AAO4, ATAO-4, ATAO2 | AAO4 (ARABIDOPSIS ALDEHYDE OXIDASE 4); aldehyde oxidase/ aryl-aldehyde oxidase | chr1:1252212-1257510 REVERSEnearly identical (1153) ALDO3_ORYSA Probable aldehyde oxidase 3 (EC 1.2.3.1) (AO-3) - Oryza sativa (Rice)nearly identical (1153) loc_os03g57680 12003.m10682 protein aldehyde oxidase 1, putative, expressed seq=cds; coord=7:…		152.59	5.2377	39.9373	17.2193	6.66e-16	5.39e-15	4.86458	0	0	1.93385	1.06e-13	6.74e-13
GRMZM2G024315	GRMZM2G024315_T01	Auxin-induced protein PCNT115	17.2.3	hormone metabolism.auxin.induced-regulated-responsive-activated	moderately similar to ( 367) AT1G60690 | Symbols: | aldo/keto reductase family protein | chr1:22349892-22351668 REVERSEmoderately similar to ( 343) A115_TOBAC Auxin-induced protein PCNT115 - Nicotiana tabacum (Common tobacco)highly similar to ( 575) loc_os01g43090 12001.m10572 protein auxin-induced protein PCNT115, putative, expressed seq=cds; coord=8:144270470..144273473:-1; parent_gene=GRMZM2G0…		103.396	37.0647	27.8606	16.6578	6.66e-16	3.92e-15	1.48006	1.01e-13	7.25e-13	1.89188	8.33e-14	5.37e-13
GRMZM2G126290	GRMZM2G126290_T01	Putative uncharacterized protein	17.2.3	hormone metabolism.auxin.induced-regulated-responsive-activated	highly similar to ( 736) AT5G35570 | Symbols: | unknown protein | chr5:13750101-13753383 REVERSEhighly similar to ( 953) loc_os09g27080 12009.m22099 protein axi 1 like protein, putative, expressed seq=cds; coord=7:122330551..122336781:1; parent_gene=GRMZM2G126290		69.0346	9.7918	18.688	16.075	6.66e-16	4.53e-15	2.81767	0	0	1.88521	3.42e-13	2.04e-12
GRMZM2G012636	GRMZM2G012636_T01	SAUR55-auxin-responsive SAUR family member	17.2.3	hormone metabolism.auxin.induced-regulated-responsive-activated	weakly similar to ( 145) loc_os09g37470 12009.m06694 protein OsSAUR52 - Auxin-responsive SAUR gene family member, expressed seq=cds; coord=7:147383997..147384822:-1; parent_gene=GRMZM2G012636		31.2942	0.532648	0.501909	14.9336	6.66e-16	4.94e-15	5.87657	0.000132496	0.000349167	5.96232	0.000138587	0.000359307
GRMZM2G156470	GRMZM2G156470_T01	Auxin induced protein	17.2.3	hormone metabolism.auxin.induced-regulated-responsive-activated	very weakly similar to (94.7) AT1G29450 | Symbols: | auxin-responsive protein, putative | chr1:10305981-10306406 REVERSEweakly similar to ( 187) loc_os09g37500 12009.m06697 protein OsSAUR55 - Auxin-responsive SAUR gene family member, expressed seq=cds; coord=2:197093510..197094134:-1; parent_gene=GRMZM2G156470		31.8459	2.46381		14.9588	6.66e-16	4.17e-15	3.69214	1.58e-05	4.73e-05	14.9588	0	0
GRMZM2G156451	GRMZM2G156451_T01	No information	17.2.3	hormone metabolism.auxin.induced-regulated-responsive-activated	very weakly similar to (92.0) AT1G29450 | Symbols: | auxin-responsive protein, putative | chr1:10305981-10306406 REVERSEweakly similar to ( 186) loc_os09g37470 12009.m06694 protein OsSAUR52 - Auxin-responsive SAUR gene family member, expressed seq=cds; coord=2:197091919..197092709:1; parent_gene=GRMZM2G156451		24.5091			14.581	6.66e-16	5.55e-15	14.581	1.11e-15	9.6e-15	14.581	0	0
GRMZM2G343360	GRMZM2G343360_T01	SAUR55-auxin-responsive SAUR family member	17.2.3	hormone metabolism.auxin.induced-regulated-responsive-activated	very weakly similar to (80.5) AT1G29450 | Symbols: | auxin-responsive protein, putative | chr1:10305981-10306406 REVERSEweakly similar to ( 156) loc_os09g37440 12009.m60312 protein OsSAUR49 - Auxin-responsive SAUR gene family member seq=cds; coord=2:197013851..197015107:-1; parent_gene=GRMZM2G343360	0.194567	12.3384	1.05004		5.98675	0.000570622	0.000937151	3.55464	2.55e-05	7.44e-05	13.5909	0	0
GRMZM2G105419	GRMZM2G105419_T01	TSA: Zea mays contig07210, mRNA sequence	17.2.3	hormone metabolism.auxin.induced-regulated-responsive-activated	very weakly similar to (86.7) AT1G29450 | Symbols: | auxin-responsive protein, putative | chr1:10305981-10306406 REVERSEweakly similar to ( 173) loc_os09g37500 12009.m06697 protein OsSAUR55 - Auxin-responsive SAUR gene family member, expressed seq=cds; coord=7:147423976..147424879:1; parent_gene=GRMZM2G105419		17.1564	1.94676	1.37581	14.0665	6.66e-16	5.47e-15	3.1396	9.64e-06	2.96e-05	3.6404	2.98e-05	8.54e-05
GRMZM2G343365	GRMZM2G343365_T01	Putative uncharacterized protein	17.2.3	hormone metabolism.auxin.induced-regulated-responsive-activated	weakly similar to ( 166) loc_os09g37470 12009.m06694 protein OsSAUR52 - Auxin-responsive SAUR gene family member, expressed seq=cds; coord=2:197016212..197017109:1; parent_gene=GRMZM2G343365		16.9832	0.979882		14.0518	6.66e-16	3.72e-15	4.11535	6.21e-05	0.000171424	14.0518	0	0
GRMZM5G835903	GRMZM5G835903_T01	SAUR55-auxin-responsive SAUR family member	17.2.3	hormone metabolism.auxin.induced-regulated-responsive-activated	very weakly similar to (90.5) AT1G29460 | Symbols: | auxin-responsive protein, putative | chr1:10307609-10308055 REVERSEweakly similar to ( 166) loc_os09g37500 12009.m06697 protein OsSAUR55 - Auxin-responsive SAUR gene family member, expressed seq=cds; coord=7:147419448..147420211:-1; parent_gene=GRMZM5G835903		19.2852	2.01556	0.54264	14.2352	6.66e-16	5.26e-15	3.25825	1.58e-05	4.74e-05	5.15136	0.000138587	0.000359372
GRMZM2G042765	GRMZM2G042765_T01	No information	17.2.3	hormone metabolism.auxin.induced-regulated-responsive-activated	very weakly similar to (89.7) AT1G29420 | Symbols: | FUNCTIONS IN: molecular_function unknown; INVOLVED IN: response to auxin stimulus; LOCATED IN: cellular_component unknown; CONTAINS InterPro DOMAIN/s: Auxin responsive SAUR protein (InterPro:IPR003676); BEST Arabidopsis thaliana protein match is: SAUR68 (SMALL AUXIN UPREGULATED 68) (TAIR:AT1G29510.1); Has 372 Blast hits to 362 proteins in 16 sp…		18.3002	0.973378	0.61147	14.1596	1.33e-15	7.24e-15	4.23271	9.19e-05	0.000248397	4.90343	0.000138587	0.0003597
GRMZM2G378106	GRMZM2G378106_T01	Indole-3-acetic acid amido synthetase	17.2.3	hormone metabolism.auxin.induced-regulated-responsive-activated	highly similar to ( 856) AT2G14960 | Symbols: GH3.1 | GH3.1 | chr2:6451659-6453670 REVERSEhighly similar to ( 998) GH38_ORYSA Probable indole-3-acetic acid-amido synthetase GH3.8 (EC 6.3.2.-) (Auxin-responsive GH3-like protein 8) (OsGH3-8) - Oryza sativa (Rice)highly similar to ( 998) loc_os07g40290 12007.m08271 protein indole-3-acetic acid-amido synthetase GH3.8, putative, expressed seq=cds; coo…		5.06222	1.52579	0.253719	12.3056	1.33e-15	7.23e-15	1.73021	5.87e-06	1.84e-05	4.31847	9.9e-05	0.000263365
GRMZM2G151656	GRMZM2G151656_T01	SAUR52-auxin-responsive SAUR family member	17.2.3	hormone metabolism.auxin.induced-regulated-responsive-activated	very weakly similar to (89.7) AT1G29450 | Symbols: | auxin-responsive protein, putative | chr1:10305981-10306406 REVERSEweakly similar to ( 179) loc_os09g37470 12009.m06694 protein OsSAUR52 - Auxin-responsive SAUR gene family member, expressed seq=cds; coord=2:197145274..197145964:1; parent_gene=GRMZM2G151656		10.1002	1.91013		13.3021	3.4e-09	1.19e-08	2.40264	5.41e-05	0.000151226	13.3021	2.86e-10	1.32e-09
GRMZM2G042429	GRMZM2G042429_T01	SAUR52-auxin-responsive SAUR family member	17.2.3	hormone metabolism.auxin.induced-regulated-responsive-activated	weakly similar to ( 149) loc_os09g37470 12009.m06694 protein OsSAUR52 - Auxin-responsive SAUR gene family member, expressed seq=cds; coord=7:147416958..147417576:-1; parent_gene=GRMZM2G042429		7.93426	2.4877		12.9539	1.09e-06	3.03e-06	1.67328	0.00580874	0.0119703	12.9539	1.86e-07	6.81e-07
GRMZM2G156392	GRMZM2G156392_T01	SAUR55-auxin-responsive SAUR family member	17.2.3	hormone metabolism.auxin.induced-regulated-responsive-activated	very weakly similar to (80.5) AT1G29450 | Symbols: | auxin-responsive protein, putative | chr1:10305981-10306406 REVERSEweakly similar to ( 156) loc_os09g37440 12009.m60312 protein OsSAUR49 - Auxin-responsive SAUR gene family member seq=cds; coord=2:197089934..197090732:-1; parent_gene=GRMZM2G156392		6.14681	0.275323		12.5856	1.09e-06	3.02e-06	4.48064	0.000565412	0.00136029	12.5856	1.86e-07	6.8e-07
GRMZM2G050080	GRMZM2G050080_T01	No information	17.2.3	hormone metabolism.auxin.induced-regulated-responsive-activated	very weakly similar to (83.2) loc_os02g07110 12002.m06058 protein OsSAUR6 - Auxin-responsive SAUR gene family member, expressed seq=cds; coord=5:83743980..83745342:-1; parent_gene=GRMZM2G050080		27.9311	1.29656	2.03623	14.7696	6.66e-16	4.15e-15	4.42911	2.55e-05	7.43e-05	3.7779	4.5e-06	1.43e-05
GRMZM2G391596	GRMZM2G391596_T01	SAUR11-auxin-responsive SAUR family member	17.2.3	hormone metabolism.auxin.induced-regulated-responsive-activated	very weakly similar to (87.8) AT2G45210 | Symbols: | auxin-responsive protein-related | chr2:18641884-18642372 FORWARDweakly similar to ( 181) loc_os02g42990 12002.m100801 protein OsSAUR11 - Auxin-responsive SAUR gene family member, expressed seq=cds; coord=5:189620994..189622113:-1; parent_gene=GRMZM2G391596		16.3864	1.3749	1.66571	14.0002	6.66e-16	3.96e-15	3.5751	1.58e-05	4.73e-05	3.29829	7.34e-06	2.28e-05
GRMZM2G466229	GRMZM2G466229_T01	No information	17.2.3	hormone metabolism.auxin.induced-regulated-responsive-activated	very weakly similar to (85.5) AT4G00880 | Symbols: | auxin-responsive family protein | chr4:366692-367060 REVERSEweakly similar to ( 138) loc_os06g50040 12006.m09528 protein OsSAUR29 - Auxin-responsive SAUR gene family member, expressed seq=cds; coord=6:84324266..84324658:1; parent_gene=GRMZM2G466229	1.86695	23.6784	2.79877	1.0549	3.66482	7.97e-05	0.000157307	3.08071	4.04e-05	0.000114529	4.48839	0.000138587	0.000359045
GRMZM2G015049	GRMZM2G015049_T01	Putative uncharacterized protein	17.2.3	hormone metabolism.auxin.induced-regulated-responsive-activated	very weakly similar to (93.2) AT1G75580 | Symbols: | auxin-responsive protein, putative | chr1:28377530-28377856 FORWARDweakly similar to ( 129) loc_os06g04590 12006.m05189 protein OsSAUR24 - Auxin-responsive SAUR gene family member, expressed seq=cds; coord=4:167073486..167074934:-1; parent_gene=GRMZM2G015049		5.88693	1.82181	0.143056	12.5233	4.48e-11	1.76e-10	1.69214	0.000225612	0.000574876	5.36286	0.000555186	0.00131275
GRMZM2G432060	GRMZM2G432060_T01	SAUR11-auxin-responsive SAUR family member	17.2.3	hormone metabolism.auxin.induced-regulated-responsive-activated	very weakly similar to (86.3) AT2G45210 | Symbols: | auxin-responsive protein-related | chr2:18641884-18642372 FORWARDweakly similar to ( 158) loc_os02g42990 12002.m100801 protein OsSAUR11 - Auxin-responsive SAUR gene family member, expressed seq=cds; coord=4:149061635..149062926:1; parent_gene=GRMZM2G432060		5.80201	2.21346	3.04836	12.5023	8.03e-10	2.96e-09	1.39025	0.00277888	0.00602752	0.928521	0.0274114	0.0492159
GRMZM2G420812	GRMZM2G420812_T01	SAUR31-auxin-responsive SAUR family member	17.2.3	hormone metabolism.auxin.induced-regulated-responsive-activated	weakly similar to ( 120) loc_os08g02520 12008.m04396 protein OsSAUR31 - Auxin-responsive SAUR gene family member, expressed seq=cds; coord=4:37297113..37297762:-1; parent_gene=GRMZM2G420812		10.7373	0.338436	1.27562	13.3903	3.4e-09	1.19e-08	4.9876	0.00056122	0.00135266	3.07336	6.98e-05	0.000189281
GRMZM2G429254	GRMZM2G429254_T01	SAUR11-auxin-responsive SAUR family member	17.2.3	hormone metabolism.auxin.induced-regulated-responsive-activated	weakly similar to ( 105) loc_os02g42990 12002.m100801 protein OsSAUR11 - Auxin-responsive SAUR gene family member, expressed seq=cds; coord=2:22608038..22609147:-1; parent_gene=GRMZM2G429254		6.28759	0.59455	0.933731	12.6183	3.4e-09	1.19e-08	3.40264	9.25e-05	0.000249124	2.75143	5e-05	0.000138722
GRMZM2G154332	GRMZM2G154332_T01	SAUR12-auxin-responsive SAUR family member	17.2.3	hormone metabolism.auxin.induced-regulated-responsive-activated	weakly similar to ( 113) loc_os02g52990 12002.m10329 protein OsSAUR12 - Auxin-responsive SAUR gene family member, expressed seq=cds; coord=5:210475561..210476355:-1; parent_gene=GRMZM2G154332		6.17774	3.59721	0.78222	12.5929	1.09e-06	3.05e-06	0.780199	0.130923	0.201173	2.98143	0.000162153	0.000414287
GRMZM2G465383	GRMZM2G465383_T01	SAUR25-auxin-responsive SAUR family member	17.2.3	hormone metabolism.auxin.induced-regulated-responsive-activated	seq=cds; coord=9:111116270..111117227:1; parent_gene=GRMZM2G465383		4.8568	2.06665	0.649129	12.2458	2.24e-06	5.97e-06	1.23271	0.0325114	0.0581831	2.90343	0.000223126	0.000561588
GRMZM2G425072	GRMZM2G425072_T01	SAUR11-auxin-responsive SAUR family member	17.2.3	hormone metabolism.auxin.induced-regulated-responsive-activated	seq=cds; coord=10:133269606..133270769:1; parent_gene=GRMZM2G425072		3.77519		0.178083	11.8823	4.6e-06	1.17e-05	11.8823	1.69e-06	5.62e-06	4.40593	0.00056549	0.00132948
GRMZM2G126260	GRMZM2G126260_T02	Putative uncharacterized protein	17.2.2	hormone metabolism.auxin.signal transduction	highly similar to ( 600) AT2G01420 | Symbols: PIN4 | PIN4 (PIN-FORMED 4); auxin:hydrogen symporter/ transporter | chr2:180478-183199 REVERSEhighly similar to ( 747) PIN3A_ORYSA Probable auxin efflux carrier component 3a (OsPIN3a) - Oryza sativa (Rice)highly similar to ( 747) loc_os01g45550 12001.m150666 protein auxin efflux carrier component 3a, putative, expressed seq=cds; coord=3:214899506..214…		17.635	3.21027	7.03313	14.1062	6.66e-16	5.88e-15	2.45768	3.69e-13	2.31e-12	1.3262	5.86e-14	3.86e-13
GRMZM5G831795	GRMZM5G831795_T03	IAA-amino acid hydrolase ILR1-like 3	17.2.1	hormone metabolism.auxin.synthesis-degradation	moderately similar to ( 431) AT5G54140 | Symbols: ILL3 | ILL3; IAA-amino acid conjugate hydrolase/ metallopeptidase | chr5:21965833-21967834 FORWARDhighly similar to ( 615) loc_os04g44110 12004.m09369 protein IAA-amino acid hydrolase ILR1-like 3 precursor, putative, expressed seq=cds; coord=2:27806816..27818840:-1; parent_gene=GRMZM5G831795		14.2626	3.40954	5.52598	13.8	6.66e-16	4.22e-15	2.06459	8.71e-10	3.96e-09	1.36794	1.21e-07	4.5e-07
GRMZM2G051135	GRMZM2G051135_T01	Putative uncharacterized protein	17.5.3	hormone metabolism.ethylene.induced-regulated-responsive-activated	very weakly similar to (97.1) AT3G24500 | Symbols: MBF1C, ATMBF1C | MBF1C (MULTIPROTEIN BRIDGING FACTOR 1C); DNA binding / transcription coactivator/ transcription factor | chr3:8918755-8919201 FORWARDweakly similar to ( 157) loc_os06g39240 12006.m091727 protein endothelial differentiation-related factor 1, putative, expressed seq=cds; coord=9:88108139..88108917:1; parent_gene=GRMZM2G051135		62.7144	4.80067	1.86267	15.9365	6.66e-16	8.26e-15	3.70749	7.85e-08	3.01e-07	5.07336	1.89e-05	5.58e-05
GRMZM2G004709	GRMZM2G004709_T01	Putative uncharacterized protein	17.5.2	hormone metabolism.ethylene.signal transduction	moderately similar to ( 247) AT5G47310 | Symbols: | unknown protein | chr5:19201325-19202674 FORWARDmoderately similar to ( 303) loc_os04g46290 12004.m09579 protein EREBP-4 like protein, putative, expressed seq=cds; coord=10:139858081..139861295:-1; parent_gene=GRMZM2G004709		29.3961	7.00478	9.27219	14.8433	6.66e-16	3.73e-15	2.06921	2.3e-13	1.52e-12	1.66464	4.82e-14	3.21e-13
GRMZM2G073979	GRMZM2G073979_T01	Putative uncharacterized protein	17.5.2	hormone metabolism.ethylene.signal transduction	moderately similar to ( 251) AT5G47310 | Symbols: | unknown protein | chr5:19201325-19202674 FORWARDmoderately similar to ( 354) loc_os03g01130 12003.m05664 protein EREBP-4 like protein, putative, expressed seq=cds; coord=1:997214..999824:1; parent_gene=GRMZM2G073979		208.472	29.4309	36.6633	17.6695	6.66e-16	9.09e-15	2.82445	0	0	2.50745	4.47e-13	2.61e-12
GRMZM2G144668	GRMZM2G144668_T01	1-aminocyclopropane-1-carboxylate oxidase	17.5.1	hormone metabolism.ethylene.synthesis-degradation	moderately similar to ( 245) AT1G03400 | Symbols: | 2-oxoglutarate-dependent dioxygenase, putative | chr1:842895-844158 REVERSEweakly similar to ( 197) DV4H_CATRO Desacetoxyvindoline 4-hydroxylase (EC 1.14.11.20) - Catharanthus roseus (Rosy periwinkle) (Madagascar periwinkle)highly similar to ( 508) loc_os06g14400 12006.m06155 protein 1-aminocyclopropane-1-carboxylate oxidase, putative, expressed…		20.0615	7.00115	6.94433	14.2921	6.66e-16	3.87e-15	1.51876	1.92e-12	1.07e-11	1.53052	5.49e-13	3.17e-12
GRMZM2G119116	GRMZM2G119116_T01	Putative uncharacterized protein	17.5.1	hormone metabolism.ethylene.synthesis-degradation	moderately similar to ( 337) AT1G06620 | Symbols: | 2-oxoglutarate-dependent dioxygenase, putative | chr1:2025618-2027094 FORWARDmoderately similar to ( 296) DV4H_CATRO Desacetoxyvindoline 4-hydroxylase (EC 1.14.11.20) - Catharanthus roseus (Rosy periwinkle) (Madagascar periwinkle)highly similar to ( 532) loc_os04g10350 12004.m06287 protein 1-aminocyclopropane-1-carboxylate oxidase, putative, exp…		3.92217		0.449325	11.9374	2.57e-07	7.66e-07	11.9374	7.53e-08	2.9e-07	3.12582	0.000115077	0.000302213
GRMZM2G016605	GRMZM2G016605_T03	Putative uncharacterized protein	17.6.2	hormone metabolism.gibberelin.signal transduction	moderately similar to ( 359) AT5G27320 | Symbols: ATGID1C, GID1C | GID1C (GA INSENSITIVE DWARF1C); hydrolase | chr5:9629254-9630746 FORWARDmoderately similar to ( 470) GID1_ORYSA Gibberellin receptor GID1 (EC 3.-.-.-) (Gibberellin-insensitive dwarf protein 1) (Protein GIBBERELLIN INSENSITIVE DWARF1) - Oryza sativa (Rice)moderately similar to ( 470) loc_os05g33730 12005.m07605 protein gibberellin …		9.8581	3.8857	1.6643	13.2671	6.66e-16	1e-14	1.34314	1.13e-07	4.27e-07	2.5664	2.49e-08	9.87e-08
GRMZM2G153359	GRMZM2G153359_T01	No information	17.6.1	hormone metabolism.gibberelin.synthesis-degradation	moderately similar to ( 303) AT4G21200 | Symbols: ATGA2OX8, GA2OX8 | GA2OX8 (GIBBERELLIN 2-OXIDASE 8); gibberellin 2-beta-dioxygenase | chr4:11302751-11304032 FORWARDweakly similar to ( 128) GAOX2_ORYSA Gibberellin 20 oxidase 2 (EC 1.14.11.-) (Gibberellin C-20 oxidase 2) (GA 20-oxidase 2) (Os20ox2) (Semidwarf-1 protein) - Oryza sativa (Rice)highly similar to ( 506) loc_os02g41954 12002.m09232 pro…		17.4326	0.319048	0.601272	14.0895	6.66e-16	1e-14	5.77187	0.000132496	0.000349799	4.85763	6.87e-05	0.000187914
GRMZM2G161472	GRMZM2G161472_T01	TSA: Zea mays contig01338, mRNA sequence	17.6.1.3	hormone metabolism.gibberelin.synthesis-degradation.ent-kaurene oxidase	highly similar to ( 518) AT5G25900 | Symbols: GA3, CYP701A3, ATKO1 | GA3 (GA REQUIRING 3); ent-kaurene oxidase/ oxygen binding | chr5:9036073-9038278 FORWARDweakly similar to ( 181) C98A1_SORBI Cytochrome P450 98A1 (EC 1.14.-.-) - Sorghum bicolor (Sorghum) (Sorghum vulgare)highly similar to ( 731) loc_os06g37364 12006.m08270 protein ent-kaurene oxidase, putative, expressed seq=cds; coord=9:786215…		51.9438	5.23147	5.669	15.6647	6.66e-16	4.33e-15	3.31166	3.69e-13	2.31e-12	3.19579	1.3e-13	8.15e-13
GRMZM2G006964	GRMZM2G006964_T01	Putative uncharacterized protein	17.6.1.13	hormone metabolism.gibberelin.synthesis-degradation.GA2 oxidase	moderately similar to ( 310) AT4G21200 | Symbols: ATGA2OX8, GA2OX8 | GA2OX8 (GIBBERELLIN 2-OXIDASE 8); gibberellin 2-beta-dioxygenase | chr4:11302751-11304032 FORWARDweakly similar to ( 135) GAOX2_ORYSA Gibberellin 20 oxidase 2 (EC 1.14.11.-) (Gibberellin C-20 oxidase 2) (GA 20-oxidase 2) (Os20ox2) (Semidwarf-1 protein) - Oryza sativa (Rice)moderately similar to ( 476) loc_os04g44150 12004.m09373…	0.31235	5.61216	0.983323	0.264736	4.16732	0.000121332	0.000219814	2.51282	1.71e-05	5.09e-05	4.40593	0.000138587	0.000358327
AC215639.3	AC215639.3_FGT002	No information	17.6.1.13	hormone metabolism.gibberelin.synthesis-degradation.GA2 oxidase	moderately similar to ( 268) AT1G02400 | Symbols: ATGA2OX4, ATGA2OX6, DTA1, GA2OX6 | GA2OX6 (GIBBERELLIN 2-OXIDASE 6); gibberellin 2-beta-dioxygenase | chr1:486964-489391 FORWARDmoderately similar to ( 281) G2OX2_PEA Gibberellin 2-beta-dioxygenase 2 (EC 1.14.11.13) (Gibberellin 2-beta-hydroxylase 2) (Gibberellin 2-oxidase 2) (GA 2-oxidase 2) - Pisum sativum (Garden pea)moderately similar to ( 443…		5.3273	1.18271	0.371485	12.3792	6.08e-08	1.94e-07	2.17131	0.00031736	0.000795117	3.84203	0.000139364	0.000359552
GRMZM2G155686	GRMZM2G155686_T01	Putative uncharacterized protein	17.6.1.13	hormone metabolism.gibberelin.synthesis-degradation.GA2 oxidase	weakly similar to ( 196) AT1G78440 | Symbols: ATGA2OX1 | ATGA2OX1 (gibberellin 2-oxidase 1); gibberellin 2-beta-dioxygenase | chr1:29511772-29512990 REVERSEweakly similar to ( 199) G2OX1_PEA Gibberellin 2-beta-dioxygenase 1 (EC 1.14.11.13) (Gibberellin 2-beta-hydroxylase 1) (Gibberellin 2-oxidase 1) (GA 2-oxidase 1) (Protein SLENDER) - Pisum sativum (Garden pea)moderately similar to ( 268) loc_os…		17.2538		0.126937	14.0746	6.66e-16	3.75e-15	14.0746	1.11e-15	9.55e-15	7.08665	0.000555186	0.00131242
GRMZM2G060940	GRMZM2G060940_T01	Putative uncharacterized protein	17.6.1.11	hormone metabolism.gibberelin.synthesis-degradation.GA20 oxidase	moderately similar to ( 360) AT3G19000 | Symbols: | oxidoreductase, 2OG-Fe(II) oxygenase family protein | chr3:6554004-6554987 REVERSEweakly similar to ( 165) FL3H_MALDO Naringenin,2-oxoglutarate 3-dioxygenase (EC 1.14.11.9) (Flavonone-3-hydroxylase) (F3H) (FHT) - Malus domestica (Apple) (Malus sylvestris)highly similar to ( 538) loc_os03g42130 12003.m09271 protein gibberellin 20 oxidase 2, putat…		235.838	0.777327	2.3439	17.8474	6.66e-16	6.02e-15	8.24506	4.03e-05	0.000114726	6.65274	2.08e-07	7.58e-07
GRMZM2G068947	GRMZM2G068947_T01	12-oxo-phytodienoic acid reductase	17.7.1.5	hormone metabolism.jasmonate.synthesis-degradation.12-Oxo-PDA-reductase	moderately similar to ( 496) AT1G76680 | Symbols: OPR1, ATOPR1 | OPR1; 12-oxophytodienoate reductase | chr1:28776982-28778271 FORWARDhighly similar to ( 503) loc_os06g11290 12006.m05846 protein 12-oxophytodienoate reductase 2, putative, expressed seq=cds; coord=3:69855687..69858004:-1; parent_gene=GRMZM2G068947		53.9086	5.61098	14.462	15.7182	6.66e-16	5.94e-15	3.26419	5.61e-12	3.02e-11	1.89825	0	0
GRMZM2G017616	GRMZM2G017616_T02	Lipoxygenase	17.7.1.2	hormone metabolism.jasmonate.synthesis-degradation.lipoxygenase	nearly identical (1125) AT1G72520 | Symbols: | lipoxygenase, putative | chr1:27308611-27312589 FORWARDnearly identical (1546) LOX6_ORYSA Probable lipoxygenase 6 (EC 1.13.11.12) - Oryza sativa (Rice)nearly identical (1546) loc_os03g08220 12003.m06331 protein lipoxygenase 6, putative, expressed seq=cds; coord=1:16574646..16581385:1; parent_gene=GRMZM2G017616		26.1386	7.977	5.43888	14.6739	6.66e-16	4.75e-15	1.71226	0	0	2.2648	0	0
GRMZM2G039009	GRMZM2G039009_T01	TSA: Zea mays contig29209, mRNA sequence	17.8.1	hormone metabolism.salicylic acid.synthesis-degradation	moderately similar to ( 213) AT1G19640 | Symbols: JMT | JMT (JASMONIC ACID CARBOXYL METHYLTRANSFERASE); jasmonate O-methyltransferase | chr1:6789166-6791708 REVERSEweakly similar to ( 179) BAMT_ANTMA Benzoate carboxyl methyltransferase (EC 2.1.1.-) (S-adenosyl-L-methionine:benzoic acid carboxyl methyltransferase) - Antirrhinum majus (Garden snapdragon)moderately similar to ( 312) loc_os06g20960 1…		22.7734	0.199803	0.753091	14.4751	6.66e-16	3.75e-15	6.83262	0.000561208	0.00135375	4.91838	6.87e-05	0.000186853
Lipid metabolism
GRMZM2G150656	GRMZM2G150656_T01	Peroxisomal multifunctional enzyme type 2	11.8	lipid metabolism.exotics (steroids, squalene etc)	weakly similar to ( 160) AT5G42890 | Symbols: ATSCP2, SCP2 | SCP2 (STEROL CARRIER PROTEIN 2); oxidoreductase/ sterol carrier | chr5:17194458-17195910 REVERSEweakly similar to ( 166) loc_os02g52720 12002.m10302 protein peroxisomal multifunctional enzyme type 2, putative seq=cds; coord=9:8195131..8197429:-1; parent_gene=GRMZM2G150656		49.1344	10.6486	5.87358	15.5844	6.66e-16	7.67e-15	2.20608	3.18e-13	2.03e-12	3.06442	2.88e-09	1.23e-08
GRMZM2G042136	GRMZM2G042136_T01	Flavoprotein wrbA	11.8	lipid metabolism.exotics (steroids, squalene etc)	moderately similar to ( 288) AT4G36750 | Symbols: | quinone reductase family protein | chr4:17324642-17326215 FORWARDmoderately similar to ( 248) loc_os03g53730 12003.m10343 protein flavoprotein wrbA, putative, expressed seq=cds; coord=5:33171053..33173977:-1; parent_gene=GRMZM2G042136	5.68328	42.848	14.143	9.63385	2.91443	1.21e-11	4.95e-11	1.59914	1.38e-13	9.57e-13	2.15304	0	0
GRMZM2G313011	GRMZM2G313011_T01	Hypothetical protein LOC100280104	11.8	lipid metabolism.exotics (steroids, squalene etc)	weakly similar to ( 103) AT5G54500 | Symbols: FQR1 | FQR1 (FLAVODOXIN-LIKE QUINONE REDUCTASE 1); FMN binding / oxidoreductase, acting on NADH or NADPH, quinone or similar compound as acceptor | chr5:22124674-22126256 FORWARDweakly similar to ( 115) loc_os05g42190 12005.m08392 protein flavoprotein wrbA, putative, expressed seq=cds; coord=6:156768291..156770088:-1; parent_gene=GRMZM2G313011		23.0695	1.89233	0.222891	14.4937	6.66e-16	4.56e-15	3.60775	9.64e-06	2.96e-05	6.69351	0.000555186	0.00131483
GRMZM2G106177	GRMZM2G106177_T01	Erg28 like protein	11.8	lipid metabolism.exotics (steroids, squalene etc)	weakly similar to ( 128) AT1G10030 | Symbols: ERG28 | ERG28 (Arabidopsis homolog of yeast ergosterol28) | chr1:3273972-3275631 FORWARDweakly similar to ( 144) loc_os12g43670 12012.m08141 protein erg28 like protein, expressed seq=cds; coord=10:19236983..19237952:1; parent_gene=GRMZM2G106177		18.9055			14.2065	6.66e-16	8.56e-15	14.2065	1.11e-15	9.65e-15	14.2065	0	0
GRMZM2G180922	GRMZM2G180922_T01	Putative uncharacterized protein	11.8.4	lipid metabolism.exotics (steroids, squalene etc).3-beta hydroxysteroid dehydrogenase/isomerase	highly similar to ( 668) AT2G33630 | Symbols: | 3-beta hydroxysteroid dehydrogenase/isomerase family protein | chr2:14236951-14238734 REVERSEhighly similar to ( 835) loc_os02g48460 12002.m09880 protein beta-hydroxysteroid dehydrogenase type 7, putative, expressed seq=cds; coord=5:202819046..202823622:1; parent_gene=GRMZM2G180922		25.2984	8.92428	9.14508	14.6268	6.66e-16	9.58e-15	1.50324	0	0	1.46798	0	0
GRMZM2G376595	GRMZM2G376595_T01	Transcribed locus	11.8.10	lipid metabolism.exotics (steroids, squalene etc).phosphatidylcholinesterol O-acyltransferase	highly similar to ( 575) AT1G04010 | Symbols: | phosphatidate-sterol O-acyltransferase/ phosphatidylcholine-sterol O-acyltransferase/ phosphatidylethanolamine-sterol O-acyltransferase | chr1:1031703-1036128 REVERSEhighly similar to ( 592) loc_os02g56910 12002.m10713 protein sterol esterification protein, putative seq=cds; coord=5:215364418..215380679:-1; parent_gene=GRMZM2G376595	1.36139	10.9185	5.11422	5.36208	3.00362	3.39e-08	1.1e-07	1.09419	1.47e-07	5.45e-07	1.02591	4.07e-07	1.44e-06
GRMZM2G034534	GRMZM2G034534_T01	Putative uncharacterized protein	11.8.10	lipid metabolism.exotics (steroids, squalene etc).phosphatidylcholinesterol O-acyltransferase	moderately similar to ( 248) AT1G27480 | Symbols: | lecithin:cholesterol acyltransferase family protein / LACT family protein | chr1:9544607-9546168 FORWARDmoderately similar to ( 498) loc_os02g37654 12002.m08852 protein 1-O-acylceramide synthase precursor, putative, expressed seq=cds; coord=3:18076915..18078951:1; parent_gene=GRMZM2G034534		10.2467	1.27897	0.219121	13.3229	6.66e-16	4e-15	3.0021	2.05e-06	6.77e-06	5.54729	0.000138587	0.000358555
GRMZM2G444643	GRMZM2G444643_T01	Putative uncharacterized protein	11.8.1	lipid metabolism.exotics (steroids, squalene etc).sphingolipids	moderately similar to ( 388) AT1G13580 | Symbols: LAG13 | LAG13 (LAG1 LONGEVITY ASSURANCE HOMOLOG 3) | chr1:4645006-4646765 REVERSEmoderately similar to ( 472) ASCL1_ORYSA ASC1-like protein 1 (Alternaria stem canker resistance-like protein 1) - Oryza sativa (Rice)moderately similar to ( 472) loc_os02g37080 12002.m08796 protein ASC1-like protein 1, putative, expressed seq=cds; coord=5:178116669..1…		26.1348	11.3525	12.553	14.6737	6.66e-16	9.97e-15	1.20296	4.34e-12	2.35e-11	1.05794	2.29e-10	1.07e-09
GRMZM2G010202	GRMZM2G010202_T01	Serine palmitoyltransferase 2	11.8.1.2	lipid metabolism.exotics (steroids, squalene etc).sphingolipids.serine C-palmitoyltransferase	highly similar to ( 789) AT5G23670 | Symbols: LCB2 | LCB2; protein binding / serine C-palmitoyltransferase | chr5:7981889-7985037 FORWARDhighly similar to ( 915) loc_os01g70380 12001.m13086 protein serine palmitoyltransferase 2, putative, expressed seq=cds; coord=8:159979988..159983916:1; parent_gene=GRMZM2G010202	4.69786	30.7844	9.63431	14.9713	2.71213	4.75e-14	2.37e-13	1.67595	1.53e-13	1.05e-12	1.04	7.93e-14	5.12e-13
GRMZM2G169261	GRMZM2G169261_T01	Putative uncharacterized protein	11.2.4	lipid metabolism.FA desaturation.omega 6 desaturase	moderately similar to ( 478) AT3G12120 | Symbols: FAD2 | FAD2 (FATTY ACID DESATURASE 2); delta12-fatty acid dehydrogenase/ omega-6 fatty acid desaturase | chr3:3860592-3861743 REVERSEmoderately similar to ( 485) FD6E2_SOYBN Omega-6 fatty acid desaturase, endoplasmic reticulum isozyme 2 (EC 1.14.19.-) - Glycine max (Soybean)highly similar to ( 577) loc_os07g23410 12007.m079661 protein omega-6 fatt…		20.7839	2.62041		14.3432	6.66e-16	1.04e-14	2.9876	1.47e-08	6.04e-08	14.3432	0	0
GRMZM2G056252	GRMZM2G056252_T02	Putative uncharacterized protein	11.2.4	lipid metabolism.FA desaturation.omega 6 desaturase	moderately similar to ( 326) AT3G12120 | Symbols: FAD2 | FAD2 (FATTY ACID DESATURASE 2); delta12-fatty acid dehydrogenase/ omega-6 fatty acid desaturase | chr3:3860592-3861743 REVERSEmoderately similar to ( 345) FD6E2_SOYBN Omega-6 fatty acid desaturase, endoplasmic reticulum isozyme 2 (EC 1.14.19.-) - Glycine max (Soybean)moderately similar to ( 393) loc_os02g48560 12002.m100054 protein omega-6 …	111.248	987.823	200.801	109.088	3.15048	2.21e-13	1.02e-12	2.29849	6.71e-12	3.57e-11	3.17876	9.23e-13	5.21e-12
AC215690.3	AC215690.3_FGT002	No information	11.1.15	lipid metabolism.FA synthesis and FA elongation.ACP desaturase	highly similar to ( 583) AT2G43710 | Symbols: SSI2, FAB2 | SSI2; acyl-[acyl-carrier-protein] desaturase/ stearoyl-CoA 9-desaturase | chr2:18120107-18122495 FORWARDhighly similar to ( 669) STAD_ORYSA Acyl-[acyl-carrier-protein] desaturase, chloroplast precursor (EC 1.14.19.2) (Stearoyl-ACP desaturase) - Oryza sativa (Rice)highly similar to ( 679) loc_os04g31070 12004.m08210 protein acyl-desaturase…	12.8612	741.486	77.4327	175.993	5.84932	0	0	3.25941	0	0	2.0749	1.29e-12	7.16e-12
GRMZM5G883417	GRMZM5G883417_T01	Acyl-desaturase	11.1.15	lipid metabolism.FA synthesis and FA elongation.ACP desaturase	moderately similar to ( 356) AT3G02620 | Symbols: | acyl-(acyl-carrier-protein) desaturase, putative / stearoyl-ACP desaturase, putative | chr3:560256-561760 FORWARDmoderately similar to ( 360) STAD_RICCO Acyl-[acyl-carrier-protein] desaturase, chloroplast precursor (EC 1.14.19.2) (Stearoyl-ACP desaturase) (Delta(9) stearoyl-acyl carrier protein desaturase) - Ricinus communis (Castor bean)moderat…	0.312151	111.677	1.40385	0.396851	8.48287	0.000121328	0.000220437	6.3138	3.46e-06	1.12e-05	8.13652	9.9e-05	0.000262897
GRMZM2G143625	GRMZM2G143625_T01	Putative uncharacterized protein	11.1.15	lipid metabolism.FA synthesis and FA elongation.ACP desaturase	moderately similar to ( 394) AT3G02610 | Symbols: | acyl-[acyl-carrier-protein] desaturase/ oxidoreductase/ transition metal ion binding | chr3:555665-557458 FORWARDmoderately similar to ( 407) STAD_RICCO Acyl-[acyl-carrier-protein] desaturase, chloroplast precursor (EC 1.14.19.2) (Stearoyl-ACP desaturase) (Delta(9) stearoyl-acyl carrier protein desaturase) - Ricinus communis (Castor bean)moderat…		71.1906	1.00976	2.17483	16.1194	6.66e-16	5.11e-15	6.1396	1.58e-05	4.73e-05	5.03271	2.08e-07	7.58e-07
GRMZM2G391684	GRMZM2G391684_T01	No information	11.1.8	lipid metabolism.FA synthesis and FA elongation.acyl coa ligase	moderately similar to ( 271) AT5G16370 | Symbols: AAE5 | AAE5 (ACYL ACTIVATING ENZYME 5); catalytic | chr5:5356823-5358481 REVERSEvery weakly similar to (99.8) 4CL2_TOBAC 4-coumarate--CoA ligase 2 (EC 6.2.1.12) (4CL 2) (4-coumaroyl-CoA synthase 2) - Nicotiana tabacum (Common tobacco)moderately similar to ( 345) loc_os04g57850 12004.m10669 protein AMP-binding protein, putative, expressed seq=cds; …		4.44219	0.391082	1.04412	12.1171	6.66e-16	6.85e-15	3.50573	2.55e-05	7.44e-05	2.08899	1.31e-07	4.86e-07
GRMZM2G333861	GRMZM2G333861_T01	No information	11.1.8	lipid metabolism.FA synthesis and FA elongation.acyl coa ligase	highly similar to ( 528) AT3G48990 | Symbols: | AMP-dependent synthetase and ligase family protein | chr3:18159031-18161294 REVERSEweakly similar to ( 136) 4CL1_ORYSA 4-coumarate--CoA ligase 1 (EC 6.2.1.12) (4CL 1) (4-coumaroyl-CoA synthase 1) - Oryza sativa (Rice)highly similar to ( 625) loc_os04g58710 12004.m35525 protein peroxisomal-coenzyme A synthetase, putative, expressed seq=cds; coord=8:1…	6.08458	14.744	2.40273	2.26407	1.27689	8.56e-07	2.41e-06	2.61738	4.5e-08	1.77e-07	2.70313	7.23e-08	2.75e-07
GRMZM2G062357	GRMZM2G062357_T01	Putative uncharacterized protein	11.1.8	lipid metabolism.FA synthesis and FA elongation.acyl coa ligase	highly similar to ( 916) AT1G55320 | Symbols: AAE18 | AAE18 (ACYL-ACTIVATING ENZYME 18); catalytic/ ligase | chr1:20634194-20636659 FORWARDnearly identical (1192) loc_os03g59080 12003.m10809 protein acyl-activating enzyme 18, putative, expressed seq=cds; coord=1:290113640..290121340:-1; parent_gene=GRMZM2G062357		40.8242	17.1279	4.05398	15.3171	6.66e-16	9.12e-15	1.25308	3.46e-13	2.18e-12	3.33201	6.53e-14	4.28e-13
GRMZM2G173636	GRMZM2G173636_T02	Putative uncharacterized protein	11.1.13	lipid metabolism.FA synthesis and FA elongation.acyl-CoA binding protein	moderately similar to ( 278) AT5G53470 | Symbols: ACBP1, ACBP | ACBP1 (ACYL-COA BINDING PROTEIN 1); acyl-CoA binding / lead ion binding | chr5:21710497-21712391 FORWARDmoderately similar to ( 425) loc_os04g58550 12004.m10737 protein acyl-CoA-binding domain-containing protein 6, putative, expressed seq=cds; coord=10:148514958..148517583:-1; parent_gene=GRMZM2G173636	1.81275	77.5948	18.7509	30.8564	5.41971	6.66e-07	1.89e-06	2.049	1.78e-13	1.2e-12	1.33039	1.46e-13	9.12e-13
GRMZM2G031790	GRMZM2G031790_T01	No information	11.1.10	lipid metabolism.FA synthesis and FA elongation.beta ketoacyl CoA synthase	moderately similar to ( 434) AT5G43760 | Symbols: KCS20 | KCS20 (3-KETOACYL-COA SYNTHASE 20); fatty acid elongase | chr5:17585903-17588486 FORWARDhighly similar to ( 583) loc_os03g06700 12003.m06188 protein fatty acid elongase, putative, expressed seq=cds; coord=1:12944095..12947312:1; parent_gene=GRMZM2G031790		700.661	2.04636	6.6418	19.4184	6.66e-16	4.58e-15	8.41951	4.5e-08	1.77e-07	6.721	0	0
GRMZM2G164974	GRMZM2G164974_T01	Putative uncharacterized protein	11.1.10	lipid metabolism.FA synthesis and FA elongation.beta ketoacyl CoA synthase	highly similar to ( 763) AT1G68530 | Symbols: CUT1, POP1, CER6, G2, KCS6 | KCS6 (3-KETOACYL-COA SYNTHASE 6); catalytic/ transferase, transferring acyl groups other than amino-acyl groups | chr1:25713600-25714733 REVERSEhighly similar to ( 889) loc_os03g12030 12003.m06655 protein 3-ketoacyl-CoA synthase, putative, expressed seq=cds; coord=1:27506254..27508489:-1; parent_gene=GRMZM2G164974		232.337	63.0937	1.31077	17.8259	6.66e-16	3.76e-15	1.88065	1.68e-12	9.44e-12	7.46967	5.91e-07	2.05e-06
GRMZM2G149636	GRMZM2G149636_T01	Full-length cDNA clone ZM_BFc0021E16	11.1.10	lipid metabolism.FA synthesis and FA elongation.beta ketoacyl CoA synthase	highly similar to ( 627) AT1G01120 | Symbols: KCS1 | KCS1 (3-KETOACYL-COA SYNTHASE 1); acyltransferase/ fatty acid elongase | chr1:57392-58978 REVERSEhighly similar to ( 930) loc_os03g14170 12003.m06860 protein senescence-associated protein 15, putative, expressed seq=cds; coord=1:33422637..33424854:-1; parent_gene=GRMZM2G149636		95.6808	22.5141	1.49532	16.5459	6.66e-16	6.84e-15	2.0874	1.67e-13	1.13e-12	5.99971	2.08e-07	7.59e-07
GRMZM2G104626	GRMZM2G104626_T01	Senescence-associated protein 15	11.1.10	lipid metabolism.FA synthesis and FA elongation.beta ketoacyl CoA synthase	highly similar to ( 619) AT1G01120 | Symbols: KCS1 | KCS1 (3-KETOACYL-COA SYNTHASE 1); acyltransferase/ fatty acid elongase | chr1:57392-58978 REVERSEhighly similar to ( 890) loc_os03g14170 12003.m06860 protein senescence-associated protein 15, putative, expressed seq=cds; coord=9:142926831..142929660:1; parent_gene=GRMZM2G104626		32.1514	6.91821	3.07636	14.9726	6.66e-16	6.6e-15	2.21641	0	0	3.38558	3.5e-13	2.08e-12
GRMZM2G003138	GRMZM2G003138_T01	Acyltransferase	11.1.10	lipid metabolism.FA synthesis and FA elongation.beta ketoacyl CoA synthase	moderately similar to ( 490) AT2G28630 | Symbols: KCS12 | KCS12 (3-KETOACYL-COA SYNTHASE 12); acyltransferase/ catalytic/ transferase, transferring acyl groups other than amino-acyl groups | chr2:12275719-12277149 REVERSEhighly similar to ( 667) loc_os03g26530 12003.m07989 protein acyltransferase, putative, expressed seq=cds; coord=1:66670982..66672944:-1; parent_gene=GRMZM2G003138	0.12459	19.7521	0.67239	0.527989	7.30868	0.000570622	0.000947787	4.87657	2.55e-05	7.44e-05	5.22536	4.58e-05	0.000128584
GRMZM5G894016	GRMZM5G894016_T01	Putative uncharacterized protein	11.1.10	lipid metabolism.FA synthesis and FA elongation.beta ketoacyl CoA synthase	moderately similar to ( 486) AT2G28630 | Symbols: KCS12 | KCS12 (3-KETOACYL-COA SYNTHASE 12); acyltransferase/ catalytic/ transferase, transferring acyl groups other than amino-acyl groups | chr2:12275719-12277149 REVERSEhighly similar to ( 714) loc_os02g56860 12002.m10708 protein acyltransferase, putative, expressed seq=cds; coord=5:215300432..215302809:-1; parent_gene=GRMZM5G894016		2.06531	0.647554	0.174338	11.0121	1.09e-06	3.04e-06	1.67328	0.00580874	0.0119728	3.5664	0.000152848	0.000392382
GRMZM2G097469	GRMZM2G097469_T01	No information	11.1.10	lipid metabolism.FA synthesis and FA elongation.beta ketoacyl CoA synthase	very weakly similar to (98.6) AT1G04220 | Symbols: KCS2 | KCS2 (3-KETOACYL-COA SYNTHASE 2); fatty acid elongase | chr1:1119853-1122483 REVERSEweakly similar to ( 112) loc_os11g37900 12011.m07636 protein fatty acid elongase, putative, expressed seq=cds; coord=4:9751997..9752755:1; parent_gene=GRMZM2G097469		93.6557	14.4917		16.5151	6.66e-16	4.26e-15	2.69214	7.82e-14	5.71e-13	16.5151	0	0
GRMZM2G098596	GRMZM2G098596_T01	No information	11.1.9	lipid metabolism.FA synthesis and FA elongation.long chain fatty acid CoA ligase	very weakly similar to (90.9) AT3G05970 | Symbols: LACS6, ATLACS6 | LACS6 (long-chain acyl-CoA synthetase 6); long-chain-fatty-acid-CoA ligase | chr3:1786510-1791746 REVERSEweakly similar to ( 122) loc_os12g04990 12012.m073908 protein AMP-binding protein, putative, expressed seq=cds; coord=10:1542208..1543269:1; parent_gene=GRMZM2G098596		47.4777	17.5089	12.6911	15.535	6.66e-16	4.77e-15	1.43916	5.27e-08	2.06e-07	1.90343	1.24e-10	5.93e-10
GRMZM2G023163	GRMZM2G023163_T01	Glycerol kinase	11.5.1	lipid metabolism.glyceral metabolism.glycerol kinase	highly similar to ( 778) AT1G80460 | Symbols: NHO1, GLI1 | NHO1 (nonhost resistance to P. s. phaseolicola 1); carbohydrate kinase/ glycerol kinase | chr1:30246960-30249055 REVERSEhighly similar to ( 924) loc_os04g55410 12004.m10433 protein glycerol kinase, putative, expressed seq=cds; coord=2:5816892..5820805:1; parent_gene=GRMZM2G023163	18.5864	72.9473	28.1351	12.5833	1.9726	1.12e-13	5.38e-13	1.37449	1.56e-13	1.07e-12	2.53534	0	0
GRMZM2G155348	GRMZM2G155348_T01	Putative uncharacterized protein	11.5.2	lipid metabolism.glyceral metabolism.Glycerol-3-phosphate dehydrogenase (NAD+)	highly similar to ( 747) AT2G41540 | Symbols: GPDHC1 | GPDHC1; NAD or NADH binding / glycerol-3-phosphate dehydrogenase (NAD+) | chr2:17326801-17328654 FORWARDhighly similar to ( 831) loc_os01g71280 12001.m13171 protein glycerol-3-phosphate dehydrogenase, putative, expressed seq=cds; coord=3:152493619..152499065:-1; parent_gene=GRMZM2G155348	3.13034	171.722	30.5179	17.973	5.77761	6.69e-12	2.78e-11	2.49234	3.5e-13	2.2e-12	3.25617	0	0
GRMZM2G099666	GRMZM2G099666_T01	TSA: Zea mays contig45562, mRNA sequence	11.9.4.2	lipid metabolism.lipid degradation.beta-oxidation.acyl CoA DH	nearly identical (1065) AT5G65110 | Symbols: ACX2, ATACX2 | ACX2 (ACYL-COA OXIDASE 2); acyl-CoA oxidase | chr5:26010060-26012482 REVERSEnearly identical (1038) ACOX2_CUCMA Acyl-coenzyme A oxidase, peroxisomal precursor (EC 1.3.3.6) (AOX) (Long-chain acyl-CoA oxidase) - Cucurbita maxima (Pumpkin) (Winter squash)nearly identical (1190) loc_os11g39220 12011.m28844 protein acyl-coenzyme A oxidase 1, …		29.2791	8.54835	4.71305	14.8376	6.66e-16	3.8e-15	1.77615	0	0	2.63514	1.2e-14	8.35e-14
GRMZM2G306566	GRMZM2G306566_T01	No information	11.9.4.5	lipid metabolism.lipid degradation.beta-oxidation.acyl-CoA thioesterase	weakly similar to ( 105) AT1G68280 | Symbols: | thioesterase-related | chr1:25592467-25593595 REVERSEweakly similar to ( 146) loc_os02g44136 12002.m09455 protein retrotransposon protein, putative, Ty1-copia subclass seq=cds; coord=5:192258201..192258960:-1; parent_gene=GRMZM2G306566		129.245			16.9797	6.66e-16	6.24e-15	16.9797	1.11e-15	9.62e-15	16.9797	0	0
GRMZM5G848768	GRMZM5G848768_T02	Putative uncharacterized protein	11.9.4.5	lipid metabolism.lipid degradation.beta-oxidation.acyl-CoA thioesterase	moderately similar to ( 426) AT2G33150 | Symbols: PKT3, PED1, KAT2 | PKT3 (PEROXISOMAL 3-KETOACYL-COA THIOLASE 3); acetyl-CoA C-acyltransferase | chr2:14047814-14050983 REVERSEmoderately similar to ( 481) loc_os02g57260 12002.m10748 protein 3-ketoacyl-CoA thiolase 2, peroxisomal precursor, putative, expressed seq=cds; coord=5:215817786..215821620:-1; parent_gene=GRMZM5G848768	41.071	217.304	85.9015	87.6546	2.40352	0	0	1.33896	1.84e-12	1.03e-11	1.30981	1.12e-12	6.28e-12
GRMZM2G064594	GRMZM2G064594_T01	Putative uncharacterized protein	11.9.2.1	lipid metabolism.lipid degradation.lipases.triacylglycerol lipase	moderately similar to ( 228) AT2G15230 | Symbols: ATLIP1 | ATLIP1 (Arabidopsis thaliana lipase 1); galactolipase/ hydrolase/ phospholipase/ triacylglycerol lipase | chr2:6612666-6615204 FORWARDmoderately similar to ( 298) loc_os09g01590 12009.m22034 protein gastric triacylglycerol lipase precursor, putative, expressed seq=cds; coord=7:51964513..51999607:-1; parent_gene=GRMZM2G064594		57.4579	10.2627	10.8081	15.8102	6.66e-16	8.59e-15	2.4851	0	0	2.41039	0	0
GRMZM2G029756	GRMZM2G029756_T01	TSA: Zea mays contig29741, mRNA sequence	11.9.2.1	lipid metabolism.lipid degradation.lipases.triacylglycerol lipase	highly similar to ( 559) AT1G06800 | Symbols: | lipase class 3 family protein | chr1:2090109-2091443 REVERSEhighly similar to ( 647) loc_os05g32380 12005.m07471 protein triacylglycerol lipase, putative, expressed seq=cds; coord=8:113711823..113716365:-1; parent_gene=GRMZM2G029756		27.6181	1.84132	0.510311	14.7533	6.66e-16	5.53e-15	3.9068	7.85e-08	3.01e-07	5.75809	4.58e-05	0.000128495
GRMZM2G154687	GRMZM2G154687_T01	Putative uncharacterized protein	11.9.2.1	lipid metabolism.lipid degradation.lipases.triacylglycerol lipase	moderately similar to ( 360) AT4G18550 | Symbols: | lipase class 3 family protein | chr4:10225006-10226862 REVERSEhighly similar to ( 587) loc_os05g49840 12005.m09054 protein triacylglycerol lipase, putative, expressed seq=cds; coord=6:165626650..165628898:-1; parent_gene=GRMZM2G154687	0.153336	10.8582		2.46927	6.14595	0.000570622	0.000950216	13.4065	1.11e-15	9.63e-15	2.13663	4.28e-08	1.66e-07
GRMZM2G321290	GRMZM2G321290_T01	Triacylglycerol lipase	11.9.2.1	lipid metabolism.lipid degradation.lipases.triacylglycerol lipase	moderately similar to ( 333) AT4G18550 | Symbols: | lipase class 3 family protein | chr4:10225006-10226862 REVERSEhighly similar to ( 576) loc_os01g46290 12001.m10827 protein triacylglycerol lipase, putative, expressed seq=cds; coord=8:147292312..147294748:-1; parent_gene=GRMZM2G321290		5.27829	0.748668	0.82304	12.3659	5.15e-12	2.16e-11	2.81767	2.56e-05	7.45e-05	2.68104	1.91e-05	5.6e-05
GRMZM2G058227	GRMZM2G058227_T01	Glycerophosphoryl diester phosphodiesterase	11.9.3.3	lipid metabolism.lipid degradation.lysophospholipases.glycerophosphodiester phosphodiesterase	moderately similar to ( 486) AT5G08030 | Symbols: | glycerophosphoryl diester phosphodiesterase family protein | chr5:2575152-2576770 REVERSEhighly similar to ( 581) loc_os03g40670 12003.m09142 protein glycerophosphoryl diester phosphodiesterase precursor, putative, expressed seq=cds; coord=1:249418817..249421594:1; parent_gene=GRMZM2G058227		156.378	3.27926	3.99127	17.2547	6.66e-16	4.8e-15	5.57553	1.53e-09	6.83e-09	5.29205	6.49e-11	3.16e-10
GRMZM2G133943	GRMZM2G133943_T01	Full-length cDNA clone ZM_BFc0087K04	11.9.3.1	lipid metabolism.lipid degradation.lysophospholipases.phospholipase D	nearly identical (1211) AT2G42010 | Symbols: PLDBETA1, PLDBETA | PLDBETA1 (PHOSPHOLIPASE D BETA 1); phospholipase D | chr2:17533018-17537990 REVERSEhighly similar to ( 689) PLDA1_TOBAC Phospholipase D alpha 1 (EC 3.1.4.4) (PLD alpha 1) (Choline phosphatase 1) (Phosphatidylcholine-hydrolyzing phospholipase D 1) - Nicotiana tabacum (Common tobacco)nearly identical (1522) loc_os10g38060 12010.m21798…	4.17309	18.2208	6.39952	4.98652	2.1264	4.35e-14	2.18e-13	1.50955	0	0	1.86948	0	0
GRMZM2G010868	GRMZM2G010868_T01	Non-specific lipid-transfer protein	11.6	lipid metabolism.lipid transfer proteins etc	very weakly similar to (96.3) AT2G38540 | Symbols: LP1, LTP1, ATLTP1 | LP1; calmodulin binding | chr2:16130418-16130893 FORWARDweakly similar to ( 157) NLTP_MAIZE Nonspecific lipid-transfer protein precursor (LTP) (Phospholipid transfer protein) (PLTP) (Allergen Zea m 14) - Zea mays (Maize)weakly similar to ( 143) loc_os11g24070 12011.m06333 protein nonspecific lipid-transfer protein 1 precursor,…	1.29175	1843.1	164.084	6.44735	10.4786	3.73e-06	9.63e-06	3.48963	4.97e-12	2.69e-11	8.15922	6.53e-14	4.27e-13
GRMZM2G101958	GRMZM2G101958_T01	Non-specific lipid-transfer protein Precursor (LTP)	11.6	lipid metabolism.lipid transfer proteins etc	very weakly similar to (81.3) AT2G38540 | Symbols: LP1, LTP1, ATLTP1 | LP1; calmodulin binding | chr2:16130418-16130893 FORWARDweakly similar to ( 154) NLTP_MAIZE Nonspecific lipid-transfer protein precursor (LTP) (Phospholipid transfer protein) (PLTP) (Allergen Zea m 14) - Zea mays (Maize)weakly similar to ( 125) loc_os12g02310 12012.m04232 protein nonspecific lipid-transfer protein 2 precursor,…	2.08243	2888.14	280.547	16.081	10.4377	3.73e-06	9.78e-06	3.36383	4.18e-12	2.27e-11	7.48864	0	0
GRMZM2G071575	GRMZM2G071575_T01	Lipid transfer protein	11.6	lipid metabolism.lipid transfer proteins etc	weakly similar to ( 106) AT1G27950 | Symbols: LTPG1 | LTPG1 (GLYCOSYLPHOSPHATIDYLINOSITOL-ANCHORED LIPID PROTEIN TRANSFER 1) | chr1:9740740-9741991 FORWARDweakly similar to ( 192) loc_os08g42040 12008.m26534 protein lipid transfer protein, putative, expressed seq=cds; coord=4:45262758..45263990:-1; parent_gene=GRMZM2G071575		8.16283	2.31562	0.99181	12.9949	4.48e-11	1.78e-10	1.81767	0.000107072	0.00028505	3.04093	4.59e-05	0.000128365
GRMZM2G065203	GRMZM2G065203_T01	Putative uncharacterized protein	11.3	lipid metabolism.Phospholipid synthesis	moderately similar to ( 439) AT1G06520 | Symbols: ATGPAT1, GPAT1 | GPAT1 (GLYCEROL-3-PHOSPHATE ACYLTRANSFERASE 1); 1-acylglycerol-3-phosphate O-acyltransferase/ acyltransferase | chr1:1994170-1996067 REVERSEhighly similar to ( 736) loc_os01g44069 12001.m10665 protein glycerol-3-phosphate acyltransferase 1, putative, expressed seq=cds; coord=3:216522432..216528663:-1; parent_gene=GRMZM2G065203		13.24	1.36897	2.7784	13.6926	6.66e-16	4.07e-15	3.27374	7.03e-07	2.44e-06	2.25258	3.29e-10	1.52e-09
GRMZM2G033767	GRMZM2G033767_T01	No information	11.3	lipid metabolism.Phospholipid synthesis	moderately similar to ( 259) AT4G01950 | Symbols: ATGPAT3, GPAT3 | GPAT3 (GLYCEROL-3-PHOSPHATE ACYLTRANSFERASE 3); acyltransferase | chr4:844597-846710 REVERSEmoderately similar to ( 421) loc_os12g37600 12012.m07545 protein glycerol-3-phosphate acyltransferase 1, putative seq=cds; coord=3:128637817..128639721:1; parent_gene=GRMZM2G033767		5.67125	1.65115		12.4695	1.22e-12	5.31e-12	1.7802	4.06e-05	0.000115138	12.4695	3.84e-14	2.58e-13
GRMZM2G156729	GRMZM2G156729_T01	Glycerol-3-phosphate acyltransferase 1	11.3	lipid metabolism.Phospholipid synthesis	moderately similar to ( 319) AT4G01950 | Symbols: ATGPAT3, GPAT3 | GPAT3 (GLYCEROL-3-PHOSPHATE ACYLTRANSFERASE 3); acyltransferase | chr4:844597-846710 REVERSEmoderately similar to ( 457) loc_os03g61720 12003.m11052 protein glycerol-3-phosphate acyltransferase 1, putative, expressed seq=cds; coord=1:295442987..295445179:-1; parent_gene=GRMZM2G156729	0.269945	4.85025	0.485615		4.16732	0.000121332	0.00021977	3.32017	6.21e-05	0.00017136	12.2438	9.88e-13	5.56e-12
GRMZM2G095757	GRMZM2G095757_T02	Transcribed locus, strongly similar to XP_002457481.1	11.3	lipid metabolism.Phospholipid synthesis	highly similar to ( 690) AT1G15110 | Symbols: | phosphatidyl serine synthase family protein | chr1:5199594-5201988 FORWARDhighly similar to ( 724) loc_os01g02890 12001.m06928 protein phosphatidylserine synthase 1, putative seq=cds; coord=8:9920983..9927635:1; parent_gene=GRMZM2G095757	1.12347	12.6048	2.25425	4.39481	3.48794	3.7e-07	1.09e-06	2.48326	8.98e-11	4.41e-10	1.5201	8.81e-13	4.98e-12
GRMZM2G135027	GRMZM2G135027_T01	Putative uncharacterized protein	11.3.1	lipid metabolism.Phospholipid synthesis.1-acylglycerol-3-phosphate O-acyltransferase	moderately similar to ( 465) AT3G18850 | Symbols: LPAT5 | LPAT5; acyltransferase | chr3:6499529-6500840 REVERSEweakly similar to ( 161) LPAT2_BRANA 1-acyl-sn-glycerol-3-phosphate acyltransferase 2 (EC 2.3.1.51) (Lysophosphatidyl acyltransferase 2) - Brassica napus (Rape)highly similar to ( 665) loc_os01g57360 12001.m11887 protein 1-acyl-sn-glycerol-3-phosphate acyltransferase 4, putative, express…	16.1141	64.2791	17.1826	3.30428	1.99603	1.03e-13	4.98e-13	1.9034	1.33e-13	9.3e-13	4.28194	1.11e-10	5.33e-10
GRMZM2G469409	GRMZM2G469409_T02	Choline/ethanolamine kinase	11.3.2	lipid metabolism.Phospholipid synthesis.choline kinase	moderately similar to ( 412) AT2G26830 | Symbols: emb1187 | emb1187 (embryo defective 1187); kinase/ phosphotransferase, alcohol group as acceptor | chr2:11443599-11446958 FORWARDhighly similar to ( 543) loc_os09g26700 12009.m22093 protein choline/ethanolamine kinase, putative, expressed seq=cds; coord=7:121183113..121187749:1; parent_gene=GRMZM2G469409	7.08271	32.2348	7.28078	13.1087	2.18625	4.29e-14	2.16e-13	2.14646	7.62e-14	5.59e-13	1.2981	0	0
GRMZM2G128214	GRMZM2G128214_T01	Diacylglycerol kinase	11.3.5	lipid metabolism.Phospholipid synthesis.diacylglycerol kinase	highly similar to ( 527) AT4G30340 | Symbols: ATDGK7 | ATDGK7 (Diacylglycerol kinase 7); diacylglycerol kinase | chr4:14838465-14840941 REVERSEhighly similar to ( 728) loc_os02g54650 12002.m10494 protein diacylglycerol kinase, putative, expressed seq=cds; coord=5:212754787..212763972:-1; parent_gene=GRMZM2G128214		50.657	24.9019	19.013	15.6285	6.66e-16	5.46e-15	1.02451	2.7e-13	1.75e-12	1.41377	3.75e-13	2.22e-12
GRMZM2G124313	GRMZM2G124313_T01	CDP-diacylglycerol--glycerol-3-phosphate 3-phosphatidyltransferase	11.3.3	lipid metabolism.Phospholipid synthesis.phosphatidate cytidylyltransferase	moderately similar to ( 261) AT2G39290 | Symbols: PGPS1, PGP1, PGS1 | PGP1 (PHOSPHATIDYLGLYCEROLPHOSPHATE SYNTHASE 1); CDP-alcohol phosphatidyltransferase/ CDP-diacylglycerol-glycerol-3-phosphate 3-phosphatidyltransferase | chr2:16407274-16408840 FORWARDmoderately similar to ( 347) loc_os03g17520 12003.m34718 protein CDP-diacylglycerol--glycerol-3-phosphate 3-phosphatidyltransferase, putative, ex…	4.82611	63.9098	10.214	15.1586	3.7271	1.24e-12	5.37e-12	2.64549	0	0	2.0759	2.53e-14	1.73e-13
Protein synthesis,folding and modification
GRMZM5G835323	GRMZM5G835323_T01	Protein translation factor SUI1 homolog (Protein GOS2)	29.2.3	protein.synthesis.initiation	weakly similar to ( 181) AT1G54290 | Symbols: | eukaryotic translation initiation factor SUI1, putative | chr1:20268710-20269390 REVERSEmoderately similar to ( 202) SUI1_MAIZE Protein translation factor SUI1 homolog (Protein GOS2) - Zea mays (Maize)moderately similar to ( 201) loc_os07g34589 12007.m29388 protein protein translation factor SUI1, putative, expressed seq=cds; coord=7:154266540..1542…	165.721	346.997	119.143	136.81	1.06617	7.17e-14	3.51e-13	1.54223	7.15e-13	4.23e-12	1.34274	0	0
GRMZM2G033283	GRMZM2G033283_T01	Density-regulated protein	29.2.3	protein.synthesis.initiation	moderately similar to ( 239) AT5G11900 | Symbols: | eukaryotic translation initiation factor SUI1 family protein | chr5:3834154-3836023 FORWARDmoderately similar to ( 287) loc_os01g09890 12001.m07613 protein density-regulated protein, putative, expressed seq=cds; coord=8:21874081..21876830:1; parent_gene=GRMZM2G033283	13.8393	84.6446	24.488	39.0348	2.61264	4.35e-14	2.18e-13	1.78935	0	0	1.11666	8.77e-14	5.64e-13
GRMZM5G896731	GRMZM5G896731_T03	Putative uncharacterized protein	29.2.2	protein.synthesis.misc ribosomal protein	moderately similar to ( 289) AT5G19830 | Symbols: | aminoacyl-tRNA hydrolase | chr5:6703383-6705125 FORWARDmoderately similar to ( 233) loc_os01g49900 12001.m11175 protein peptidyl-tRNA hydrolase, putative, expressed seq=cds; coord=1:59462361..59467763:1; parent_gene=GRMZM5G896731	4.10247	96.5584	4.25774	5.75058	4.55684	1.37e-10	5.26e-10	4.50324	5.11e-11	2.56e-10	4.06962	2.7e-13	1.63e-12
GRMZM2G045720	GRMZM2G045720_T01	Eukaryotic peptide chain release factor subunit 1-1	29.2.5	protein.synthesis.release	highly similar to ( 702) AT3G26618 | Symbols: ERF1-3 | ERF1-3 (eukaryotic release factor 1-3); translation release factor | chr3:9788854-9790161 FORWARDhighly similar to ( 782) loc_os05g31020 12005.m07337 protein eukaryotic peptide chain release factor subunit 1-1, putative, expressed seq=cds; coord=6:136360205..136363979:-1; parent_gene=GRMZM2G045720	0.237332	20.1925	0.85389	1.3075	6.41077	0.000121328	0.00022364	4.56363	9.64e-06	2.95e-05	3.94894	9.9e-07	3.36e-06
GRMZM2G351454	GRMZM2G351454_T01	No information	29.8	protein.assembly and cofactor ligation	moderately similar to ( 426) AT5G61930 | Symbols: APO3 | APO3 (ACCUMULATION OF PHOTOSYSTEM ONE 3) | chr5:24866230-24867665 REVERSEhighly similar to ( 556) loc_os07g40920 12007.m08332 protein APO2, putative, expressed seq=cds; coord=5:174284760..174286109:1; parent_gene=GRMZM2G351454	0.760126	3.81609	0.341855	1.93276				3.48064	0.000158532	0.000413151	0.981433	0.0619828	0.102218
GRMZM2G114911	GRMZM2G114911_T02	ORM1-like protein 2	29.6	protein.folding	moderately similar to ( 277) AT1G01230 | Symbols: | ORMDL family protein | chr1:97620-99046 FORWARDmoderately similar to ( 313) loc_os02g45180 12002.m09557 protein ORM1-like protein 2, putative, expressed seq=cds; coord=4:154985972..154997256:1; parent_gene=GRMZM2G114911	1.9137	29.5301	12.5656	14.76	3.94775	2.12e-06	5.66e-06	1.23271	7.5e-10	3.44e-09	1.0005	1.3e-07	4.83e-07
GRMZM2G173067	GRMZM2G173067_T03	Putative uncharacterized protein	29.7	protein.glycosylation	moderately similar to ( 458) AT1G76340 | Symbols: | integral membrane family protein | chr1:28635188-28636306 REVERSEhighly similar to ( 581) loc_os03g11590 12003.m101239 protein expressed protein seq=cds; coord=1:26434316..26437610:-1; parent_gene=GRMZM2G173067	17.2319	106.154	15.721	17.6305	2.623	0	0	2.75539	2.51e-13	1.64e-12	2.59001	0	0
GRMZM2G013349	GRMZM2G013349_T02	Putative uncharacterized protein	29.7	protein.glycosylation	moderately similar to ( 463) AT1G76340 | Symbols: | integral membrane family protein | chr1:28635188-28636306 REVERSEhighly similar to ( 583) loc_os03g11590 12003.m101239 protein expressed protein seq=cds; coord=9:146780648..146784194:1; parent_gene=GRMZM2G013349	5.87374	27.7221	11.9329	4.54919	2.23868	1.22e-14	6.38e-14	1.2161	0	0	2.60736	6.53e-14	4.28e-13
GRMZM2G133613	GRMZM2G133613_T01	Putative uncharacterized protein	29.7	protein.glycosylation	moderately similar to ( 495) AT1G77810 | Symbols: | galactosyltransferase family protein | chr1:29260899-29263001 REVERSEhighly similar to ( 626) loc_os09g27950 12009.m05946 protein avr9 elicitor response protein, putative, expressed seq=cds; coord=7:124698795..124701775:-1; parent_gene=GRMZM2G133613		2.75804	0.260798	0.245748	11.4294	2.24e-06	5.92e-06	3.40264	0.000184184	0.000475501	3.48839	0.00016783	0.000427675
GRMZM2G103939	GRMZM2G103939_T01	Core alpha 1,3-fucosyltransferase	29.7.10	protein.glycosylation.alpha-1,3-fucosyltransferase(alpha-1,3-FucT)	highly similar to ( 592) AT1G49710 | Symbols: FUT12, ATFUT12, FUCTB, FUCT2 | FUT12 (FUCOSYLTRANSFERASE 12); fucosyltransferase/ transferase, transferring glycosyl groups | chr1:18391622-18393769 REVERSEhighly similar to ( 848) loc_os08g36840 12008.m26710 protein glycoprotein 3-alpha-L-fucosyltransferase A, putative, expressed seq=cds; coord=4:57802026..57810806:1; parent_gene=GRMZM2G103939	7.15041	28.9699	12.6249	9.20284	2.01846	5.57e-14	2.78e-13	1.19828	7.16e-13	4.23e-12	1.6544	0	0
GRMZM2G077960	GRMZM2G077960_T01	Putative uncharacterized protein	29.4	protein.postranslational modification	highly similar to ( 539) AT1G47380 | Symbols: | protein phosphatase 2C-related / PP2C-related | chr1:17373004-17375305 REVERSEhighly similar to ( 733) loc_os03g27780 12003.m08102 protein Ca2+/calmodulin-dependent protein kinase phosphatase, putative, expressed seq=cds; coord=1:68554980..68559182:1; parent_gene=GRMZM2G077960	5.96961	12.9099	5.5347	5.91585	1.11277	1.48e-07	4.53e-07	1.2219	5.44e-09	2.32e-08	1.12582	2.85e-08	1.13e-07
GRMZM2G170299	GRMZM2G170299_T01	Catalytic/ protein phosphatase type 2C	29.4	protein.postranslational modification	highly similar to ( 509) AT1G16220 | Symbols: | protein phosphatase 2C family protein / PP2C family protein | chr1:5548653-5550553 FORWARDhighly similar to ( 761) loc_os08g39100 12008.m07893 protein catalytic/ protein phosphatase type 2C, putative, expressed seq=cds; coord=1:184118323..184123276:-1; parent_gene=GRMZM2G170299	1.30091	26.6969	11.7012	7.53442	4.35908	6.66e-07	1.88e-06	1.19001	0	0	1.8251	0	0
GRMZM2G330049	GRMZM2G330049_T01	CIPK-like protein 1	29.4	protein.postranslational modification	moderately similar to ( 437) AT5G10930 | Symbols: CIPK5, SnRK3.24 | CIPK5 (CBL-INTERACTING PROTEIN KINASE 5); ATP binding / kinase/ protein kinase/ protein serine/threonine kinase | chr5:3445569-3446906 REVERSEmoderately similar to ( 337) CIPK1_ORYSA CIPK-like protein 1 (EC 2.7.11.1) (OsCK1) - Oryza sativa (Rice)highly similar to ( 634) loc_os09g25090 12009.m05662 protein CIPK-like protein 1, put…	1.73045	14.5096	3.11297	5.37776	3.06778	1.13e-07	3.53e-07	2.22064	5.11e-11	2.56e-10	1.43193	2.28e-10	1.06e-09
GRMZM2G013236	GRMZM2G013236_T03	Putative uncharacterized protein	29.4	protein.postranslational modification	highly similar to ( 722) AT1G30270 | Symbols: CIPK23, SnRK3.23, ATCIPK23, LKS1 | CIPK23 (CBL-INTERACTING PROTEIN KINASE 23); kinase/ protein binding / protein serine/threonine kinase | chr1:10655270-10658524 FORWARDhighly similar to ( 588) CIPK1_ORYSA CIPK-like protein 1 (EC 2.7.11.1) (OsCK1) - Oryza sativa (Rice)highly similar to ( 855) loc_os07g05620 12007.m29069 protein CIPK-like protein 1, pu…	4.33251	70.1746	26.7916	2.84585	4.01767	1.36e-13	6.45e-13	1.38917	6.71e-13	3.98e-12	4.62401	6.49e-11	3.16e-10
GRMZM2G055575	GRMZM2G055575_T01	Putative uncharacterized protein	29.4	protein.postranslational modification	highly similar to ( 663) AT1G01140 | Symbols: CIPK9, PKS6 | CIPK9 (CBL-INTERACTING PROTEIN KINASE 9); ATP binding / kinase/ protein kinase/ protein serine/threonine kinase | chr1:64398-67512 REVERSEhighly similar to ( 572) CIPK1_ORYSA CIPK-like protein 1 (EC 2.7.11.1) (OsCK1) - Oryza sativa (Rice)highly similar to ( 792) loc_os03g03510 12003.m34994 protein CIPK-like protein 1, putative, expressed…	13.6086	120.9	32.7954	40.8048	3.15122	0	0	1.88225	2.62e-13	1.7e-12	1.567	0	0
GRMZM2G063961	GRMZM2G063961_T01	Putative uncharacterized protein	29.4	protein.postranslational modification	moderately similar to ( 494) AT1G10940 | Symbols: ASK1, SNRK2-4, SNRK2.4, SRK2A | SNRK2.4 (SNF1-RELATED PROTEIN KINASE 2.4); kinase | chr1:3656050-3658170 REVERSEhighly similar to ( 580) SAPK4_ORYSA Serine/threonine-protein kinase SAPK4 (EC 2.7.11.1) (Osmotic stress/abscisic acid-activated protein kinase 4) - Oryza sativa (Rice)highly similar to ( 580) loc_os01g64970 12001.m12610 protein serine/t…	3.6735	74.6648	17.9189	12.0948	4.3452	1.37e-10	5.28e-10	2.05894	7.44e-14	5.48e-13	2.62604	0	0
GRMZM2G110922	GRMZM2G110922_T01	Putative uncharacterized protein	29.4	protein.postranslational modification	highly similar to ( 505) AT1G10940 | Symbols: ASK1, SNRK2-4, SNRK2.4, SRK2A | SNRK2.4 (SNF1-RELATED PROTEIN KINASE 2.4); kinase | chr1:3656050-3658170 REVERSEhighly similar to ( 608) SAPK4_ORYSA Serine/threonine-protein kinase SAPK4 (EC 2.7.11.1) (Osmotic stress/abscisic acid-activated protein kinase 4) - Oryza sativa (Rice)highly similar to ( 608) loc_os01g64970 12001.m12610 protein serine/threo…	3.98756	107.08	38.7894	40.1809	4.74703	7.45e-11	2.92e-10	1.46495	9.33e-15	7.64e-14	1.4141	0	0
GRMZM2G099002	GRMZM2G099002_T03	CBL-interacting serine/threonine-protein kinase 1	29.4	protein.postranslational modification	moderately similar to ( 493) AT3G17510 | Symbols: CIPK1, SnRK3.16 | CIPK1 (CBL-INTERACTING PROTEIN KINASE 1); kinase/ protein binding | chr3:5989309-5992627 REVERSEmoderately similar to ( 378) CIPK1_ORYSA CIPK-like protein 1 (EC 2.7.11.1) (OsCK1) - Oryza sativa (Rice)highly similar to ( 618) loc_os05g04550 12005.m04988 protein CBL-interacting serine/threonine-protein kinase 1, putative, expressed…		23.9755	8.36227	9.87588	14.5493	6.66e-16	5.62e-15	1.51959	0	0	1.27958	3.8e-13	2.25e-12
GRMZM2G000278	GRMZM2G000278_T03	Putative uncharacterized protein	29.4	protein.postranslational modification	highly similar to ( 516) AT1G10940 | Symbols: ASK1, SNRK2-4, SNRK2.4, SRK2A | SNRK2.4 (SNF1-RELATED PROTEIN KINASE 2.4); kinase | chr1:3656050-3658170 REVERSEhighly similar to ( 611) SAPK6_ORYSA Serine/threonine-protein kinase SAPK6 (EC 2.7.11.1) (Osmotic stress/abscisic acid-activated protein kinase 6) - Oryza sativa (Rice)highly similar to ( 611) loc_os02g34600 12002.m08549 protein serine/threo…	23.7757	80.3831	15.3826	28.1648	1.7574	3.27e-13	1.48e-12	2.38559	0	0	1.513	3.42e-13	2.04e-12
GRMZM2G001457	GRMZM2G001457_T02	Nonphototropic hypocotyl 1	29.4	protein.postranslational modification	nearly identical (1052) AT3G45780 | Symbols: PHOT1, NPH1, JK224, RPT1 | PHOT1 (PHOTOTROPIN 1); FMN binding / blue light photoreceptor/ kinase/ protein binding / protein serine/threonine kinase | chr3:16818557-16823960 FORWARDmoderately similar to ( 332) KPK1_PHAVU Protein kinase PVPK-1 (EC 2.7.11.1) - Phaseolus vulgaris (Kidney bean) (French bean)nearly identical (1282) loc_os12g01140 12012.m0737…	0.817141	98.6285	27.1947	6.57948	6.91528	2.12e-06	5.69e-06	1.85868	0	0	3.90596	0	0
GRMZM2G035809	GRMZM2G035809_T03	Putative uncharacterized protein	29.4	protein.postranslational modification	moderately similar to ( 498) AT1G78290 | Symbols: | serine/threonine protein kinase, putative | chr1:29457457-29458909 REVERSEhighly similar to ( 609) SAPK1_ORYSA Serine/threonine-protein kinase SAPK1 (EC 2.7.11.1) (Osmotic stress/abscisic acid-activated protein kinase 1) - Oryza sativa (Rice)highly similar to ( 609) loc_os03g27280 12003.m08055 protein serine/threonine-protein kinase SAPK1, putat…		59.275	14.501	12.2105	15.8551	6.66e-16	8.99e-15	2.03127	0	0	2.2793	0	0
GRMZM2G026065	GRMZM2G026065_T01	Putative uncharacterized protein	29.4	protein.postranslational modification	highly similar to ( 721) AT5G47750 | Symbols: D6PKL2, PK5 | D6PKL2 (D6 PROTEIN KINASE LIKE 2); kinase | chr5:19339947-19341864 REVERSEhighly similar to ( 711) G11A_ORYSA Protein kinase G11A (EC 2.7.11.1) - Oryza sativa (Rice)highly similar to ( 900) loc_os09g30150 12009.m060006 protein protein kinase G11A, putative, expressed seq=cds; coord=2:188871530..188875337:1; parent_gene=GRMZM2G026065		102.477	26.2816	13.5393	16.6449	6.66e-16	4.11e-15	1.96317	0	0	2.92007	0	0
GRMZM5G802115	GRMZM5G802115_T01	Protein kinase KIPK	29.4	protein.postranslational modification	moderately similar to ( 326) AT3G25250 | Symbols: AGC2-1, AGC2, OXI1 | AGC2-1 (OXIDATIVE SIGNAL-INDUCIBLE1); kinase | chr3:9195566-9196949 FORWARDweakly similar to ( 193) G11A_ORYSA Protein kinase G11A (EC 2.7.11.1) - Oryza sativa (Rice)highly similar to ( 518) loc_os04g41160 12004.m09096 protein protein kinase KIPK, putative, expressed seq=cds; coord=10:126898412..126900258:1; parent_gene=GRMZM5…		11.9879	1.27527	1.92267	13.5493	6.66e-16	4.46e-15	3.23271	3.46e-06	1.12e-05	2.6404	2.08e-07	7.58e-07
GRMZM5G848733	GRMZM5G848733_T01	No information	29.4	protein.postranslational modification	highly similar to ( 504) AT3G12690 | Symbols: AGC1.5 | AGC1.5 (AGC KINASE 1.5); kinase | chr3:4030596-4032400 REVERSEmoderately similar to ( 454) G11A_ORYSA Protein kinase G11A (EC 2.7.11.1) - Oryza sativa (Rice)highly similar to ( 610) loc_os02g18430 12002.m07086 protein protein kinase G11A, putative seq=cds; coord=5:128331826..128333479:-1; parent_gene=GRMZM5G848733		9.68501	1.56319		13.2415	6.66e-16	6.83e-15	2.63126	2.05e-06	6.77e-06	13.2415	0	0
GRMZM2G103559	GRMZM2G103559_T01	TSA: Zea mays contig26277, mRNA sequence	29.4	protein.postranslational modification	moderately similar to ( 351) AT2G34650 | Symbols: PID, ABR | PID (PINOID); kinase/ protein kinase/ protein serine/threonine kinase | chr2:14589934-14591557 REVERSEmoderately similar to ( 290) G11A_ORYSA Protein kinase G11A (EC 2.7.11.1) - Oryza sativa (Rice)moderately similar to ( 485) loc_os03g44020 12003.m09444 protein protein kinase G11A, putative, expressed seq=cds; coord=1:251162102..2511638…		2.57732	1.54827	2.30996	11.3317	4.6e-06	1.17e-05	0.735212	0.17478	0.256551	0.158003	0.728862	0.786424
GRMZM2G170798	GRMZM2G170798_T01	Clone 1446397 mRNA sequence	29.4	protein.postranslational modification	highly similar to ( 576) AT4G03080 | Symbols: BSL1 | kelch repeat-containing serine/threonine phosphoesterase family protein | chr4:1359935-1365166 REVERSEhighly similar to ( 803) BSL1_ORYSA Serine/threonine protein phosphatase BSL1 homolog (EC 3.1.3.16) (BSU1-like protein 1 homolog) - Oryza sativa (Rice)highly similar to ( 803) loc_os05g05240 12005.m05051 protein hydrolase/ protein serine/threon…		54.9408	18.4175	23.641	15.7456	6.66e-16	6.46e-15	1.5768	2.72e-13	1.76e-12	1.21659	0	0
GRMZM2G074489	GRMZM2G074489_T02	No information	29.4	protein.postranslational modification	moderately similar to ( 283) AT4G28400 | Symbols: | protein phosphatase 2C, putative / PP2C, putative | chr4:14048499-14050118 FORWARDmoderately similar to ( 406) loc_os04g52000 12004.m10095 protein protein phosphatase 2C homolog 1, putative, expressed seq=cds; coord=10:65474354..65488822:-1; parent_gene=GRMZM2G074489		21.6435	5.59576	7.5797	14.4016	6.66e-16	7.84e-15	1.95153	1.38e-13	9.58e-13	1.51372	0	0
GRMZM2G038982	GRMZM2G038982_T01	Putative uncharacterized protein	29.4	protein.postranslational modification	moderately similar to ( 451) AT1G08720 | Symbols: EDR1, ATEDR1 | EDR1 (ENHANCED DISEASE RESISTANCE 1); MAP kinase kinase kinase/ kinase/ protein serine/threonine/tyrosine kinase | chr1:2774089-2779077 FORWARDhighly similar to ( 996) loc_os03g06410 12003.m06160 protein EDR1, putative, expressed seq=cds; coord=1:12309303..12316794:1; parent_gene=GRMZM2G038982		13.5648	4.70794	4.1324	13.7276	6.66e-16	5.59e-15	1.5267	0	0	1.71482	0	0
GRMZM2G030971	GRMZM2G030971_T01	No information	29.4	protein.postranslational modification	very weakly similar to (95.1) loc_os01g07100 12001.m07337 protein expressed protein seq=cds; coord=3:14228478..14242362:-1; parent_gene=GRMZM2G030971	6.89814	11.9303	7.33278	9.03565				0.702197	0.179468	0.26243	0.40093	0.405082	0.498329
GRMZM2G028709	GRMZM2G028709_T02	Serine/threonine-protein kinase CTR1	29.4	protein.postranslational modification	moderately similar to ( 398) AT4G38470 | Symbols: | protein kinase family protein | chr4:17999432-18003551 FORWARDweakly similar to ( 113) NORK_PEA Nodulation receptor kinase precursor (EC 2.7.11.1) - Pisum sativum (Garden pea)highly similar to ( 634) loc_os08g01270 12008.m26545 protein serine/threonine-protein kinase CTR1, putative, expressed seq=cds; coord=4:195720762..195728830:1; parent_gene=…	10.0309	25.7333	12.7955	6.02852	1.35919	0	0	1.00801	1.68e-12	9.46e-12	2.09376	0	0
GRMZM2G055957	GRMZM2G055957_T02	Putative uncharacterized protein	29.4.1.54	protein.postranslational modification.kinase.receptor like cytoplasmatic kinase IV	moderately similar to ( 398) AT2G11520 | Symbols: CRCK3 | CRCK3; ATP binding / kinase/ protein kinase/ protein serine/threonine kinase | chr2:4619145-4621448 FORWARDmoderately similar to ( 225) NORK_MEDTR Nodulation receptor kinase precursor (EC 2.7.11.1) (Does not make infections protein 2) (Symbiosis receptor-like kinase) (MtSYMRK) - Medicago truncatula (Barrel medic)moderately similar to ( 417…		19.0423	2.87335	7.36448	14.2169	6.66e-16	5.87e-15	2.72841	8.68e-10	3.96e-09	1.37056	2.44e-11	1.22e-10
GRMZM2G473411	GRMZM2G473411_T01	No information	29.4.1.54	protein.postranslational modification.kinase.receptor like cytoplasmatic kinase IV	moderately similar to ( 327) AT4G00330 | Symbols: CRCK2 | CRCK2; ATP binding / kinase/ protein kinase/ protein serine/threonine kinase | chr4:142787-144427 REVERSEweakly similar to ( 177) NORK_MEDTR Nodulation receptor kinase precursor (EC 2.7.11.1) (Does not make infections protein 2) (Symbiosis receptor-like kinase) (MtSYMRK) - Medicago truncatula (Barrel medic)moderately similar to ( 500) loc_…		4.37821	1.63944	0.140439	12.0961	1.44e-08	4.81e-08	1.41714	0.00489746	0.0102004	4.96232	0.000555208	0.00131062
GRMZM2G114801	GRMZM2G114801_T02	Putative uncharacterized protein	29.4.1.59	protein.postranslational modification.kinase.receptor like cytoplasmatic kinase IX	weakly similar to ( 141) AT5G47740 | Symbols: | FUNCTIONS IN: molecular_function unknown; INVOLVED IN: biological_process unknown; LOCATED IN: cellular_component unknown; EXPRESSED IN: root; CONTAINS InterPro DOMAIN/s: Rossmann-like alpha/beta/alpha sandwich fold (InterPro:IPR014729); BEST Arabidopsis thaliana protein match is: protein kinase family protein / U-box domain-containing protein (TAIR…		3.53077	1.89777	0.745106	11.7858	1.09e-06	3.04e-06	0.895677	0.0896108	0.144098	2.24447	0.000680646	0.00158152
GRMZM2G125762	GRMZM2G125762_T01	Putative uncharacterized protein	29.4.1.57	protein.postranslational modification.kinase.receptor like cytoplasmatic kinase VII	highly similar to ( 531) AT2G02800 | Symbols: APK2B | APK2B (PROTEIN KINASE 2B); ATP binding / kinase/ protein kinase/ protein serine/threonine kinase | chr2:796889-799250 REVERSEmoderately similar to ( 223) NORK_PEA Nodulation receptor kinase precursor (EC 2.7.11.1) - Pisum sativum (Garden pea)highly similar to ( 639) loc_os10g26520 12010.m05592 protein protein kinase APK1B, chloroplast precurso…		13.3681	5.27464	5.36007	13.7065	6.66e-16	3.98e-15	1.34165	1.16e-08	4.81e-08	1.31847	1.06e-08	4.34e-08
GRMZM2G101687	GRMZM2G101687_T01	Transcribed locus	29.4.1.57	protein.postranslational modification.kinase.receptor like cytoplasmatic kinase VII	moderately similar to ( 372) AT5G47070 | Symbols: | protein kinase, putative | chr5:19118683-19120528 REVERSEmoderately similar to ( 213) NORK_MEDTR Nodulation receptor kinase precursor (EC 2.7.11.1) (Does not make infections protein 2) (Symbiosis receptor-like kinase) (MtSYMRK) - Medicago truncatula (Barrel medic)highly similar to ( 650) loc_os02g43430 12002.m09378 protein protein kinase APK1B, …		12.1628	2.11039	4.07191	13.5702	6.66e-16	5.59e-15	2.52689	8.36e-09	3.51e-08	1.5787	2.24e-10	1.05e-09
GRMZM2G364172	GRMZM2G364172_T02	Putative uncharacterized protein	29.4.1.57	protein.postranslational modification.kinase.receptor like cytoplasmatic kinase VII	highly similar to ( 504) AT3G09830 | Symbols: | protein kinase, putative | chr3:3017199-3018696 FORWARDmoderately similar to ( 225) NORK_MEDTR Nodulation receptor kinase precursor (EC 2.7.11.1) (Does not make infections protein 2) (Symbiosis receptor-like kinase) (MtSYMRK) - Medicago truncatula (Barrel medic)highly similar to ( 779) loc_os02g57420 12002.m10764 protein protein kinase APK1A, chloro…		23.5217	6.0371	9.88038	14.5217	6.66e-16	6.87e-15	1.96206	1.17e-13	8.25e-13	1.25135	5.48e-13	3.17e-12
GRMZM2G004207	GRMZM2G004207_T02	Full-length cDNA clone ZM_BFc0040K16	29.4.1.57	protein.postranslational modification.kinase.receptor like cytoplasmatic kinase VII	moderately similar to ( 338) AT2G05940 | Symbols: | protein kinase, putative | chr2:2287514-2289270 REVERSEweakly similar to ( 161) PSKR_DAUCA Phytosulfokine receptor precursor (EC 2.7.11.1) (Phytosulfokine LRR receptor kinase) - Daucus carota (Carrot)moderately similar to ( 423) loc_os09g27010 12009.m05853 protein protein kinase APK1B, chloroplast precursor, putative, expressed seq=cds; coord=7:…		11.801	0.275151	2.07418	13.5266	6.66e-16	5.1e-15	5.42254	0.000132496	0.000349293	2.50829	2.08e-07	7.58e-07
GRMZM2G110968	GRMZM2G110968_T01	Putative uncharacterized protein	29.4.1.57	protein.postranslational modification.kinase.receptor like cytoplasmatic kinase VII	moderately similar to ( 412) AT2G05940 | Symbols: | protein kinase, putative | chr2:2287514-2289270 REVERSEmoderately similar to ( 211) NORK_MEDTR Nodulation receptor kinase precursor (EC 2.7.11.1) (Does not make infections protein 2) (Symbiosis receptor-like kinase) (MtSYMRK) - Medicago truncatula (Barrel medic)highly similar to ( 523) loc_os10g25550 12010.m05501 protein serine/threonine-protein…		6.35018	1.43053	1.34797	12.6326	2.18e-11	8.82e-11	2.15025	1.66e-05	4.95e-05	2.23601	1.17e-05	3.54e-05
GRMZM2G025127	GRMZM2G025127_T01	Serine/threonine-protein kinase Cx32	29.4.1.57	protein.postranslational modification.kinase.receptor like cytoplasmatic kinase VII	moderately similar to ( 445) AT2G17220 | Symbols: | protein kinase, putative | chr2:7487866-7489768 REVERSEmoderately similar to ( 215) NORK_MEDTR Nodulation receptor kinase precursor (EC 2.7.11.1) (Does not make infections protein 2) (Symbiosis receptor-like kinase) (MtSYMRK) - Medicago truncatula (Barrel medic)highly similar to ( 573) loc_os02g02600 12002.m05609 protein serine/threonine-protein…		2.67311	1.81993	1.92926	11.3843	5.29e-07	1.53e-06	0.55464	0.250054	0.347946	0.470471	0.311156	0.417424
AC195785.3	AC195785.3_FGT004	Putative uncharacterized protein	29.4.1.57	protein.postranslational modification.kinase.receptor like cytoplasmatic kinase VII	highly similar to ( 513) AT5G35370 | Symbols: | ATP binding / carbohydrate binding / kinase/ protein kinase/ protein serine/threonine kinase/ protein tyrosine kinase/ sugar binding | chr5:13588564-13591182 REVERSEmoderately similar to ( 214) KPRO_MAIZE Putative receptor protein kinase ZmPK1 precursor (EC 2.7.11.1) - Zea mays (Maize)highly similar to ( 982) loc_os12g44320 12012.m08203 protein ATP …		6.3307	1.53932	1.12083	12.6281	6.66e-16	5.66e-15	2.04007	4.87e-09	2.08e-08	2.49779	1.23e-07	4.58e-07
GRMZM2G125308	GRMZM2G125308_T01	Putative uncharacterized protein	29.4.1.57	protein.postranslational modification.kinase.receptor like cytoplasmatic kinase VII	moderately similar to ( 416) AT3G15890 | Symbols: | protein kinase family protein | chr3:5374389-5376114 FORWARDmoderately similar to ( 230) PSKR_DAUCA Phytosulfokine receptor precursor (EC 2.7.11.1) (Phytosulfokine LRR receptor kinase) - Daucus carota (Carrot)highly similar to ( 586) loc_os02g09359 12002.m06232 protein BRASSINOSTEROID INSENSITIVE 1-associated receptor kinase 1 precursor, putativ…		20.9784	8.36487	5.99983	14.3566	6.66e-16	7.7e-15	1.32649	1.11e-10	5.4e-10	1.80591	2.84e-14	1.94e-13
GRMZM2G168416	GRMZM2G168416_T01	Putative uncharacterized protein	29.4.1.57	protein.postranslational modification.kinase.receptor like cytoplasmatic kinase VII	moderately similar to ( 478) AT5G02290 | Symbols: NAK | NAK; ATP binding / kinase/ protein kinase/ protein serine/threonine kinase/ protein tyrosine kinase | chr5:470387-472397 REVERSEmoderately similar to ( 235) NORK_MEDTR Nodulation receptor kinase precursor (EC 2.7.11.1) (Does not make infections protein 2) (Symbiosis receptor-like kinase) (MtSYMRK) - Medicago truncatula (Barrel medic)highly s…		22.0867	5.25667	2.5517	14.4309	6.66e-16	8.02e-15	2.07096	9.66e-12	5.1e-11	3.11365	1.23e-07	4.58e-07
GRMZM2G028037	GRMZM2G028037_T02	Putative uncharacterized protein	29.4.1.57	protein.postranslational modification.kinase.receptor like cytoplasmatic kinase VII	highly similar to ( 622) AT5G15080 | Symbols: | protein kinase, putative | chr5:4886414-4888555 FORWARDmoderately similar to ( 223) NORK_PEA Nodulation receptor kinase precursor (EC 2.7.11.1) - Pisum sativum (Garden pea)highly similar to ( 777) loc_os01g40590 12001.m10330 protein protein kinase APK1A, chloroplast precursor, putative, expressed seq=cds; coord=3:221435538..221440779:-1; parent_gene…		61.961	20.3594	30.0237	15.9191	6.66e-16	5.14e-15	1.60566	0	0	1.04526	0	0
GRMZM2G153393	GRMZM2G153393_T01	Putative uncharacterized protein	29.4.1.57	protein.postranslational modification.kinase.receptor like cytoplasmatic kinase VII	highly similar to ( 739) AT1G53730 | Symbols: SRF6 | SRF6 (STRUBBELIG-RECEPTOR FAMILY 6); ATP binding / protein binding / protein kinase/ protein serine/threonine kinase | chr1:20061771-20065475 FORWARDmoderately similar to ( 209) NORK_MEDTR Nodulation receptor kinase precursor (EC 2.7.11.1) (Does not make infections protein 2) (Symbiosis receptor-like kinase) (MtSYMRK) - Medicago truncatula (Bar…		181.603	60.3062	55.6757	17.4704	6.66e-16	4.69e-15	1.59041	0	0	1.70567	0	0
GRMZM2G002124	GRMZM2G002124_T01	Transcribed locus, strongly similar to XP_002453055.1	29.4.1.57	protein.postranslational modification.kinase.receptor like cytoplasmatic kinase VII	moderately similar to ( 215) AT3G57120 | Symbols: | protein kinase family protein | chr3:21139099-21140469 FORWARDmoderately similar to ( 403) loc_os02g57440 12002.m10766 protein protein kinase APK1B, chloroplast precursor, putative, expressed seq=cds; coord=5:216072505..216074415:1; parent_gene=GRMZM2G002124		5.6555	0.566238	1.60068	12.4654	2.18e-11	8.86e-11	3.32017	6.21e-05	0.000171376	1.82097	6.1e-05	0.000167833
GRMZM2G409976	GRMZM2G409976_T02	Hypothetical protein LOC100274300	29.4.1.57	protein.postranslational modification.kinase.receptor like cytoplasmatic kinase VII	moderately similar to ( 233) AT2G17220 | Symbols: | protein kinase, putative | chr2:7487866-7489768 REVERSEweakly similar to ( 151) NORK_MEDTR Nodulation receptor kinase precursor (EC 2.7.11.1) (Does not make infections protein 2) (Symbiosis receptor-like kinase) (MtSYMRK) - Medicago truncatula (Barrel medic)moderately similar to ( 254) loc_os03g03890 12003.m05921 protein serine/threonine-protein…		2.73695	0.776412		11.4184	2.24e-06	5.95e-06	1.81767	0.00451436	0.00946128	11.4184	4.17e-07	1.47e-06
GRMZM2G082362	GRMZM2G082362_T01	Putative uncharacterized protein	29.4.1.57	protein.postranslational modification.kinase.receptor like cytoplasmatic kinase VII	moderately similar to ( 202) AT5G07280 | Symbols: EMS1, EXS | EMS1 (EXCESS MICROSPOROCYTES1); kinase/ transmembrane receptor protein kinase | chr5:2285088-2288666 FORWARDweakly similar to ( 149) PSKR_DAUCA Phytosulfokine receptor precursor (EC 2.7.11.1) (Phytosulfokine LRR receptor kinase) - Daucus carota (Carrot)moderately similar to ( 263) loc_os01g68870 12001.m43349 protein leucine-rich repeat…	0.113966	3.0113	0.512543	0.482965	4.72371	0.000570828	0.000881867	2.55464	7.13e-05	0.000195583	2.6404	6.09e-05	0.000167547
Protein targeting and degradation
GRMZM2G324471	GRMZM2G324471_T01	Putative uncharacterized protein	29.3.5	protein.targeting.peroxisomes	weakly similar to ( 125) AT3G07560 | Symbols: APM2, PEX13 | PEX13 (PEROXIN 13); protein binding | chr3:2411616-2413310 REVERSEweakly similar to ( 176) loc_os07g05810 12007.m05045 protein glycine-rich protein, putative, expressed seq=cds; coord=2:234721885..234725108:-1; parent_gene=GRMZM2G324471	2.60528	160.911	39.8372	64.3118	5.94868	6.19e-08	1.95e-07	2.01407	7.43e-13	4.38e-12	1.3231	0	0
GRMZM2G040424	GRMZM2G040424_T01	Peroxisomal membrane protein PMP22	29.3.5	protein.targeting.peroxisomes	moderately similar to ( 240) AT4G14305 | Symbols: | FUNCTIONS IN: molecular_function unknown; INVOLVED IN: biological_process unknown; LOCATED IN: integral to membrane; CONTAINS InterPro DOMAIN/s: Mpv17/PMP22 (InterPro:IPR007248); BEST Arabidopsis thaliana protein match is: PMP22 (TAIR:AT4G04470.1); Has 818 Blast hits to 818 proteins in 122 species: Archae - 0; Bacteria - 0; Metazoa - 406; Fungi …		59.4503	28.1304	14.6837	15.8594	6.66e-16	4.05e-15	1.07955	6.21e-13	3.71e-12	2.01747	0	0
GRMZM2G396292	GRMZM2G396292_T01	Putative uncharacterized protein	29.3.5	protein.targeting.peroxisomes	weakly similar to ( 147) AT5G62810 | Symbols: PEX14, ATPEX14, PED2 | PEX14; protein binding / protein transporter | chr5:25220323-25223571 FORWARDmoderately similar to ( 320) loc_os05g01090 12005.m27658 protein peroxin Pex14, putative, expressed seq=cds; coord=6:45275143..45277832:-1; parent_gene=GRMZM2G396292	7.1778	110.279	35.2729	49.5593	3.94147	1.61e-13	7.53e-13	1.64453	1.72e-13	1.16e-12	1.15393	1.91e-13	1.18e-12
GRMZM2G357399	GRMZM2G357399_T01	ADP-ribosylation factor	29.3.4.99	protein.targeting.secretory pathway.unspecified	moderately similar to ( 362) AT3G62290 | Symbols: ATARFA1E | ATARFA1E (ADP-ribosylation factor A1E); GTP binding / phospholipase activator/ protein binding | chr3:23052287-23053545 FORWARDmoderately similar to ( 358) ARF2_ORYSA ADP-ribosylation factor 2 - Oryza sativa (Rice)moderately similar to ( 360) loc_os05g41060 12005.m083767 protein ADP-ribosylation factor, putative, expressed seq=cds; coor…	1.75068	64.7612	16.2193	31.7536	5.20914	2.12e-06	5.68e-06	1.99742	0	0	1.02821	0	0
GRMZM2G081626	GRMZM2G081626_T01	Putative legumain	29.3.4.3	protein.targeting.secretory pathway.vacuole	highly similar to ( 684) AT4G32940 | Symbols: GAMMA-VPE, GAMMAVPE | GAMMA-VPE (GAMMA VACUOLAR PROCESSING ENZYME); cysteine-type endopeptidase | chr4:15900557-15903161 REVERSEhighly similar to ( 696) VPE_CITSI Vacuolar-processing enzyme precursor (EC 3.4.22.-) (VPE) - Citrus sinensis (Sweet orange)highly similar to ( 828) loc_os01g37910 12001.m42664 protein vacuolar processing enzyme precursor, pu…		16.3368	7.6243	6.33909	13.9958	6.66e-16	5.41e-15	1.09945	2.29e-07	8.37e-07	1.36577	4.28e-10	1.96e-09
GRMZM2G093032	GRMZM2G093032_T01	Putative uncharacterized protein	29.3.4.3	protein.targeting.secretory pathway.vacuole	highly similar to ( 684) AT4G32940 | Symbols: GAMMA-VPE, GAMMAVPE | GAMMA-VPE (GAMMA VACUOLAR PROCESSING ENZYME); cysteine-type endopeptidase | chr4:15900557-15903161 REVERSEhighly similar to ( 705) VPE_CITSI Vacuolar-processing enzyme precursor (EC 3.4.22.-) (VPE) - Citrus sinensis (Sweet orange)highly similar to ( 850) loc_os01g37910 12001.m42664 protein vacuolar processing enzyme precursor, pu…		95.3018	44.8855	12.9817	16.5402	6.66e-16	3.93e-15	1.08625	6.51e-13	3.87e-12	2.87602	6.66e-14	4.35e-13
GRMZM2G320206	GRMZM2G320206_T01	Transcribed locus, moderately similar to XP_002465186.1	29.5	protein.degradation	moderately similar to ( 285) AT1G02170 | Symbols: LOL3, ATMCPB1, MCP1B, AMC1, ATMC1 | AMC1 (METACASPASE 1); cysteine-type endopeptidase | chr1:411883-413426 FORWARDmoderately similar to ( 416) loc_os03g27170 12003.m08047 protein LOL3, putative, expressed seq=cds; coord=9:120413925..120416480:-1; parent_gene=GRMZM2G320206		11.768	2.87786	2.38637	13.5226	6.66e-16	4.65e-15	2.0318	8.76e-10	3.97e-09	2.30198	8.49e-09	3.5e-08
GRMZM2G162699	GRMZM2G162699_T02	Putative uncharacterized protein	29.5	protein.degradation	moderately similar to ( 459) AT1G28320 | Symbols: DEG15 | DEG15; endopeptidase | chr1:9920673-9924347 REVERSEhighly similar to ( 924) loc_os05g41810 12005.m27621 protein expressed protein seq=cds; coord=6:156438594..156444221:-1; parent_gene=GRMZM2G162699		35.4285	14.4017	15.6339	15.1126	6.66e-16	3.77e-15	1.29867	3.8e-13	2.37e-12	1.18023	0	0
GRMZM2G145063	GRMZM2G145063_T01	Putative uncharacterized protein	29.5	protein.degradation	highly similar to ( 867) AT1G67420 | Symbols: | peptidase | chr1:25255411-25260358 FORWARDhighly similar to ( 667) loc_os07g19530 12007.m06388 protein peptidase family M28 containing protein, expressed seq=cds; coord=7:32242370..32282419:-1; parent_gene=GRMZM2G145063	1.07485	37.9258	15.0969	18.8508	5.14097	3.7e-07	1.08e-06	1.32893	2.46e-13	1.61e-12	1.00856	0	0
GRMZM2G138770	GRMZM2G138770_T01	Putative uncharacterized protein	29.5.9	protein.degradation.AAA type	moderately similar to ( 485) AT5G40010 | Symbols: AATP1 | AATP1 (AAA-ATPase 1); ATP binding / ATPase/ nucleoside-triphosphatase/ nucleotide binding | chr5:16020218-16021762 REVERSEhighly similar to ( 649) loc_os12g44190 12012.m08190 protein ATPase 3, putative, expressed seq=cds; coord=2:34473212..34475281:-1; parent_gene=GRMZM2G138770		25.2246	5.41988		14.6225	6.66e-16	4.35e-15	2.2185	5.33e-14	4.01e-13	14.6225	0	0
GRMZM2G144197	GRMZM2G144197_T01	ATP binding protein	29.5.9	protein.degradation.AAA type	moderately similar to ( 305) AT2G46620 | Symbols: | AAA-type ATPase family protein | chr2:19139071-19140546 REVERSEhighly similar to ( 624) loc_os03g02330 12003.m05775 protein ATP binding protein, putative, expressed seq=cds; coord=1:3195769..3197587:-1; parent_gene=GRMZM2G144197		2.27369	0.362809	0.113957	11.1508	9.47e-06	2.31e-05	2.64775	0.000852878	0.0020001	4.31847	0.000577168	0.00135515
GRMZM2G323757	GRMZM2G323757_T01	No information	29.5.4	protein.degradation.aspartate protease	moderately similar to ( 332) AT1G03220 | Symbols: | extracellular dermal glycoprotein, putative / EDGP, putative | chr1:787143-788444 FORWARDweakly similar to ( 184) 7SB1_SOYBN Basic 7S globulin precursor (Bg) (SBg7S) [Contains: Basic 7S globulin high kDa subunit; Basic 7S globulin low kDa subunit] - Glycine max (Soybean)highly similar to ( 583) loc_os05g33400 12005.m07572 protein basic 7S globul…		11.2597	2.60092	1.4189	13.4589	6.66e-16	4.21e-15	2.11407	2.61e-08	1.05e-07	2.98832	2.73e-06	8.86e-06
GRMZM2G153977	GRMZM2G153977_T01	Putative uncharacterized protein	29.5.4	protein.degradation.aspartate protease	moderately similar to ( 368) AT1G11910 | Symbols: | aspartyl protease family protein | chr1:4017119-4019874 REVERSEmoderately similar to ( 444) ASPR_HORVU Phytepsin precursor (EC 3.4.23.40) (Aspartic proteinase) [Contains: Phytepsin 32 kDa subunit; Phytepsin 29 kDa subunit; Phytepsin 16 kDa subunit; Phytepsin 11 kDa subunit] - Hordeum vulgare (Barley)moderately similar to ( 440) loc_os05g49200 12…	9.52872	435.782	69.6376	94.222	5.51518	1.13e-13	5.44e-13	2.64567	2.37e-13	1.56e-12	2.20947	0	0
GRMZM2G411333	GRMZM2G411333_T01	Putative uncharacterized protein	29.5.4	protein.degradation.aspartate protease	moderately similar to ( 418) AT1G05840 | Symbols: | aspartyl protease family protein | chr1:1762843-1766150 REVERSEvery weakly similar to (98.2) ASP1_ORYSA Aspartic proteinase Asp1 precursor (EC 3.4.23.-) (OsAsp1) (OSAP1) (Nucellin-like protein) - Oryza sativa (Rice)highly similar to ( 591) loc_os02g27360 12002.m100207 protein pepsin A, putative, expressed seq=cds; coord=5:160161741..160166346:-1…		25.7986	7.9254	6.66068	14.655	6.66e-16	4.4e-15	1.70274	3.06e-14	2.38e-13	1.95355	0	0
GRMZM2G014975	GRMZM2G014975_T01	Putative uncharacterized protein	29.5.2	protein.degradation.autophagy	weakly similar to ( 184) AT1G62040 | Symbols: ATG8C | ATG8C (autophagy 8c); microtubule binding | chr1:22933216-22934253 FORWARDweakly similar to ( 195) loc_os08g09240 12008.m26825 protein autophagy-related protein 8 precursor, putative, expressed seq=cds; coord=4:28026909..28028059:-1; parent_gene=GRMZM2G014975	28.8176	112.613	55.5927	38.8867	1.96636	0	0	1.01841	4.95e-13	3.02e-12	1.53403	0	0
GRMZM2G134613	GRMZM2G134613_T01	Autophagy-related 8d variant 1	29.5.2	protein.degradation.autophagy	moderately similar to ( 220) AT1G62040 | Symbols: ATG8C | ATG8C (autophagy 8c); microtubule binding | chr1:22933216-22934253 FORWARDmoderately similar to ( 235) loc_os08g09240 12008.m26825 protein autophagy-related protein 8 precursor, putative, expressed seq=cds; coord=10:59872808..59876352:1; parent_gene=GRMZM2G134613	10.069	84.1562	38.1336	28.1849	3.06315	0	0	1.142	0	0	1.57815	0	0
GRMZM2G063355	GRMZM2G063355_T01	No information	29.5.2	protein.degradation.autophagy	moderately similar to ( 228) AT5G61500 | Symbols: ATATG3, ATG3 | ATG3 | chr5:24734216-24736711 REVERSEmoderately similar to ( 300) loc_os01g10290 12001.m07651 protein autophagy-related protein 3, putative, expressed seq=cds; coord=5:11726670..11728514:-1; parent_gene=GRMZM2G063355		5.47068	3.4918	2.01073	12.4175	2.96e-08	9.65e-08	0.647749	0.148192	0.22524	1.444	0.00441618	0.00915401
GRMZM2G066059	GRMZM2G066059_T08	Autophagy-related 10 variant 1	29.5.2	protein.degradation.autophagy	weakly similar to ( 179) AT3G07525 | Symbols: ATG10, ATATG10 | ATG10 (autophagy 10); transporter/ ubiquitin activating enzyme | chr3:2399277-2400380 REVERSEmoderately similar to ( 295) loc_os12g32210 12012.m73955 protein autophagy-related protein 10, putative, expressed seq=cds; coord=10:127810716..127812643:-1; parent_gene=GRMZM2G066059	0.182243	3.85231	2.13099	2.78032	4.40179	0.000576858	0.00088538	0.8542	0.094097	0.14911	0.470471	0.311156	0.417464
GRMZM2G150256	GRMZM2G150256_T01	Putative uncharacterized protein	29.5.3	protein.degradation.cysteine protease	moderately similar to ( 491) AT5G43060 | Symbols: | cysteine proteinase, putative / thiol protease, putative | chr5:17269784-17272117 REVERSEhighly similar to ( 511) ORYA_ORYSA Oryzain alpha chain precursor (EC 3.4.22.-) - Oryza sativa (Rice)moderately similar to ( 464) loc_os04g57440 12004.m101443 protein cysteine protease 1 precursor, putative, expressed seq=cds; coord=6:88903392..88908316:-1; …		127.198	31.3598	18.3867	16.9567	6.66e-16	7.58e-15	2.02008	4.63e-13	2.83e-12	2.79034	5.02e-14	3.32e-13
GRMZM2G098298	GRMZM2G098298_T01	Cysteine proteinase 1 Precursor	29.5.3	protein.degradation.cysteine protease	moderately similar to ( 459) AT4G39090 | Symbols: RD19, RD19A | RD19 (RESPONSIVE TO DEHYDRATION 19); cysteine-type endopeptidase/ cysteine-type peptidase | chr4:18215826-18217326 REVERSEhighly similar to ( 676) CYSP1_MAIZE Cysteine proteinase 1 precursor (EC 3.4.22.-) - Zea mays (Maize)highly similar to ( 621) loc_os02g27030 12002.m07847 protein cysteine proteinase 1 precursor, putative, expresse…	2.17949	675.101	102.5	120.863	8.27497	2.05e-07	6.17e-07	2.71948	0	0	2.48173	0	0
GRMZM2G438551	GRMZM2G438551_T01	Cystatin-1 Precursor (Cystatin I)	29.5.3	protein.degradation.cysteine protease	weakly similar to ( 124) AT3G12490 | Symbols: ATCYSB | cysteine protease inhibitor, putative / cystatin, putative | chr3:3960523-3961777 REVERSEmoderately similar to ( 222) CYT1_MAIZE Cystatin-1 precursor (Cystatin I) (Corn kernel cysteine proteinase inhibitor) - Zea mays (Maize)weakly similar to ( 140) loc_os01g58890 12001.m43503 protein cystatin-1 precursor, putative, expressed seq=cds; coord=3…	31.4866	176.97	64.3265	46.133	2.49069	0	0	1.46002	7.45e-13	4.38e-12	1.93963	1.7e-13	1.05e-12
GRMZM2G340065	GRMZM2G340065_T01	Cysteine protease 1	29.5.3	protein.degradation.cysteine protease	highly similar to ( 537) AT5G43060 | Symbols: | cysteine proteinase, putative / thiol protease, putative | chr5:17269784-17272117 REVERSEhighly similar to ( 734) ORYB_ORYSA Oryzain beta chain precursor (EC 3.4.22.-) - Oryza sativa (Rice)highly similar to ( 734) loc_os04g57440 12004.m101443 protein cysteine protease 1 precursor, putative, expressed seq=cds; coord=10:147458823..147464026:-1; parent…	3.93074	50.3519	11.3138	19.4562	3.67917	4.75e-14	2.38e-13	2.15396	1.05e-13	7.45e-13	1.37182	0	0
GRMZM2G108849	GRMZM2G108849_T04	Cathepsin B-like cysteine proteinase 3	29.5.3	protein.degradation.cysteine protease	moderately similar to ( 464) AT1G02305 | Symbols: | cathepsin B-like cysteine protease, putative | chr1:455816-457974 FORWARDvery weakly similar to (99.4) CYSP2_MAIZE Cysteine proteinase 2 precursor (EC 3.4.22.-) - Zea mays (Maize)highly similar to ( 565) loc_os05g24550 12005.m083685 protein cathepsin B-like cysteine proteinase 3 precursor, putative, expressed seq=cds; coord=7:152772009..15277622…		284.916	55.0573	21.5395	18.1202	6.66e-16	5.55e-15	2.37153	0	0	3.72548	5.02e-13	2.92e-12
GRMZM2G440968	GRMZM2G440968_T01	Putative cystatin	29.5.3	protein.degradation.cysteine protease	weakly similar to ( 111) AT3G12490 | Symbols: ATCYSB | cysteine protease inhibitor, putative / cystatin, putative | chr3:3960523-3961777 REVERSEweakly similar to ( 141) CYT2_ORYSA Cysteine proteinase inhibitor 2 (Oryzacystatin-2) (Oryzacystatin II) - Oryza sativa (Rice)weakly similar to ( 141) loc_os05g41460 12005.m083769 protein cysteine proteinase inhibitor 2, putative, expressed seq=cds; coord…	2.09752	44.4856	16.2252	20.1481	4.40659	1.13e-07	3.52e-07	1.4551	0	0	1.1427	2.62e-13	1.58e-12
GRMZM2G371628	GRMZM2G371628_T01	No information	29.5.3	protein.degradation.cysteine protease	weakly similar to ( 132) loc_os10g24954 12010.m05448 protein ulp1 protease family, C-terminal catalytic domain containing protein seq=cds; coord=3:220693706..220701719:-1; parent_gene=GRMZM2G371628		2.24659		0.423903	11.1335	4.6e-06	1.17e-05	11.1335	1.69e-06	5.62e-06	2.40593	0.000843558	0.00193428
GRMZM2G317386	GRMZM2G317386_T01	TSA: Zea mays contig32302, mRNA sequence	29.5.7	protein.degradation.metalloprotease	moderately similar to ( 286) AT4G16640 | Symbols: | matrix metalloproteinase, putative | chr4:9367396-9368490 REVERSEmoderately similar to ( 209) MEP1_SOYBN Metalloendoproteinase 1 precursor (EC 3.4.24.-) (SMEP1) - Glycine max (Soybean)moderately similar to ( 441) loc_os10g40830 12010.m06853 protein metalloendoproteinase 1 precursor, putative, expressed seq=cds; coord=1:90788877..90790064:1; pare…		8.05061	2.40723	0.174485	12.9749	2.51e-12	1.07e-11	1.74173	6.64e-05	0.000182678	5.52792	0.000555186	0.00131988
GRMZM2G128056	GRMZM2G128056_T01	Serine carboxypeptidase K10B2.2	29.5.5	protein.degradation.serine protease	highly similar to ( 613) AT4G30810 | Symbols: scpl29 | scpl29 (serine carboxypeptidase-like 29); serine-type carboxypeptidase | chr4:15003474-15006017 FORWARDhighly similar to ( 835) CBP22_HORVU Serine carboxypeptidase II-2 precursor (EC 3.4.16.6) (CP-MII.2) [Contains: Serine carboxypeptidase II-2 chain A; Serine carboxypeptidase II-2 chain B] (Fragment) - Hordeum vulgare (Barley)highly similar t…		242.334	90.8298	84.3639	17.8866	6.66e-16	4.64e-15	1.41576	0	0	1.5223	1.88e-12	1.03e-11
GRMZM2G179528	GRMZM2G179528_T03	Putative uncharacterized protein	29.5.5	protein.degradation.serine protease	moderately similar to ( 393) AT1G73270 | Symbols: scpl6 | scpl6 (serine carboxypeptidase-like 6); serine-type carboxypeptidase | chr1:27549021-27552517 REVERSEmoderately similar to ( 337) CBP1_ORYSA Serine carboxypeptidase 1 precursor (EC 3.4.16.5) (Serine carboxypeptidase I) (Carboxypeptidase C) - Oryza sativa (Rice)highly similar to ( 658) loc_os10g01134 12010.m065208 protein serine carboxypept…		2.88815	0.512066	0.096503	11.4959	2.96e-08	9.66e-08	2.49575	9.73e-05	0.00026109	4.90343	0.000555234	0.00131014
GRMZM2G306915	GRMZM2G306915_T01	No information	29.5.1	protein.degradation.subtilases	highly similar to ( 835) AT2G04160 | Symbols: AIR3 | AIR3; serine-type endopeptidase | chr2:1401450-1407694 REVERSEnearly identical (1028) loc_os06g40700 12006.m08605 protein subtilisin-like protease precursor, putative, expressed seq=cds; coord=9:102781267..102784536:1; parent_gene=GRMZM2G306915	1.22438	17.6856			3.85245	6.66e-07	1.89e-06	14.1103	1.11e-15	9.6e-15	14.1103	0	0
GRMZM2G115773	GRMZM2G115773_T01	No information	29.5.1	protein.degradation.subtilases	moderately similar to ( 484) AT5G67360 | Symbols: ARA12 | ARA12; serine-type endopeptidase | chr5:26872192-26874465 REVERSEhighly similar to ( 901) loc_os04g47160 12004.m09662 protein subtilisin-like protease precursor, putative, expressed seq=cds; coord=7:82941333..82943672:1; parent_gene=GRMZM2G115773		6.40701	2.06822		12.6454	6.66e-16	8.18e-15	1.63126	1.72e-06	5.75e-06	12.6454	0	0
GRMZM2G131177	GRMZM2G131177_T01	TSA: Zea mays contig48982, mRNA sequence	29.5.1	protein.degradation.subtilases	moderately similar to ( 450) AT5G67360 | Symbols: ARA12 | ARA12; serine-type endopeptidase | chr5:26872192-26874465 REVERSEhighly similar to ( 905) loc_os04g35140 12004.m08604 protein subtilisin-like protease precursor, putative, expressed seq=cds; coord=2:51230856..51233601:-1; parent_gene=GRMZM2G131177		58.2684	6.56906	1.73621	15.8304	6.66e-16	5.08e-15	3.14896	0	0	5.0687	4.95e-09	2.08e-08
GRMZM5G883741	GRMZM5G883741_T02	TSA: Zea mays contig35709, mRNA sequence	29.5.1	protein.degradation.subtilases	highly similar to ( 704) AT4G20850 | Symbols: TPP2 | TPP2 (TRIPEPTIDYL PEPTIDASE II); tripeptidyl-peptidase | chr4:11160935-11169889 REVERSEhighly similar to ( 922) loc_os02g44520 12002.m09492 protein tripeptidyl-peptidase 2, putative, expressed seq=cds; coord=5:193174093..193205154:1; parent_gene=GRMZM5G883741	1.52636	190.734	74.2431	81.7013	6.96532	3.7e-07	1.08e-06	1.36123	8.5e-13	4.94e-12	1.22313	0	0
GRMZM2G025470	GRMZM2G025470_T01	NTGP5	29.5.11	protein.degradation.ubiquitin	weakly similar to ( 158) AT1G22050 | Symbols: MUB6 | MUB6 (MEMBRANE-ANCHORED UBIQUITIN-FOLD PROTEIN 6 PRECURSOR) | chr1:7771897-7772843 FORWARDmoderately similar to ( 230) MUB3_ORYSA Membrane-anchored ubiquitin-fold protein 3 precursor (Membrane-anchored ub-fold protein 3) (OsMUB3) - Oryza sativa (Rice)moderately similar to ( 230) loc_os02g51500 12002.m34032 protein NTGP5, putative, expressed seq…	2.16999	32.6485	13.8925	8.76324	3.91126	3.39e-08	1.1e-07	1.23271	6.48e-14	4.81e-13	1.89748	0	0
GRMZM2G086992	GRMZM2G086992_T01	Ubiquitin-fusion protein	29.5.11	protein.degradation.ubiquitin	weakly similar to ( 142) AT5G15460 | Symbols: MUB2 | MUB2 (MEMBRANE-ANCHORED UBIQUITIN-FOLD PROTEIN 2) | chr5:5018947-5020105 REVERSEmoderately similar to ( 212) MUB1_ORYSA Membrane-anchored ubiquitin-fold protein 1 precursor (Membrane-anchored ub-fold protein 1) (OsMUB1) - Oryza sativa (Rice)moderately similar to ( 212) loc_os03g31290 12003.m08378 protein ubiquitin-fusion protein, putative, expr…	2.36212	47.8187	16.1801	20.7904	4.33942	3.7e-07	1.09e-06	1.56336	2.22e-14	1.77e-13	1.20165	8.44e-14	5.43e-13
GRMZM2G147671	GRMZM2G147671_T01	26S proteasome non-ATPase regulatory subunit 4	29.5.11	protein.degradation.ubiquitin	moderately similar to ( 387) AT4G38630 | Symbols: RPN10, MCB1, ATMCB1, MBP1 | RPN10 (REGULATORY PARTICLE NON-ATPASE 10); peptide receptor | chr4:18057357-18059459 REVERSEhighly similar to ( 519) loc_os03g13970 12003.m34816 protein 26S proteasome non-ATPase regulatory subunit 4, putative, expressed seq=cds; coord=9:143165107..143170341:1; parent_gene=GRMZM2G147671	5.13384	119.523	49.8971	48.7097	4.54111	4.74e-13	2.13e-12	1.26026	0	0	1.29501	0	0
GRMZM5G800842	GRMZM5G800842_T01	Putative uncharacterized protein	29.5.11.2	protein.degradation.ubiquitin.E1	moderately similar to ( 291) AT5G06460 | Symbols: ATUBA2, UBA 2 | ATUBA2; ubiquitin activating enzyme/ ubiquitin-protein ligase | chr5:1970239-1974382 FORWARDmoderately similar to ( 325) UBE12_WHEAT Ubiquitin-activating enzyme E1 2 - Triticum aestivum (Wheat)moderately similar to ( 330) loc_os12g01520 12012.m073731 protein ubiquitin-activating enzyme E1 2, putative, expressed seq=cds; coord=2:153…	5.27218	174.906	45.5774	68.5169	5.05204	1.85e-08	6.14e-08	1.94019	4e-13	2.48e-12	1.35205	0	0
GRMZM2G000601	GRMZM2G000601_T03	Ubiquitin carrier protein	29.5.11.3	protein.degradation.ubiquitin.E2	moderately similar to ( 249) AT1G64230 | Symbols: UBC28 | ubiquitin-conjugating enzyme, putative | chr1:23833792-23835220 FORWARDweakly similar to ( 123) UBC2_WHEAT Ubiquitin-conjugating enzyme E2-17 kDa (EC 6.3.2.19) (Ubiquitin-protein ligase) (Ubiquitin carrier protein) - Triticum aestivum (Wheat)moderately similar to ( 278) loc_os09g12230 12009.m04485 protein ubiquitin-conjugating enzyme E2-17…		40.2746	17.6568	14.289	15.2976	6.66e-16	5.22e-15	1.18964	1.99e-10	9.52e-10	1.49497	0	0
GRMZM2G007300	GRMZM2G007300_T02	Ubiquitin carrier protein	29.5.11.3	protein.degradation.ubiquitin.E2	moderately similar to ( 274) AT3G46460 | Symbols: UBC13 | UBC13 (ubiquitin-conjugating enzyme 13); ubiquitin-protein ligase | chr3:17096120-17097315 REVERSEmoderately similar to ( 244) UBC7_WHEAT Ubiquitin-conjugating enzyme E2 7 (EC 6.3.2.19) (Ubiquitin-protein ligase 7) (Ubiquitin carrier protein 7) - Triticum aestivum (Wheat)moderately similar to ( 304) loc_os01g62244 12001.m43509 protein ubiq…	9.67346	49.1197	22.8874	18.3583	2.3442	8.22e-14	4.02e-13	1.10175	4.46e-12	2.42e-11	1.41987	0	0
GRMZM2G022206	GRMZM2G022206_T02	Ubiquitin carrier protein	29.5.11.3	protein.degradation.ubiquitin.E2	moderately similar to ( 309) AT2G02760 | Symbols: ATUBC2, UBC2 | ATUBC2 (UBIQUITING-CONJUGATING ENZYME 2); ubiquitin-protein ligase | chr2:774271-775149 FORWARDmoderately similar to ( 315) UBC2_WHEAT Ubiquitin-conjugating enzyme E2-17 kDa (EC 6.3.2.19) (Ubiquitin-protein ligase) (Ubiquitin carrier protein) - Triticum aestivum (Wheat)moderately similar to ( 319) loc_os07g07240 12007.m05183 protein…	14.7935	510.423	148.945	228.725	5.10865	0	0	1.77691	1.15e-12	6.59e-12	1.15808	1.71e-12	9.44e-12
GRMZM2G116919	GRMZM2G116919_T01	Putative uncharacterized protein	29.5.11.3	protein.degradation.ubiquitin.E2	moderately similar to ( 306) AT5G50430 | Symbols: UBC33 | UBC33 (ubiquitin-conjugating enzyme 33); ubiquitin-protein ligase | chr5:20534366-20536307 REVERSEmoderately similar to ( 411) loc_os06g09330 12006.m32002 protein ubiquitin-conjugating enzyme E2 J2, putative, expressed seq=cds; coord=6:107362893..107368461:-1; parent_gene=GRMZM2G116919	5.30319	63.6333	16.2743	25.5145	3.58485	1.24e-12	5.37e-12	1.96719	1.71e-13	1.16e-12	1.31847	0	0
GRMZM2G120674	GRMZM2G120674_T01	Ubiquitin carrier protein	29.5.11.3	protein.degradation.ubiquitin.E2	moderately similar to ( 308) AT2G02760 | Symbols: ATUBC2, UBC2 | ATUBC2 (UBIQUITING-CONJUGATING ENZYME 2); ubiquitin-protein ligase | chr2:774271-775149 FORWARDmoderately similar to ( 312) UBC2_WHEAT Ubiquitin-conjugating enzyme E2-17 kDa (EC 6.3.2.19) (Ubiquitin-protein ligase) (Ubiquitin carrier protein) - Triticum aestivum (Wheat)moderately similar to ( 314) loc_os07g07240 12007.m05183 protein…	44.2515	136.888	21.5518	43.5434	1.6292	4.9e-13	2.2e-12	2.66711	2.69e-14	2.11e-13	1.65247	6.27e-13	3.6e-12
GRMZM2G312693	GRMZM2G312693_T01	TSA: Zea mays contig59227, mRNA sequence	29.5.11.3	protein.degradation.ubiquitin.E2	moderately similar to ( 309) AT3G57870 | Symbols: AHUS5, EMB1637, SCE1, SCE1A, ATSCE1 | SCE1 (SUMO CONJUGATION ENZYME 1); SUMO ligase | chr3:21428831-21430110 REVERSEweakly similar to ( 117) UBC2_MEDSA Ubiquitin-conjugating enzyme E2-17 kDa (EC 6.3.2.19) (Ubiquitin-protein ligase) (Ubiquitin carrier protein) - Medicago sativa (Alfalfa)moderately similar to ( 332) loc_os03g03130 12003.m05850 prote…	5.10081	82.8529	37.9115	21.8438	4.02175	1.01e-08	3.41e-08	1.12792	1.87e-14	1.5e-13	1.92333	0	0
GRMZM2G012052	GRMZM2G012052_T01	Ubiquitin carrier protein	29.5.11.3	protein.degradation.ubiquitin.E2	moderately similar to ( 262) AT3G46460 | Symbols: UBC13 | UBC13 (ubiquitin-conjugating enzyme 13); ubiquitin-protein ligase | chr3:17096120-17097315 REVERSEmoderately similar to ( 259) UBC7_WHEAT Ubiquitin-conjugating enzyme E2 7 (EC 6.3.2.19) (Ubiquitin-protein ligase 7) (Ubiquitin carrier protein 7) - Triticum aestivum (Wheat)moderately similar to ( 284) loc_os05g38550 12005.m08034 protein ubiq…	70.3072	379.639	106.055	96.9201	2.43288	4.82e-13	2.16e-12	1.83982	0	0	1.96976	4.17e-13	2.45e-12
GRMZM2G381709	GRMZM2G381709_T01	Putative uncharacterized protein	29.5.11.3	protein.degradation.ubiquitin.E2	highly similar to ( 711) AT2G33770 | Symbols: UBC24, ATUBC24, PHO2 | PHO2 (PHOSPHATE 2); ubiquitin-protein ligase | chr2:14277785-14281482 REVERSEnearly identical (1309) loc_os05g48390 12005.m08910 protein ubiquitin conjugating enzyme, putative, expressed seq=cds; coord=6:163843112..163847600:-1; parent_gene=GRMZM2G381709		1.73008	1.00388	1.00901	10.7566	1.25e-07	3.84e-07	0.785253	0.101927	0.16048	0.777899	0.098298	0.154712
GRMZM5G807064	GRMZM5G807064_T02	Putative uncharacterized protein	29.5.11.4.5.2	protein.degradation.ubiquitin.E3.BTB/POZ Cullin3.BTB/POZ	moderately similar to ( 328) AT1G05690 | Symbols: BT3 | BT3 (BTB AND TAZ DOMAIN PROTEIN 3); protein binding / transcription regulator | chr1:1707809-1709132 FORWARDmoderately similar to ( 453) loc_os01g66890 12001.m43320 protein protein binding protein, putative, expressed seq=cds; coord=3:168918994..168922790:-1; parent_gene=GRMZM5G807064		3.7372	1.19268		11.8677	2.96e-08	9.71e-08	1.64775	0.00209378	0.00464157	11.8677	3.24e-09	1.38e-08
GRMZM2G095887	GRMZM2G095887_T01	No information	29.5.11.4.1	protein.degradation.ubiquitin.E3.HECT	moderately similar to ( 231) AT3G17205 | Symbols: UPL6 | UPL6 (UBIQUITIN PROTEIN LIGASE 6); ubiquitin-protein ligase | chr3:5873528-5881132 FORWARDmoderately similar to ( 243) loc_os05g06690 12005.m083619 protein HECT-domain family protein, expressed seq=cds; coord=6:125824374..125827493:-1; parent_gene=GRMZM2G095887		5.86265	2.04108	3.84659	12.5173	1.25e-07	3.82e-07	1.52222	0.00544972	0.0112782	0.607974	0.182112	0.263452
GRMZM2G017636	GRMZM2G017636_T01	Putative uncharacterized protein	29.5.11.4.2	protein.degradation.ubiquitin.E3.RING	weakly similar to ( 198) AT5G40250 | Symbols: | zinc finger (C3HC4-type RING finger) family protein | chr5:16086056-16087186 FORWARDmoderately similar to ( 331) loc_os06g07100 12006.m091620 protein RING-H2 finger protein ATL5I, putative, expressed seq=cds; coord=6:80644368..80645978:-1; parent_gene=GRMZM2G017636		17.8103	3.82342	8.23492	14.1204	6.66e-16	8.17e-15	2.21977	1.58e-10	7.62e-10	1.11288	5.11e-07	1.79e-06
GRMZM2G069923	GRMZM2G069923_T01	Putative uncharacterized protein	29.5.11.4.2	protein.degradation.ubiquitin.E3.RING	moderately similar to ( 215) AT4G35840 | Symbols: | zinc finger (C3HC4-type RING finger) family protein | chr4:16981083-16982266 FORWARDmoderately similar to ( 372) loc_os06g50370 12006.m09561 protein RING-H2 finger protein ATL2B, putative, expressed seq=cds; coord=5:61801099..61803656:1; parent_gene=GRMZM2G069923		61.182	10.3007	10.1051	15.9008	6.66e-16	8.48e-15	2.57036	0	0	2.59802	0	0
GRMZM2G343972	GRMZM2G343972_T01	Putative uncharacterized protein	29.5.11.4.2	protein.degradation.ubiquitin.E3.RING	moderately similar to ( 469) AT5G60710 | Symbols: | zinc finger (C3HC4-type RING finger) family protein | chr5:24410953-24414849 REVERSEhighly similar to ( 660) loc_os10g32740 12010.m06110 protein protein binding protein, putative, expressed seq=cds; coord=1:233577053..233579470:-1; parent_gene=GRMZM2G343972	0.303437	63.9276	0.36391	1.54309	7.7189	7.97e-05	0.000163294	7.45671	6.21e-05	0.000171716	5.37254	7.23e-08	2.76e-07
GRMZM2G440866	GRMZM2G440866_T01	RING-H2 finger protein ATL2B	29.5.11.4.2	protein.degradation.ubiquitin.E3.RING	weakly similar to ( 187) AT2G17730 | Symbols: | zinc finger (C3HC4-type RING finger) family protein | chr2:7704142-7705312 FORWARDmoderately similar to ( 202) loc_os06g50370 12006.m09561 protein RING-H2 finger protein ATL2B, putative, expressed seq=cds; coord=7:175204235..175205552:1; parent_gene=GRMZM2G440866		52.2282	3.60999		15.6725	6.66e-16	8.22e-15	3.85476	1.36e-07	5.11e-07	15.6725	0	0
GRMZM2G315431	GRMZM2G315431_T01	Ubiquitin-protein ligase	29.5.11.4.2	protein.degradation.ubiquitin.E3.RING	moderately similar to ( 344) AT1G60190 | Symbols: | armadillo/beta-catenin repeat family protein / U-box domain-containing protein | chr1:22198403-22200463 FORWARDweakly similar to ( 194) SPL11_ORYSA Spotted leaf protein 11 (Spotted leaf11) (Cell death-related protein SPL11) - Oryza sativa (Rice)highly similar to ( 874) loc_os09g21120 12009.m05319 protein ubiquitin-protein ligase, putative, expre…		13.3806	0.172536	0.975475	13.7079	6.66e-16	4.66e-15	6.27711	0.000132496	0.000349041	3.7779	1.65e-06	5.48e-06
GRMZM2G401436	GRMZM2G401436_T01	Putative uncharacterized protein	29.5.11.4.2	protein.degradation.ubiquitin.E3.RING	weakly similar to ( 150) loc_os02g45780 12002.m09615 protein protein binding protein, putative, expressed seq=cds; coord=5:196582917..196584307:-1; parent_gene=GRMZM2G401436	0.175823	23.4146	0.948886	1.93727	7.05714	0.000570622	0.000951525	4.62503	2.55e-05	7.44e-05	3.59531	9.9e-07	3.37e-06
GRMZM2G134023	GRMZM2G134023_T01	Putative uncharacterized protein	29.5.11.4.2	protein.degradation.ubiquitin.E3.RING	weakly similar to ( 183) loc_os02g45780 12002.m09615 protein protein binding protein, putative, expressed seq=cds; coord=4:156191151..156192334:-1; parent_gene=GRMZM2G134023		11.3526	0.928984	2.80119	13.4707	6.66e-16	4.4e-15	3.61122	4.03e-05	0.000114648	2.01891	3.02e-07	1.08e-06
GRMZM2G323013	GRMZM2G323013_T01	Transcribed locus, moderately similar to XP_002452864.1	29.5.11.4.2	protein.degradation.ubiquitin.E3.RING	weakly similar to ( 140) AT5G27420 | Symbols: | zinc finger (C3HC4-type RING finger) family protein | chr5:9684119-9685225 FORWARDvery weakly similar to (83.2) EL5_ORYSA E3 ubiquitin-protein ligase EL5 (EC 6.3.2.-) - Oryza sativa (Rice)moderately similar to ( 263) loc_os02g52210 12002.m10252 protein RING/C3HC4/PHD zinc finger-like protein, putative, expressed seq=cds; coord=5:208925097..208929323…		8.1184	0.967264	1.56248	12.987	6.66e-16	4.24e-15	3.06921	1.58e-05	4.73e-05	2.37736	1.66e-06	5.5e-06
GRMZM2G416216	GRMZM2G416216_T01	Putative uncharacterized protein	29.5.11.4.2	protein.degradation.ubiquitin.E3.RING	weakly similar to ( 144) AT5G40250 | Symbols: | zinc finger (C3HC4-type RING finger) family protein | chr5:16086056-16087186 FORWARDmoderately similar to ( 251) loc_os09g20980 12009.m05305 protein RING-H2 finger protein ATL5I, putative, expressed seq=cds; coord=2:177897419..177899409:1; parent_gene=GRMZM2G416216		3.24573	0.220978	0.104113	11.6643	1.44e-08	4.81e-08	3.87657	0.000132892	0.000349357	4.96232	0.000555208	0.00131051
GRMZM2G330684	GRMZM2G330684_T01	No information	29.5.11.4.2	protein.degradation.ubiquitin.E3.RING	moderately similar to ( 459) AT5G60710 | Symbols: | zinc finger (C3HC4-type RING finger) family protein | chr5:24410953-24414849 REVERSEhighly similar to ( 639) loc_os10g32740 12010.m06110 protein protein binding protein, putative, expressed seq=cds; coord=5:30836734..30840238:1; parent_gene=GRMZM2G330684	0.112291	2.72969	0.202005	0.666216	4.60342	0.000571432	0.000880145	3.75627	0.000134112	0.000352311	2.03467	0.000414406	0.00100649
GRMZM2G151204	GRMZM2G151204_T01	Immediate-early fungal elicitor protein CMPG1	29.5.11.4.2	protein.degradation.ubiquitin.E3.RING	moderately similar to ( 209) AT5G37490 | Symbols: | U-box domain-containing protein | chr5:14887744-14889051 FORWARDvery weakly similar to (84.3) SPL11_ORYSA Spotted leaf protein 11 (Spotted leaf11) (Cell death-related protein SPL11) - Oryza sativa (Rice)moderately similar to ( 471) loc_os02g50460 12002.m10080 protein immediate-early fungal elicitor protein CMPG1, putative, expressed seq=cds; coo…	0.247917	2.35824	0.557485	0.210125	3.24978	0.000257706	0.000452595	2.08071	0.00193684	0.00430675	3.48839	0.00016783	0.00042779
GRMZM2G071484	GRMZM2G071484_T01	TSA: Zea mays contig00719, mRNA sequence	29.5.11.4.2	protein.degradation.ubiquitin.E3.RING	moderately similar to ( 302) AT2G35930 | Symbols: PUB23 | PUB23 (PLANT U-BOX 23); ubiquitin-protein ligase | chr2:15083101-15084336 REVERSEvery weakly similar to (95.5) SPL11_ORYSA Spotted leaf protein 11 (Spotted leaf11) (Cell death-related protein SPL11) - Oryza sativa (Rice)highly similar to ( 515) loc_os02g33590 12002.m08452 protein ubiquitin-protein ligase, putative, expressed seq=cds; coord…		3.10773	0.466726	0.146597	11.6016	4.6e-06	1.18e-05	2.73521	0.000496976	0.00121345	4.40593	0.00056549	0.0013297
GRMZM2G138255	GRMZM2G138255_T01	Putative uncharacterized protein	29.5.11.4.2	protein.degradation.ubiquitin.E3.RING	moderately similar to ( 300) AT3G03440 | Symbols: | armadillo/beta-catenin repeat family protein | chr3:815709-818568 FORWARDmoderately similar to ( 436) loc_os01g02200 12001.m06862 protein ubiquitin-protein ligase, putative, expressed seq=cds; coord=8:8857140..8860877:-1; parent_gene=GRMZM2G138255	9.09723	18.5332	7.94549	2.79364	1.02661	8.64e-07	2.43e-06	1.2219	5.44e-09	2.32e-08	2.72989	1.68e-09	7.31e-09
GRMZM2G169994	GRMZM2G169994_T01	Transcribed locus, moderately similar to XP_002454235.1	29.5.11.4.2	protein.degradation.ubiquitin.E3.RING	weakly similar to ( 110) AT4G27470 | Symbols: | zinc finger (C3HC4-type RING finger) family protein | chr4:13735576-13736307 FORWARDweakly similar to ( 184) loc_os02g42690 12002.m33794 protein zinc finger, C3HC4 type family protein, expressed seq=cds; coord=5:188831846..188836327:-1; parent_gene=GRMZM2G169994		27.0512	3.09646	2.53719	14.7234	6.66e-16	6.41e-15	3.127	2.7e-09	1.18e-08	3.41439	2.49e-08	9.87e-08
GRMZM5G893055	GRMZM5G893055_T01	Putative uncharacterized protein	29.5.11.4.2	protein.degradation.ubiquitin.E3.RING	very weakly similar to (87.8) AT5G62560 | Symbols: | armadillo/beta-catenin repeat family protein / U-box domain-containing protein | chr5:25110073-25111752 FORWARDmoderately similar to ( 220) loc_os08g32610 12008.m07255 protein ubiquitin-protein ligase, putative, expressed seq=cds; coord=1:216440339..216442582:-1; parent_gene=GRMZM5G893055		17.1635	3.23505	3.32548	14.0671	6.66e-16	5.29e-15	2.40749	9.66e-12	5.1e-11	2.36771	4.67e-12	2.48e-11
GRMZM2G055643	GRMZM2G055643_T03	Putative uncharacterized protein	29.5.11.4.2	protein.degradation.ubiquitin.E3.RING	highly similar to ( 503) AT1G65040 | Symbols: | protein binding / zinc ion binding | chr1:24160105-24163365 REVERSEhighly similar to ( 690) loc_os06g19680 12006.m32051 protein protein binding protein, putative, expressed seq=cds; coord=4:189151163..189158507:-1; parent_gene=GRMZM2G055643	38.0107	120.645	36.176	53.2014	1.66629	6.43e-13	2.84e-12	1.73766	3.38e-13	2.14e-12	1.18123	8.23e-13	4.67e-12
GRMZM2G359505	GRMZM2G359505_T01	Putative uncharacterized protein	29.5.11.4.2	protein.degradation.ubiquitin.E3.RING	weakly similar to ( 124) loc_os01g69040 12001.m42795 protein ubiquitin-protein ligase/ zinc ion binding protein, putative, expressed seq=cds; coord=3:160932965..160936111:-1; parent_gene=GRMZM2G359505	10.3657	56.366	18.5121	24.7014	2.44301	0	0	1.60635	2.32e-13	1.53e-12	1.19023	4.23e-13	2.49e-12
GRMZM2G033521	GRMZM2G033521_T01	Clone 1290753 mRNA sequence	29.5.11.4.2	protein.degradation.ubiquitin.E3.RING	highly similar to ( 831) AT1G76390 | Symbols: | armadillo/beta-catenin repeat family protein / U-box domain-containing protein | chr1:28655914-28658531 FORWARDnearly identical (1252) loc_os12g17900 12012.m05746 protein ubiquitin-protein ligase, putative, expressed seq=cds; coord=3:111343931..111347964:1; parent_gene=GRMZM2G033521		47.7564	11.4672	21.3169	15.5434	6.66e-16	4.67e-15	2.05818	1.33e-13	9.3e-13	1.1637	2.16e-13	1.32e-12
GRMZM2G073228	GRMZM2G073228_T03	Protein binding protein	29.5.11.4.2	protein.degradation.ubiquitin.E3.RING	weakly similar to ( 127) AT3G63530 | Symbols: BB, BB2 | BB (BIG BROTHER); protein binding / ubiquitin-protein ligase/ zinc ion binding | chr3:23456407-23457787 REVERSEmoderately similar to ( 308) loc_os09g35690 12009.m22173 protein protein binding protein, putative, expressed seq=cds; coord=7:141638122..141642176:-1; parent_gene=GRMZM2G073228		52.0084	21.1396	11.8273	15.6665	6.66e-16	4.33e-15	1.2988	1.05e-13	7.44e-13	2.13663	0	0
GRMZM2G065612	GRMZM2G065612_T01	Ubiquitin-protein ligase	29.5.11.4.2	protein.degradation.ubiquitin.E3.RING	highly similar to ( 619) AT1G68940 | Symbols: | armadillo/beta-catenin repeat protein-related / U-box domain-containing protein | chr1:25921453-25925374 REVERSEnearly identical (1451) loc_os06g16410 12006.m06354 protein ubiquitin-protein ligase, putative, expressed seq=cds; coord=9:34703357..34723384:-1; parent_gene=GRMZM2G065612		22.5616	7.83341	5.54989	14.4616	6.66e-16	8.06e-15	1.52616	1.04e-13	7.4e-13	2.02334	0	0
GRMZM2G099238	GRMZM2G099238_T01	Protein binding protein	29.5.11.4.2	protein.degradation.ubiquitin.E3.RING	very weakly similar to (98.2) AT3G63530 | Symbols: BB, BB2 | BB (BIG BROTHER); protein binding / ubiquitin-protein ligase/ zinc ion binding | chr3:23456407-23457787 REVERSEmoderately similar to ( 210) loc_os06g03580 12006.m091583 protein protein binding protein, putative, expressed seq=cds; coord=6:62185011..62188328:1; parent_gene=GRMZM2G099238	2.64291	18.4789	4.29727	5.68622	2.80568	1.37e-10	5.29e-10	2.10439	3.91e-14	3e-13	1.70034	0	0
GRMZM2G071659	GRMZM2G071659_T01	No information	29.5.11.4.2	protein.degradation.ubiquitin.E3.RING	moderately similar to ( 447) AT5G14420 | Symbols: RGLG2 | RGLG2 (RING domain Ligase2); ubiquitin-protein ligase | chr5:4648355-4650563 REVERSEhighly similar to ( 574) loc_os06g40650 12006.m31894 protein copine-1, putative, expressed seq=cds; coord=6:99951066..99954623:1; parent_gene=GRMZM2G071659		107.509	18.2134	17.2964	16.7141	6.66e-16	3.71e-15	2.56139	2.24e-14	1.78e-13	2.63592	0	0
GRMZM2G141216	GRMZM2G141216_T02	Putative uncharacterized protein	29.5.11.4.2	protein.degradation.ubiquitin.E3.RING	moderately similar to ( 472) AT5G01960 | Symbols: | zinc finger (C3HC4-type RING finger) family protein | chr5:370811-372775 FORWARDhighly similar to ( 563) loc_os01g07390 12001.m07365 protein zinc finger, C3HC4 type family protein, expressed seq=cds; coord=8:16700565..16703983:1; parent_gene=GRMZM2G141216	5.73307	22.6904	6.9122	7.03023	1.9847	0	0	1.71486	3.33e-15	2.81e-14	1.69044	0	0
GRMZM2G072462	GRMZM2G072462_T01	Putative uncharacterized protein	29.5.11.4.2	protein.degradation.ubiquitin.E3.RING	moderately similar to ( 391) AT1G12760 | Symbols: | protein binding / ubiquitin-protein ligase/ zinc ion binding | chr1:4348941-4350512 FORWARDhighly similar to ( 526) loc_os04g48050 12004.m09745 protein protein binding protein, putative, expressed seq=cds; coord=10:139374494..139380857:-1; parent_gene=GRMZM2G072462	1.22353	29.7428	10.2716	13.2508	4.60342	3.73e-06	9.66e-06	1.53388	0	0	1.16646	9.62e-13	5.42e-12
GRMZM2G116714	GRMZM2G116714_T01	Putative uncharacterized protein	29.5.11.4.2	protein.degradation.ubiquitin.E3.RING	moderately similar to ( 451) AT1G79810 | Symbols: TED3, PEX2 | TED3 (REVERSAL OF THE DET PHENOTYPE 3); protein binding / zinc ion binding | chr1:30020169-30022156 FORWARDhighly similar to ( 555) loc_os05g19480 12005.m06351 protein peroxisome assembly factor 1, putative, expressed seq=cds; coord=1:172278959..172284495:-1; parent_gene=GRMZM2G116714	9.5734	48.3779	13.7237	18.003	2.33724	0	0	1.81767	0	0	1.42611	1.03e-13	6.55e-13
GRMZM2G106377	GRMZM2G106377_T01	Hypothetical protein LOC100278311	29.5.11.4.2	protein.degradation.ubiquitin.E3.RING	moderately similar to ( 384) AT2G31510 | Symbols: | IBR domain-containing protein / ARIADNE-like protein ARI7 (ARI7) | chr2:13416991-13421170 REVERSEhighly similar to ( 561) loc_os09g38630 12009.m06804 protein protein ariadne-2, putative seq=cds; coord=4:2659430..2661636:1; parent_gene=GRMZM2G106377	0.110816	14.9917	0.498377	1.59669	7.07986	0.000570622	0.000934271	4.91078	4.03e-05	0.000114715	3.231	1.23e-07	4.58e-07
GRMZM2G373329	GRMZM2G373329_T01	No information	29.5.11.4.2	protein.degradation.ubiquitin.E3.RING	weakly similar to ( 177) AT3G61390 | Symbols: | U-box domain-containing protein | chr3:22716418-22718270 FORWARDmoderately similar to ( 477) loc_os10g40490 12010.m06817 protein U-box domain containing protein, expressed seq=cds; coord=1:87979258..87981414:-1; parent_gene=GRMZM2G373329	0.319074	6.40744	0.143499	0.135217	4.32778	0.000121329	0.000220272	5.48064	0.000561208	0.00135577	5.5664	0.000555186	0.00131614
GRMZM2G425965	GRMZM2G425965_T01	Ubiquitin-protein ligase	29.5.11.4.2	protein.degradation.ubiquitin.E3.RING	weakly similar to ( 130) AT3G47820 | Symbols: | armadillo/beta-catenin repeat family protein / U-box domain-containing protein | chr3:17644434-17645963 FORWARDmoderately similar to ( 338) loc_os09g21740 12009.m05381 protein ubiquitin-protein ligase, putative, expressed seq=cds; coord=2:178382551..178384466:-1; parent_gene=GRMZM2G425965		4.99171	0.918511	1.51463	12.2853	2.51e-12	1.06e-11	2.44217	1.03e-05	3.15e-05	1.72057	5.67e-05	0.000156388
GRMZM2G028543	GRMZM2G028543_T01	Putative uncharacterized protein	29.5.11.4.2	protein.degradation.ubiquitin.E3.RING	very weakly similar to (89.4) EL5_ORYSA E3 ubiquitin-protein ligase EL5 (EC 6.3.2.-) - Oryza sativa (Rice)very weakly similar to (89.4) loc_os02g35429 12002.m08631 protein zinc finger, C3HC4 type family protein seq=cds; coord=2:46750628..46751970:-1; parent_gene=GRMZM2G028543		6.73652	0.4914	0.771736	12.7178	1.06e-11	4.35e-11	3.77703	9.19e-05	0.00024792	3.12582	4.59e-05	0.000128246
GRMZM2G124423	GRMZM2G124423_T01	Full-length cDNA clone ZM_BFc0031K24	29.5.11.4.2	protein.degradation.ubiquitin.E3.RING	weakly similar to ( 127) AT3G18930 | Symbols: | zinc finger (C3HC4-type RING finger) family protein | chr3:6524110-6525345 REVERSEmoderately similar to ( 253) loc_os12g40460 12012.m07830 protein zinc finger, C3HC4 type family protein, expressed seq=cds; coord=1:166862687..166864424:1; parent_gene=GRMZM2G124423		4.46185	1.3923	1.31195	12.1234	3.9e-10	1.47e-09	1.68017	0.000472112	0.00115526	1.76593	0.000228276	0.00057394
AC220972.3	AC220972.3_FGT001	Putative uncharacterized protein	29.5.11.4.2	protein.degradation.ubiquitin.E3.RING	weakly similar to ( 143) loc_os01g20910 12001.m08575 protein RING-H2 finger protein ATL2L, putative, expressed seq=cds; coord=3:55475631..55476395:1; parent_gene=AC220972.3_FG001		7.0958	0.86268	1.89676	12.7927	2.57e-07	7.62e-07	3.04007	0.000122482	0.00032433	1.90343	0.00123096	0.00275722
GRMZM2G055973	GRMZM2G055973_T01	Putative uncharacterized protein	29.5.11.4.2	protein.degradation.ubiquitin.E3.RING	weakly similar to ( 159) loc_os11g05300 12011.m04728 protein RING-H2 finger protein ATL5D, putative, expressed seq=cds; coord=2:144069637..144072611:1; parent_gene=GRMZM2G055973		3.39003	1.73102	1.08741	11.7271	5.29e-07	1.52e-06	0.969677	0.0627572	0.105189	1.6404	0.0044164	0.00915113
GRMZM2G492252	GRMZM2G492252_T01	Putative uncharacterized protein	29.5.11.4.2	protein.degradation.ubiquitin.E3.RING	moderately similar to ( 296) AT3G55530 | Symbols: SDIR1 | SDIR1 (SALT- AND DROUGHT-INDUCED RING FINGER1); protein binding / ubiquitin-protein ligase/ zinc ion binding | chr3:20595300-20597188 REVERSEmoderately similar to ( 403) loc_os03g16570 12003.m07091 protein protein binding protein, putative, expressed seq=cds; coord=9:139947777..139955628:-1; parent_gene=GRMZM2G492252		3.00351	0.798778	1.95697	11.5524	9.47e-06	2.33e-05	1.91078	0.00574592	0.0118517	0.618028	0.24784	0.341442
GRMZM2G393272	GRMZM2G393272_T02	No information	29.5.11.4.3.2	protein.degradation.ubiquitin.E3.SCF.FBOX	moderately similar to ( 215) AT2G42620 | Symbols: MAX2, ORE9, PP2 | MAX2 (MORE AXILLARY BRANCHES 2); ubiquitin-protein ligase | chr2:17756170-17758251 FORWARDmoderately similar to ( 422) MAX2_ORYSA F-box/LRR-repeat MAX2 homolog (F-box and leucine-rich repeat MAX2 homolog) - Oryza sativa (Rice)moderately similar to ( 422) loc_os06g06050 12006.m05331 protein F-box/LRR-repeat MAX2, putative, express…		4.21571	1.32179	1.42344	12.0416	1.09e-06	3.03e-06	1.67328	0.00580874	0.011972	1.5664	0.00729924	0.0145325
GRMZM2G090104	GRMZM2G090104_T01	Putative uncharacterized protein	29.5.11.4.3.2	protein.degradation.ubiquitin.E3.SCF.FBOX	moderately similar to ( 449) AT1G30090 | Symbols: | kelch repeat-containing F-box family protein | chr1:10559746-10560942 REVERSEhighly similar to ( 602) loc_os07g05880 12007.m079605 protein kelch motif family protein, expressed seq=cds; coord=7:5563105..5565198:-1; parent_gene=GRMZM2G090104		29.0091	1.3657	2.87076	14.8242	6.66e-16	7.52e-15	4.40879	7.03e-07	2.45e-06	3.337	1.91e-10	8.99e-10
GRMZM2G107945	GRMZM2G107945_T01	Hypothetical protein LOC100383277	29.5.11.4.3.2	protein.degradation.ubiquitin.E3.SCF.FBOX	highly similar to ( 861) AT1G68050 | Symbols: ADO3, FKF1 | FKF1 (FLAVIN-BINDING, KELCH REPEAT, F BOX 1); signal transducer/ two-component sensor/ ubiquitin-protein ligase | chr1:25508737-25510697 FORWARDnearly identical (1062) ADO3_ORYSA Adagio-like protein 3 - Oryza sativa (Rice)nearly identical (1062) loc_os11g34460 12011.m080021 protein adagio protein 1, putative, expressed seq=cds; coord=2:22…		22.7788	1.3111	11.3837	14.4754	6.66e-16	9.68e-15	4.11884	4.09e-07	1.46e-06	1.00073	3.21e-10	1.48e-09
GRMZM2G176506	GRMZM2G176506_T01	Putative uncharacterized protein	29.5.11.4.3.2	protein.degradation.ubiquitin.E3.SCF.FBOX	moderately similar to ( 289) AT2G02710 | Symbols: PLP, PLPB | PLPB (PAS/LOV PROTEIN B); signal transducer/ two-component sensor | chr2:758812-760608 REVERSEhighly similar to ( 549) loc_os01g09120 12001.m43411 protein signal transducer/ two-component sensor molecule, putative, expressed seq=cds; coord=3:8195913..8200368:1; parent_gene=GRMZM2G176506	3.81525	21.1353	3.43169	6.91333	2.4698	2.21e-11	8.87e-11	2.62266	8.98e-11	4.42e-10	1.6122	0	0
GRMZM2G003663	GRMZM2G003663_T01	Kelch motif family protein	29.5.11.4.3.2	protein.degradation.ubiquitin.E3.SCF.FBOX	moderately similar to ( 409) AT3G61590 | Symbols: HWS, HS | HWS (HAWAIIAN SKIRT); ubiquitin-protein ligase | chr3:22792914-22794149 FORWARDhighly similar to ( 668) loc_os02g15950 12002.m06838 protein kelch motif family protein, expressed seq=cds; coord=4:223107342..223110264:-1; parent_gene=GRMZM2G003663	4.92424	20.5511	3.86135	2.35433	2.06124	1.74e-13	8.11e-13	2.41204	5.61e-12	3.02e-11	3.12582	8.49e-09	3.51e-08
GRMZM2G035222	GRMZM2G035222_T01	Putative uncharacterized protein	29.5.11.4.3.2	protein.degradation.ubiquitin.E3.SCF.FBOX	very weakly similar to (80.5) AT1G23390 | Symbols: | kelch repeat-containing F-box family protein | chr1:8309449-8310633 REVERSEmoderately similar to ( 357) loc_os09g12150 12009.m04477 protein expressed protein seq=cds; coord=3:205006007..205007615:1; parent_gene=GRMZM2G035222		130.128	4.6485	4.38024	16.9896	6.66e-16	4.99e-15	4.80703	5.61e-12	3.02e-11	4.89278	1.31e-11	6.73e-11
GRMZM2G092101	GRMZM2G092101_T01	Putative uncharacterized protein	29.5.11.4.3.2	protein.degradation.ubiquitin.E3.SCF.FBOX	moderately similar to ( 403) AT1G14330 | Symbols: | kelch repeat-containing F-box family protein | chr1:4890375-4891700 REVERSEhighly similar to ( 640) loc_os11g38980 12011.m080036 protein kelch motif family protein, expressed seq=cds; coord=4:6531476..6533746:1; parent_gene=GRMZM2G092101	1.1602	42.7955	12.9402	13.0784	5.20501	2.12e-06	5.69e-06	1.7256	1.48e-13	1.02e-12	1.71027	0	0
GRMZM2G133016	GRMZM2G133016_T03	Sel1-like repeat	29.5.11.4.3.2	protein.degradation.ubiquitin.E3.SCF.FBOX	moderately similar to ( 211) AT1G70590 | Symbols: | F-box family protein | chr1:26618403-26620159 FORWARDmoderately similar to ( 419) loc_os04g40030 12004.m08987 protein sel1-like repeat, putative, expressed seq=cds; coord=10:125107366..125111470:1; parent_gene=GRMZM2G133016	10.0887	20.8099	6.80588	7.17165	1.04452	1.6e-11	6.51e-11	1.61242	4.62e-14	3.5e-13	1.53689	0	0
GRMZM5G870077	GRMZM5G870077_T01	Putative uncharacterized protein	29.5.11.4.3.2	protein.degradation.ubiquitin.E3.SCF.FBOX	weakly similar to ( 187) AT2G44130 | Symbols: | kelch repeat-containing F-box family protein | chr2:18253731-18254960 FORWARDhighly similar to ( 591) loc_os11g14140 12011.m05551 protein protein kinase Kelch repeat:Kelch, putative, expressed seq=cds; coord=4:11705448..11707400:-1; parent_gene=GRMZM5G870077		49.5008	20.5003	10.4016	15.5952	6.66e-16	6.24e-15	1.27181	0	0	2.25065	0	0
GRMZM5G856929	GRMZM5G856929_T01	Putative uncharacterized protein	29.5.11.4.3.2	protein.degradation.ubiquitin.E3.SCF.FBOX	weakly similar to ( 171) AT1G31350 | Symbols: | F-box family protein | chr1:11221519-11222706 REVERSEmoderately similar to ( 392) loc_os06g49750 12006.m09499 protein expressed protein seq=cds; coord=5:59804010..59805559:1; parent_gene=GRMZM5G856929	0.157787	12.6743	0.425774	0.133734	6.32778	0.000570622	0.000938598	4.89568	9.19e-05	0.000248374	6.5664	0.000555186	0.0013179
GRMZM2G172904	GRMZM2G172904_T01	TSA: Zea mays contig18966, mRNA sequence	29.5.11.4.3.2	protein.degradation.ubiquitin.E3.SCF.FBOX	weakly similar to ( 130) AT4G05460 | Symbols: | F-box family protein (FBL20) | chr4:2761106-2762400 REVERSEmoderately similar to ( 210) loc_os08g09450 12008.m05079 protein ubiquitin-protein ligase, putative, expressed seq=cds; coord=10:60556043..60557154:-1; parent_gene=GRMZM2G172904		12.8092	0.218021	0.205439	13.6449	6.66e-16	3.91e-15	5.87657	0.000561208	0.00135397	5.96232	0.000555186	0.00131308
GRMZM2G118109	GRMZM2G118109_T02	Putative uncharacterized protein	29.5.11.4.3.2	protein.degradation.ubiquitin.E3.SCF.FBOX	moderately similar to ( 247) loc_os10g04700 12010.m50390 protein F-box domain containing protein, expressed seq=cds; coord=8:86905303..86908555:-1; parent_gene=GRMZM2G118109	0.168437	5.87477	1.36353	1.71313	5.12425	0.000570624	0.00088882	2.10718	2.46e-05	7.21e-05	1.7779	0.000101958	0.000269579
GRMZM2G011055	GRMZM2G011055_T01	No information	29.5.11.4.3.2	protein.degradation.ubiquitin.E3.SCF.FBOX	moderately similar to ( 489) loc_os01g41290 12001.m10396 protein ribosomal RNA apurinic site specific lyase, putative, expressed seq=cds; coord=3:222820584..222822434:1; parent_gene=GRMZM2G011055		3.22306	0.41144		11.6542	5.29e-07	1.52e-06	2.96968	0.000150716	0.000393696	11.6542	8.27e-08	3.12e-07
GRMZM2G416964	GRMZM2G416964_T01	No information	29.5.11.4.3.1	protein.degradation.ubiquitin.E3.SCF.SKP	very weakly similar to (88.6) AT3G21850 | Symbols: ASK9 | ASK9 (ARABIDOPSIS SKP1-LIKE 9); protein binding / ubiquitin-protein ligase | chr3:7697089-7697550 REVERSEweakly similar to ( 118) loc_os07g43180 12007.m08546 protein SKP1-like protein 1A, putative seq=cds; coord=2:212484140..212485598:1; parent_gene=GRMZM2G416964		11.5061		1.27268	13.4901	6.66e-16	3.7e-15	13.4901	1.11e-15	9.55e-15	3.17645	1.19e-05	3.58e-05
GRMZM2G032562	GRMZM2G032562_T01	SKP1-like protein 1A	29.5.11.4.3.1	protein.degradation.ubiquitin.E3.SCF.SKP	weakly similar to ( 175) AT5G42190 | Symbols: ASK2, SKP1B | ASK2 (ARABIDOPSIS SKP1-LIKE 2); protein binding / ubiquitin-protein ligase | chr5:16854495-16855516 REVERSEweakly similar to ( 189) loc_os11g26910 12011.m06610 protein SKP1-like protein 1A, putative, expressed seq=cds; coord=7:175640565..175642663:1; parent_gene=GRMZM2G032562	1.45925	5.86075	3.15012	0.247361				0.895677	0.0896108	0.144082	4.5664	0.000557432	0.00131206
GRMZM2G463267	GRMZM2G463267_T01	Putative uncharacterized protein	29.5.11.20	protein.degradation.ubiquitin.proteasom	highly similar to ( 510) AT4G19006 | Symbols: | 26S proteasome regulatory subunit, putative (RPN9) | chr4:10409349-10411347 REVERSEhighly similar to ( 533) loc_os03g11570 12003.m06609 protein 26S proteasome non-ATPase regulatory subunit 13, putative, expressed seq=cds; coord=2:12899745..12903634:-1; parent_gene=GRMZM2G463267	0.384746	4.06643	1.26891	1.08699	3.40179	8e-05	0.000157486	1.68017	0.000472112	0.00115497	1.90343	0.00010763	0.000283626
GRMZM5G864266	GRMZM5G864266_T01	Putative uncharacterized protein	29.5.11.5	protein.degradation.ubiquitin.ubiquitin protease	nearly identical (1632) AT3G11910 | Symbols: UBP13 | UBP13 (UBIQUITIN-SPECIFIC PROTEASE 13); ubiquitin thiolesterase/ ubiquitin-specific protease | chr3:3761758-3770290 REVERSEnearly identical (1869) loc_os07g06950 12007.m05155 protein ubiquitin carboxyl-terminal hydrolase 7, putative, expressed seq=cds; coord=2:234008452..234030261:1; parent_gene=GRMZM5G864266	2.88437	72.5931	23.9982	36.2118	4.6535	1.13e-13	5.45e-13	1.59691	6.65e-13	3.95e-12	1.00337	0	0
Redox
GRMZM2G119782	GRMZM2G119782_T01	Membrane steroid-binding protein 1	21.2	redox.ascorbate and glutathione	weakly similar to ( 138) AT2G24940 | Symbols: AtMAPR2 | AtMAPR2 (Arabidopsis thaliana membrane-associated progesterone binding protein 2); heme binding | chr2:10609447-10609749 FORWARDweakly similar to ( 192) loc_os02g55060 12002.m100058 protein membrane steroid-binding protein 1, putative, expressed seq=cds; coord=5:213336713..213337573:1; parent_gene=GRMZM2G119782	4.82892	232.07	81.5037	87.1526	5.58672	3.39e-08	1.1e-07	1.50962	0	0	1.41295	8.89e-13	5.03e-12
GRMZM2G152438	GRMZM2G152438_T01	Putative uncharacterized protein	21.2	redox.ascorbate and glutathione	weakly similar to ( 200) AT5G09680 | Symbols: | cytochrome b5 domain-containing protein | chr5:2999362-3000185 REVERSEmoderately similar to ( 259) loc_os07g12830 12007.m29108 protein cytoplasm protein, putative, expressed seq=cds; coord=2:158371044..158380013:1; parent_gene=GRMZM2G152438	7.87687	61.4152	17.7706	18.0584	2.9629	4.35e-14	2.19e-13	1.78911	0	0	1.76593	0	0
GRMZM5G855672	GRMZM5G855672_T02	Putative uncharacterized protein	21.2.1	redox.ascorbate and glutathione.ascorbate	moderately similar to ( 295) AT1G75270 | Symbols: DHAR2 | DHAR2 (DEHYDROASCORBATE REDUCTASE 2); glutathione binding / glutathione dehydrogenase (ascorbate) | chr1:28250255-28251237 REVERSEmoderately similar to ( 373) loc_os05g02530 12005.m04789 protein chloride intracellular channel 6, putative, expressed seq=cds; coord=8:133171791..133174888:1; parent_gene=GRMZM5G855672	10.113	429.944	101.359	143.79	5.40986	4.29e-14	2.16e-13	2.08467	5.54e-13	3.33e-12	1.58019	0	0
GRMZM2G005710	GRMZM2G005710_T03	Putative uncharacterized protein	21.2.1	redox.ascorbate and glutathione.ascorbate	moderately similar to ( 294) AT1G75270 | Symbols: DHAR2 | DHAR2 (DEHYDROASCORBATE REDUCTASE 2); glutathione binding / glutathione dehydrogenase (ascorbate) | chr1:28250255-28251237 REVERSEmoderately similar to ( 344) loc_os05g02530 12005.m04789 protein chloride intracellular channel 6, putative, expressed seq=cds; coord=8:133175515..133178027:1; parent_gene=GRMZM2G005710		180.44		4.83942	17.4612	6.66e-16	6.42e-15	17.4612	1.11e-15	9.62e-15	5.22054	1.11e-10	5.33e-10
GRMZM2G065073	GRMZM2G065073_T02	Gamma-glutamyltranspeptidase 1	21.2.2	redox.ascorbate and glutathione.glutathione	highly similar to ( 615) AT4G39640 | Symbols: GGT1 | GGT1 (GAMMA-GLUTAMYL TRANSPEPTIDASE 1); gamma-glutamyltransferase/ glutathione gamma-glutamylcysteinyltransferase | chr4:18400608-18402861 FORWARDhighly similar to ( 801) loc_os04g38450 12004.m08835 protein gamma-glutamyltranspeptidase 1 precursor, putative, expressed seq=cds; coord=2:42784980..42792494:1; parent_gene=GRMZM2G065073	1.64457	41.8401	16.9056	5.47592	4.66911	2.05e-07	6.22e-07	1.30739	1.05e-13	7.44e-13	2.93371	1.2e-14	8.35e-14
GRMZM2G032763	GRMZM2G032763_T01	Putative uncharacterized protein	21.4	redox.glutaredoxins	weakly similar to ( 152) AT5G58530 | Symbols: | glutaredoxin family protein | chr5:23660428-23661249 FORWARDmoderately similar to ( 303) loc_os01g61350 12001.m12261 protein electron transporter, putative, expressed seq=cds; coord=3:183323886..183325177:-1; parent_gene=GRMZM2G032763		12.4043	2.04319	3.52968	13.5986	6.66e-16	8.34e-15	2.60195	1.2e-06	4.07e-06	1.81323	6.63e-08	2.54e-07
GRMZM2G362281	GRMZM2G362281_T01	Electron transporter	21.4	redox.glutaredoxins	weakly similar to ( 142) AT5G13810 | Symbols: | glutaredoxin family protein | chr5:4455769-4456593 FORWARDmoderately similar to ( 265) loc_os03g24030 12003.m07749 protein electron transporter, putative, expressed seq=cds; coord=1:61447680..61449659:1; parent_gene=GRMZM2G362281		16.4493	3.22198	1.57037	14.0057	6.66e-16	7.01e-15	2.35201	8.98e-11	4.42e-10	3.38886	3.51e-07	1.25e-06
GRMZM2G013695	GRMZM2G013695_T01	Grx_S14-glutaredoxin subgroup II	21.4	redox.glutaredoxins	weakly similar to ( 178) AT3G54900 | Symbols: CXIP1, ATGRXCP | CXIP1 (CAX INTERACTING PROTEIN 1); antiporter/ glutathione disulfide oxidoreductase | chr3:20341850-20342371 REVERSEmoderately similar to ( 227) loc_os03g63420 12003.m11210 protein OsGrx_S14 - glutaredoxin subgroup II, expressed seq=cds; coord=5:1028243..1033148:-1; parent_gene=GRMZM2G013695	1.05532	5.57691	3.79691	1.11806	2.40179	0.000608644	0.000929453	0.55464	0.250054	0.347879	2.31847	0.000392326	0.000955721
RNA binding, processing and transcription
GRMZM2G158300	GRMZM2G158300_T01	Putative uncharacterized protein	27.1	RNA.processing	weakly similar to ( 145) AT3G19330 | Symbols: | polyadenylate-binding protein-related / PABP-related | chr3:6699423-6700772 FORWARD seq=cds; coord=10:113394167..113395746:-1; parent_gene=GRMZM2G158300		2.61762	1.53153	1.44315	11.354	9.47e-06	2.34e-05	0.77328	0.169377	0.252701	0.859036	0.125387	0.191836
GRMZM2G071059	GRMZM2G071059_T01	CCR4-NOT transcription complex subunit 7	27.1.19	RNA.processing.ribonucleases	moderately similar to ( 389) AT2G32070 | Symbols: | CCR4-NOT transcription complex protein, putative | chr2:13640829-13641656 REVERSEhighly similar to ( 509) loc_os09g24990 12009.m60083 protein CCR4-NOT transcription complex subunit 7, putative, expressed seq=cds; coord=7:115131185..115132917:1; parent_gene=GRMZM2G071059	2.49712	85.8527	24.5747	19.7951	5.10353	3.39e-08	1.1e-07	1.80469	6.39e-13	3.81e-12	2.11672	0	0
GRMZM2G401561	GRMZM2G401561_T01	TSA: Zea mays contig48215, mRNA sequence	27.1.1	RNA.processing.splicing	nearly identical (1339) AT4G03430 | Symbols: STA1, EMB2770 | EMB2770 (EMBRYO DEFECTIVE 2770); RNA splicing factor, transesterification mechanism | chr4:1517411-1520500 REVERSEnearly identical (1541) loc_os10g35550 12010.m06379 protein pre-mRNA-splicing factor prp1, putative, expressed seq=cds; coord=10:27486055..27489070:-1; parent_gene=GRMZM2G401561		27.5117	11.4514	11.1342	14.7478	6.66e-16	5.26e-15	1.26452	1.84e-14	1.48e-13	1.30505	0	0
GRMZM2G142157	GRMZM2G142157_T01	Putative uncharacterized protein	27.1.1	RNA.processing.splicing	moderately similar to ( 449) AT1G65660 | Symbols: SMP1 | SMP1 (SWELLMAP 1); nucleic acid binding / single-stranded RNA binding | chr1:24418295-24421231 REVERSEmoderately similar to ( 481) loc_os08g03390 12008.m080070 protein pre-mRNA-splicing factor SLU7, putative, expressed seq=cds; coord=4:36544815..36549563:-1; parent_gene=GRMZM2G142157	6.90939	70.592	22.9848	22.3091	3.35288	0	0	1.61882	0	0	1.66188	0	0
GRMZM2G082227	GRMZM2G082227_T01	Transcribed locus, moderately similar to XP_002468620.1	27.3.1	RNA.regulation of transcription.ABI3/VP1-related B3-domain-containing transcription factor family	weakly similar to ( 189) AT2G46870 | Symbols: NGA1 | NGA1 (NGATHA1); transcription factor | chr2:19261313-19262245 FORWARDmoderately similar to ( 272) loc_os03g02900 12003.m05828 protein B3 DNA binding domain containing protein, expressed seq=cds; coord=1:4547696..4549322:1; parent_gene=GRMZM2G082227		102.157	1.7577	1.14665	16.6404	6.66e-16	4.2e-15	5.86095	7.03e-07	2.44e-06	6.47722	7.34e-06	2.28e-05
GRMZM2G024948	GRMZM2G024948_T01	Putative uncharacterized protein	27.3.1	RNA.regulation of transcription.ABI3/VP1-related B3-domain-containing transcription factor family	weakly similar to ( 187) AT1G01030 | Symbols: NGA3 | NGA3 (NGATHA3); transcription factor | chr1:11864-12940 REVERSEmoderately similar to ( 365) loc_os02g45850 12002.m09622 protein B3 DNA binding domain containing protein, expressed seq=cds; coord=5:196677251..196679274:-1; parent_gene=GRMZM2G024948		12.2604	1.19556	0.614491	13.5817	6.66e-16	4.95e-15	3.35824	2.05e-06	6.78e-06	4.31847	2.98e-05	8.53e-05
GRMZM2G018485	GRMZM2G018485_T01	No information	27.3.1	RNA.regulation of transcription.ABI3/VP1-related B3-domain-containing transcription factor family	weakly similar to ( 193) AT2G46870 | Symbols: NGA1 | NGA1 (NGATHA1); transcription factor | chr2:19261313-19262245 FORWARDmoderately similar to ( 311) loc_os02g45850 12002.m09622 protein B3 DNA binding domain containing protein, expressed seq=cds; coord=10:134600335..134602107:-1; parent_gene=GRMZM2G018485		4.81115	0.248148	0.701484	12.2322	4.48e-11	1.77e-10	4.27711	0.000132498	0.000348698	2.7779	3.01e-05	8.59e-05
GRMZM2G142999	GRMZM2G142999_T01	Clone 400942 mRNA sequence	27.3.1	RNA.regulation of transcription.ABI3/VP1-related B3-domain-containing transcription factor family	weakly similar to ( 154) AT3G61970 | Symbols: NGA2 | NGA2 (NGATHA2); transcription factor | chr3:22951829-22952728 FORWARDmoderately similar to ( 278) loc_os10g39190 12010.m06689 protein RAV, putative seq=cds; coord=9:125563700..125564837:-1; parent_gene=GRMZM2G142999		6.58717	0.193307	0.182151	12.6854	8.03e-10	2.96e-09	5.09069	0.000561212	0.00135331	5.17645	0.000555186	0.00132232
GRMZM2G421033	GRMZM2G421033_T01	Dehydration responsive element binding protein	27.3.3	RNA.regulation of transcription.AP2/EREBP, APETALA2/Ethylene-responsive element binding protein family	weakly similar to ( 107) AT2G23340 | Symbols: | AP2 domain-containing transcription factor, putative | chr2:9938186-9938716 FORWARDweakly similar to ( 187) loc_os04g55520 12004.m10443 protein dehydration responsive element binding protein, putative, expressed seq=cds; coord=10:145279859..145281275:-1; parent_gene=GRMZM2G421033		24.9916	5.7441	6.14405	14.6092	6.66e-16	5.12e-15	2.12129	1.24e-12	7.08e-12	2.02418	3.5e-13	2.08e-12
GRMZM5G846057	GRMZM5G846057_T01	Putative uncharacterized protein	27.3.3	RNA.regulation of transcription.AP2/EREBP, APETALA2/Ethylene-responsive element binding protein family	weakly similar to ( 124) AT1G64380 | Symbols: | AP2 domain-containing transcription factor, putative | chr1:23890981-23891988 REVERSEvery weakly similar to (85.5) ERF1_ORYSA Ethylene-responsive transcription factor 1 (Ethylene-responsive element-binding factor 1) (EREBP-1) (OsEREBP1) - Oryza sativa (Rice)moderately similar to ( 238) loc_os05g49700 12005.m09040 protein DNA binding protein, putativ…		26.6589	1.72311	0.270611	14.7023	6.66e-16	6.85e-15	3.95153	1.2e-06	4.08e-06	6.62225	0.000138587	0.000360128
GRMZM2G073047	GRMZM2G073047_T01	Clone 453357 mRNA sequence	27.3.3	RNA.regulation of transcription.AP2/EREBP, APETALA2/Ethylene-responsive element binding protein family	very weakly similar to (90.1) AT4G32800 | Symbols: | AP2 domain-containing transcription factor TINY, putative | chr4:15819812-15820477 FORWARDvery weakly similar to (95.1) loc_os02g13710 12002.m06617 protein transcriptional factor TINY, putative, expressed seq=cds; coord=9:75472705..75473919:-1; parent_gene=GRMZM2G073047		10.2119	0.181056	0.170608	13.318	1.33e-15	7.26e-15	5.81767	0.000561208	0.00135779	5.90343	0.000555186	0.00132154
GRMZM5G805505	GRMZM5G805505_T01	Putative uncharacterized protein	27.3.3	RNA.regulation of transcription.AP2/EREBP, APETALA2/Ethylene-responsive element binding protein family	weakly similar to ( 117) AT5G47230 | Symbols: ERF5, ATERF-5, ATERF5 | ERF5 (ETHYLENE RESPONSIVE ELEMENT BINDING FACTOR 5); DNA binding / transcription activator/ transcription factor | chr5:19180072-19180974 FORWARDweakly similar to ( 113) ERF2_NICSY Ethylene-responsive transcription factor 2 (Ethylene-responsive element-binding factor 2) (EREBP-2) (NsERF2) - Nicotiana sylvestris (Wood tobacco)mo…		8.86974			13.1147	6.84e-14	3.37e-13	13.1147	7.11e-15	5.87e-14	13.1147	1.11e-15	8.11e-15
GRMZM2G100727	GRMZM2G100727_T01	Transcribed locus, weakly similar to NP_001143036.1	27.3.3	RNA.regulation of transcription.AP2/EREBP, APETALA2/Ethylene-responsive element binding protein family	very weakly similar to (99.0) AT5G50080 | Symbols: ERF110 | DNA binding / transcription factor | chr5:20365948-20366835 FORWARDvery weakly similar to (80.5) ERF1_ORYSA Ethylene-responsive transcription factor 1 (Ethylene-responsive element-binding factor 1) (EREBP-1) (OsEREBP1) - Oryza sativa (Rice)weakly similar to ( 159) loc_os05g36100 12005.m07840 protein DNA binding protein, putative, express…		7.47302	0.163072	0.153661	12.8675	5.92e-13	2.64e-12	5.51811	0.000561208	0.001357	5.60387	0.000555186	0.00131933
GRMZM2G123119	GRMZM2G123119_T01	Putative uncharacterized protein	27.3.3	RNA.regulation of transcription.AP2/EREBP, APETALA2/Ethylene-responsive element binding protein family	weakly similar to ( 112) AT1G06160 | Symbols: ORA59 | ORA59 (OCTADECANOID-RESPONSIVE ARABIDOPSIS AP2/ERF 59); DNA binding / transcription activator/ transcription factor | chr1:1883046-1883780 FORWARDvery weakly similar to (93.2) ERF5_TOBAC Ethylene-responsive transcription factor 5 (Ethylene-responsive element-binding factor 5 homolog) (EREBP-4) (NtERF4) - Nicotiana tabacum (Common tobacco)weakl…	0.48963	6.72746		1.24498	3.7803	0.000122129	0.000219868	12.7158	1.55e-09	6.89e-09	2.43394	5.47e-05	0.000150948
GRMZM2G457562	GRMZM2G457562_T01	Putative uncharacterized protein	27.3.3	RNA.regulation of transcription.AP2/EREBP, APETALA2/Ethylene-responsive element binding protein family	very weakly similar to (86.3) AT5G50080 | Symbols: ERF110 | DNA binding / transcription factor | chr5:20365948-20366835 FORWARDweakly similar to ( 152) loc_os05g36100 12005.m07840 protein DNA binding protein, putative, expressed seq=cds; coord=8:100990991..100992648:-1; parent_gene=GRMZM2G457562		174.145	0.53072	0.875162	17.4099	6.66e-16	4.31e-15	8.35813	6.21e-05	0.000171554	7.63653	1.89e-05	5.57e-05
GRMZM2G131266	GRMZM2G131266_T01	Putative uncharacterized protein	27.3.3	RNA.regulation of transcription.AP2/EREBP, APETALA2/Ethylene-responsive element binding protein family	moderately similar to ( 239) AT1G79700 | Symbols: | ovule development protein, putative | chr1:29990440-29993658 REVERSEweakly similar to ( 194) BBM2_BRANA Protein BABY BOOM 2 (BnBBM2) - Brassica napus (Rape)moderately similar to ( 326) loc_os08g34360 12008.m07425 protein protein BABY BOOM 1, putative, expressed seq=cds; coord=1:211323625..211326044:-1; parent_gene=GRMZM2G131266		82.9054	0.143405		16.3392	6.66e-16	5.86e-15	9.17523	0.000561208	0.00135666	16.3392	0	0
GRMZM2G153233	GRMZM2G153233_T01	Putative uncharacterized protein	27.3.4	RNA.regulation of transcription.ARF, Auxin Response Factor family	highly similar to ( 666) AT4G30080 | Symbols: ARF16 | ARF16 (AUXIN RESPONSE FACTOR 16); miRNA binding / transcription factor | chr4:14703369-14705564 REVERSEnearly identical (1001) loc_os10g33940 12010.m06222 protein auxin response factor 16, putative, expressed seq=cds; coord=1:230717190..230721599:-1; parent_gene=GRMZM2G153233		36.7263	3.34879	13.5237	15.1645	6.66e-16	7.39e-15	3.4551	2.3e-13	1.52e-12	1.44132	2.13e-13	1.3e-12
GRMZM5G874163	GRMZM5G874163_T03	Putative uncharacterized protein	27.3.4	RNA.regulation of transcription.ARF, Auxin Response Factor family	moderately similar to ( 418) AT2G33860 | Symbols: ETT, ARF3 | ETT (ETTIN); DNA binding / transcription factor | chr2:14325444-14328613 REVERSEhighly similar to ( 823) loc_os01g54990 12001.m11659 protein auxin response factor 4, putative, expressed seq=cds; coord=8:174214893..174221202:1; parent_gene=GRMZM5G874163		18.0554	7.82383	7.3059	14.1401	6.66e-16	5.89e-15	1.20648	1.65e-13	1.12e-12	1.30529	0	0
GRMZM5G809195	GRMZM5G809195_T01	IAA14-auxin-responsive Aux/IAA family member	27.3.40	RNA.regulation of transcription.Aux/IAA family	weakly similar to ( 143) AT4G29080 | Symbols: PAP2, IAA27 | PAP2 (PHYTOCHROME-ASSOCIATED PROTEIN 2); transcription factor | chr4:14323665-14325213 REVERSEweakly similar to ( 172) IAA14_ORYSA Auxin-responsive protein IAA14 (Indoleacetic acid-induced protein 14) - Oryza sativa (Rice)weakly similar to ( 172) loc_os03g58350 12003.m10745 protein OsIAA14 - Auxin-responsive Aux/IAA gene family member, e…	0.197553	23.3852	1.77693	1.84182	6.88721	0.000570622	0.000911797	3.71814	3.46e-06	1.12e-05	3.66639	2.73e-06	8.86e-06
GRMZM2G079200	GRMZM2G079200_T02	IAA23-auxin-responsive Aux/IAA family member	27.3.40	RNA.regulation of transcription.Aux/IAA family	weakly similar to ( 129) AT1G04250 | Symbols: AXR3, IAA17 | AXR3 (AUXIN RESISTANT 3); transcription factor | chr1:1136382-1138340 FORWARDweakly similar to ( 196) IAA23_ORYSA Auxin-responsive protein IAA23 (Indoleacetic acid-induced protein 23) - Oryza sativa (Rice)weakly similar to ( 196) loc_os06g39590 12006.m31888 protein OsIAA23 - Auxin-responsive Aux/IAA gene family member, expressed seq=cds;…		3.57524	2.43412	0.860118	11.8038	5.29e-07	1.53e-06	0.55464	0.250054	0.347962	2.05543	0.000932278	0.00212691
GRMZM2G030465	GRMZM2G030465_T01	IAA9-auxin-responsive Aux/IAA family member	27.3.40	RNA.regulation of transcription.Aux/IAA family	weakly similar to ( 133) IAA9_ORYSA Auxin-responsive protein IAA9 (Indoleacetic acid-induced protein 9) - Oryza sativa (Rice)weakly similar to ( 133) loc_os02g56120 12002.m100401 protein OsIAA9 - Auxin-responsive Aux/IAA gene family member, expressed seq=cds; coord=5:214411995..214413229:1; parent_gene=GRMZM2G030465	0.2363	6.99296	2.33799	1.20167	4.88721	0.000570648	0.000883895	1.58063	0.00123278	0.00283251	2.54086	3.69e-05	0.000104541
GRMZM2G109879	GRMZM2G109879_T02	TSA: Zea mays contig15187, mRNA sequence	27.3.41	RNA.regulation of transcription.B3 transcription factor family	moderately similar to ( 310) loc_os04g27960 12004.m07916 protein B3 DNA binding domain containing protein seq=cds; coord=2:103172610..103179059:1; parent_gene=GRMZM2G109879		2.18514	1.53146	1.44308	11.0935	4.6e-06	1.17e-05	0.51282	0.322764	0.421974	0.598575	0.246874	0.340276
GRMZM2G101350	GRMZM2G101350_T02	Putative uncharacterized protein	27.3.6	RNA.regulation of transcription.bHLH,Basic Helix-Loop-Helix family	weakly similar to ( 123) AT4G34530 | Symbols: CIB1 | CIB1 (CRYPTOCHROME-INTERACTING BASIC-HELIX-LOOP-HELIX 1); DNA binding / transcription factor | chr4:16498466-16499946 FORWARDmoderately similar to ( 329) loc_os02g47660 12002.m09800 protein BHLH transcription factor, putative, expressed seq=cds; coord=5:200937343..200939982:-1; parent_gene=GRMZM2G101350		22.4886	3.51974	3.31661	14.4569	6.66e-16	9.02e-15	2.67566	1.67e-11	8.69e-11	2.76141	3.79e-11	1.88e-10
GRMZM5G828396	GRMZM5G828396_T01	Putative uncharacterized protein	27.3.6	RNA.regulation of transcription.bHLH,Basic Helix-Loop-Helix family	weakly similar to ( 164) AT5G48560 | Symbols: | basic helix-loop-helix (bHLH) family protein | chr5:19684160-19686871 FORWARDmoderately similar to ( 426) loc_os08g41320 12008.m08110 protein BHLH transcription factor, putative, expressed seq=cds; coord=1:192032230..192034913:1; parent_gene=GRMZM5G828396		44.3676	5.27679	15.5798	15.4372	6.66e-16	7.77e-15	3.07178	9.24e-14	6.69e-13	1.50983	0	0
GRMZM2G378653	GRMZM2G378653_T02	Putative uncharacterized protein	27.3.6	RNA.regulation of transcription.bHLH,Basic Helix-Loop-Helix family	weakly similar to ( 164) AT3G57800 | Symbols: | basic helix-loop-helix (bHLH) family protein | chr3:21408034-21411321 REVERSEmoderately similar to ( 268) loc_os06g41060 12006.m08641 protein BHLH transcription factor, putative, expressed seq=cds; coord=9:101197226..101203059:1; parent_gene=GRMZM2G378653		26.762	7.50248	13.1291	14.7079	6.66e-16	5.23e-15	1.83475	7.62e-14	5.59e-13	1.02742	5.76e-09	2.41e-08
GRMZM2G176289	GRMZM2G176289_T01	Putative uncharacterized protein	27.3.6	RNA.regulation of transcription.bHLH,Basic Helix-Loop-Helix family	weakly similar to ( 122) AT4G34530 | Symbols: CIB1 | CIB1 (CRYPTOCHROME-INTERACTING BASIC-HELIX-LOOP-HELIX 1); DNA binding / transcription factor | chr4:16498466-16499946 FORWARDmoderately similar to ( 288) loc_os02g47660 12002.m09800 protein BHLH transcription factor, putative, expressed seq=cds; coord=4:159993146..159995975:-1; parent_gene=GRMZM2G176289	0.145491	9.90771	1.7296	0.713031	6.08955	0.000570622	0.00091454	2.51811	1.36e-07	5.1e-07	3.79651	1.89e-05	5.57e-05
GRMZM2G178182	GRMZM2G178182_T02	Putative uncharacterized protein	27.3.6	RNA.regulation of transcription.bHLH,Basic Helix-Loop-Helix family	weakly similar to ( 129) AT5G50915 | Symbols: | basic helix-loop-helix (bHLH) family protein | chr5:20710764-20712252 REVERSEmoderately similar to ( 226) loc_os09g33580 12009.m22163 protein bHLH transcription factor GBOF-1, putative, expressed seq=cds; coord=2:192783635..192785778:-1; parent_gene=GRMZM2G178182	0.398648	5.30892	2.80432	1.32124	3.73523	0.00012144	0.000219085	0.920768	0.0314208	0.0563489	2.00652	8.45e-05	0.000227436
GRMZM2G145579	GRMZM2G145579_T01	Putative uncharacterized protein	27.3.6	RNA.regulation of transcription.bHLH,Basic Helix-Loop-Helix family	weakly similar to ( 118) AT5G50915 | Symbols: | basic helix-loop-helix (bHLH) family protein | chr5:20710764-20712252 REVERSEmoderately similar to ( 223) loc_os08g42470 12008.m08225 protein bHLH transcription factor GBOF-1, putative, expressed seq=cds; coord=4:47591068..47593467:1; parent_gene=GRMZM2G145579		3.46461	1.28195	0.120797	11.7585	6.08e-08	1.95e-07	1.43435	0.00651082	0.0133202	4.84203	0.00055529	0.00131005
GRMZM2G111666	GRMZM2G111666_T01	Full-length cDNA clone ZM_BFc0022I20	27.3.6	RNA.regulation of transcription.bHLH,Basic Helix-Loop-Helix family	weakly similar to ( 101) AT3G21330 | Symbols: | basic helix-loop-helix (bHLH) family protein | chr3:7507720-7508841 FORWARDweakly similar to ( 138) loc_os01g51140 12001.m42701 protein helix-loop-helix DNA-binding domain containing protein, expressed seq=cds; coord=3:204462023..204464579:1; parent_gene=GRMZM2G111666		68.754	2.61456	1.52918	16.0692	6.66e-16	5.4e-15	4.71681	8.98e-11	4.42e-10	5.49062	7.23e-08	2.75e-07
GRMZM2G033356	GRMZM2G033356_T01	Transcribed locus, strongly similar to XP_002449578.1	27.3.6	RNA.regulation of transcription.bHLH,Basic Helix-Loop-Helix family	moderately similar to ( 286) AT3G26744 | Symbols: ICE1, ATICE1, SCRM | ICE1 (INDUCER OF CBF EXPRESSION 1); DNA binding / transcription activator/ transcription factor | chr3:9832953-9834790 REVERSEmoderately similar to ( 444) loc_os11g32100 12011.m07112 protein helix-loop-helix DNA-binding, putative, expressed seq=cds; coord=4:23423617..23427358:1; parent_gene=GRMZM2G033356		41.7978	7.84504	11.4429	15.3511	6.66e-16	4.73e-15	2.41357	0	0	1.86898	2.25e-13	1.37e-12
GRMZM5G878346	GRMZM5G878346_T01	Putative uncharacterized protein	27.3.6	RNA.regulation of transcription.bHLH,Basic Helix-Loop-Helix family	very weakly similar to ( 100) loc_os06g12210 12006.m05938 protein DNA binding protein, putative, expressed seq=cds; coord=9:5080080..5080846:1; parent_gene=GRMZM5G878346		32.0163	2.00767		14.9665	6.66e-16	7.11e-15	3.99521	1.58e-05	4.74e-05	14.9665	0	0
GRMZM2G397755	GRMZM2G397755_T01	No information	27.3.6	RNA.regulation of transcription.bHLH,Basic Helix-Loop-Helix family	very weakly similar to (89.7) AT5G56960 | Symbols: | basic helix-loop-helix (bHLH) family protein | chr5:23038703-23041174 REVERSEmoderately similar to ( 221) loc_os01g09990 12001.m42907 protein helix-loop-helix DNA-binding domain containing protein, expressed seq=cds; coord=3:5776179..5778416:-1; parent_gene=GRMZM2G397755		5.86643	0.156017		12.5183	9.22e-11	3.59e-10	5.23271	0.000561208	0.00135813	12.5183	4.99e-12	2.64e-11
GRMZM2G052102	GRMZM2G052102_T01	TSA: Zea mays contig11687, mRNA sequence	27.3.35	RNA.regulation of transcription.bZIP transcription factor family	weakly similar to ( 148) AT3G58120 | Symbols: ATBZIP61, BZIP61 | BZIP61; DNA binding / transcription activator/ transcription factor | chr3:21521289-21523078 REVERSEvery weakly similar to (80.9) RF2A_ORYSA Transcription factor RF2a - Oryza sativa (Rice)weakly similar to ( 182) loc_os02g14910 12002.m06735 protein bZIP transcription factor family protein, expressed seq=cds; coord=4:226617767..22662…		53.9076	5.67386	5.19367	15.7182	6.66e-16	9.21e-15	3.24809	3.32e-12	1.82e-11	3.37566	1.31e-11	6.73e-11
GRMZM2G125934	GRMZM2G125934_T01	Putative uncharacterized protein	27.3.35	RNA.regulation of transcription.bZIP transcription factor family	moderately similar to ( 379) AT5G06839 | Symbols: | bZIP family transcription factor | chr5:2120911-2126217 FORWARDmoderately similar to ( 319) TGA21_TOBAC TGACG-sequence-specific DNA-binding protein TGA-2.1 (TGA2.1) - Nicotiana tabacum (Common tobacco)highly similar to ( 656) loc_os09g31390 12009.m22141 protein DNA binding protein, putative, expressed seq=cds; coord=2:189820806..189829874:-1; pa…	0.507934	7.78422	1.14218		3.93784	5.11e-05	0.0001069	2.76876	3.46e-06	1.12e-05	12.9263	0	0
GRMZM2G361611	GRMZM2G361611_T01	Ocs element-binding factor 1	27.3.35	RNA.regulation of transcription.bZIP transcription factor family	very weakly similar to (92.0) AT4G34590 | Symbols: ATB2, GBF6, AtbZIP11, BZIP11 | GBF6 (G-BOX BINDING FACTOR 6); DNA binding / protein heterodimerization/ transcription factor | chr4:16522449-16522928 FORWARDweakly similar to ( 157) loc_os02g03960 12002.m05745 protein ocs element-binding factor 1, putative, expressed seq=cds; coord=4:239340769..239343394:-1; parent_gene=GRMZM2G361611		13.9777	6.11531	6.78858	13.7708	6.66e-16	4.47e-15	1.19263	3.36e-09	1.46e-08	1.04195	7.29e-08	2.77e-07
GRMZM2G144480	GRMZM2G144480_T01	No information	27.3.35	RNA.regulation of transcription.bZIP transcription factor family	very weakly similar to (98.2) loc_os08g38020 12008.m07787 protein bZIP protein, putative, expressed seq=cds; coord=4:197154541..197155313:-1; parent_gene=GRMZM2G144480		5.35037	0.853752	0.536322	12.3854	9.47e-06	2.31e-05	2.64775	0.000852878	0.00199978	3.31847	0.000259884	0.000649276
GRMZM2G075562	GRMZM2G075562_T01	Putative uncharacterized protein	27.3.7	RNA.regulation of transcription.C2C2(Zn) CO-like, Constans-like zinc finger family	moderately similar to ( 284) AT3G07650 | Symbols: COL9 | COL9 (CONSTANS-LIKE 9); transcription factor/ zinc ion binding | chr3:2442494-2443901 FORWARDhighly similar to ( 550) loc_os02g49230 12002.m33847 protein zinc finger protein CONSTANS-LIKE 11, putative, expressed seq=cds; coord=5:204170200..204175065:1; parent_gene=GRMZM2G075562		18.0065	3.65602	4.76441	14.1362	6.66e-16	4.77e-15	2.30017	3.91e-14	3e-13	1.91815	0	0
GRMZM2G028594	GRMZM2G028594_T03	Putative uncharacterized protein	27.3.7	RNA.regulation of transcription.C2C2(Zn) CO-like, Constans-like zinc finger family	weakly similar to ( 197) AT1G78600 | Symbols: LZF1, STH3 | LZF1 (LIGHT-REGULATED ZINC FINGER PROTEIN 1); transcription factor/ zinc ion binding | chr1:29567370-29568662 FORWARDmoderately similar to ( 459) loc_os06g05890 12006.m05315 protein zinc finger B-box protein, putative, expressed seq=cds; coord=9:19028366..19033893:-1; parent_gene=GRMZM2G028594		53.3415	12.5886	18.3324	15.703	6.66e-16	4.36e-15	2.08314	2.22e-14	1.77e-13	1.54086	0	0
GRMZM2G110541	GRMZM2G110541_T01	Transcribed locus, weakly similar to NP_001047573.1	27.3.7	RNA.regulation of transcription.C2C2(Zn) CO-like, Constans-like zinc finger family	weakly similar to ( 105) AT4G39070 | Symbols: | zinc finger (B-box type) family protein | chr4:18205061-18206421 REVERSEweakly similar to ( 141) loc_os02g43170 12002.m09352 protein salt tolerance-like protein, putative, expressed seq=cds; coord=5:190052115..190053687:1; parent_gene=GRMZM2G110541		14.0543	0.703572	0.22099	13.7787	6.66e-16	4.01e-15	4.32017	9.19e-05	0.000248098	5.99089	0.000555186	0.0013134
GRMZM2G116475	GRMZM2G116475_T01	Putative uncharacterized protein	27.3.7	RNA.regulation of transcription.C2C2(Zn) CO-like, Constans-like zinc finger family	weakly similar to ( 104) AT4G39070 | Symbols: | zinc finger (B-box type) family protein | chr4:18205061-18206421 REVERSEweakly similar to ( 183) loc_os06g49880 12006.m32190 protein salt tolerance-like protein, putative, expressed seq=cds; coord=6:84526547..84527970:1; parent_gene=GRMZM2G116475	0.396065	3.55816	1.95937	1.34276	3.16732	0.000376382	0.000650638	0.860743	0.120733	0.186725	1.40593	0.0192425	0.0354123
GRMZM2G038783	GRMZM2G038783_T01	CONSTANS-like protein CO6	27.3.7	RNA.regulation of transcription.C2C2(Zn) CO-like, Constans-like zinc finger family	weakly similar to ( 124) AT5G57660 | Symbols: ATCOL5, COL5 | zinc finger (B-box type) family protein | chr5:23355573-23356729 FORWARDmoderately similar to ( 407) loc_os06g44450 12006.m08973 protein CONSTANS-like protein CO6, putative, expressed seq=cds; coord=9:108428288..108430108:1; parent_gene=GRMZM2G038783		115.598	48.9156	47.1227	16.8188	6.66e-16	3.98e-15	1.24075	4.84e-13	2.95e-12	1.29462	0	0
GRMZM2G144346	GRMZM2G144346_T01	Transcribed locus	27.3.7	RNA.regulation of transcription.C2C2(Zn) CO-like, Constans-like zinc finger family	weakly similar to ( 172) AT1G25440 | Symbols: | zinc finger (B-box type) family protein | chr1:8933939-8935284 REVERSEmoderately similar to ( 401) loc_os03g50310 12003.m35392 protein CCT motif family protein, expressed seq=cds; coord=1:267394424..267396871:1; parent_gene=GRMZM2G144346	5.97443	56.9645	16.2358		3.25319	0	0	1.81089	2.51e-13	1.64e-12	15.7978	0	0
GRMZM2G148772	GRMZM2G148772_T01	Transcribed locus, moderately similar to XP_002451648.1	27.3.7	RNA.regulation of transcription.C2C2(Zn) CO-like, Constans-like zinc finger family	weakly similar to ( 122) AT5G57660 | Symbols: ATCOL5, COL5 | zinc finger (B-box type) family protein | chr5:23355573-23356729 FORWARDmoderately similar to ( 316) loc_os02g08150 12002.m06161 protein CONSTANS-like protein CO7, putative, expressed seq=cds; coord=5:89714407..89716192:1; parent_gene=GRMZM2G148772		55.2484	7.90698	2.794	15.7536	6.66e-16	4.72e-15	2.80474	7.62e-14	5.59e-13	4.30553	1.45e-08	5.89e-08
GRMZM2G019335	GRMZM2G019335_T01	Salt tolerance-like protein	27.3.7	RNA.regulation of transcription.C2C2(Zn) CO-like, Constans-like zinc finger family	moderately similar to ( 220) AT1G06040 | Symbols: STO | STO (SALT TOLERANCE); DNA binding / protein binding / transcription factor/ zinc ion binding | chr1:1828662-1829659 REVERSEmoderately similar to ( 338) loc_os02g39360 12002.m09024 protein salt tolerance-like protein, putative, expressed seq=cds; coord=4:134018914..134020392:-1; parent_gene=GRMZM2G019335		58.5641	11.0929	2.20833	15.8377	6.66e-16	7.67e-15	2.40038	0	0	4.72899	3.51e-07	1.25e-06
GRMZM2G131982	GRMZM2G131982_T02	Transcribed locus, moderately similar to XP_002446867.1	27.3.7	RNA.regulation of transcription.C2C2(Zn) CO-like, Constans-like zinc finger family	weakly similar to ( 134) AT1G75540 | Symbols: STH2 | STH2 (SALT TOLERANCE HOMOLOG2); transcription factor/ zinc ion binding | chr1:28366059-28367398 FORWARDmoderately similar to ( 283) loc_os04g45690 12004.m09520 protein salt tolerance-like protein, putative, expressed seq=cds; coord=2:21903375..21906863:-1; parent_gene=GRMZM2G131982		13.0968	1.95541		13.6769	6.66e-16	4.89e-15	2.74367	3.46e-06	1.12e-05	13.6769	0	0
GRMZM5G866699	GRMZM5G866699_T02	Putative uncharacterized protein	27.3.7	RNA.regulation of transcription.C2C2(Zn) CO-like, Constans-like zinc finger family	weakly similar to ( 116) AT4G14540 | Symbols: NF-YB3 | NF-YB3 (NUCLEAR FACTOR Y, SUBUNIT B3); transcription factor | chr4:8344663-8345148 FORWARDweakly similar to ( 137) NFYB3_ORYSA Nuclear transcription factor Y subunit B-3 (OsNF-YB-3) (Transcriptional activator HAP3B) - Oryza sativa (Rice)moderately similar to ( 275) loc_os01g61900 12001.m12313 protein CCT, putative, expressed seq=cds; coord=8:…		2.53613		1.09511	11.3084	6.99e-09	2.4e-08	11.3084	1.55e-09	6.89e-09	1.21155	0.00957084	0.0187222
GRMZM2G004483	GRMZM2G004483_T01	No information	27.3.7	RNA.regulation of transcription.C2C2(Zn) CO-like, Constans-like zinc finger family	weakly similar to ( 145) loc_os10g41100 12010.m06875 protein CCT motif family protein, expressed seq=cds; coord=9:115763062..115765952:1; parent_gene=GRMZM2G004483		4.0389	2.42629	1.90522	11.9797	4.6e-06	1.17e-05	0.735212	0.17478	0.256538	1.084	0.0557932	0.0937559
GRMZM2G009406	GRMZM2G009406_T01	Putative uncharacterized protein	27.3.8	RNA.regulation of transcription.C2C2(Zn) DOF zinc finger family	weakly similar to ( 107) AT3G50410 | Symbols: OBP1 | OBP1 (OBF BINDING PROTEIN 1); DNA binding / protein binding / transcription factor | chr3:18709872-18710633 FORWARDweakly similar to ( 144) MNB1A_MAIZE Dof zinc finger protein MNB1A - Zea mays (Maize)moderately similar to ( 215) loc_os09g29960 12009.m06147 protein dof zinc finger protein MNB1A, putative, expressed seq=cds; coord=2:188526058..18…		15.8115	1.44173	6.33979	13.9487	6.66e-16	6.16e-15	3.4551	1.2e-06	4.08e-06	1.31847	7.79e-09	3.23e-08
GRMZM2G449950	GRMZM2G449950_T01	Putative uncharacterized protein	27.3.8	RNA.regulation of transcription.C2C2(Zn) DOF zinc finger family	weakly similar to ( 122) AT5G60850 | Symbols: OBP4 | OBP4; DNA binding / transcription factor | chr5:24480578-24481501 FORWARDweakly similar to ( 110) PBF_MAIZE Dof zinc finger protein PBF (Prolamin box-binding factor) - Zea mays (Maize)weakly similar to ( 162) loc_os02g49440 12002.m09978 protein expressed protein seq=cds; coord=4:164175253..164176468:-1; parent_gene=GRMZM2G449950		29.9729	6.69358	14.1488	14.8714	6.66e-16	5.69e-15	2.16281	1.24e-12	7.08e-12	1.08298	3.07e-08	1.21e-07
GRMZM2G394941	GRMZM2G394941_T01	No information	27.3.8	RNA.regulation of transcription.C2C2(Zn) DOF zinc finger family	weakly similar to ( 124) AT5G60850 | Symbols: OBP4 | OBP4; DNA binding / transcription factor | chr5:24480578-24481501 FORWARDweakly similar to ( 119) PBF_MAIZE Dof zinc finger protein PBF (Prolamin box-binding factor) - Zea mays (Maize)weakly similar to ( 151) loc_os02g49440 12002.m09978 protein expressed protein seq=cds; coord=5:204229037..204230736:1; parent_gene=GRMZM2G394941		48.8089	6.98771	6.58445	15.5749	6.66e-16	6.53e-15	2.80425	9.7e-14	6.97e-13	2.89001	6.42e-14	4.21e-13
GRMZM2G138455	GRMZM2G138455_T01	Putative uncharacterized protein	27.3.8	RNA.regulation of transcription.C2C2(Zn) DOF zinc finger family	weakly similar to ( 154) AT5G39660 | Symbols: CDF2 | CDF2 (CYCLING DOF FACTOR 2); DNA binding / protein binding / transcription factor | chr5:15878920-15880712 FORWARDweakly similar to ( 107) PBF_MAIZE Dof zinc finger protein PBF (Prolamin box-binding factor) - Zea mays (Maize)moderately similar to ( 293) loc_os10g26620 12010.m05601 protein expressed protein seq=cds; coord=1:242708568..242710974:…		21.1351	6.46713	4.47522	14.3674	6.66e-16	4.44e-15	1.70845	0	0	2.23961	3.35e-14	2.27e-13
GRMZM2G178767	GRMZM2G178767_T01	No information	27.3.8	RNA.regulation of transcription.C2C2(Zn) DOF zinc finger family	weakly similar to ( 112) AT5G65590 | Symbols: | Dof-type zinc finger domain-containing protein | chr5:26212084-26213034 REVERSEweakly similar to ( 105) PBF_MAIZE Dof zinc finger protein PBF (Prolamin box-binding factor) - Zea mays (Maize)weakly similar to ( 128) loc_os03g38870 12003.m08982 protein dof domain, zinc finger family protein, expressed seq=cds; coord=5:19528614..19529636:1; parent_gene…	0.260458	9.0843	1.40565		5.12425	0.000570624	0.000889444	2.69214	2.62e-05	7.63e-05	13.1492	2.22e-12	1.21e-11
GRMZM2G061292	GRMZM2G061292_T01	No information	27.3.8	RNA.regulation of transcription.C2C2(Zn) DOF zinc finger family	weakly similar to ( 102) AT1G28310 | Symbols: | Dof-type zinc finger domain-containing protein | chr1:9912534-9913685 REVERSEweakly similar to ( 114) MNB1A_MAIZE Dof zinc finger protein MNB1A - Zea mays (Maize)weakly similar to ( 133) loc_os03g42200 12003.m09278 protein dof domain, zinc finger family protein, expressed seq=cds; coord=5:18156330..18157779:1; parent_gene=GRMZM2G061292		5.16979	1.06199	0.428873	12.3359	8.03e-10	2.96e-09	2.28334	4.13e-05	0.000116935	3.59149	9.91e-05	0.000262657
GRMZM2G371058	GRMZM2G371058_T01	Putative uncharacterized protein	27.3.8	RNA.regulation of transcription.C2C2(Zn) DOF zinc finger family	weakly similar to ( 127) AT3G52440 | Symbols: | Dof-type zinc finger domain-containing protein | chr3:19435447-19436190 FORWARDweakly similar to ( 119) PBF_MAIZE Dof zinc finger protein PBF (Prolamin box-binding factor) - Zea mays (Maize)moderately similar to ( 254) loc_os05g36900 12005.m07871 protein dof domain, zinc finger family protein seq=cds; coord=6:149124354..149125788:1; parent_gene=GRMZ…		3.42251	0.153299	0.288904	11.7408	1.09e-06	3.02e-06	4.48064	0.000565412	0.00136018	3.5664	0.000152848	0.000392276
GRMZM2G135381	GRMZM2G135381_T01	Clone 291148 mRNA sequence	27.3.9	RNA.regulation of transcription.C2C2(Zn) GATA transcription factor family	weakly similar to ( 197) AT5G25830 | Symbols: | zinc finger (GATA type) family protein | chr5:9004398-9005502 REVERSEmoderately similar to ( 299) loc_os05g44400 12005.m08566 protein GATA transcription factor 13, putative, expressed seq=cds; coord=8:124357134..124359274:1; parent_gene=GRMZM2G135381		3.81796	0.722046	0.340189	11.8986	3.4e-09	1.18e-08	2.40264	5.41e-05	0.000151211	3.48839	9.92e-05	0.000262943
GRMZM2G116646	GRMZM2G116646_T02	Putative uncharacterized protein	27.3.10	RNA.regulation of transcription.C2C2(Zn) YABBY family	weakly similar to ( 166) AT2G45190 | Symbols: AFO, FIL, YAB1 | AFO (ABNORMAL FLORAL ORGANS); protein binding / transcription factor/ transcription regulator | chr2:18628450-18630552 REVERSEweakly similar to ( 160) YAB1_ORYSA Protein YABBY (OsYAB1) (Filamentous flower protein 1) - Oryza sativa (Rice)moderately similar to ( 238) loc_os12g42610 12012.m073892 protein axial regulator YABBY2, putative,…		697.321	5.9455	49.5095	19.4115	6.66e-16	6.77e-15	6.87388	1.97e-13	1.32e-12	3.81605	0	0
GRMZM2G061545	GRMZM2G061545_T01	No information	27.3.11	RNA.regulation of transcription.C2H2 zinc finger family	moderately similar to ( 264) AT3G57670 | Symbols: NTT | NTT (NO TRANSMITTING TRACT); nucleic acid binding / transcription factor/ zinc ion binding | chr3:21370936-21373121 FORWARDmoderately similar to ( 280) loc_os06g40960 12006.m08631 protein zinc finger protein, putative, expressed seq=cds; coord=6:98814544..98816293:-1; parent_gene=GRMZM2G061545		2.75852	0.414281	0.260249	11.4297	4.6e-06	1.18e-05	2.73521	0.000496976	0.00121335	3.40593	0.000198288	0.000500935
GRMZM2G035625	GRMZM2G035625_T01	Putative uncharacterized protein	27.3.11	RNA.regulation of transcription.C2H2 zinc finger family	moderately similar to ( 309) AT1G03840 | Symbols: MGP | MGP (Magpie); nucleic acid binding / protein binding / transcription factor/ zinc ion binding | chr1:967596-970058 REVERSEmoderately similar to ( 355) loc_os01g70870 12001.m13132 protein zinc finger, C2H2 type family protein, expressed seq=cds; coord=3:154590885..154593748:1; parent_gene=GRMZM2G035625	0.244938	2.20046	1.43204	0.4152	3.16732	0.000376382	0.000650765	0.619735	0.24216	0.337961	2.40593	0.000843558	0.00193444
GRMZM2G171073	GRMZM2G171073_T02	Nucleic acid binding protein	27.3.11	RNA.regulation of transcription.C2H2 zinc finger family	moderately similar to ( 287) AT5G66730 | Symbols: | zinc finger (C2H2 type) family protein | chr5:26641914-26643883 REVERSEmoderately similar to ( 317) loc_os03g10140 12003.m06467 protein nucleic acid binding protein, putative, expressed seq=cds; coord=1:23563778..23567058:-1; parent_gene=GRMZM2G171073		28.4622	1.37921	5.92949	14.7968	6.66e-16	4.49e-15	4.36714	1.36e-07	5.1e-07	2.26307	0	0
GRMZM2G097683	GRMZM2G097683_T01	Transcribed locus, strongly similar to XP_002437584.1	27.3.11	RNA.regulation of transcription.C2H2 zinc finger family	weakly similar to ( 176) AT3G51060 | Symbols: STY1, SRS1 | STY1 (STYLISH 1); protein heterodimerization/ transcription factor | chr3:18964606-18966130 FORWARDmoderately similar to ( 367) loc_os06g49830 12006.m09507 protein SHI, putative, expressed seq=cds; coord=5:60133015..60135634:1; parent_gene=GRMZM2G097683		20.6066	2.54421	10.0177	14.3308	6.66e-16	5.34e-15	3.01781	1.58e-10	7.64e-10	1.04056	3.59e-10	1.65e-09
GRMZM2G071582	GRMZM2G071582_T02	ZAC	27.3.11	RNA.regulation of transcription.C2H2 zinc finger family	moderately similar to ( 434) AT4G21160 | Symbols: ZAC | ZAC; ARF GTPase activator/ phospholipid binding | chr4:11284694-11286532 FORWARDhighly similar to ( 512) loc_os06g40704 12006.m91863 protein ZAC, putative, expressed seq=cds; coord=6:99943366..99946565:-1; parent_gene=GRMZM2G071582		41.869	10.6461	14.1263	15.3536	6.66e-16	4.08e-15	1.97555	0	0	1.5675	4.95e-14	3.29e-13
GRMZM2G139160	GRMZM2G139160_T01	C2H2 zinc finger protein	27.3.11	RNA.regulation of transcription.C2H2 zinc finger family	seq=cds; coord=8:171809058..171810996:1; parent_gene=GRMZM2G139160		9.82349	1.49734	3.17458	13.262	6.66e-16	4.91e-15	2.71384	1.2e-06	4.08e-06	1.62967	1.7e-07	6.25e-07
GRMZM2G114617	GRMZM2G114617_T01	Transcribed locus, strongly similar to NP_001147048.1	27.3.12	RNA.regulation of transcription.C3H zinc finger family	weakly similar to ( 175) AT2G41900 | Symbols: | zinc finger (CCCH-type) family protein | chr2:17491352-17493502 FORWARDmoderately similar to ( 397) loc_os12g33090 12012.m07107 protein nucleic acid binding protein, putative, expressed seq=cds; coord=3:133314387..133315639:1; parent_gene=GRMZM2G114617	0.975939	7.01409	0.877827	2.4815	2.84539	3.22e-05	7.07e-05	2.99825	4.04e-05	0.000114703	1.49904	0.000478012	0.00115134
GRMZM5G857944	GRMZM5G857944_T02	Nuclear transcription factor Y subunit A-3	27.3.14	RNA.regulation of transcription.CCAAT box binding factor family, HAP2	weakly similar to ( 130) AT1G17590 | Symbols: NF-YA8 | NF-YA8 (NUCLEAR FACTOR Y, SUBUNIT A8); transcription factor | chr1:6050481-6051984 REVERSEmoderately similar to ( 273) loc_os02g53620 12002.m10391 protein nuclear transcription factor Y subunit A-3, putative, expressed seq=cds; coord=5:211666408..211671351:-1; parent_gene=GRMZM5G857944		21.1178	4.32018	9.28157	14.3662	6.66e-16	8.45e-15	2.2893	8.68e-10	3.96e-09	1.18602	3.11e-07	1.11e-06
GRMZM2G165488	GRMZM2G165488_T02	Putative uncharacterized protein	27.3.14	RNA.regulation of transcription.CCAAT box binding factor family, HAP2	very weakly similar to (96.3) AT5G06510 | Symbols: NF-YA10 | NF-YA10 (NUCLEAR FACTOR Y, SUBUNIT A10); transcription factor | chr5:1985439-1986591 FORWARDmoderately similar to ( 248) loc_os03g44540 12003.m09492 protein nuclear transcription factor Y subunit A-10, putative, expressed seq=cds; coord=5:16461004..16465374:1; parent_gene=GRMZM2G165488	0.0935976	1.97849	0.841881	0.396648	4.40179	0.000576858	0.000885125	1.23271	0.0240426	0.0442094	2.31847	0.000392326	0.000955967
GRMZM2G067702	GRMZM2G067702_T01	Putative uncharacterized protein	27.3.20	RNA.regulation of transcription.G2-like transcription factor family, GARP	weakly similar to ( 187) AT3G46640 | Symbols: PCL1 | PCL1 (PHYTOCLOCK 1); DNA binding / transcription factor | chr3:17183248-17184219 FORWARDmoderately similar to ( 264) loc_os01g74020 12001.m13429 protein ARR1 protein-like, putative, expressed seq=cds; coord=8:156720384..156721759:1; parent_gene=GRMZM2G067702		9.95636	0.159872	0.451937	13.2814	6.66e-16	5.33e-15	5.96063	0.000561208	0.0013561	4.46143	9.9e-05	0.000263241
GRMZM2G147854	GRMZM2G147854_T01	Full-length cDNA clone ZM_BFc0189I13	27.3.50	RNA.regulation of transcription.General Transcription	highly similar to ( 604) AT4G17020 | Symbols: | transcription factor-related | chr4:9578152-9581082 REVERSEhighly similar to ( 763) loc_os04g58350 12004.m35521 protein TFIIH basal transcription factor complex p52 subunit, putative, expressed seq=cds; coord=2:1317269..1337292:-1; parent_gene=GRMZM2G147854	1.03925	84.9428	35.106	41.1053	6.35288	3.73e-06	9.67e-06	1.27478	2.26e-13	1.5e-12	1.04717	0	0
GRMZM2G171311	GRMZM2G171311_T01	Putative uncharacterized protein	27.3.52	RNA.regulation of transcription.Global transcription factor group	weakly similar to ( 107) AT5G65630 | Symbols: GTE7 | GTE7 (Global transcription factor group E 7); DNA binding | chr5:26226311-26228257 REVERSEmoderately similar to ( 434) loc_os08g09340 12008.m26606 protein bromodomain containing protein, expressed seq=cds; coord=4:27756461..27758580:-1; parent_gene=GRMZM2G171311	6.87741	70.5204	6.72865	30.3723	3.3581	6.84e-14	3.37e-13	3.38965	0	0	1.21528	3.85e-13	2.28e-12
GRMZM2G127537	GRMZM2G127537_T01	Putative uncharacterized protein	27.3.22	RNA.regulation of transcription.HB,Homeobox transcription factor family	weakly similar to ( 194) AT5G06710 | Symbols: HAT14 | HAT14 (HOMEOBOX FROM ARABIDOPSIS THALIANA); DNA binding / transcription factor | chr5:2069093-2070284 REVERSEmoderately similar to ( 253) loc_os09g27450 12009.m05897 protein homeobox-leucine zipper protein HAT14, putative, expressed seq=cds; coord=7:123504323..123506231:-1; parent_gene=GRMZM2G127537		9.63417	2.22346	2.61893	13.2339	6.66e-16	4.78e-15	2.11535	1.45e-07	5.39e-07	1.87918	8.34e-08	3.15e-07
GRMZM2G458728	GRMZM2G458728_T04	Hypothetical protein LOC100280307	27.3.22	RNA.regulation of transcription.HB,Homeobox transcription factor family	moderately similar to ( 265) AT2G35940 | Symbols: BLH1 | BLH1 (BEL1-LIKE HOMEODOMAIN 1); DNA binding / protein heterodimerization/ protein homodimerization/ transcription factor | chr2:15089171-15091699 REVERSEhighly similar to ( 592) loc_os11g06020 12011.m04798 protein BEL1-like homeodomain transcription factor, putative, expressed seq=cds; coord=4:212321218..212326509:-1; parent_gene=GRMZM2G458…		52.4461	16.5425	11.0585	15.6785	6.66e-16	4.2e-15	1.66466	6.45e-13	3.84e-12	2.24568	7.75e-14	5.02e-13
GRMZM2G178102	GRMZM2G178102_T01	Putative uncharacterized protein	27.3.22	RNA.regulation of transcription.HB,Homeobox transcription factor family	nearly identical (1162) AT2G34710 | Symbols: PHB, ATHB14, ATHB-14, PHB-1D | PHB (PHABULOSA); DNA binding / transcription factor | chr2:14639548-14643993 REVERSEnearly identical (1449) loc_os12g41860 12012.m07967 protein class III HD-Zip protein 4, putative, expressed seq=cds; coord=3:123263423..123270240:-1; parent_gene=GRMZM2G178102		21.2791	8.08566	6.9264	14.3771	6.66e-16	3.71e-15	1.396	6.31e-14	4.69e-13	1.61926	0	0
GRMZM2G132367	GRMZM2G132367_T01	Homeodomain-leucine zipper transcription factor TaHDZipI-1	27.3.22	RNA.regulation of transcription.HB,Homeobox transcription factor family	very weakly similar to ( 100) AT2G22430 | Symbols: ATHB6 | ATHB6; DNA binding / protein binding / sequence-specific DNA binding / transcription activator/ transcription factor | chr2:9526470-9527612 REVERSEmoderately similar to ( 242) loc_os03g08960 12003.m06402 protein homeodomain-leucine zipper transcription factor TaHDZipI-1, putative, expressed seq=cds; coord=1:19250907..19253207:1; parent_ge…		44.4131	7.72074	11.1842	15.4387	6.66e-16	4.6e-15	2.52417	0	0	1.98952	0	0
GRMZM2G148074	GRMZM2G148074_T01	Putative uncharacterized protein	27.3.22	RNA.regulation of transcription.HB,Homeobox transcription factor family	moderately similar to ( 214) AT3G60390 | Symbols: HAT3 | HAT3 (HOMEOBOX-LEUCINE ZIPPER PROTEIN 3); transcription factor | chr3:22320788-22322370 REVERSEmoderately similar to ( 266) loc_os10g41230 12010.m06887 protein homeobox-leucine zipper protein HAT1, putative, expressed seq=cds; coord=1:93073019..93074650:1; parent_gene=GRMZM2G148074	0.539891	3.4237	1.29497	1.98289	2.66482	0.000619942	0.000945351	1.40264	0.0182821	0.0345311	0.787953	0.130655	0.198814
GRMZM2G351330	GRMZM2G351330_T01	TSA: Zea mays contig56798, mRNA sequence	27.3.22	RNA.regulation of transcription.HB,Homeobox transcription factor family	weakly similar to ( 113) AT2G46680 | Symbols: ATHB-7, ATHB7 | ATHB-7 (ARABIDOPSIS THALIANA HOMEOBOX 7); transcription activator/ transcription factor | chr2:19165777-19166773 REVERSEmoderately similar to ( 246) loc_os04g45810 12004.m09532 protein homeodomain-leucine zipper transcription factor TaHDZipI-1, putative, expressed seq=cds; coord=2:21596800..21598107:1; parent_gene=GRMZM2G351330		3.7335	0.934509	0.352232	11.8663	4.6e-06	1.18e-05	1.99825	0.00334646	0.00718703	3.40593	0.000198288	0.000501113
GRMZM2G047448	GRMZM2G047448_T01	WUS1 protein	27.3.22	RNA.regulation of transcription.HB,Homeobox transcription factor family	weakly similar to ( 121) AT2G17950 | Symbols: WUS, PGA6, WUS1 | WUS (WUSCHEL); DNA binding / protein binding / transcription factor/ transcription regulator | chr2:7809100-7810671 REVERSEweakly similar to ( 122) WUS_ANTMA Protein WUSCHEL (Protein ROSULATA) - Antirrhinum majus (Garden snapdragon)weakly similar to ( 186) loc_os04g56780 12004.m10565 protein protein WUSCHEL, putative, expressed seq=c…		6.30463			12.6222	3.9e-10	1.47e-09	12.6222	6.91e-11	3.43e-10	12.6222	2.52e-11	1.26e-10
GRMZM2G044126	GRMZM2G044126_T01	Histone aceytl-transferase HAC108	27.3.54	RNA.regulation of transcription.Histone acetyltransferases	highly similar to ( 708) AT5G64610 | Symbols: HAM1 | HAM1 (HISTONE ACETYLTRANSFERASE OF THE MYST FAMILY 1); H3/H4 histone acetyltransferase/ histone acetyltransferase/ nucleic acid binding / zinc ion binding | chr5:25828333-25830503 REVERSEhighly similar to ( 771) MYST1_ORYSA Putative MYST-like histone acetyltransferase 1 (EC 2.3.1.48) - Oryza sativa (Rice)highly similar to ( 771) loc_os07g43360 …	1.8305	18.2533	3.72247	4.72183	3.31785	8.68e-10	3.15e-09	2.29382	1.04e-13	7.38e-13	1.95074	0	0
GRMZM2G070034	GRMZM2G070034_T01	Putative uncharacterized protein	27.3.24	RNA.regulation of transcription.MADS box transcription factor family	moderately similar to ( 207) AT2G45660 | Symbols: AGL20, SOC1 | AGL20 (AGAMOUS-LIKE 20); transcription factor | chr2:18807799-18810193 REVERSEmoderately similar to ( 301) MAD56_ORYSA MADS-box transcription factor 56 (OsMADS56) (FDRMADS8) (RMADS214) - Oryza sativa (Rice)moderately similar to ( 301) loc_os10g39130 12010.m21952 protein MADS-box transcription factor 56, putative, expressed seq=cds; c…	2.5786	61.8447	2.49778	7.73339	4.58399	3.7e-07	1.09e-06	4.62993	4.09e-07	1.45e-06	2.99948	1.3e-13	8.15e-13
GRMZM2G105387	GRMZM2G105387_T02	Putative uncharacterized protein	27.3.24	RNA.regulation of transcription.MADS box transcription factor family	weakly similar to ( 184) AT1G71692 | Symbols: AGL12, XAL1 | AGL12 (AGAMOUS-LIKE 12); transcription factor | chr1:26952903-26954939 REVERSEmoderately similar to ( 358) MAD26_ORYSA MADS-box transcription factor 26 (OsMADS26) (FDRMADS3) (RMADS220) - Oryza sativa (Rice)moderately similar to ( 358) loc_os08g02070 12008.m04353 protein MADS-box transcription factor 26, putative, expressed seq=cds; coord…		120.905	1.37061	9.13287	16.8835	6.66e-16	5.7e-15	6.4629	4.09e-07	1.45e-06	3.72666	0	0
GRMZM2G026223	GRMZM2G026223_T04	MADS-box transcription factor 56	27.3.24	RNA.regulation of transcription.MADS box transcription factor family	weakly similar to ( 188) AT2G45660 | Symbols: AGL20, SOC1 | AGL20 (AGAMOUS-LIKE 20); transcription factor | chr2:18807799-18810193 REVERSEmoderately similar to ( 282) MAD50_ORYSA MADS-box transcription factor 50 (OsMADS50) (Protein SUPPRESSOR OF CONSTANS OVEREXPRESSION 1-like) (OsSOC1) (Protein AGAMOUS-like 20) (RMADS208) - Oryza sativa (Rice)moderately similar to ( 222) loc_os10g39130 12010.m219…	5.62073	48.3944	3.45266	8.94686	3.10601	1.61e-13	7.52e-13	3.80906	1.58e-10	7.63e-10	2.43539	0	0
GRMZM2G071620	GRMZM2G071620_T01	M31 proteinMADS-box transcription factor 34	27.3.24	RNA.regulation of transcription.MADS box transcription factor family	moderately similar to ( 230) AT5G15800 | Symbols: SEP1, AGL2 | SEP1 (SEPALLATA1); DNA binding / transcription factor | chr5:5151594-5153767 REVERSEmoderately similar to ( 364) MAD34_ORYSA MADS-box transcription factor 34 (OsMADS34) (RMADS212/RMADS217/RMADS221) - Oryza sativa (Rice)moderately similar to ( 364) loc_os03g54170 12003.m10383 protein MADS-box transcription factor 34, putative, expresse…		108.09		26.7244	16.7219	6.66e-16	9.72e-15	16.7219	1.11e-15	9.66e-15	2.01601	4.02e-13	2.37e-12
GRMZM2G162434	GRMZM2G162434_T01	R2R3MYB-domain protein	27.3.25	RNA.regulation of transcription.MYB domain transcription factor family	moderately similar to ( 244) AT1G08810 | Symbols: MYB60, AtMYB60 | MYB60 (myb domain protein 60); DNA binding / transcription factor | chr1:2819279-2820329 REVERSEweakly similar to ( 186) MYB4_ORYSA Myb-related protein Myb4 (OsMyb4) (Transcription factor RLTR1) - Oryza sativa (Rice)moderately similar to ( 250) loc_os12g03150 12012.m04313 protein MYB60, putative, expressed seq=cds; coord=4:1856531…		12.9	5.14175		13.6551	6.66e-16	4.65e-15	1.32704	1.67e-06	5.57e-06	13.6551	0	0
GRMZM2G431156	GRMZM2G431156_T02	Putative uncharacterized protein	27.3.25	RNA.regulation of transcription.MYB domain transcription factor family	moderately similar to ( 234) AT4G38620 | Symbols: ATMYB4, MYB4 | MYB4; DNA binding / transcription factor | chr4:18053866-18054876 FORWARDmoderately similar to ( 233) MYB38_MAIZE Myb-related protein Zm38 - Zea mays (Maize)moderately similar to ( 245) loc_os05g35500 12005.m07780 protein mybHv5, putative, expressed seq=cds; coord=8:101774563..101775500:-1; parent_gene=GRMZM2G431156		120.978	5.39405	8.39761	16.8844	6.66e-16	6.28e-15	4.48723	2.7e-09	1.18e-08	3.84862	1.77e-12	9.76e-12
GRMZM2G050305	GRMZM2G050305_T01	Putative uncharacterized protein	27.3.25	RNA.regulation of transcription.MYB domain transcription factor family	moderately similar to ( 291) AT4G38620 | Symbols: ATMYB4, MYB4 | MYB4; DNA binding / transcription factor | chr4:18053866-18054876 FORWARDmoderately similar to ( 386) MYB1_HORVU Myb-related protein Hv1 - Hordeum vulgare (Barley)moderately similar to ( 398) loc_os09g36730 12009.m06622 protein myb-related protein Hv1, putative, expressed seq=cds; coord=2:196293689..196295310:-1; parent_gene=GRMZM2G…		54.1886	7.87701	5.66804	15.7257	6.66e-16	4.18e-15	2.78227	4.44e-14	3.37e-13	3.25707	3.5e-13	2.08e-12
GRMZM2G143328	GRMZM2G143328_T01	R2R3MYB-domain protein	27.3.25	RNA.regulation of transcription.MYB domain transcription factor family	weakly similar to ( 183) AT3G27810 | Symbols: ATMYB21, ATMYB3, MYB21 | ATMYB21 (ARABIDOPSIS THALIANA MYB DOMAIN PROTEIN 21); DNA binding / transcription factor | chr3:10307596-10310093 FORWARDweakly similar to ( 148) MYBA2_ORYSA Myb-related protein MYBAS2 - Oryza sativa (Rice)moderately similar to ( 218) loc_os01g45090 12001.m10715 protein transcription factor MYB21, putative, expressed seq=cds; …		132.376		44.0602	17.0143	6.66e-16	4.85e-15	17.0143	1.11e-15	9.58e-15	1.5871	0	0
GRMZM2G045748	GRMZM2G045748_T02	Transcribed locus, strongly similar to XP_002460209.1	27.3.25	RNA.regulation of transcription.MYB domain transcription factor family	moderately similar to ( 281) AT3G28910 | Symbols: ATMYB30, MYB30 | MYB30 (MYB DOMAIN PROTEIN 30); DNA binding / transcription factor | chr3:10911443-10912856 FORWARDweakly similar to ( 192) MYB4_ORYSA Myb-related protein Myb4 (OsMyb4) (Transcription factor RLTR1) - Oryza sativa (Rice)moderately similar to ( 390) loc_os09g24800 12009.m05634 protein myb-related protein Myb4, putative seq=cds; coord…	0.167974	41.8981	2.71958	1.85079	7.9625	0.000570622	0.000903558	3.94543	4.5e-08	1.77e-07	4.50067	9.9e-07	3.36e-06
GRMZM2G131442	GRMZM2G131442_T02	Transcribed locus, moderately similar to NP_001068466.1	27.3.25	RNA.regulation of transcription.MYB domain transcription factor family	moderately similar to ( 244) AT5G49620 | Symbols: AtMYB78 | AtMYB78 (myb domain protein 78); DNA binding / transcription factor | chr5:20137491-20139384 REVERSEweakly similar to ( 154) MYBA2_ORYSA Myb-related protein MYBAS2 - Oryza sativa (Rice)moderately similar to ( 276) loc_os11g45740 12011.m08406 protein DNA binding protein, putative, expressed seq=cds; coord=4:2044765..2047253:1; parent_gene…		6.19408	1.79998	0.242301	12.5967	1.4e-13	6.63e-13	1.78291	1.96e-05	5.78e-05	4.67602	0.000138587	0.000360358
GRMZM2G096358	GRMZM2G096358_T01	Putative uncharacterized protein	27.3.25	RNA.regulation of transcription.MYB domain transcription factor family	moderately similar to ( 243) AT1G68320 | Symbols: MYB62, AtMYB62, BW62B, BW62C | MYB62 (myb domain protein 62); DNA binding / transcription factor | chr1:25603842-25604884 FORWARDweakly similar to ( 159) MYBA2_ORYSA Myb-related protein MYBAS2 - Oryza sativa (Rice)moderately similar to ( 328) loc_os01g03720 12001.m07009 protein MYB transcription factor, putative, expressed seq=cds; coord=8:1148383…		6.24887	0.778243	0.122222	12.6094	1.4e-13	6.63e-13	3.0053	2.55e-05	7.43e-05	5.67602	0.000555186	0.00132088
GRMZM5G870592	GRMZM5G870592_T01	No information	27.3.25	RNA.regulation of transcription.MYB domain transcription factor family	weakly similar to ( 197) AT4G18770 | Symbols: MYB98, AtMYB98 | MYB98 (myb domain protein 98); DNA binding / transcription factor | chr4:10311068-10312557 FORWARDweakly similar to ( 109) ODO1_PETHY ODORANT1 protein (MYB-like protein ODO1) - Petunia hybrida (Petunia)moderately similar to ( 303) loc_os06g06740 12006.m05399 protein myb protein, putative, expressed seq=cds; coord=1:288471237..28847476…		6.21291	0.278284	0.786673	12.6011	1.22e-12	5.3e-12	4.48064	0.000132496	0.000348978	2.98143	2.98e-05	8.52e-05
GRMZM2G106558	GRMZM2G106558_T02	Putative uncharacterized protein	27.3.25	RNA.regulation of transcription.MYB domain transcription factor family	moderately similar to ( 249) AT1G66230 | Symbols: MYB20, AtMYB20 | MYB20 (myb domain protein 20); DNA binding / transcription factor | chr1:24677322-24678246 FORWARDmoderately similar to ( 241) ODO1_PETHY ODORANT1 protein (MYB-like protein ODO1) - Petunia hybrida (Petunia)moderately similar to ( 288) loc_os08g33150 12008.m07307 protein odorant 1 protein, putative, expressed seq=cds; coord=1:21533…		4.15801	0.294884		12.0217	2.96e-08	9.73e-08	3.81767	0.000133297	0.000350327	12.0217	3.24e-09	1.38e-08
AC165178.2	AC165178.2_FGT004	R2R3MYB-domain protein	27.3.25	RNA.regulation of transcription.MYB domain transcription factor family	moderately similar to ( 284) AT3G47600 | Symbols: MYB94, ATMYBCP70, ATMYB94 | ATMYB94 (MYB DOMAIN PROTEIN 94); DNA binding / transcription factor | chr3:17539627-17541035 REVERSEweakly similar to ( 190) MYB4_ORYSA Myb-related protein Myb4 (OsMyb4) (Transcription factor RLTR1) - Oryza sativa (Rice)moderately similar to ( 379) loc_os08g33940 12008.m07384 protein MYB96, putative, expressed seq=cds; …		4.94502	0.57387	1.98276	12.2718	1.25e-07	3.84e-07	3.10718	0.000107732	0.000286675	1.31847	0.0110086	0.0212626
GRMZM2G054111	GRMZM2G054111_T01	No information	27.3.25	RNA.regulation of transcription.MYB domain transcription factor family	weakly similar to ( 198) AT3G24310 | Symbols: MYB305, ATMYB71 | MYB305 (myb domain protein 305); DNA binding / transcription factor | chr3:8811336-8812330 REVERSEweakly similar to ( 152) MYB4_ORYSA Myb-related protein Myb4 (OsMyb4) (Transcription factor RLTR1) - Oryza sativa (Rice)moderately similar to ( 277) loc_os03g04900 12003.m06016 protein MYB305, putative seq=cds; coord=1:9215738..9217191:-…		5.25996	0.213162	0.602583	12.3608	2.57e-07	7.64e-07	4.62503	0.000562178	0.00135329	3.12582	0.000115077	0.000302185
GRMZM2G143046	GRMZM2G143046_T01	Putative uncharacterized protein	27.3.25	RNA.regulation of transcription.MYB domain transcription factor family	moderately similar to ( 242) AT5G49620 | Symbols: AtMYB78 | AtMYB78 (myb domain protein 78); DNA binding / transcription factor | chr5:20137491-20139384 REVERSEweakly similar to ( 155) MYBA2_ORYSA Myb-related protein MYBAS2 - Oryza sativa (Rice)moderately similar to ( 276) loc_os11g45740 12011.m08406 protein DNA binding protein, putative, expressed seq=cds; coord=1:148626719..148628697:-1; parent…		89.636		1.89161	16.4518	6.66e-16	6.23e-15	16.4518	1.11e-15	9.62e-15	5.5664	1.65e-06	5.49e-06
GRMZM2G077789	GRMZM2G077789_T01	Putative uncharacterized protein	27.3.25	RNA.regulation of transcription.MYB domain transcription factor family	moderately similar to ( 263) AT4G38620 | Symbols: ATMYB4, MYB4 | MYB4; DNA binding / transcription factor | chr4:18053866-18054876 FORWARDmoderately similar to ( 271) MYB38_MAIZE Myb-related protein Zm38 - Zea mays (Maize)moderately similar to ( 327) loc_os05g35500 12005.m07780 protein mybHv5, putative, expressed seq=cds; coord=6:150690654..150691990:1; parent_gene=GRMZM2G077789		21.0191	3.04475	1.61384	14.3594	6.66e-16	5.43e-15	2.7873	1.36e-07	5.11e-07	3.70313	7.34e-06	2.28e-05
GRMZM2G139284	GRMZM2G139284_T01	MYB94	27.3.25	RNA.regulation of transcription.MYB domain transcription factor family	moderately similar to ( 268) AT3G28910 | Symbols: ATMYB30, MYB30 | MYB30 (MYB DOMAIN PROTEIN 30); DNA binding / transcription factor | chr3:10911443-10912856 FORWARDweakly similar to ( 186) MYB4_ORYSA Myb-related protein Myb4 (OsMyb4) (Transcription factor RLTR1) - Oryza sativa (Rice)moderately similar to ( 326) loc_os07g43580 12007.m08585 protein MYB94, putative, expressed seq=cds; coord=2:21274…		13.2375	0.761188	0.430357	13.6923	6.66e-16	5.03e-15	4.12024	4.03e-05	0.000114681	4.94296	9.9e-05	0.000263168
GRMZM2G057955	GRMZM2G057955_T01	Putative uncharacterized protein	27.3.25	RNA.regulation of transcription.MYB domain transcription factor family	weakly similar to ( 114) loc_os01g43230 12001.m10586 protein expressed protein seq=cds; coord=3:218018744..218020241:1; parent_gene=GRMZM2G057955		85.2866	4.79615		16.38	6.66e-16	4.27e-15	4.15237	2.37e-07	8.61e-07	16.38	0	0
GRMZM2G049755	GRMZM2G049755_T01	No information	27.3.25	RNA.regulation of transcription.MYB domain transcription factor family	moderately similar to ( 474) AT4G02750 | Symbols: | pentatricopeptide (PPR) repeat-containing protein | chr4:1221116-1223461 REVERSEvery weakly similar to (80.1) RF1_ORYSA Rf1 protein, mitochondrial precursor (PPR protein) (Fertility restorer) (Restorer for CMS) - Oryza sativa (Rice)moderately similar to ( 457) loc_os09g15800 12009.m04841 protein pentatricopeptide repeat protein PPR868-14, putati…		7.58341	0.890171	1.8873	12.8886	6.66e-16	6.55e-15	3.09069	9.64e-06	2.96e-05	2.00652	9.15e-08	3.45e-07
GRMZM2G410083	GRMZM2G410083_T01	No information	27.3.25	RNA.regulation of transcription.MYB domain transcription factor family	weakly similar to ( 117) AT3G24310 | Symbols: MYB305, ATMYB71 | MYB305 (myb domain protein 305); DNA binding / transcription factor | chr3:8811336-8812330 REVERSEweakly similar to ( 166) loc_os04g42950 12004.m09260 protein DNA binding protein, putative, expressed seq=cds; coord=10:129584660..129588101:-1; parent_gene=GRMZM2G410083		4.92361			12.2655	9.47e-06	2.32e-05	12.2655	3.67e-06	1.18e-05	12.2655	2.11e-06	6.93e-06
GRMZM2G371870	GRMZM2G371870_T01	No information	27.3.26	RNA.regulation of transcription.MYB-related transcription factor family	weakly similar to ( 131) loc_os01g06320 12001.m07262 protein myb-like DNA-binding domain, SHAQKYF class family protein, expressed seq=cds; coord=9:8775366..8777307:1; parent_gene=GRMZM2G371870		8.72539		2.6239	13.091	2.96e-08	9.69e-08	13.091	7.32e-09	3.09e-08	1.73351	0.00116179	0.00260927
GRMZM2G083347	GRMZM2G083347_T01	Transcribed locus, weakly similar to XP_002443168.1	27.3.27	RNA.regulation of transcription.NAC domain transcription factor family	weakly similar to ( 140) AT5G13180 | Symbols: ANAC083 | ANAC083 (ARABIDOPSIS NAC DOMAIN CONTAINING PROTEIN 83); transcription factor | chr5:4196643-4197577 FORWARDweakly similar to ( 139) NAC67_ORYSA NAC domain-containing protein 67 (ONAC067) - Oryza sativa (Rice)moderately similar to ( 254) loc_os12g29330 12012.m06747 protein NAC domain-containing protein 71, putative, expressed seq=cds; coord=1…		18.5261	8.56595	6.78483	14.1773	6.66e-16	4.03e-15	1.11287	1.24e-07	4.64e-07	1.44917	3.82e-11	1.89e-10
GRMZM2G180328	GRMZM2G180328_T01	Putative uncharacterized protein	27.3.27	RNA.regulation of transcription.NAC domain transcription factor family	moderately similar to ( 328) AT1G01720 | Symbols: ATAF1, ANAC002 | ATAF1; transcription activator/ transcription factor | chr1:268471-269514 FORWARDmoderately similar to ( 411) NAC48_ORYSA NAC domain-containing protein 48 (ONAC048) - Oryza sativa (Rice)moderately similar to ( 472) loc_os05g34830 12005.m27596 protein NAC domain-containing protein 48, putative, expressed seq=cds; coord=6:147868257.…		25.849	3.56311	3.9414	14.6578	6.66e-16	4.06e-15	2.8589	2.7e-09	1.18e-08	2.71333	5.66e-10	2.56e-09
GRMZM2G068973	GRMZM2G068973_T01	Putative uncharacterized protein	27.3.27	RNA.regulation of transcription.NAC domain transcription factor family	moderately similar to ( 230) AT1G77450 | Symbols: anac032 | anac032 (Arabidopsis NAC domain containing protein 32); transcription factor | chr1:29100029-29100981 FORWARDmoderately similar to ( 398) NAC68_ORYSA NAC domain-containing protein 68 (ONAC068) - Oryza sativa (Rice)moderately similar to ( 398) loc_os01g60020 12001.m12134 protein NAC domain-containing protein 68, putative, expressed seq=cd…		34.9632	3.46658	5.172	15.0935	6.66e-16	4.82e-15	3.33425	1.53e-09	6.83e-09	2.75704	1.77e-12	9.75e-12
GRMZM2G167492	GRMZM2G167492_T01	TIP	27.3.27	RNA.regulation of transcription.NAC domain transcription factor family	weakly similar to ( 190) AT5G17260 | Symbols: anac086 | anac086 (Arabidopsis NAC domain containing protein 86); transcription factor | chr5:5675323-5677912 REVERSEmoderately similar to ( 394) NAC74_ORYSA NAC domain-containing protein 74 (ONAC074) - Oryza sativa (Rice)moderately similar to ( 394) loc_os01g15640 12001.m08162 protein TIP, putative, expressed seq=cds; coord=8:4541745..4558891:-1; par…		7.83302	2.48347	1.72432	12.9354	6.66e-16	1e-14	1.65721	1.28e-10	6.21e-10	2.18354	3.29e-10	1.51e-09
GRMZM2G456568	GRMZM2G456568_T01	Clone 1456406 mRNA sequence	27.3.27	RNA.regulation of transcription.NAC domain transcription factor family	moderately similar to ( 264) AT5G09330 | Symbols: | anac082 (Arabidopsis NAC domain containing protein 82); transcription factor | chr5:2892623-2894708 REVERSEweakly similar to ( 199) NAC74_ORYSA NAC domain-containing protein 74 (ONAC074) - Oryza sativa (Rice)moderately similar to ( 469) loc_os05g35170 12005.m27832 protein NAC domain-containing protein 78, putative, expressed seq=cds; coord=6:147…	2.38994	94.8382	40.5833	46.4051	5.31042	2.15e-12	9.21e-12	1.22458	0	0	1.03119	6.65e-13	3.81e-12
GRMZM2G063522	GRMZM2G063522_T01	Putative uncharacterized protein	27.3.27	RNA.regulation of transcription.NAC domain transcription factor family	moderately similar to ( 261) AT1G56010 | Symbols: NAC1, ANAC022 | NAC1; transcription factor | chr1:20946852-20949144 REVERSEweakly similar to ( 182) NAC77_ORYSA NAC domain-containing protein 77 (ONAC077) (ONAC300) - Oryza sativa (Rice)moderately similar to ( 448) loc_os06g46270 12006.m09153 protein NAC domain-containing protein 21/22, putative, expressed seq=cds; coord=5:43417416..43421787:-1; p…		37.7456	2.43789	0.945905	15.204	6.66e-16	5.25e-15	3.9526	7.85e-08	3.01e-07	5.31847	1.89e-05	5.57e-05
GRMZM2G114850	GRMZM2G114850_T01	TSA: Zea mays contig02943, mRNA sequence	27.3.27	RNA.regulation of transcription.NAC domain transcription factor family	moderately similar to ( 218) AT1G56010 | Symbols: NAC1, ANAC022 | NAC1; transcription factor | chr1:20946852-20949144 REVERSEweakly similar to ( 183) NAC77_ORYSA NAC domain-containing protein 77 (ONAC077) (ONAC300) - Oryza sativa (Rice)moderately similar to ( 369) loc_os12g41680 12012.m07949 protein NAC domain-containing protein 21/22, putative, expressed seq=cds; coord=3:122071793..122076122:1; …		16.2636	1.83728	1.73125	13.9894	6.66e-16	4.3e-15	3.146	2.37e-07	8.61e-07	3.23176	3.51e-07	1.25e-06
GRMZM2G074358	GRMZM2G074358_T01	Putative uncharacterized protein	27.3.27	RNA.regulation of transcription.NAC domain transcription factor family	moderately similar to ( 227) AT2G17040 | Symbols: anac036 | anac036 (Arabidopsis NAC domain containing protein 36); transcription factor | chr2:7407123-7408120 FORWARDweakly similar to ( 147) NAC67_ORYSA NAC domain-containing protein 67 (ONAC067) - Oryza sativa (Rice)moderately similar to ( 349) loc_os06g51070 12006.m09630 protein NAC domain-containing protein 68, putative, expressed seq=cds; coo…		19.7804	1.30748	0.46201	14.2718	6.66e-16	5.96e-15	3.91921	9.64e-06	2.96e-05	5.42001	9.9e-05	0.000263439
GRMZM2G163251	GRMZM2G163251_T01	Putative uncharacterized protein	27.3.27	RNA.regulation of transcription.NAC domain transcription factor family	moderately similar to ( 226) AT2G43000 | Symbols: anac042 | anac042 (Arabidopsis NAC domain containing protein 42); transcription factor | chr2:17880617-17882584 REVERSEweakly similar to ( 169) NAC68_ORYSA NAC domain-containing protein 68 (ONAC068) - Oryza sativa (Rice)moderately similar to ( 309) loc_os03g56580 12003.m10568 protein NAC domain-containing protein 42, putative, expressed seq=cds; c…		14.3605		0.38818	13.8098	6.66e-16	7.95e-15	13.8098	1.11e-15	9.64e-15	5.20924	9.9e-05	0.000263685
GRMZM2G011598	GRMZM2G011598_T01	TSA: Zea mays contig59486, mRNA sequence	27.3.27	RNA.regulation of transcription.NAC domain transcription factor family	moderately similar to ( 253) AT3G04070 | Symbols: anac047 | anac047 (Arabidopsis NAC domain containing protein 47); transcription factor | chr3:1061573-1062976 REVERSEmoderately similar to ( 235) NAC48_ORYSA NAC domain-containing protein 48 (ONAC048) - Oryza sativa (Rice)moderately similar to ( 417) loc_os03g21060 12003.m07513 protein NAC domain transcription factor, putative, expressed seq=cds; …		4.08142	1.30253	0.409122	11.9949	2.96e-08	9.69e-08	1.64775	0.00209378	0.00464051	3.31847	0.000100991	0.000267195
GRMZM2G316840	GRMZM2G316840_T01	Putative uncharacterized protein	27.3.27	RNA.regulation of transcription.NAC domain transcription factor family	weakly similar to ( 179) AT5G64530 | Symbols: ANAC104, XND1 | XND1; transcription factor | chr5:25795360-25796699 FORWARDweakly similar to ( 105) NAC48_ORYSA NAC domain-containing protein 48 (ONAC048) - Oryza sativa (Rice)moderately similar to ( 239) loc_os04g35660 12004.m08655 protein NAC domain-containing protein 18, putative, expressed seq=cds; coord=2:48822571..48824076:-1; parent_gene=GRMZM2…		4.75086	0.918895		12.214	1.25e-07	3.85e-07	2.37022	0.000228822	0.000582699	12.214	1.64e-08	6.6e-08
GRMZM2G104400	GRMZM2G104400_T01	TSA: Zea mays cultivar W22 CL316Contig1.betc, mRNA sequence	27.3.27	RNA.regulation of transcription.NAC domain transcription factor family	moderately similar to ( 256) AT5G09330 | Symbols: | anac082 (Arabidopsis NAC domain containing protein 82); transcription factor | chr5:2892623-2894708 REVERSEweakly similar to ( 190) NAC74_ORYSA NAC domain-containing protein 74 (ONAC074) - Oryza sativa (Rice)moderately similar to ( 437) loc_os05g35170 12005.m27832 protein NAC domain-containing protein 78, putative, expressed seq=cds; coord=8:102…	1.49015	400.63	124.652	191.343	8.07067	6.19e-08	1.96e-07	1.68437	4.3e-12	2.34e-11	1.06611	0	0
GRMZM2G134073	GRMZM2G134073_T01	NAC domain-containing protein 68	27.3.27	RNA.regulation of transcription.NAC domain transcription factor family	very weakly similar to (92.0) AT3G15510 | Symbols: ATNAC2, ANAC056, NARS1 | ATNAC2 (ARABIDOPSIS NAC DOMAIN CONTAINING PROTEIN 2); transcription factor | chr3:5243696-5245037 FORWARDweakly similar to ( 149) loc_os01g70110 12001.m13059 protein NAC domain-containing protein 68, putative, expressed seq=cds; coord=8:160424732..160426914:-1; parent_gene=GRMZM2G134073	5.35378	49.7689	9.74056	12.4786	3.21662	8.33e-14	4.05e-13	2.35317	0	0	1.99579	0	0
GRMZM2G146380	GRMZM2G146380_T01	TSA: Zea mays contig62166, mRNA sequence	27.3.27	RNA.regulation of transcription.NAC domain transcription factor family	weakly similar to ( 166) loc_os02g36880 12002.m33735 protein NAC domain protein NAC5, putative, expressed seq=cds; coord=5:176939481..176940584:-1; parent_gene=GRMZM2G146380		29.2157	0.947184	1.11565	14.8345	6.66e-16	6.92e-15	4.94696	6.21e-05	0.000171667	4.71078	4.58e-05	0.000128634
GRMZM2G031398	GRMZM2G031398_T02	Putative uncharacterized protein	27.3.60	RNA.regulation of transcription.NIN-like bZIP-related family	highly similar to ( 568) AT2G43500 | Symbols: | RWP-RK domain-containing protein | chr2:18062715-18066450 FORWARDnearly identical (1100) loc_os04g41850 12004.m09159 protein NIN-like protein 2, putative, expressed seq=cds; coord=2:33073314..33082037:-1; parent_gene=GRMZM2G031398		41.0267	11.4747	12.6628	15.3243	6.66e-16	7.17e-15	1.8381	3.69e-13	2.31e-12	1.69597	2.65e-13	1.6e-12
GRMZM2G105004	GRMZM2G105004_T01	Putative uncharacterized protein	27.3.60	RNA.regulation of transcription.NIN-like bZIP-related family	highly similar to ( 525) AT3G59580 | Symbols: | RWP-RK domain-containing protein | chr3:22009652-22012721 FORWARDnearly identical (1189) loc_os04g41850 12004.m09159 protein NIN-like protein 2, putative, expressed seq=cds; coord=10:127570138..127575182:1; parent_gene=GRMZM2G105004	0.737584	76.1372	9.06692	9.68978	6.68965	6.66e-07	1.88e-06	3.06992	1.59e-13	1.08e-12	2.97407	5.02e-13	2.92e-12
GRMZM2G148453	GRMZM2G148453_T01	TSA: Zea mays contig04061, mRNA sequence	27.3.66	RNA.regulation of transcription.Psudo ARR transcription factor family	very weakly similar to (89.0) AT5G61380 | Symbols: TOC1, APRR1, PRR1 | TOC1 (TIMING OF CAB EXPRESSION 1); transcription regulator/ two-component response regulator | chr5:24675540-24678176 FORWARDmoderately similar to ( 404) PRR1_ORYSA Two-component response regulator-like PRR1 (Pseudo-response regulator 1) (OsPRR1) - Oryza sativa (Rice)moderately similar to ( 404) loc_os02g40510 12002.m33775 pro…		117.147	5.03666	23.3112	16.838	6.66e-16	6.03e-15	4.53971	5.61e-12	3.02e-11	2.32923	7.84e-14	5.07e-13
GRMZM2G121189	GRMZM2G121189_T01	Putative uncharacterized protein	27.3.67	RNA.regulation of transcription.putative transcription regulator	very weakly similar to (80.5) AT3G25855 | Symbols: | unknown protein | chr3:9459608-9460267 REVERSEweakly similar to ( 134) loc_os09g24310 12009.m05587 protein expressed protein seq=cds; coord=7:110056870..110057811:1; parent_gene=GRMZM2G121189		23.6596	5.10891	6.79634	14.5301	6.66e-16	4.49e-15	2.21134	7.87e-08	3.01e-07	1.79959	2.29e-08	9.11e-08
GRMZM2G099239	GRMZM2G099239_T01	Putative uncharacterized protein	27.3.67	RNA.regulation of transcription.putative transcription regulator	weakly similar to ( 124) AT2G41870 | Symbols: | remorin family protein | chr2:17471119-17472519 REVERSEmoderately similar to ( 211) loc_os07g38170 12007.m08065 protein DNA binding protein, putative, expressed seq=cds; coord=2:205957845..205959227:-1; parent_gene=GRMZM2G099239		17.5691	4.13563	3.14755	14.1008	6.66e-16	7.22e-15	2.08686	4.92e-10	2.28e-09	2.48074	1.45e-08	5.89e-08
GRMZM2G159926	GRMZM2G159926_T02	DNA binding protein	27.3.67	RNA.regulation of transcription.putative transcription regulator	moderately similar to ( 228) AT2G33620 | Symbols: | DNA-binding family protein / AT-hook protein 1 (AHP1) | chr2:14234749-14236563 FORWARDmoderately similar to ( 346) loc_os09g31470 12009.m21939 protein DNA binding protein, putative, expressed seq=cds; coord=2:190083700..190087587:-1; parent_gene=GRMZM2G159926		21.7861	9.1451	10.388	14.4111	6.66e-16	4.63e-15	1.25234	3.49e-10	1.64e-09	1.06849	2.01e-08	8.05e-08
GRMZM2G120971	GRMZM2G120971_T01	Putative uncharacterized protein	27.3.67	RNA.regulation of transcription.putative transcription regulator	very weakly similar to (82.0) AT5G05140 | Symbols: | transcription elongation factor-related | chr5:1520353-1522297 FORWARDmoderately similar to ( 326) loc_os07g44820 12007.m08703 protein expressed protein seq=cds; coord=7:169443255..169445850:-1; parent_gene=GRMZM2G120971		14.8115	4.24211	3.76888	13.8544	6.66e-16	5.08e-15	1.80387	8.68e-12	4.6e-11	1.97451	2.23e-11	1.13e-10
GRMZM2G004511	GRMZM2G004511_T01	Remorin	27.3.67	RNA.regulation of transcription.putative transcription regulator	weakly similar to ( 175) AT2G41870 | Symbols: | remorin family protein | chr2:17471119-17472519 REVERSEmoderately similar to ( 310) loc_os03g59360 12003.m10834 protein remorin, putative, expressed seq=cds; coord=1:290805464..290807015:-1; parent_gene=GRMZM2G004511	2.03385	286.793	38.4171	30.0231	7.13965	6.66e-07	1.88e-06	2.90019	2.38e-13	1.57e-12	3.25587	8.33e-14	5.37e-13
GRMZM2G155699	GRMZM2G155699_T01	DNA-binding protein	27.3.67	RNA.regulation of transcription.putative transcription regulator	weakly similar to ( 188) AT4G14465 | Symbols: | DNA-binding protein-related | chr4:8320972-8321817 FORWARDmoderately similar to ( 280) loc_os02g57520 12002.m10773 protein DNA-binding protein, putative, expressed seq=cds; coord=5:216178518..216180069:1; parent_gene=GRMZM2G155699		3.97968	1.12895		11.9584	2.57e-07	7.64e-07	1.81767	0.00210678	0.00466719	11.9584	3.68e-08	1.44e-07
GRMZM2G473250	GRMZM2G473250_T01	TSA: Zea mays contig36461, mRNA sequence	27.3.67	RNA.regulation of transcription.putative transcription regulator	weakly similar to ( 102) AT2G19260 | Symbols: | ELM2 domain-containing protein / PHD finger family protein | chr2:8357331-8359931 FORWARDweakly similar to ( 132) loc_os04g34720 12004.m08565 protein DNA binding protein, putative, expressed seq=cds; coord=6:94507788..94510528:-1; parent_gene=GRMZM2G473250	0.466292	3.94265	2.09708	3.5569	3.07986	0.000596078	0.000911047	0.910784	0.11471	0.178194	0.148543	0.749604	0.80362
GRMZM2G015037	GRMZM2G015037_T01	Clone 364731 mRNA sequence	27.3.29	RNA.regulation of transcription.TCP transcription factor family	weakly similar to ( 167) AT3G15030 | Symbols: TCP4 | TCP4 (TCP family transcription factor 4); transcription factor | chr3:5062308-5063570 FORWARDvery weakly similar to (87.4) PLDA1_MAIZE Phospholipase D alpha 1 (EC 3.1.4.4) (PLD alpha 1) (Choline phosphatase 1) (Phosphatidylcholine-hydrolyzing phospholipase D 1) - Zea mays (Maize)moderately similar to ( 311) loc_os01g11550 12001.m07772 protein m…		11.6532	1.14745	1.77632	13.5084	6.66e-16	3.76e-15	3.34422	4.09e-07	1.45e-06	2.71377	4.95e-09	2.08e-08
GRMZM2G034638	GRMZM2G034638_T01	Putative uncharacterized protein	27.3.29	RNA.regulation of transcription.TCP transcription factor family	weakly similar to ( 166) AT3G27010 | Symbols: AT-TCP20, PCF1, TCP20 | AT-TCP20; transcription factor | chr3:9957810-9958754 REVERSEmoderately similar to ( 253) loc_os01g69980 12001.m43355 protein TCP-domain protein, putative, expressed seq=cds; coord=8:160977903..160979738:-1; parent_gene=GRMZM2G034638		2.99872	1.53121	0.360711	11.5501	5.29e-07	1.52e-06	0.969677	0.0627572	0.105201	3.05543	0.000130948	0.000341716
GRMZM2G068177	GRMZM2G068177_T01	DHHC zinc finger domain containing protein	27.3.99	RNA.regulation of transcription.unclassified	moderately similar to ( 344) AT3G18620 | Symbols: | zinc finger (DHHC type) family protein | chr3:6408849-6410716 FORWARDhighly similar to ( 597) loc_os06g20400 12006.m31797 protein DHHC zinc finger domain containing protein, expressed seq=cds; coord=2:1971151..1974602:-1; parent_gene=GRMZM2G068177		10.034	3.68742	3.56606	13.2926	6.66e-16	5.49e-15	1.44422	6.86e-08	2.65e-07	1.4925	1.88e-08	7.56e-08
GRMZM2G108767	GRMZM2G108767_T02	Putative senescence-associated-like protein	27.3.99	RNA.regulation of transcription.unclassified	highly similar to ( 539) AT3G43230 | Symbols: | zinc finger (FYVE type) family protein | chr3:15207776-15209599 FORWARDhighly similar to ( 766) loc_os07g42500 12007.m08482 protein senescence-associated-like protein, putative, expressed seq=cds; coord=7:165680368..165684193:1; parent_gene=GRMZM2G108767	5.41531	19.8326	9.62852	8.64591	1.87276	1.19e-13	5.69e-13	1.04249	5.59e-08	2.18e-07	1.19779	6.59e-10	2.97e-09
GRMZM2G091044	GRMZM2G091044_T01	Putative uncharacterized protein	27.3.99	RNA.regulation of transcription.unclassified	moderately similar to ( 206) AT1G32700 | Symbols: | zinc-binding family protein | chr1:11827986-11829444 FORWARDmoderately similar to ( 272) loc_os02g46610 12002.m09698 protein expressed protein seq=cds; coord=4:157504272..157506067:-1; parent_gene=GRMZM2G091044		17.3458	3.69046	4.68705	14.0823	6.66e-16	6.49e-15	2.23271	2.7e-09	1.18e-08	1.88783	7.5e-11	3.63e-10
GRMZM2G004548	GRMZM2G004548_T01	Putative uncharacterized protein	27.3.99	RNA.regulation of transcription.unclassified	moderately similar to ( 235) AT4G17900 | Symbols: | zinc-binding family protein | chr4:9946813-9947697 FORWARDmoderately similar to ( 298) loc_os02g46610 12002.m09698 protein expressed protein seq=cds; coord=5:198819179..198820928:-1; parent_gene=GRMZM2G004548		41.8311	4.15063	6.76921	15.3523	6.66e-16	5.39e-15	3.33317	4.92e-10	2.28e-09	2.62751	1.09e-13	6.95e-13
GRMZM2G090715	GRMZM2G090715_T01	Putative uncharacterized protein	27.3.99	RNA.regulation of transcription.unclassified	highly similar to ( 524) AT5G43100 | Symbols: | aspartyl protease family protein | chr5:17299264-17302718 FORWARDvery weakly similar to (99.4) ASP1_ORYSA Aspartic proteinase Asp1 precursor (EC 3.4.23.-) (OsAsp1) (OSAP1) (Nucellin-like protein) - Oryza sativa (Rice)highly similar to ( 662) loc_os07g40260 12007.m29392 protein pepsin A, putative, expressed seq=cds; coord=7:162417514..162430709:-1; p…	7.39522	38.3361	18.0548	13.282	2.37404	1.1e-13	5.32e-13	1.08632	3.91e-11	1.98e-10	1.52923	0	0
GRMZM2G131280	GRMZM2G131280_T01	Putative uncharacterized protein	27.3.99	RNA.regulation of transcription.unclassified	moderately similar to ( 251) AT1G32700 | Symbols: | zinc-binding family protein | chr1:11827986-11829444 FORWARDmoderately similar to ( 338) loc_os04g50120 12004.m09944 protein expressed protein seq=cds; coord=2:13545639..13547834:1; parent_gene=GRMZM2G131280		25.0451	9.99925	5.45496	14.6122	6.66e-16	4.01e-15	1.32463	6.88e-12	3.66e-11	2.19889	1.94e-13	1.19e-12
GRMZM2G086403	GRMZM2G086403_T01	Putative uncharacterized protein	27.3.99	RNA.regulation of transcription.unclassified	moderately similar to ( 263) AT1G32700 | Symbols: | zinc-binding family protein | chr1:11827986-11829444 FORWARDmoderately similar to ( 362) loc_os04g50120 12004.m09944 protein expressed protein seq=cds; coord=10:135685281..135687959:-1; parent_gene=GRMZM2G086403		21.6668	5.68183	10.5058	14.4032	6.66e-16	6.98e-15	1.93106	9.48e-14	6.83e-13	1.04429	2.9e-09	1.24e-08
GRMZM2G126079	GRMZM2G126079_T01	Putative uncharacterized protein	27.3.99	RNA.regulation of transcription.unclassified	weakly similar to ( 194) AT4G13350 | Symbols: NIG | NIG (NSP (NUCLEAR SHUTTLE PROTEIN)-INTERACTING GTPASE); GTP binding / GTPase | chr4:7770170-7773321 REVERSEmoderately similar to ( 227) loc_os05g45840 12005.m27931 protein GTP-ase activating protein for Arf containing protein, putative, expressed seq=cds; coord=6:161054090..161061292:1; parent_gene=GRMZM2G126079	0.137245	14.3605	1.48137	2.09382	6.70921	0.000570622	0.000909832	3.27711	1.2e-06	4.08e-06	2.7779	7.23e-08	2.75e-07
GRMZM2G026911	GRMZM2G026911_T01	PCS1	27.3.99	RNA.regulation of transcription.unclassified	moderately similar to ( 379) AT5G02190 | Symbols: ATASP38, PCS1 | PCS1 (PROMOTION OF CELL SURVIVAL 1); aspartic-type endopeptidase/ peptidase | chr5:435322-436683 FORWARDhighly similar to ( 556) loc_os03g16500 12003.m35155 protein PCS1, putative, expressed seq=cds; coord=1:39756846..39758525:1; parent_gene=GRMZM2G026911		8.61632	0.392828	1.97418	13.0729	6.66e-16	8.6e-15	4.4551	9.19e-05	0.00024865	2.12582	2.18e-07	7.92e-07
[truncated: 733 more rows]

## Sheet: 8B
	Rice stigma specifically/preferentially expressed genes
Probe Set ID	Locus (RGAP7)	Annotation (RGAP7)	Bin (MapMan)	Name (MapMan)	Annotation (MapMan)
[truncated: 568 more rows]

## Sheet: 8C
	Arabidopsis stigma specifiallly/preferentially expressed genes
[truncated: 135 more rows]
