# Supplementary material for: Identification of genes specifically or preferentially expressed in maize silk reveals similarity and diversity in transcript abundance of different dry stigmas
Source: BMC Genomics. 2012 Jul 2;13:294. doi: 10.1186/1471-2164-13-294 (PMC3416702; doi:10.1186/1471-2164-13-294)
Supplement: Additional file 10 — Distribution of cysteine-rich proteins in maize, rice and Arabidopsis stigma-specific/preferential datasets. [file 1471-2164-13-294-S10.xls]

## Sheet: Sheet1
		Additonal file 10. Distribution of cysteine-rich proteins in maize, rice and Arabidopsis stigma-specific/preferential datasets.
		Additional file 10A. Properties of CRPs in maize silk-specific/preferential dataset
		Additional file 10B. Properties of CRPs in rice stigma-specific/preferential dataset.
		Additional file 10C. Properties of CRPs in Arabidopsis stigma-specific/preferential dataset.

## Sheet: 10A
			Properties of CRPs from maize silk-specific/preferential dataset.
		Locus (from AGPv2)a	The longest transcript ID (from AGPv2)a	Chromosome Numberb	Start Posc	End Posd	Gene Annotation (from AGPv2 5b)e	Translationf	Signal Peptide?g	Cellular locationh
		GRMZM2G145461	GRMZM2G145461_T01	6	682862563	82863789	Putative uncharacterized protein	MMRALAVVAMVATALFFAVPARAEQCGSQAGGALCPNCLCCSQFGWCGSTSDYCGSGCQS QCSGSCGSTPNPPSSGGVASIIPESLFNQMLLHRNDAACPANGFYTYAGFIAAANAFPGF GTTGAPDVQKRELAPGGVPGADVARDDGRVGDGARRALRLGLLLQGGAGRRVGAGLLRAQ RPVAVRRGEEVLRPRAHPDILQLQLRARRPGHRRRHPRQPGPGGHRPHRVVRDRRLVLDD AAVAQAVVPRRHDGAVDALRG	Y	N
		GRMZM2G071575	GRMZM2G071575_T01	4	45262758	45263990	Lipid transfer protein	MACTRRQLWWACLLAAWCCAGAAAAAQPPAADADPLQSRCQGDFGKLTDCMDYATGHAAS PSSTCCGDAGGTQKARPECLCYIIQQVHAGRDQVQSLGLRFDRLLALPAACSLPNANVSL CINLLNLKPGSPDYALFANASKITPSAGGSPASDTAAGSAVIRLQAGVRGSVALAVVSAI VSSVF	Y	N
		GRMZM2G108847	GRMZM2G108847_T01	3	14827980	14829527	Putative serine type endopeptidase inhibitor	MAASKFYVASCALLLIGVVLLGQQGIDGAVACPQFCLDVDYVTCPSSGSEKLPARCNCCM TPKGCTLHLSDGTQQTCS	Y	N
		GRMZM2G089400	GRMZM2G089400_T01	6	89065818	89068077	Lipid binding protein	MAMRMAAAAVALVAVMGVLAPRAAAQTPNCAEKLIPCSPYMNTTGTPPDTCCGPLKDAVQ NDLKCLCDLYASPEIFKAFNISLDQALGLSKRCGLSDTTAACKGLSPTQSPPGSPPSGGS SNAARRALPASFAGLVTSLFLALWSVLLA	Y	N
		GRMZM2G065557	GRMZM2G065557_T01	3	179414637	179416401	Lipid binding protein	MELQARCVCVVAMLLVASFAGLDTAHGAGECGRVPVDQVALKLAPCAAATQNPRAAVPPS CCAQVRAIGRVPKCLCAVMLSDTARKAGVKPAVAMTIPKRCAIANRPVGYKCGPYTLP	Y	N
		GRMZM2G051921	GRMZM2G051921_T01	2	3350750	33508210	Putative uncharacterized protein	MVMAMANSATILTVVLALIGLALLRAAAPASAQNDCGSCPPGYCCSKFGYCGTSFDYCNG NTCQSGPCTAGGAGSGGANVSGVVTDAFLSGIKSQAGSGCEGSSLSFYSRRAFLSAASSY PGFARAGSEADGKRELAAFFAHVTHETGHFCYVSEVNKNNSYCNSSNTQWPCAPGKKYYG RGPLQVSWNYNYGPAGRSVGFDGLGNPDMVAQDPVVSFKTALWFWMSNAHQVMPRGFGAT IRAINGALECNGENPAAVNARVGYYKEYCEQFGVGPGNNLTC	Y	N
		GRMZM2G010868	GRMZM2G010868_T01	3	230606444	230608235	Lipid transfer protein	MARTQSAVAVAVVAAVLLLAAAATTSEAAITCGQVSSAIAPCLSYARGTGSGPSASCCSG VRNLKSAASTAADRRAACNCLKNAARGVSGLNAGNAASIPSKCGVSIPYTISTSTDCSRV N	Y	N
		GRMZM2G101958	GRMZM2G101958_T01	10	4165442	4166593	Non-specific lipid-transfer protein Precursor (LTP)(Phospholipid transfer protein)(PLTP)	MARMQKLAVATAAVVALVLLAAAATSEAAISCGQVASAIAPCISYARGQGSGPSAGCCSG VKSLNNAARTTADRRAACNCLKNAAAGVSGLNAGNAASIPSKCGVSIPYTISTSTDCSRV N	Y	N
		a Locus identifier in AGPv2, release 5b.60 filtered gene set transcripts database (Maize Genome Sequence Project, 2011).
		b Chromosomal location of a gene.
		c The start position for each sequence refers to the first nucleic acid position of the translation start codon in AGPv2, release 5b.60.
		d The end position for each sequence refers to the last nucleic acid position of the translation stop codon in AGPv2, release 5b.60.
		e Gene description was supplied based on the AGPv2, release 5b.60 filtered gene set.
		f Protein sequence was obtained from AGPv2, release 5b.60 filtered gene set peptides database.
		gSignal peptide. The data is processed by SignalP. If the protein encoding by this gene have signal peptide, it is annotated as "Y"; If not, it is "N"
		hThe data of cellular location are from the GO cellular component in AGPv2 database. "N" represent the cellular location is unknown.

## Sheet: 10B
	Properties of CRPs from rice stigma-specific/preferential dataset.
	Locus (RGAP7)a	representive gene model (RGAP7)a	Chromosome Numberb	Start Posc	End Posd	Gene Annotation (RGAP7)e	Translationf	Signal Peptide?g	Cellular locationh
	LOC_Os10g05790	LOC_Os10g05790.1	10	2907826	2905914	protein POEI4 - Pollen Ole e I allergen and extensin family protein precursor, expressed	MGASWLLLHGAALMILMAAAAAGETTATASVVVGAAKCAGCGRKNMDAETAFKGLKVAIKCKNGSSEEYESKAVGELDGAGAFAVPLAADLRGADCVAQLHSAATDAPCPGQEPSKIEPLSSEGETGTFVAVAGKTHLPSSTSSSPECSSVAICFPCHRRHRMFHRKPMPEYQPPPSPVYGTPAPGCSCSPPSTPPGYGQPAPECPPADPGYGQPAPECPPPPTPAPECGQPAPEYPPSTPAYGTPAPECPPSTPEYGTPATACPPPTAPGYGSPSPFWPPVSPAYGTPSPTPIYRPPGSH	Y	cell wall
	LOC_Os06g15620	LOC_Os06g15620.1	6	8847810	8846990	protein GASR7 - Gibberellin-regulated GASA/GAST/Snakin family protein precursor, expressed	MASSTKIPFLLLAVLLLLSIAFPSEVMAGGRGRGGGGGGGVAGGGNLRPWECSPKCAGRCSNTQYKKACLTFCNKCCAKCLCVPPGTYGNKGACPCYNNWKTKEGGPKCP*	Y	cell
	LOC_Os09g24840	LOC_Os09g24840.2	9	14828981	14830528	protein GASR10 - Gibberellin-regulated GASA/GAST/Snakin family protein precursor, expressed	MALAGRLLVLFAIALLAISIAEHKALAKGSTSEHDDNVYQVSKGGQGSLKSYQCSPQCAYRCSQTQYKKPCLFFCNKCCNACLCVPSGLYGNKGECPCYNNWKTKRGGPKCP	Y	cell
	LOC_Os04g31550	LOC_Os04g31550.1	4	18869419	18870378	protein RALFL22 - Rapid ALkalinization Factor RALF family protein precursor, expressed	MVSRSKQALATPLSLFLLHLLLAALALRLVAVASASVVISVAEEAENNATAPWATEERLVVVVELGSAAARQLQLGGGGVELHHRRRELAGKIPFGPLRPDGSACRPHCPAKSGLPYTRDCKVIYLCGRGR	Y	N
	LOC_Os10g42020	LOC_Os10g42020.1	10	22587846	22592132	protein RALFL29 - Rapid ALkalinization Factor RALF family protein precursor, expressed	MTKHGSSSFGGALSLCKVILMVLALICTLHTASVQGGRAAAAIGGGGKGSVLDPTYTPPTTPGGSYTGGRGCRGPYRCPPGAGSP*	Y	N
	LOC_Os01g03390	LOC_Os01g03390.1	1	1366503	1365508	protein BBTI7 - Bowman-Birk type bran trypsin inhibitor precursor, expressed	MKTAMTTSTLLFLLLAGLTAAALGTADDDTTTNTIRLPTDGGSAQQAPTKKKPWKCCDNIERLPTKTNPPQWRCNDELEPSKCVAQCEVCQEAPGPFPGPLICSDVYWGADPGPFCTPRPWGDCCTNTTCTRSIPPICRCNDKVKKCAAACKDCKRVKSSKPPRYVCQDQFTGQPGPKCKHSCEN	Y	N
	LOC_Os03g52380	LOC_Os03g52380.1	3	30076355	30077045	protein PIII5 - Proteinase inhibitor II family protein precursor, expressed	MASSSSSSKKLSLTFVVLLLAGLVVLGEMAGAATAAAADCSTVRCIQGGYITCKNYPGKKLDGCVCLCAPTDGERCVLHLHDGSSYKCRAPN	Y	N
	LOC_Os06g49770	LOC_Os06g49770.2	6	30113940	30115502	protein LTPL86 - Protease inhibitor/seed storage/LTP family protein precursor, expressed	MAARAFVAVVVVVVAALFVGAASSSAAAQAAVDTGAAAGVPSCASKLVPCGGYLNATAAP PPASCCGPLREAAANETACLCAILTNKAALQAFGVAPEQGLLLAKRCGVTTDASACAKSA SSSATAAAAAAGNTHNSINFLNVLISLINSSRRRSRRDPCG	Y	cell
	LOC_Os11g27540	LOC_Os11g27540.2	11	15852070	15850699	protein CRP7 - Cysteine-rich family protein precursor, expressed	MASSSSPPLLLLVSLLAAVAAAFLAAQALAQHQPQGNDTAAAGEGWRPRLRKTYVEGGAA GMVPRRRRLVGRFQICAVCTCCGGPHGVCIPAPCCYAINCNIPNRPFGVCSFTPRTCNCL NCHL	Y	cell
	LOC_Os06g22050	LOC_Os06g22050.1	6	12782943	12781811	protein GCRP2 - Glycine and cysteine rich family protein precursor, putative, expressed	MGGAPAAAVVVVLAFMAVMVVVPVFGADGGDGRVQVQSLERPVGGGGGGNGTSYNATSVAGRKDGGGGGGGGGGSSGGSSWSYGWGWGWGTDSGGGGSSGGGGGGGGGGGGGGGGGGGGGGGGGGGRRCWWGCGNGRRRHKGGKEGGGGGEGRKGIRTEREREGVGGGGAGRRHGRRPSYSSSLYRVGEYARCTAATGRCRGALLVCPMQCEGPCFYDCDANCKAHCRF	Y	cell
	a Locus identifier and representive gene model name in the MSU Rice Genome Annotation Project Database version 7 (RGAP7).
	b Chromosomal location of a gene.
	c The start position for each sequence refers to the first nucleic acid position of the translation start codon in rice RGAP7 genome.
	d The end position for each sequence refers to the last nucleic acid position of the translation stop codon in rice RGAP7 genome.
	e Gene description was supplied based on RGAP7.
	f Protein sequence was obtained from RGAP7 protein database.
	gSignal peptide. The data is processed by SignalP. If the protein encoding by this gene have signal peptide, it is annotated as "Y"; If not, it is "N"
	hThe data of cellular location are from the GO cellular component in RGAP7. "N" represent the cellular location is unknown.

## Sheet: 10C
		Properties of CRPs from Arabidopsis stigma-specific/preferential dataset.
	Locus (from TAIR10)a	TAIR representive gene modela	Chromosome Numberb	Start Posc	End Posd	Gene Annotation (from TAIR10)e	Translationf	Signal Peptide?g	Cellular locationh
	At4g38770	At4g38770.1	4	18097009	18098448	PRP4, ATPRP4 | proline-rich protein 4	MRILPEPRGSVPCLLLLVSVLLSATLSLARVVEVVGYAESKIKTPHAFSGLRVTIDCKVNKGHFVTKGSGNIDDKGKFGLNIPHDIVSDNGALKEECYAQLHSAAGTPCPAHDGLESTKIVFLSKSGDKHILGLKQNLKFSPEICVSKFFWPMPKLPPFKGFDHPFPLPPPLELPPFLKKPCPPKYSPPVEVPPPVPVYEPPPKKEIPPPVPVYDPPPKKEVPPPVPVYKPPPKVELPPPIPKKPCPPKPPKIEHPPPVPVYKPPPKIEKPPPVPVYKPPPKIEHPPPVPVHKLPKKPCPPKKVDPPPVPVHKPPTKKPCPPKKVDPPPVPVHKPPPKIVIPPPKIEHPPPVPVYKPPPKIEHPPIYIPPIVKKPCPPPVPIYKPPVVIPKKPCPPPVP…	Y	cell wall
	At2g02850	At2g02850.1	2	826630	827720	ARPN | plantacyanin	MAKGRGSASWSARAIVTLMAVSVLLLQADYVQAATYTVGDSGIWTFNAVGWPKGKHFRAGDVLVFNYNPRMHNVVKVDSG SYNNCKTPTGAKPYTSGKDRITLSKGQNFFICNFPNHCESDMKIAVTAV	Y	apoplast, middle lamella-containing extracellular matrix
	At1g48750	At1g48750.1	1	18036019	18036303	Bifunctional inhibitor/lipid-transfer protein/seed storage 2S albumin superfamily protein	MVKVMWVSVLALAAAILLLTVPVAEGVTCSPMQLASCAAAMTSSSPPSEACCTKLREQQPCLCGYMRNPTLRQYVSSPNA RKVSNSCKIPSPSC	Y	endomembrane system
	At1g55260	At1g55260.1	1	20614663	20616158	Bifunctional inhibitor/lipid-transfer protein/seed storage 2S albumin superfamily protein	MIPSSNQYVDTHRVTEDRAIYIHEHTKRLEDTFLSRENTTHRTMEKSTRTLFITIVITSMLLGFGNSDLAQDREECTNQL IELSTCIPYVGGDAKAPTKDCCAGFGQVIRKSEKCVCILVRDKDDPQLGIKINATLAAHLPSACHITAPNITDCISILHL PRNSTLAKEFENLGRIEDNYNSTSPTQIHKDGTGGGKAEPVKSNGWKEKSWLGVELLIYLLVSLIFF	Y	anchored to membrane, nucleus
	At4g21620	At4g21620.1	4	11491519	11491914	glycine-rich protein	MFTKSILLASLLIIILVSATESARQKSGNDGLGFGGVPGSGFIPGFGNGFPGTGVGGGYGGGFGGPSGGFGKGGVVRPTVTCKEKGPCNGKKLRCPAKCFKSFSRSGKGYGGGGGGGGCTMDCKKKCIAYC	Y	endomembrane system
	aLocus identifier and representive gene model name in the Arabidopsis Information Resource version 10 (TAIR10).
	bChromosomal location of a gene.
	cThe start position for each sequence refers to the first nucleic acid position of the translation start codon in Arabidopsis TAIR10 genome.
	dThe end position for each sequence refers to the last nucleic acid position of the translation stop codon in Arabidopsis TAIR10 genome.
	eGene description was supplied based on TAIR10.
	fProtein sequence was obtained from TAIR10 protein database.
	gSignal peptide. The data is processed by SignalP. If the protein encoding by this gene have signal peptide, it is annotated as "Y"; If not, it is "N"
	hThe data of cellular location are from the GO cellular component in TAIR10.
