# Supplementary material for: Identification of genes specifically or preferentially expressed in maize silk reveals similarity and diversity in transcript abundance of different dry stigmas
Source: BMC Genomics. 2012 Jul 2;13:294. doi: 10.1186/1471-2164-13-294 (PMC3416702; doi:10.1186/1471-2164-13-294)
Supplement: Additional file 11 — Sequence comparison among maize, rice and Arabidopsis stigma-specific/preferential datasets. A, 471 maize silk specifically/preferentially expressed genes hit 213 rice stigma specific/preferential genes; B, 140 maize silk specifically/preferentially expressed genes hit 37 Arabidopsis stigma-specific/preferential genes; C, 221 rice stigma specifically/preferentially expressed genes hit 179 maize silk-specific/preferential genes; D, 53 Arabidopsis stigma specifically/preferentially expressed genes hit 48 maize silk-specific/preferential expressed genes. [file 1471-2164-13-294-S11.xls]

## Sheet: Sheet1
		Additonal file 11. Sequence comparison among maize, rice and Arabidopsis stigma-specific/preferential datasets.
		Additional file 11A. 471 maize silk specifically/preferentially expressed genes can hit 213 rice stigma-specific/preferential genes.
		Additional file 11B. 140 maize silk specifically/preferentially expressed genes can hit 37 Arabidopsis stigma-specific/preferential genes.
		Additional file 11C. 221 rice stigma specifically/preferentially expressed genes can hit 179 maize silk-specific/preferential genes.
		Additional file 11D. 53 Aarabidopsis stigma specifically/preferentially expressed genes can hit 48 maize silk-specific/preferential expressed genes.

## Sheet: 11A
	471 maize silk specifically/preferentially expressed genes can hit 213 rice stigma-specific/preferential genes.
	Locus (maize)	Maize Protein ID	rice Gene Model	Locus (rice)	% Identity	E-value	Bit Score
	GRMZM5G894016	GRMZM5G894016_P01	LOC_Os06g15170.1	LOC_Os06g15170	41.4	4e-77	286
	GRMZM5G893630	GRMZM5G893630_P01	LOC_Os09g28880.1	LOC_Os09g28880	46.57	2e-30	130
	GRMZM5G892675	GRMZM5G892675_P01	LOC_Os08g43120.1	LOC_Os08g43120	50.52	0	1302
	GRMZM5G888620	GRMZM5G888620_P01	LOC_Os04g20474.4	LOC_Os04g20474	31.2	4e-34	144
	GRMZM5G883417	GRMZM5G883417_P01	LOC_Os03g30950.1	LOC_Os03g30950	65.9	4e-120	429
	GRMZM5G874955	GRMZM5G874955_P01	LOC_Os08g43120.1	LOC_Os08g43120	54.55	0	735
	GRMZM5G874163	GRMZM5G874163_P02	LOC_Os08g40900.1	LOC_Os08g40900	43.48	6e-73	272
	GRMZM5G871347	GRMZM5G871347_P03	LOC_Os03g63810.1	LOC_Os03g63810	53.33	3e-14	78.2
	GRMZM5G870592	GRMZM5G870592_P01	LOC_Os01g65370.1	LOC_Os01g65370	44.04	2e-21	102
	GRMZM5G862325	GRMZM5G862325_P01	LOC_Os12g32940.1	LOC_Os12g32940	53.27	7e-101	365
	GRMZM5G856011	GRMZM5G856011_P01	LOC_Os07g36590.1	LOC_Os07g36590	42.43	2e-87	321
	GRMZM5G852776	GRMZM5G852776_P01	LOC_Os07g04520.1	LOC_Os07g04520	43.59	2e-53	209
	GRMZM5G848733	GRMZM5G848733_P01	LOC_Os02g49310.1	LOC_Os02g49310	62.11	4e-135	479
	GRMZM5G847982	GRMZM5G847982_P01	LOC_Os05g46340.1	LOC_Os05g46340	47.03	5e-45	179
	GRMZM5G846057	GRMZM5G846057_P01	LOC_Os06g11860.1	LOC_Os06g11860	76.27	6e-22	102
	GRMZM5G842695	GRMZM5G842695_P03	LOC_Os12g36660.1	LOC_Os12g36660	40.66	4e-13	73.9
	GRMZM5G835903	GRMZM5G835903_P01	LOC_Os09g37500.1	LOC_Os09g37500	58.6	8e-43	170
	GRMZM5G834303	GRMZM5G834303_P01	LOC_Os01g59110.1	LOC_Os01g59110	30.53	5e-38	157
	GRMZM5G832805	GRMZM5G832805_P01	LOC_Os01g59110.1	LOC_Os01g59110	29.69	8e-23	106
	GRMZM5G828396	GRMZM5G828396_P01	LOC_Os08g41320.1	LOC_Os08g41320	67.06	1e-111	401
	GRMZM5G820163	GRMZM5G820163_P01	LOC_Os07g38800.1	LOC_Os07g38800	61.15	0	730
	GRMZM5G817964	GRMZM5G817964_P01	LOC_Os07g18874.1	LOC_Os07g18874	72.57	0	867
	GRMZM5G817436	GRMZM5G817436_P02	LOC_Os03g13240.1	LOC_Os03g13240	45.14	1e-104	378
	GRMZM5G810393	GRMZM5G810393_P01	LOC_Os04g48460.1	LOC_Os04g48460	39.34	3e-86	317
	GRMZM5G809195	GRMZM5G809195_P01	LOC_Os12g40890.1	LOC_Os12g40890	48.98	1e-28	124
	GRMZM5G807064	GRMZM5G807064_P02	LOC_Os02g38320.1	LOC_Os02g38320	34.89	1e-27	122
	GRMZM5G805505	GRMZM5G805505_P01	LOC_Os02g43820.1	LOC_Os02g43820	47.2	2e-43	174
	GRMZM5G802115	GRMZM5G802115_P01	LOC_Os02g49310.1	LOC_Os02g49310	37.66	2e-49	194
	GRMZM2G475984	GRMZM2G475984_P01	LOC_Os05g09020.1	LOC_Os05g09020	85.07	8e-31	131
	GRMZM2G474531	GRMZM2G474531_P01	LOC_Os02g38970.2	LOC_Os02g38970	53.06	3e-148	523
	GRMZM2G474153	GRMZM2G474153_P01	LOC_Os08g02996.1	LOC_Os08g02996	66.36	3e-124	444
	GRMZM2G473411	GRMZM2G473411_P01	LOC_Os03g21540.1	LOC_Os03g21540	37.43	8e-48	189
	GRMZM2G472655	GRMZM2G472655_P01	LOC_Os01g66610.1	LOC_Os01g66610	47.95	4e-70	264
	GRMZM2G469721	GRMZM2G469721_P01	LOC_Os06g03500.1	LOC_Os06g03500	34.19	7e-12	67.8
	GRMZM2G469313	GRMZM2G469313_P01	LOC_Os09g25540.1	LOC_Os09g25540	30.72	7e-75	280
	GRMZM2G469175	GRMZM2G469175_P01	LOC_Os07g38810.1	LOC_Os07g38810	56.73	0	702
	GRMZM2G468756	GRMZM2G468756_P01	LOC_Os07g38810.1	LOC_Os07g38810	64.88	0	788
	GRMZM2G465999	GRMZM2G465999_P01	LOC_Os07g36590.1	LOC_Os07g36590	40.72	1e-153	541
	GRMZM2G463227	GRMZM2G463227_P01	LOC_Os07g04520.1	LOC_Os07g04520	38.36	3e-23	107
	GRMZM2G458728	GRMZM2G458728_P04	LOC_Os12g06340.3	LOC_Os12g06340	55.17	1e-49	196
	GRMZM2G458082	GRMZM2G458082_P01	LOC_Os03g10810.1	LOC_Os03g10810	54.44	2e-52	204
	GRMZM2G456000	GRMZM2G456000_P02	LOC_Os03g04450.1	LOC_Os03g04450	29.73	8e-11	67.4
	GRMZM2G455075	GRMZM2G455075_P01	LOC_Os07g32620.1	LOC_Os07g32620	53.8	5e-107	385
	GRMZM2G449019	GRMZM2G449019_P01	LOC_Os05g45200.1	LOC_Os05g45200	47.84	7e-116	415
	GRMZM2G447785	GRMZM2G447785_P02	LOC_Os01g03390.1	LOC_Os01g03390	40.41	3e-23	105
	GRMZM2G447632	GRMZM2G447632_P01	LOC_Os07g07320.1	LOC_Os07g07320	49.5	2e-43	173
	GRMZM2G446454	GRMZM2G446454_P01	LOC_Os03g40540.1	LOC_Os03g40540	35.79	4e-51	199
	GRMZM2G444801	GRMZM2G444801_P01	LOC_Os03g06520.1	LOC_Os03g06520	55.57	0	645
	GRMZM2G442387	GRMZM2G442387_P01	LOC_Os07g45490.1	LOC_Os07g45490	29.03	1e-15	84
	GRMZM2G440866	GRMZM2G440866_P01	LOC_Os06g07100.2	LOC_Os06g07100	42.5	7e-12	68.6
	GRMZM2G437100	GRMZM2G437100_P01	LOC_Os01g04360.1	LOC_Os01g04360	75.97	9e-43	169
	GRMZM2G434541	GRMZM2G434541_P01	LOC_Os07g07320.1	LOC_Os07g07320	58.65	3e-25	110
	GRMZM2G433076	GRMZM2G433076_P01	LOC_Os08g27780.1	LOC_Os08g27780	47.71	1e-70	266
	GRMZM2G431156	GRMZM2G431156_P02	LOC_Os01g65370.1	LOC_Os01g65370	71.43	4e-62	235
	GRMZM2G429118	GRMZM2G429118_P01	LOC_Os09g32670.1	LOC_Os09g32670	83.37	0	695
	GRMZM2G422373	GRMZM2G422373_P01	LOC_Os04g38910.1	LOC_Os04g38910	30.96	2e-47	188
	GRMZM2G421033	GRMZM2G421033_P01	LOC_Os10g41130.1	LOC_Os10g41130	65.52	9e-13	71.6
	GRMZM2G416484	GRMZM2G416484_P02	LOC_Os01g40480.1	LOC_Os01g40480	47.14	0	647
	GRMZM2G416322	GRMZM2G416322_P01	LOC_Os07g36590.1	LOC_Os07g36590	46.62	5e-32	136
	GRMZM2G416216	GRMZM2G416216_P01	LOC_Os09g20980.1	LOC_Os09g20980	56.02	2e-52	204
	GRMZM2G412373	GRMZM2G412373_P01	LOC_Os06g03970.1	LOC_Os06g03970	34.5	6e-22	103
	GRMZM2G411668	GRMZM2G411668_P01	LOC_Os01g66610.1	LOC_Os01g66610	46.89	0	673
	GRMZM2G410991	GRMZM2G410991_P01	LOC_Os03g04110.1	LOC_Os03g04110	61.63	2e-104	376
	GRMZM2G410916	GRMZM2G410916_P02	LOC_Os01g02930.1	LOC_Os01g02930	45.16	5e-72	270
	GRMZM2G409976	GRMZM2G409976_P01	LOC_Os09g33860.1	LOC_Os09g33860	53.16	3e-15	78.2
	GRMZM2G404965	GRMZM2G404965_P01	LOC_Os09g15330.2	LOC_Os09g15330	49.4	4e-108	390
	GRMZM2G404249	GRMZM2G404249_P01	LOC_Os01g04360.1	LOC_Os01g04360	44.9	5e-13	71.2
	GRMZM2G401436	GRMZM2G401436_P01	LOC_Os02g45780.1	LOC_Os02g45780	57.35	4e-30	127
	GRMZM2G400929	GRMZM2G400929_P01	LOC_Os01g11710.1	LOC_Os01g11710	47.56	5e-90	329
	GRMZM2G393272	GRMZM2G393272_P01	LOC_Os06g06050.1	LOC_Os06g06050	78.11	2e-71	265
	GRMZM2G391684	GRMZM2G391684_P01	LOC_Os02g46970.1	LOC_Os02g46970	35.71	5e-19	95.1
	GRMZM2G378653	GRMZM2G378653_P01	LOC_Os09g29830.3	LOC_Os09g29830	64.71	4e-33	140
	GRMZM2G378106	GRMZM2G378106_P01	LOC_Os01g57610.1	LOC_Os01g57610	62.95	0	743
	GRMZM2G374309	GRMZM2G374309_P01	LOC_Os07g36590.1	LOC_Os07g36590	55.71	2e-98	357
	GRMZM2G371870	GRMZM2G371870_P01	LOC_Os01g06320.1	LOC_Os01g06320	55.65	1e-31	134
	GRMZM2G364172	GRMZM2G364172_P02	LOC_Os07g04520.1	LOC_Os07g04520	42.62	5e-64	243
	GRMZM2G362281	GRMZM2G362281_P01	LOC_Os07g06600.1	LOC_Os07g06600	50.6	5e-22	101
	GRMZM2G361475	GRMZM2G361475_P01	LOC_Os06g46799.1	LOC_Os06g46799	54.1	1e-27	120
	GRMZM2G361256	GRMZM2G361256_P01	LOC_Os08g45030.1	LOC_Os08g45030	25.05	1e-24	114
	GRMZM2G359986	GRMZM2G359986_P01	LOC_Os08g27780.1	LOC_Os08g27780	44.92	1e-60	232
	GRMZM2G359322	GRMZM2G359322_P01	LOC_Os03g29680.1	LOC_Os03g29680	83.17	5e-39	156
	GRMZM2G358540	GRMZM2G358540_P01	LOC_Os02g01060.1	LOC_Os02g01060	31.02	2e-11	67
	GRMZM2G355381	GRMZM2G355381_P01	LOC_Os01g08780.1	LOC_Os01g08780	59.67	7e-163	573
	GRMZM2G354013	GRMZM2G354013_P02	LOC_Os08g19980.1	LOC_Os08g19980	29.92	6e-31	134
	GRMZM2G351330	GRMZM2G351330_P01	LOC_Os03g08960.1	LOC_Os03g08960	55.95	2e-21	100
	GRMZM2G350793	GRMZM2G350793_P01	LOC_Os09g25540.1	LOC_Os09g25540	34.29	8e-140	496
	GRMZM2G349187	GRMZM2G349187_P01	LOC_Os01g27890.1	LOC_Os01g27890	46.35	1e-49	194
	GRMZM2G346839	GRMZM2G346839_P01	LOC_Os01g04360.1	LOC_Os01g04360	50	1e-20	97.4
	GRMZM2G346095	GRMZM2G346095_P01	LOC_Os11g32650.1	LOC_Os11g32650	50.51	4e-103	372
	GRMZM2G343972	GRMZM2G343972_P01	LOC_Os04g01160.1	LOC_Os04g01160	35.22	5e-43	174
	GRMZM2G343365	GRMZM2G343365_P01	LOC_Os09g37440.1	LOC_Os09g37440	62.32	2e-39	158
	GRMZM2G343360	GRMZM2G343360_P01	LOC_Os09g37440.1	LOC_Os09g37440	60.14	3e-40	161
	GRMZM2G340654	GRMZM2G340654_P01	LOC_Os01g66610.1	LOC_Os01g66610	49.17	2e-75	281
	GRMZM2G337048	GRMZM2G337048_P01	LOC_Os01g59110.1	LOC_Os01g59110	30.18	4e-45	180
	GRMZM2G334336	GRMZM2G334336_P01	LOC_Os01g59110.1	LOC_Os01g59110	31.72	2e-30	132
	GRMZM2G333861	GRMZM2G333861_P01	LOC_Os06g44620.1	LOC_Os06g44620	31.84	1e-30	132
	GRMZM2G333635	GRMZM2G333635_P01	LOC_Os01g04360.1	LOC_Os01g04360	77.56	2e-42	169
	GRMZM2G332821	GRMZM2G332821_P01	LOC_Os08g02996.1	LOC_Os08g02996	63.95	2e-117	421
	GRMZM2G332107	GRMZM2G332107_P01	LOC_Os07g36590.1	LOC_Os07g36590	46.45	3e-72	270
	GRMZM2G331701	GRMZM2G331701_P01	LOC_Os01g04360.1	LOC_Os01g04360	50	1e-22	103
	GRMZM2G330684	GRMZM2G330684_P01	LOC_Os04g01160.1	LOC_Os04g01160	37.4	8e-47	186
	GRMZM2G330049	GRMZM2G330049_P01	LOC_Os05g04550.1	LOC_Os05g04550	41.49	3e-82	303
	GRMZM2G329131	GRMZM2G329131_P01	LOC_Os01g04360.1	LOC_Os01g04360	80	7e-11	63.9
	GRMZM2G328785	GRMZM2G328785_P01	LOC_Os06g40030.1	LOC_Os06g40030	54.11	0	845
	GRMZM2G323830	GRMZM2G323830_P01	LOC_Os04g48460.1	LOC_Os04g48460	36.73	5e-61	233
	GRMZM2G323757	GRMZM2G323757_P01	LOC_Os01g71094.1	LOC_Os01g71094	37.1	1e-34	145
	GRMZM2G323013	GRMZM2G323013_P01	LOC_Os06g07100.2	LOC_Os06g07100	50	9e-14	76.6
	GRMZM2G322348	GRMZM2G322348_P01	LOC_Os09g25540.1	LOC_Os09g25540	34.13	2e-107	389
	GRMZM2G315431	GRMZM2G315431_P01	LOC_Os02g28720.1	LOC_Os02g28720	24.25	9e-23	106
	GRMZM2G310115	GRMZM2G310115_P02	LOC_Os03g24940.2	LOC_Os03g24940	50.21	3e-109	394
	GRMZM2G309025	GRMZM2G309025_P01	LOC_Os01g66610.1	LOC_Os01g66610	55.23	0	852
	GRMZM2G308064	GRMZM2G308064_P01	LOC_Os04g12830.1	LOC_Os04g12830	40	8e-103	373
	GRMZM2G306915	GRMZM2G306915_P01	LOC_Os02g44590.1	LOC_Os02g44590	39.66	1e-117	421
	GRMZM2G306679	GRMZM2G306679_P01	LOC_Os01g04360.1	LOC_Os01g04360	68.55	5e-49	191
	GRMZM2G306566	GRMZM2G306566_P01	LOC_Os04g46730.1	LOC_Os04g46730	53.49	2e-34	141
	GRMZM2G304897	GRMZM2G304897_P01	LOC_Os06g40030.1	LOC_Os06g40030	32.41	7e-97	353
	GRMZM2G302604	GRMZM2G302604_P01	LOC_Os12g32940.1	LOC_Os12g32940	49.28	3e-116	417
	GRMZM2G301932	GRMZM2G301932_P01	LOC_Os11g13670.1	LOC_Os11g13670	50	5e-79	292
	GRMZM2G301738	GRMZM2G301738_P01	LOC_Os01g66610.1	LOC_Os01g66610	37.94	5e-130	463
	GRMZM2G180659	GRMZM2G180659_P01	LOC_Os12g08090.1	LOC_Os12g08090	30.59	6e-33	139
	GRMZM2G180324	GRMZM2G180324_P01	LOC_Os01g69200.1	LOC_Os01g69200	85.31	9e-147	517
	GRMZM2G180082	GRMZM2G180082_P01	LOC_Os03g40540.1	LOC_Os03g40540	29.12	3e-50	197
	GRMZM2G179528	GRMZM2G179528_P01	LOC_Os02g46260.1	LOC_Os02g46260	45.11	4e-107	386
	GRMZM2G179147	GRMZM2G179147_P02	LOC_Os03g40540.1	LOC_Os03g40540	34.42	7e-62	236
	GRMZM2G179031	GRMZM2G179031_P02	LOC_Os09g33460.1	LOC_Os09g33460	92.52	8e-65	245
	GRMZM2G178756	GRMZM2G178756_P01	LOC_Os06g40370.1	LOC_Os06g40370	37.74	3e-45	180
	GRMZM2G178182	GRMZM2G178182_P02	LOC_Os08g41320.1	LOC_Os08g41320	79.76	8e-27	119
	GRMZM2G178102	GRMZM2G178102_P01	LOC_Os09g35760.1	LOC_Os09g35760	39.42	2e-12	72.8
	GRMZM2G177883	GRMZM2G177883_P01	LOC_Os06g03970.1	LOC_Os06g03970	32.71	2e-59	229
	GRMZM2G177812	GRMZM2G177812_P01	LOC_Os04g44610.1	LOC_Os04g44610	93.62	0	1245
	GRMZM2G177227	GRMZM2G177227_P01	LOC_Os09g17810.1	LOC_Os09g17810	23.58	8e-12	70.1
	GRMZM2G176647	GRMZM2G176647_P01	LOC_Os04g47700.1	LOC_Os04g47700	77.23	4e-157	553
	GRMZM2G176489	GRMZM2G176489_P01	LOC_Os05g09020.1	LOC_Os05g09020	41.98	6e-14	77
	GRMZM2G176394	GRMZM2G176394_P01	LOC_Os06g03970.1	LOC_Os06g03970	28.63	1e-17	88.6
	GRMZM2G176289	GRMZM2G176289_P01	LOC_Os09g29830.2	LOC_Os09g29830	74.47	2e-26	117
	GRMZM2G175797	GRMZM2G175797_P02	LOC_Os01g61610.3	LOC_Os01g61610	33.13	4e-12	69.3
	GRMZM2G175258	GRMZM2G175258_P01	LOC_Os07g36590.1	LOC_Os07g36590	39.93	6e-142	503
	GRMZM2G174732	GRMZM2G174732_P01	LOC_Os06g44620.1	LOC_Os06g44620	64.44	5e-165	578
	GRMZM2G174574	GRMZM2G174574_P02	LOC_Os02g46970.1	LOC_Os02g46970	44.28	2e-101	367
	GRMZM2G174549	GRMZM2G174549_P01	LOC_Os09g32840.1	LOC_Os09g32840	28.94	2e-25	114
	GRMZM2G174458	GRMZM2G174458_P01	LOC_Os12g36660.1	LOC_Os12g36660	36.92	2e-23	108
	GRMZM2G174128	GRMZM2G174128_P01	LOC_Os09g25540.1	LOC_Os09g25540	26.55	4e-40	165
	GRMZM2G171548	GRMZM2G171548_P01	LOC_Os01g59110.1	LOC_Os01g59110	28.72	7e-35	146
	GRMZM2G170128	GRMZM2G170128_P01	LOC_Os12g36660.1	LOC_Os12g36660	30.56	2e-15	82.4
	GRMZM2G169669	GRMZM2G169669_P01	LOC_Os09g25540.1	LOC_Os09g25540	32.59	1e-11	69.3
	GRMZM2G168416	GRMZM2G168416_P02	LOC_Os07g04520.1	LOC_Os07g04520	40.57	5e-32	136
	GRMZM2G168382	GRMZM2G168382_P01	LOC_Os01g27890.1	LOC_Os01g27890	41.71	5e-73	272
	GRMZM2G166459	GRMZM2G166459_P01	LOC_Os12g36660.1	LOC_Os12g36660	29.44	8e-17	86.3
	GRMZM2G165901	GRMZM2G165901_P01	LOC_Os07g43810.1	LOC_Os07g43810	52.44	8e-19	90.5
	GRMZM2G165387	GRMZM2G165387_P01	LOC_Os06g03970.1	LOC_Os06g03970	32.02	1e-51	202
	GRMZM2G165060	GRMZM2G165060_P01	LOC_Os07g04520.1	LOC_Os07g04520	53.52	3e-61	233
	GRMZM2G164974	GRMZM2G164974_P02	LOC_Os06g15170.1	LOC_Os06g15170	52.99	3e-62	236
	GRMZM2G162829	GRMZM2G162829_P01	LOC_Os09g25540.1	LOC_Os09g25540	35.8	3e-126	451
	GRMZM2G162758	GRMZM2G162758_P01	LOC_Os04g48460.1	LOC_Os04g48460	37.97	2e-82	304
	GRMZM2G162434	GRMZM2G162434_P01	LOC_Os01g19970.1	LOC_Os01g19970	61.74	2e-41	167
	GRMZM2G161472	GRMZM2G161472_P01	LOC_Os12g16720.1	LOC_Os12g16720	28.51	3e-43	174
	GRMZM2G160614	GRMZM2G160614_P01	LOC_Os09g15330.2	LOC_Os09g15330	89.33	0	872
	GRMZM2G160504	GRMZM2G160504_P01	LOC_Os12g32940.1	LOC_Os12g32940	29.14	2e-45	181
	GRMZM2G160454	GRMZM2G160454_P01	LOC_Os06g03970.1	LOC_Os06g03970	32.04	2e-22	104
	GRMZM2G157564	GRMZM2G157564_P01	LOC_Os04g44610.1	LOC_Os04g44610	54.28	3e-126	449
	GRMZM2G157027	GRMZM2G157027_P01	LOC_Os09g32840.1	LOC_Os09g32840	85.93	0	1062
	GRMZM2G156729	GRMZM2G156729_P01	LOC_Os01g44069.1	LOC_Os01g44069	46.11	5e-74	276
	GRMZM2G156470	GRMZM2G156470_P01	LOC_Os09g37500.1	LOC_Os09g37500	65.07	1e-48	189
	GRMZM2G156451	GRMZM2G156451_P01	LOC_Os09g37440.1	LOC_Os09g37440	66.18	2e-47	185
	GRMZM2G156392	GRMZM2G156392_P01	LOC_Os09g37440.1	LOC_Os09g37440	60.14	3e-40	161
	GRMZM2G156310	GRMZM2G156310_P01	LOC_Os09g28690.1	LOC_Os09g28690	46.44	9e-64	241
	GRMZM2G155998	GRMZM2G155998_P01	LOC_Os07g45490.1	LOC_Os07g45490	25.82	2e-16	85.9
	GRMZM2G155348	GRMZM2G155348_P01	LOC_Os05g41590.1	LOC_Os05g41590	84.58	0	763
	GRMZM2G154870	GRMZM2G154870_P01	LOC_Os03g55260.1	LOC_Os03g55260	55.73	4e-149	526
	GRMZM2G154845	GRMZM2G154845_P02	LOC_Os12g36660.1	LOC_Os12g36660	28.43	2e-33	141
	GRMZM2G154828	GRMZM2G154828_P01	LOC_Os03g55260.1	LOC_Os03g55260	55.43	4e-148	523
	GRMZM2G154558	GRMZM2G154558_P01	LOC_Os04g20474.4	LOC_Os04g20474	43.98	5e-99	359
	GRMZM2G153393	GRMZM2G153393_P01	LOC_Os09g33860.1	LOC_Os09g33860	47.37	4e-68	257
	GRMZM2G153359	GRMZM2G153359_P01	LOC_Os01g61610.3	LOC_Os01g61610	36.9	2e-33	141
	GRMZM2G153263	GRMZM2G153263_P02	LOC_Os04g41830.1	LOC_Os04g41830	38.61	1e-23	108
	GRMZM2G153233	GRMZM2G153233_P01	LOC_Os04g43910.1	LOC_Os04g43910	50.58	1e-165	581
	GRMZM2G152555	GRMZM2G152555_P01	LOC_Os08g38400.1	LOC_Os08g38400	87.42	0	1258
	GRMZM2G151801	GRMZM2G151801_P01	LOC_Os01g70860.1	LOC_Os01g70860	34.9	2e-35	147
	GRMZM2G151763	GRMZM2G151763_P01	LOC_Os05g09020.1	LOC_Os05g09020	64.29	3e-22	104
	GRMZM2G151656	GRMZM2G151656_P01	LOC_Os09g37500.1	LOC_Os09g37500	62.76	6e-44	173
	GRMZM2G151249	GRMZM2G151249_P01	LOC_Os01g50900.1	LOC_Os01g50900	51.24	2e-49	193
	GRMZM2G151204	GRMZM2G151204_P01	LOC_Os02g28720.1	LOC_Os02g28720	47.56	3e-17	88.2
	GRMZM2G150134	GRMZM2G150134_P01	LOC_Os06g46799.1	LOC_Os06g46799	34.82	2e-34	144
	GRMZM2G149809	GRMZM2G149809_P01	LOC_Os03g46060.1	LOC_Os03g46060	35.54	6e-20	95.9
	GRMZM2G149636	GRMZM2G149636_P01	LOC_Os10g28060.1	LOC_Os10g28060	55.53	2e-130	464
	GRMZM2G148800	GRMZM2G148800_P01	LOC_Os10g33210.1	LOC_Os10g33210	35.88	6e-91	332
	GRMZM2G148460	GRMZM2G148460_P01	LOC_Os01g11710.1	LOC_Os01g11710	48.66	4e-89	326
	GRMZM2G148087	GRMZM2G148087_P01	LOC_Os05g09020.1	LOC_Os05g09020	60	2e-21	101
	GRMZM2G148074	GRMZM2G148074_P01	LOC_Os06g04870.1	LOC_Os06g04870	68.25	1e-40	164
	GRMZM2G147245	GRMZM2G147245_P01	LOC_Os10g17260.1	LOC_Os10g17260	32.43	1e-44	179
	GRMZM2G146866	GRMZM2G146866_P01	LOC_Os07g38810.1	LOC_Os07g38810	36.43	2e-79	295
	GRMZM2G145579	GRMZM2G145579_P01	LOC_Os08g41320.1	LOC_Os08g41320	76.54	1e-24	112
	GRMZM2G145554	GRMZM2G145554_P01	LOC_Os05g09020.1	LOC_Os05g09020	61.43	6e-22	102
	GRMZM2G145440	GRMZM2G145440_P01	LOC_Os04g58700.1	LOC_Os04g58700	36.6	4e-20	95.9
	GRMZM2G145313	GRMZM2G145313_P01	LOC_Os03g16390.1	LOC_Os03g16390	70.63	1e-174	610
	GRMZM2G144668	GRMZM2G144668_P01	LOC_Os03g64280.1	LOC_Os03g64280	40.79	7e-51	199
	GRMZM2G143625	GRMZM2G143625_P01	LOC_Os08g10010.1	LOC_Os08g10010	58.82	1e-110	397
	GRMZM2G143494	GRMZM2G143494_P01	LOC_Os12g04424.1	LOC_Os12g04424	36.76	1e-51	201
	GRMZM2G143328	GRMZM2G143328_P01	LOC_Os01g45090.1	LOC_Os01g45090	87.61	1e-53	207
	GRMZM2G143046	GRMZM2G143046_P01	LOC_Os12g37690.1	LOC_Os12g37690	95.45	2e-72	270
	GRMZM2G142999	GRMZM2G142999_P01	LOC_Os10g39190.1	LOC_Os10g39190	64.44	4e-68	255
	GRMZM2G141026	GRMZM2G141026_P01	LOC_Os04g09654.1	LOC_Os04g09654	30.95	2e-26	117
	GRMZM2G140752	GRMZM2G140752_P01	LOC_Os07g36590.1	LOC_Os07g36590	47.09	1e-93	342
	GRMZM2G140231	GRMZM2G140231_P01	LOC_Os07g36590.1	LOC_Os07g36590	44.87	7e-80	296
	GRMZM2G139852	GRMZM2G139852_P01	LOC_Os03g10030.1	LOC_Os03g10030	78.33	3e-59	225
	GRMZM2G139815	GRMZM2G139815_P01	LOC_Os03g63810.1	LOC_Os03g63810	51.79	6e-12	69.3
	GRMZM2G139284	GRMZM2G139284_P01	LOC_Os01g65370.1	LOC_Os01g65370	61.21	4e-41	166
	GRMZM2G138756	GRMZM2G138756_P02	LOC_Os09g32840.1	LOC_Os09g32840	34.5	2e-86	318
	GRMZM2G136580	GRMZM2G136580_P01	LOC_Os01g02930.1	LOC_Os01g02930	33.17	6e-48	190
	GRMZM2G136513	GRMZM2G136513_P01	LOC_Os12g10410.1	LOC_Os12g10410	33.23	1e-82	306
	GRMZM2G136372	GRMZM2G136372_P01	LOC_Os03g46060.1	LOC_Os03g46060	41.84	2e-34	142
	GRMZM2G136353	GRMZM2G136353_P01	LOC_Os06g03970.1	LOC_Os06g03970	35.18	1e-116	419
	GRMZM2G136039	GRMZM2G136039_P01	LOC_Os08g02996.1	LOC_Os08g02996	35.21	4e-56	217
	GRMZM2G134703	GRMZM2G134703_P02	LOC_Os04g48460.1	LOC_Os04g48460	69.54	0	705
	GRMZM2G134023	GRMZM2G134023_P01	LOC_Os02g45780.1	LOC_Os02g45780	62.11	1e-39	159
	GRMZM2G133943	GRMZM2G133943_P01	LOC_Os06g40170.1	LOC_Os06g40170	44.54	0	642
	GRMZM2G133836	GRMZM2G133836_P01	LOC_Os09g28690.1	LOC_Os09g28690	55.97	2e-83	307
	GRMZM2G132367	GRMZM2G132367_P01	LOC_Os03g08960.1	LOC_Os03g08960	60.65	5e-59	225
	GRMZM2G131442	GRMZM2G131442_P01	LOC_Os12g37690.1	LOC_Os12g37690	92.59	5e-72	269
	GRMZM2G131309	GRMZM2G131309_P01	LOC_Os03g01670.1	LOC_Os03g01670	30.17	4e-42	171
	GRMZM2G131177	GRMZM2G131177_P01	LOC_Os02g44590.1	LOC_Os02g44590	36.84	6e-84	310
	GRMZM2G130755	GRMZM2G130755_P01	LOC_Os01g27890.1	LOC_Os01g27890	52.44	4e-136	483
	GRMZM2G130119	GRMZM2G130119_P01	LOC_Os05g45200.1	LOC_Os05g45200	47.76	6e-105	379
	GRMZM2G128219	GRMZM2G128219_P01	LOC_Os09g28690.1	LOC_Os09g28690	43.79	3e-53	206
	GRMZM2G128056	GRMZM2G128056_P01	LOC_Os01g61690.1	LOC_Os01g61690	56.49	2e-147	520
	GRMZM2G127537	GRMZM2G127537_P01	LOC_Os06g04870.1	LOC_Os06g04870	67.77	4e-31	133
	GRMZM2G127338	GRMZM2G127338_P01	LOC_Os12g08090.1	LOC_Os12g08090	31.81	3e-34	144
	GRMZM2G127328	GRMZM2G127328_P01	LOC_Os12g08090.1	LOC_Os12g08090	28.88	3e-29	127
	GRMZM2G127232	GRMZM2G127232_P01	LOC_Os01g61610.3	LOC_Os01g61610	30.07	2e-15	80.9
	GRMZM2G126290	GRMZM2G126290_P01	LOC_Os05g37880.1	LOC_Os05g37880	58.55	2e-150	530
	GRMZM2G126260	GRMZM2G126260_P02	LOC_Os01g45550.2	LOC_Os01g45550	77.42	0	754
	GRMZM2G125934	GRMZM2G125934_P01	LOC_Os05g41280.1	LOC_Os05g41280	48.99	1e-74	278
	GRMZM2G125762	GRMZM2G125762_P01	LOC_Os03g21540.1	LOC_Os03g21540	43.87	3e-64	243
	GRMZM2G125308	GRMZM2G125308_P01	LOC_Os07g04520.1	LOC_Os07g04520	45.82	5e-66	249
	GRMZM2G125032	GRMZM2G125032_P01	LOC_Os02g53200.1	LOC_Os02g53200	42.86	4e-59	226
	GRMZM2G124229	GRMZM2G124229_P01	LOC_Os08g43430.1	LOC_Os08g43430	42.27	1e-44	178
	GRMZM2G123119	GRMZM2G123119_P01	LOC_Os02g43820.1	LOC_Os02g43820	68.33	3e-18	89.7
	GRMZM2G122712	GRMZM2G122712_P01	LOC_Os01g37590.1	LOC_Os01g37590	39.13	3e-50	196
	GRMZM2G122654	GRMZM2G122654_P01	LOC_Os01g27890.1	LOC_Os01g27890	44.98	3e-104	377
	GRMZM2G122280	GRMZM2G122280_P01	LOC_Os01g61610.3	LOC_Os01g61610	72.46	3e-150	529
	GRMZM2G121312	GRMZM2G121312_P01	LOC_Os08g39550.1	LOC_Os08g39550	73.8	2e-135	480
	GRMZM2G120163	GRMZM2G120163_P01	LOC_Os09g21000.1	LOC_Os09g21000	43.04	2e-164	577
	GRMZM2G119116	GRMZM2G119116_P02	LOC_Os03g64280.1	LOC_Os03g64280	45.65	2e-63	241
	GRMZM2G118809	GRMZM2G118809_P01	LOC_Os03g55260.1	LOC_Os03g55260	57.06	1e-149	527
	GRMZM2G117878	GRMZM2G117878_P01	LOC_Os01g53370.1	LOC_Os01g53370	28.8	2e-30	131
	GRMZM2G116646	GRMZM2G116646_P05	LOC_Os03g11600.2	LOC_Os03g11600	48.39	5e-12	67.8
	GRMZM2G116475	GRMZM2G116475_P01	LOC_Os05g11510.1	LOC_Os05g11510	38.14	6e-13	72.4
	GRMZM2G115841	GRMZM2G115841_P01	LOC_Os09g39260.1	LOC_Os09g39260	47.71	8e-66	248
	GRMZM2G115773	GRMZM2G115773_P01	LOC_Os02g44590.1	LOC_Os02g44590	44.4	2e-132	471
	GRMZM2G113844	GRMZM2G113844_P01	LOC_Os07g25540.1	LOC_Os07g25540	28.57	2e-13	75.1
	GRMZM2G113618	GRMZM2G113618_P01	LOC_Os12g16720.1	LOC_Os12g16720	39.72	2e-75	280
	GRMZM2G113241	GRMZM2G113241_P01	LOC_Os11g14070.1	LOC_Os11g14070	67.65	5e-21	97.1
	GRMZM2G113158	GRMZM2G113158_P01	LOC_Os01g66610.1	LOC_Os01g66610	53.5	2e-92	338
	GRMZM2G110968	GRMZM2G110968_P01	LOC_Os03g21540.1	LOC_Os03g21540	44.14	1e-59	228
	GRMZM2G110922	GRMZM2G110922_P03	LOC_Os05g04550.1	LOC_Os05g04550	44.44	2e-35	146
	GRMZM2G110541	GRMZM2G110541_P01	LOC_Os05g11510.1	LOC_Os05g11510	57.63	5e-15	77.8
	GRMZM2G108273	GRMZM2G108273_P01	LOC_Os02g41860.1	LOC_Os02g41860	33.93	4e-17	86.7
	GRMZM2G107851	GRMZM2G107851_P01	LOC_Os10g04429.1	LOC_Os10g04429	44.17	4e-83	306
	GRMZM2G107815	GRMZM2G107815_P01	LOC_Os06g08090.2	LOC_Os06g08090	50.1	2e-148	524
	GRMZM2G107211	GRMZM2G107211_P01	LOC_Os01g01520.1	LOC_Os01g01520	30.93	1e-23	108
	GRMZM2G106650	GRMZM2G106650_P01	LOC_Os01g27890.1	LOC_Os01g27890	44.42	6e-111	399
	GRMZM2G106600	GRMZM2G106600_P01	LOC_Os09g32840.1	LOC_Os09g32840	30.51	9e-51	199
	GRMZM2G106558	GRMZM2G106558_P01	LOC_Os01g65370.1	LOC_Os01g65370	65.31	1e-31	134
	GRMZM2G106493	GRMZM2G106493_P01	LOC_Os08g02996.1	LOC_Os08g02996	35.14	5e-25	112
	GRMZM2G106468	GRMZM2G106468_P01	LOC_Os03g21400.1	LOC_Os03g21400	32.82	1e-54	212
	GRMZM2G105991	GRMZM2G105991_P01	LOC_Os05g45200.1	LOC_Os05g45200	53.14	2e-113	407
	GRMZM2G105419	GRMZM2G105419_P01	LOC_Os09g37500.1	LOC_Os09g37500	66.2	2e-44	176
	GRMZM2G105387	GRMZM2G105387_P02	LOC_Os03g54170.1	LOC_Os03g54170	38.27	3e-21	99.8
	GRMZM2G105221	GRMZM2G105221_P01	LOC_Os01g02930.1	LOC_Os01g02930	29.98	2e-37	154
	GRMZM2G104639	GRMZM2G104639_P01	LOC_Os12g41690.1	LOC_Os12g41690	32.62	4e-12	69.3
	GRMZM2G104626	GRMZM2G104626_P01	LOC_Os10g28060.1	LOC_Os10g28060	54.85	5e-129	459
	GRMZM2G104542	GRMZM2G104542_P01	LOC_Os12g44110.2	LOC_Os12g44110	59.89	7e-174	608
	GRMZM2G104449	GRMZM2G104449_P01	LOC_Os11g36070.3	LOC_Os11g36070	83.45	1e-144	509
	GRMZM2G104125	GRMZM2G104125_P01	LOC_Os06g40370.1	LOC_Os06g40370	36.99	1e-34	145
	GRMZM2G103972	GRMZM2G103972_P01	LOC_Os08g06380.1	LOC_Os08g06380	48.7	0	828
	GRMZM2G103937	GRMZM2G103937_P01	LOC_Os06g24404.2	LOC_Os06g24404	58.14	6e-21	96.7
	GRMZM2G103559	GRMZM2G103559_P01	LOC_Os12g42020.1	LOC_Os12g42020	71.94	4e-116	416
	GRMZM2G101687	GRMZM2G101687_P01	LOC_Os05g25450.2	LOC_Os05g25450	41.51	3e-65	247
	GRMZM2G101350	GRMZM2G101350_P03	LOC_Os08g41320.1	LOC_Os08g41320	73	2e-28	124
	GRMZM2G100727	GRMZM2G100727_P01	LOC_Os02g43820.1	LOC_Os02g43820	68.25	2e-12	71.2
	GRMZM2G099297	GRMZM2G099297_P01	LOC_Os04g09654.1	LOC_Os04g09654	29.41	3e-16	84.3
	GRMZM2G099002	GRMZM2G099002_P02	LOC_Os05g04550.1	LOC_Os05g04550	81.58	5e-107	384
	GRMZM2G098677	GRMZM2G098677_P01	LOC_Os06g03500.1	LOC_Os06g03500	25.87	7e-64	244
	GRMZM2G098438	GRMZM2G098438_P01	LOC_Os02g53380.1	LOC_Os02g53380	31.35	2e-32	138
	GRMZM2G096412	GRMZM2G096412_P01	LOC_Os05g45200.1	LOC_Os05g45200	47.72	3e-94	343
	GRMZM2G096358	GRMZM2G096358_P01	LOC_Os12g37690.1	LOC_Os12g37690	74.31	5e-61	232
	GRMZM2G095261	GRMZM2G095261_P01	LOC_Os07g32620.1	LOC_Os07g32620	60.79	2e-134	476
	GRMZM2G095209	GRMZM2G095209_P02	LOC_Os08g27780.1	LOC_Os08g27780	47.73	5e-72	270
	GRMZM2G093246	GRMZM2G093246_P01	LOC_Os07g38810.1	LOC_Os07g38810	51.46	6e-136	482
	GRMZM2G093210	GRMZM2G093210_P01	LOC_Os07g38810.1	LOC_Os07g38810	52.93	1e-163	574
	GRMZM2G091672	GRMZM2G091672_P01	LOC_Os06g03500.1	LOC_Os06g03500	27.16	3e-74	278
	GRMZM2G091226	GRMZM2G091226_P01	LOC_Os03g09120.1	LOC_Os03g09120	58.49	1e-34	144
	GRMZM2G091088	GRMZM2G091088_P01	LOC_Os06g03500.1	LOC_Os06g03500	32.62	3e-77	288
	GRMZM2G090594	GRMZM2G090594_P01	LOC_Os03g63810.1	LOC_Os03g63810	56.47	7e-20	95.9
	GRMZM2G090245	GRMZM2G090245_P01	LOC_Os01g50900.1	LOC_Os01g50900	40	9e-35	144
	GRMZM2G090043	GRMZM2G090043_P01	LOC_Os03g52380.1	LOC_Os03g52380	70.37	1e-17	85.5
	GRMZM2G089461	GRMZM2G089461_P01	LOC_Os03g21540.1	LOC_Os03g21540	51.17	2e-68	259
	GRMZM2G087901	GRMZM2G087901_P01	LOC_Os02g36700.1	LOC_Os02g36700	55.82	8e-148	521
	GRMZM2G087875	GRMZM2G087875_P02	LOC_Os03g55260.1	LOC_Os03g55260	47.31	5e-66	249
	GRMZM2G087150	GRMZM2G087150_P01	LOC_Os01g11710.1	LOC_Os01g11710	45.31	3e-49	193
	GRMZM2G085845	GRMZM2G085845_P01	LOC_Os10g17260.1	LOC_Os10g17260	41.34	1e-82	305
	GRMZM2G084779	GRMZM2G084779_P01	LOC_Os09g21000.1	LOC_Os09g21000	46.67	0	696
	GRMZM2G084486	GRMZM2G084486_P01	LOC_Os09g21000.1	LOC_Os09g21000	38.08	6e-157	552
	GRMZM2G083176	GRMZM2G083176_P02	LOC_Os03g13240.1	LOC_Os03g13240	40.77	1e-112	405
	GRMZM2G082830	GRMZM2G082830_P01	LOC_Os07g38810.1	LOC_Os07g38810	60	3e-171	599
	GRMZM2G082227	GRMZM2G082227_P01	LOC_Os03g02900.1	LOC_Os03g02900	71.18	1e-58	224
	GRMZM2G082149	GRMZM2G082149_P01	LOC_Os03g48626.2	LOC_Os03g48626	33.04	3e-12	68.6
	GRMZM2G081458	GRMZM2G081458_P01	LOC_Os11g06230.1	LOC_Os11g06230	33.72	3e-63	240
	GRMZM2G080183	GRMZM2G080183_P01	LOC_Os06g48030.1	LOC_Os06g48030	86.49	4e-149	525
	GRMZM2G080041	GRMZM2G080041_P01	LOC_Os09g25540.1	LOC_Os09g25540	34.06	1e-118	426
	GRMZM2G079484	GRMZM2G079484_P01	LOC_Os01g27890.1	LOC_Os01g27890	40.66	9e-61	231
	GRMZM2G079219	GRMZM2G079219_P01	LOC_Os01g40499.2	LOC_Os01g40499	39.81	6e-58	223
	GRMZM2G079200	GRMZM2G079200_P03	LOC_Os12g40890.1	LOC_Os12g40890	43.94	3e-22	102
	GRMZM2G078781	GRMZM2G078781_P02	LOC_Os05g42250.1	LOC_Os05g42250	81.11	0	999
	GRMZM2G077789	GRMZM2G077789_P01	LOC_Os01g65370.1	LOC_Os01g65370	59.21	2e-78	290
	GRMZM2G077498	GRMZM2G077498_P01	LOC_Os03g13240.1	LOC_Os03g13240	38.69	9e-86	315
	GRMZM2G077437	GRMZM2G077437_P01	LOC_Os02g53380.1	LOC_Os02g53380	52.7	2e-127	454
	GRMZM2G076987	GRMZM2G076987_P01	LOC_Os07g36590.1	LOC_Os07g36590	50.43	5e-98	356
	GRMZM2G076370	GRMZM2G076370_P01	LOC_Os01g61010.1	LOC_Os01g61010	32.85	5e-51	200
	GRMZM2G076212	GRMZM2G076212_P01	LOC_Os01g66610.1	LOC_Os01g66610	40.52	9e-57	218
	GRMZM2G075562	GRMZM2G075562_P02	LOC_Os07g47140.1	LOC_Os07g47140	38.39	6e-14	75.5
	GRMZM2G075255	GRMZM2G075255_P01	LOC_Os10g33250.1	LOC_Os10g33250	61.08	0	741
	GRMZM2G074604	GRMZM2G074604_P01	LOC_Os04g43800.1	LOC_Os04g43800	75.18	0	1046
	GRMZM2G073047	GRMZM2G073047_P01	LOC_Os10g41130.1	LOC_Os10g41130	85.25	1e-19	94.4
	GRMZM2G071620	GRMZM2G071620_P01	LOC_Os03g54170.1	LOC_Os03g54170	78.11	1e-94	343
	GRMZM2G071484	GRMZM2G071484_P01	LOC_Os04g35680.1	LOC_Os04g35680	34.59	9e-18	89.4
	GRMZM2G071478	GRMZM2G071478_P01	LOC_Os06g40030.1	LOC_Os06g40030	32.32	2e-32	139
	GRMZM2G070943	GRMZM2G070943_P01	LOC_Os10g41800.1	LOC_Os10g41800	58.37	6e-42	169
	GRMZM2G070913	GRMZM2G070913_P02	LOC_Os01g57854.1	LOC_Os01g57854	30.82	1e-26	118
	GRMZM2G070381	GRMZM2G070381_P01	LOC_Os04g28234.3	LOC_Os04g28234	23.15	4e-32	138
	GRMZM2G070034	GRMZM2G070034_P01	LOC_Os03g54170.1	LOC_Os03g54170	43.75	2e-36	149
	GRMZM2G069923	GRMZM2G069923_P01	LOC_Os01g60730.2	LOC_Os01g60730	60.47	6e-11	65.5
	GRMZM2G068212	GRMZM2G068212_P01	LOC_Os03g06520.1	LOC_Os03g06520	35.89	3e-96	350
	GRMZM2G067702	GRMZM2G067702_P01	LOC_Os01g74020.1	LOC_Os01g74020	68.66	2e-63	239
	GRMZM2G067591	GRMZM2G067591_P01	LOC_Os01g27890.1	LOC_Os01g27890	45.83	2e-119	427
	GRMZM2G067424	GRMZM2G067424_P01	LOC_Os01g53370.1	LOC_Os01g53370	35.07	4e-30	130
	GRMZM2G066784	GRMZM2G066784_P01	LOC_Os03g21400.1	LOC_Os03g21400	33.93	1e-27	122
	GRMZM2G066578	GRMZM2G066578_P01	LOC_Os10g33250.1	LOC_Os10g33250	84.19	0	1081
	GRMZM2G066441	GRMZM2G066441_P01	LOC_Os04g48460.1	LOC_Os04g48460	55.72	2e-152	537
	GRMZM2G065471	GRMZM2G065471_P01	LOC_Os08g43430.1	LOC_Os08g43430	39.58	3e-32	137
	GRMZM2G065245	GRMZM2G065245_P01	LOC_Os04g48460.1	LOC_Os04g48460	35.96	8e-59	226
	GRMZM2G065203	GRMZM2G065203_P01	LOC_Os01g44069.1	LOC_Os01g44069	75.5	0	724
	GRMZM2G065073	GRMZM2G065073_P02	LOC_Os04g38450.1	LOC_Os04g38450	83.06	0	821
	GRMZM2G064708	GRMZM2G064708_P01	LOC_Os04g28234.3	LOC_Os04g28234	27.61	3e-61	234
	GRMZM2G063961	GRMZM2G063961_P01	LOC_Os05g04550.1	LOC_Os05g04550	43.07	2e-55	214
	GRMZM2G063917	GRMZM2G063917_P01	LOC_Os04g43800.1	LOC_Os04g43800	87.87	0	1228
	GRMZM2G063133	GRMZM2G063133_P01	LOC_Os03g48560.1	LOC_Os03g48560	76.1	5e-156	548
	GRMZM2G062772	GRMZM2G062772_P01	LOC_Os06g40370.1	LOC_Os06g40370	31.44	2e-28	125
	GRMZM2G061545	GRMZM2G061545_P01	LOC_Os06g40960.1	LOC_Os06g40960	96	2e-71	265
	GRMZM2G060993	GRMZM2G060993_P01	LOC_Os05g45200.1	LOC_Os05g45200	44.67	2e-94	344
	GRMZM2G060940	GRMZM2G060940_P03	LOC_Os01g61610.3	LOC_Os01g61610	36.67	1e-32	137
	GRMZM2G059740	GRMZM2G059740_P02	LOC_Os01g66610.1	LOC_Os01g66610	41.45	2e-57	221
	GRMZM2G058675	GRMZM2G058675_P01	LOC_Os04g45720.1	LOC_Os04g45720	29.48	1e-15	82.4
	GRMZM2G057093	GRMZM2G057093_P01	LOC_Os10g28050.1	LOC_Os10g28050	77.06	2e-120	429
	GRMZM2G057086	GRMZM2G057086_P01	LOC_Os03g55260.1	LOC_Os03g55260	30.69	7e-47	186
	GRMZM2G056388	GRMZM2G056388_P01	LOC_Os07g07320.1	LOC_Os07g07320	50.93	3e-49	192
	GRMZM2G056247	GRMZM2G056247_P01	LOC_Os03g21400.1	LOC_Os03g21400	30.41	7e-59	226
	GRMZM2G055957	GRMZM2G055957_P01	LOC_Os06g22810.1	LOC_Os06g22810	45.11	2e-57	220
	GRMZM2G055575	GRMZM2G055575_P01	LOC_Os06g40370.1	LOC_Os06g40370	57.57	2e-147	520
	GRMZM2G055320	GRMZM2G055320_P01	LOC_Os06g44620.1	LOC_Os06g44620	87.32	0	881
	GRMZM2G054111	GRMZM2G054111_P01	LOC_Os12g37690.1	LOC_Os12g37690	64.49	4e-37	152
	GRMZM2G052102	GRMZM2G052102_P01	LOC_Os01g55150.1	LOC_Os01g55150	89.89	3e-39	159
	GRMZM2G050915	GRMZM2G050915_P01	LOC_Os03g02460.2	LOC_Os03g02460	43.37	4e-19	92.8
	GRMZM2G050305	GRMZM2G050305_P01	LOC_Os01g65370.1	LOC_Os01g65370	79.19	2e-69	259
	GRMZM2G050072	GRMZM2G050072_P01	LOC_Os05g04584.1	LOC_Os05g04584	42.69	2e-59	228
	GRMZM2G049895	GRMZM2G049895_P03	LOC_Os07g04520.1	LOC_Os07g04520	35.59	5e-45	180
	GRMZM2G049767	GRMZM2G049767_P01	LOC_Os01g04360.1	LOC_Os01g04360	62.24	2e-33	138
	GRMZM2G048775	GRMZM2G048775_P01	LOC_Os06g48030.1	LOC_Os06g48030	49.51	2e-77	286
	GRMZM2G048200	GRMZM2G048200_P01	LOC_Os01g11710.1	LOC_Os01g11710	31.01	1e-30	132
	GRMZM2G048140	GRMZM2G048140_P01	LOC_Os03g07120.1	LOC_Os03g07120	54.15	6e-77	285
	GRMZM2G046382	GRMZM2G046382_P01	LOC_Os01g04360.1	LOC_Os01g04360	68.35	2e-39	158
	GRMZM2G046262	GRMZM2G046262_P01	LOC_Os05g39830.1	LOC_Os05g39830	55.87	2e-40	163
	GRMZM2G045748	GRMZM2G045748_P02	LOC_Os01g65370.1	LOC_Os01g65370	62.07	3e-42	169
	GRMZM2G045027	GRMZM2G045027_P01	LOC_Os03g38250.1	LOC_Os03g38250	29.47	1e-74	280
	GRMZM2G044947	GRMZM2G044947_P01	LOC_Os01g11710.1	LOC_Os01g11710	51.61	4e-89	325
	GRMZM2G043489	GRMZM2G043489_P01	LOC_Os07g41200.1	LOC_Os07g41200	65.48	0	990
	GRMZM2G043191	GRMZM2G043191_P01	LOC_Os01g08780.1	LOC_Os01g08780	36.9	7e-20	95.9
	GRMZM2G042765	GRMZM2G042765_P01	LOC_Os09g37440.1	LOC_Os09g37440	61.49	3e-47	185
	GRMZM2G042429	GRMZM2G042429_P01	LOC_Os09g37440.1	LOC_Os09g37440	55.56	9e-36	146
	GRMZM2G042356	GRMZM2G042356_P01	LOC_Os02g48350.1	LOC_Os02g48350	86.35	4e-155	545
	GRMZM2G042347	GRMZM2G042347_P01	LOC_Os06g46799.1	LOC_Os06g46799	40.26	5e-58	222
	GRMZM2G040840	GRMZM2G040840_P01	LOC_Os07g36590.1	LOC_Os07g36590	46.05	5e-73	273
	GRMZM2G040298	GRMZM2G040298_P01	LOC_Os03g63810.1	LOC_Os03g63810	58.43	2e-25	114
	GRMZM2G038893	GRMZM2G038893_P01	LOC_Os05g25450.2	LOC_Os05g25450	36.03	2e-46	185
	GRMZM2G037411	GRMZM2G037411_P01	LOC_Os11g08750.1	LOC_Os11g08750	37.69	5e-44	176
	GRMZM2G035809	GRMZM2G035809_P03	LOC_Os05g04550.1	LOC_Os05g04550	42.01	4e-57	219
	GRMZM2G035625	GRMZM2G035625_P01	LOC_Os06g40960.1	LOC_Os06g40960	36.11	1e-15	82.8
	GRMZM2G035131	GRMZM2G035131_P01	LOC_Os01g21310.1	LOC_Os01g21310	37.77	2e-21	101
	GRMZM2G035023	GRMZM2G035023_P01	LOC_Os08g44840.1	LOC_Os08g44840	36.03	2e-39	161
	GRMZM2G034638	GRMZM2G034638_P01	LOC_Os08g43160.1	LOC_Os08g43160	86.89	2e-27	120
	GRMZM2G034389	GRMZM2G034389_P01	LOC_Os10g33210.1	LOC_Os10g33210	38.54	1e-53	207
	GRMZM2G034157	GRMZM2G034157_P01	LOC_Os01g04360.1	LOC_Os01g04360	43.88	1e-12	69.7
	GRMZM2G033767	GRMZM2G033767_P01	LOC_Os01g44069.1	LOC_Os01g44069	41.82	4e-62	237
	GRMZM2G032977	GRMZM2G032977_P01	LOC_Os01g03730.1	LOC_Os01g03730	59.18	2e-90	330
	GRMZM2G032856	GRMZM2G032856_P01	LOC_Os07g07320.1	LOC_Os07g07320	38.91	2e-31	133
	GRMZM2G032763	GRMZM2G032763_P01	LOC_Os07g06600.1	LOC_Os07g06600	44.16	2e-24	110
	GRMZM2G031790	GRMZM2G031790_P01	LOC_Os10g28060.1	LOC_Os10g28060	72.64	2e-146	517
	GRMZM2G031065	GRMZM2G031065_P01	LOC_Os09g28690.1	LOC_Os09g28690	61.68	5e-95	345
	GRMZM2G030122	GRMZM2G030122_P01	LOC_Os11g34110.1	LOC_Os11g34110	49.02	1e-106	384
	GRMZM2G029912	GRMZM2G029912_P01	LOC_Os09g25850.1	LOC_Os09g25850	67.87	0	774
	GRMZM2G029692	GRMZM2G029692_P01	LOC_Os07g06570.1	LOC_Os07g06570	55.78	4e-101	367
	GRMZM2G029153	GRMZM2G029153_P01	LOC_Os09g15330.2	LOC_Os09g15330	57.97	2e-138	490
	GRMZM2G029048	GRMZM2G029048_P01	LOC_Os04g43800.1	LOC_Os04g43800	84.86	0	1240
	GRMZM2G028594	GRMZM2G028594_P01	LOC_Os05g11510.1	LOC_Os05g11510	67.23	2e-36	151
	GRMZM2G028037	GRMZM2G028037_P01	LOC_Os07g04520.1	LOC_Os07g04520	48.17	3e-67	253
	GRMZM2G028036	GRMZM2G028036_P01	LOC_Os01g53210.1	LOC_Os01g53210	80.88	6e-24	110
	GRMZM2G026459	GRMZM2G026459_P03	LOC_Os03g13240.1	LOC_Os03g13240	32.22	7e-42	169
	GRMZM2G026223	GRMZM2G026223_P07	LOC_Os03g54170.1	LOC_Os03g54170	47.71	2e-27	119
	GRMZM2G026065	GRMZM2G026065_P01	LOC_Os02g49310.1	LOC_Os02g49310	76.79	0	740
	GRMZM2G025127	GRMZM2G025127_P01	LOC_Os05g25450.2	LOC_Os05g25450	44.41	2e-63	241
	GRMZM2G025072	GRMZM2G025072_P01	LOC_Os07g10460.1	LOC_Os07g10460	88.68	6e-50	193
	GRMZM2G024948	GRMZM2G024948_P01	LOC_Os02g45850.1	LOC_Os02g45850	71.19	1e-97	354
	GRMZM2G024808	GRMZM2G024808_P01	LOC_Os01g61010.1	LOC_Os01g61010	28.88	1e-11	69.7
	GRMZM2G024705	GRMZM2G024705_P01	LOC_Os03g29250.1	LOC_Os03g29250	58.12	7e-59	224
	GRMZM2G024315	GRMZM2G024315_P01	LOC_Os11g42540.1	LOC_Os11g42540	28.28	3e-16	83.6
	GRMZM2G024024	GRMZM2G024024_P01	LOC_Os06g40030.1	LOC_Os06g40030	34.55	2e-37	155
	GRMZM2G022402	GRMZM2G022402_P01	LOC_Os06g24404.1	LOC_Os06g24404	27.96	3e-25	114
	GRMZM2G022242	GRMZM2G022242_P01	LOC_Os05g45200.1	LOC_Os05g45200	30.35	2e-30	131
	GRMZM2G020523	GRMZM2G020523_P02	LOC_Os06g46799.1	LOC_Os06g46799	41.11	1e-45	180
	GRMZM2G020484	GRMZM2G020484_P06	LOC_Os03g13240.1	LOC_Os03g13240	56.31	0	639
	GRMZM2G020429	GRMZM2G020429_P01	LOC_Os08g41790.1	LOC_Os08g41790	89.29	1e-103	372
	GRMZM2G018721	GRMZM2G018721_P01	LOC_Os05g09020.1	LOC_Os05g09020	55.06	5e-22	102
	GRMZM2G018485	GRMZM2G018485_P01	LOC_Os02g45850.1	LOC_Os02g45850	61.46	1e-83	308
	GRMZM2G017636	GRMZM2G017636_P01	LOC_Os06g07100.2	LOC_Os06g07100	70.14	4e-75	279
	GRMZM2G017616	GRMZM2G017616_P02	LOC_Os12g37320.1	LOC_Os12g37320	36.79	1e-45	182
	GRMZM2G017522	GRMZM2G017522_P03	LOC_Os07g36590.1	LOC_Os07g36590	47.87	1e-75	281
	GRMZM2G017164	GRMZM2G017164_P01	LOC_Os06g37670.1	LOC_Os06g37670	32.3	1e-92	338
	GRMZM2G016802	GRMZM2G016802_P01	LOC_Os06g03500.1	LOC_Os06g03500	25.96	3e-39	162
	GRMZM2G015933	GRMZM2G015933_P01	LOC_Os09g25540.1	LOC_Os09g25540	37.04	6e-27	118
	GRMZM2G015542	GRMZM2G015542_P01	LOC_Os01g27890.1	LOC_Os01g27890	44.31	1e-105	381
	GRMZM2G015406	GRMZM2G015406_P01	LOC_Os09g25540.1	LOC_Os09g25540	34.95	6e-142	503
	GRMZM2G015136	GRMZM2G015136_P01	LOC_Os08g02996.1	LOC_Os08g02996	55.87	2e-95	348
	GRMZM2G015037	GRMZM2G015037_P01	LOC_Os01g11550.1	LOC_Os01g11550	68.26	1e-79	295
	GRMZM2G013236	GRMZM2G013236_P01	LOC_Os06g40370.1	LOC_Os06g40370	47.34	2e-43	172
	GRMZM2G013002	GRMZM2G013002_P01	LOC_Os03g21820.1	LOC_Os03g21820	30.54	6e-18	89.4
	GRMZM2G012636	GRMZM2G012636_P01	LOC_Os09g37500.1	LOC_Os09g37500	58.39	3e-36	148
	GRMZM2G012546	GRMZM2G012546_P01	LOC_Os08g43430.1	LOC_Os08g43430	43.04	8e-37	152
	GRMZM2G012455	GRMZM2G012455_P01	LOC_Os01g04360.1	LOC_Os01g04360	44.9	4e-13	72
	GRMZM2G012434	GRMZM2G012434_P02	LOC_Os03g13240.1	LOC_Os03g13240	44.9	1e-130	464
	GRMZM2G012391	GRMZM2G012391_P01	LOC_Os03g40540.1	LOC_Os03g40540	34.5	2e-70	264
	GRMZM2G012306	GRMZM2G012306_P01	LOC_Os03g13240.1	LOC_Os03g13240	42.36	5e-110	396
	GRMZM2G010152	GRMZM2G010152_P01	LOC_Os03g52090.1	LOC_Os03g52090	29.56	7e-18	91.3
	GRMZM2G009901	GRMZM2G009901_P01	LOC_Os01g68140.1	LOC_Os01g68140	35.49	1e-46	184
	GRMZM2G007477	GRMZM2G007477_P01	LOC_Os01g66610.1	LOC_Os01g66610	40.97	3e-56	217
	GRMZM2G006964	GRMZM2G006964_P01	LOC_Os01g61610.3	LOC_Os01g61610	35.86	2e-29	127
	GRMZM2G006234	GRMZM2G006234_P01	LOC_Os04g28234.3	LOC_Os04g28234	32.6	2e-23	107
	GRMZM2G005562	GRMZM2G005562_P04	LOC_Os01g36620.1	LOC_Os01g36620	72.48	4e-144	508
	GRMZM2G004858	GRMZM2G004858_P01	LOC_Os01g59110.1	LOC_Os01g59110	48.71	6e-97	352
	GRMZM2G004207	GRMZM2G004207_P01	LOC_Os07g04520.1	LOC_Os07g04520	45.51	7e-35	145
	GRMZM2G003138	GRMZM2G003138_P01	LOC_Os06g15170.1	LOC_Os06g15170	43.91	1e-89	328
	GRMZM2G002863	GRMZM2G002863_P01	LOC_Os04g28234.3	LOC_Os04g28234	21.97	1e-12	72.8
	GRMZM2G002555	GRMZM2G002555_P01	LOC_Os01g66610.1	LOC_Os01g66610	45.25	5e-67	253
	GRMZM2G002124	GRMZM2G002124_P01	LOC_Os09g39860.1	LOC_Os09g39860	35.29	6e-33	139
	GRMZM2G001812	GRMZM2G001812_P01	LOC_Os06g03970.1	LOC_Os06g03970	33.18	4e-113	407
	GRMZM2G001676	GRMZM2G001676_P01	LOC_Os10g33210.1	LOC_Os10g33210	83.25	0	992
	GRMZM2G001457	GRMZM2G001457_P02	LOC_Os02g49310.1	LOC_Os02g49310	44.95	4e-93	340
	GRMZM2G000453	GRMZM2G000453_P01	LOC_Os07g37700.1	LOC_Os07g37700	94.59	9e-36	147
	GRMZM2G000278	GRMZM2G000278_P01	LOC_Os05g04550.1	LOC_Os05g04550	41.95	5e-52	202
	AC234152.1	AC234152.1_FGP005	LOC_Os03g06940.1	LOC_Os03g06940	43.63	0	650
	AC233882.1	AC233882.1_FGP003	LOC_Os08g45030.1	LOC_Os08g45030	40.85	0	913
	AC218900.3	AC218900.3_FGP001	LOC_Os09g28750.1	LOC_Os09g28750	55.8	2e-101	366
	AC215690.3	AC215690.3_FGP002	LOC_Os08g10010.1	LOC_Os08g10010	55.52	9e-108	388
	AC215639.3	AC215639.3_FGP002	LOC_Os01g61610.3	LOC_Os01g61610	32.42	3e-21	100
	AC212068.4	AC212068.4_FGP005	LOC_Os01g11710.1	LOC_Os01g11710	31.74	3e-34	143
	AC208221.3	AC208221.3_FGP002	LOC_Os01g03390.1	LOC_Os01g03390	43.75	7e-22	101
	AC205735.3	AC205735.3_FGP006	LOC_Os04g28234.3	LOC_Os04g28234	26.05	1e-42	172
	AC199541.4	AC199541.4_FGP007	LOC_Os01g59110.1	LOC_Os01g59110	30.11	3e-43	174
	AC195785.3	AC195785.3_FGP004	LOC_Os01g66610.1	LOC_Os01g66610	46.84	4e-74	277
	AC193632.2	AC193632.2_FGP002	LOC_Os01g66610.1	LOC_Os01g66610	41.35	2e-61	234
	AC193379.3	AC193379.3_FGP001	LOC_Os06g22810.1	LOC_Os06g22810	48.64	1e-73	276
	AC165178.2	AC165178.2_FGP004	LOC_Os01g65370.1	LOC_Os01g65370	63.79	6e-43	172

## Sheet: 11B
	140 maize silk specifically/preferentially expressed genes can hit 37 Arabidopsis stigma-specific/preferential genes.
	Locus (maize)	Maize Protein ID	Arabidopsis Gene Model	Locus (Arabisopsis)	% Identity	E-value	Bit Score
	GRMZM5G888620	GRMZM5G888620_P01	AT2G15480.2	At2g15480	37.95	1e-84	310
	GRMZM5G883417	GRMZM5G883417_P01	AT5G16240.1	At5g16240	53.12	2e-98	356
	GRMZM5G870592	GRMZM5G870592_P01	AT5G40350.1	At5g40350	44.44	4e-18	90.1
	GRMZM5G852776	GRMZM5G852776_P01	AT5G59700.1	At5g59700	36.3	9e-48	188
	GRMZM5G834303	GRMZM5G834303_P01	AT1G22400.1	At1g22400	36.55	2e-74	276
	GRMZM5G832805	GRMZM5G832805_P01	AT1G22400.1	At1g22400	25.96	2e-22	104
	GRMZM5G810393	GRMZM5G810393_P01	AT4G00360.1	At4g00360	39.72	2e-88	323
	GRMZM5G806387	GRMZM5G806387_P01	AT3G14380.1	At3g14380	42.86	5e-13	70.5
	GRMZM2G473411	GRMZM2G473411_P01	AT5G59700.1	At5g59700	39.75	3e-45	179
	GRMZM2G471196	GRMZM2G471196_P01	AT5G28540.1	At5g28540	69.44	0	833
	GRMZM2G469175	GRMZM2G469175_P01	AT5G59700.1	At5g59700	38.44	2e-51	200
	GRMZM2G468756	GRMZM2G468756_P01	AT5G59700.1	At5g59700	37.46	4e-53	206
	GRMZM2G468740	GRMZM2G468740_P01	AT3G08990.2	At3g08990	67.29	2e-39	157
	GRMZM2G465999	GRMZM2G465999_P01	AT3G12000.1	At3g12000	41.19	6e-78	289
	GRMZM2G463227	GRMZM2G463227_P01	AT5G59700.1	At5g59700	35.95	3e-20	96.7
	GRMZM2G456568	GRMZM2G456568_P01	AT5G46590.1	At5g46590	50.31	2e-46	183
	GRMZM2G455075	GRMZM2G455075_P01	AT2G15480.2	At2g15480	40.19	4e-39	159
	GRMZM2G449019	GRMZM2G449019_P01	AT2G15480.1	At2g15480	30.3	4e-51	199
	GRMZM2G439903	GRMZM2G439903_P01	AT5G46590.1	At5g46590	42.41	2e-25	113
	GRMZM2G433076	GRMZM2G433076_P01	AT5G59700.1	At5g59700	40.91	3e-52	204
	GRMZM2G431156	GRMZM2G431156_P02	AT2G47460.1	At2g47460	54.97	1e-40	163
	GRMZM2G428391	GRMZM2G428391_P01	AT5G28540.1	At5g28540	65.42	0	775
	GRMZM2G422373	GRMZM2G422373_P01	AT2G23300.1	At2g23300	26.18	1e-21	102
	GRMZM2G411668	GRMZM2G411668_P01	AT3G12000.1	At3g12000	34.36	6e-58	223
	GRMZM2G400929	GRMZM2G400929_P01	AT2G42990.1	At2g42990	27.22	5e-21	99
	GRMZM2G391684	GRMZM2G391684_P01	AT1G21540.1	At1g21540	62.96	5e-68	256
	GRMZM2G364172	GRMZM2G364172_P02	AT5G59700.1	At5g59700	39.34	3e-55	212
	GRMZM2G361475	GRMZM2G361475_P01	AT3G03670.1	At3g03670	48.41	4e-26	115
	GRMZM2G359986	GRMZM2G359986_P01	AT5G59700.1	At5g59700	43.06	9e-61	231
	GRMZM2G349187	GRMZM2G349187_P01	AT5G07990.1	At5g07990	33.33	4e-27	118
	GRMZM2G337048	GRMZM2G337048_P01	AT1G22400.1	At1g22400	31.59	2e-67	253
	GRMZM2G334336	GRMZM2G334336_P01	AT1G22400.1	At1g22400	30.25	8e-42	168
	GRMZM2G333861	GRMZM2G333861_P01	AT1G65060.1	At1g65060	31.92	1e-28	124
	GRMZM2G323830	GRMZM2G323830_P01	AT4G00360.1	At4g00360	39.88	7e-83	305
	GRMZM2G316840	GRMZM2G316840_P01	AT5G46590.1	At5g46590	37.14	2e-19	92.8
	GRMZM2G310431	GRMZM2G310431_P01	AT5G28540.1	At5g28540	67.1	0	769
	GRMZM2G306915	GRMZM2G306915_P01	AT5G59810.1	At5g59810	55.14	0	792
	GRMZM2G180328	GRMZM2G180328_P01	AT5G46590.1	At5g46590	52.29	6e-42	168
	GRMZM2G180324	GRMZM2G180324_P01	AT1G28710.3	At1g28710	33.21	8e-36	148
	GRMZM2G180082	GRMZM2G180082_P01	AT5G07990.1	At5g07990	27.78	1e-12	71.6
	GRMZM2G179528	GRMZM2G179528_P01	AT5G22980.1	At5g22980	28.15	2e-41	167
	GRMZM2G179147	GRMZM2G179147_P02	AT5G07990.1	At5g07990	25.85	8e-14	75.5
	GRMZM2G174732	GRMZM2G174732_P01	AT1G65060.1	At1g65060	57.54	2e-147	519
	GRMZM2G174574	GRMZM2G174574_P02	AT1G65060.1	At1g65060	43.87	6e-100	361
	GRMZM2G171548	GRMZM2G171548_P01	AT1G22400.1	At1g22400	29.02	5e-38	155
	GRMZM2G170299	GRMZM2G170299_P01	AT3G16800.1	At3g16800	47.88	1e-74	277
	GRMZM2G168382	GRMZM2G168382_P01	AT5G07990.1	At5g07990	33.25	7e-54	207
	GRMZM2G167492	GRMZM2G167492_P01	AT5G46590.1	At5g46590	50.62	9e-43	171
	GRMZM2G163251	GRMZM2G163251_P01	AT5G46590.1	At5g46590	49.24	2e-34	143
	GRMZM2G162758	GRMZM2G162758_P01	AT4G00360.1	At4g00360	46.04	3e-119	425
	GRMZM2G162434	GRMZM2G162434_P01	AT2G47460.1	At2g47460	65.52	2e-43	173
	GRMZM2G161472	GRMZM2G161472_P01	AT5G07990.1	At5g07990	25.35	4e-39	159
	GRMZM2G154870	GRMZM2G154870_P01	AT5G07990.1	At5g07990	33.98	2e-74	276
	GRMZM2G154828	GRMZM2G154828_P01	AT5G07990.1	At5g07990	31.74	2e-73	273
	GRMZM2G150864	GRMZM2G150864_P01	AT4G25830.1	At4g25830	38.95	7e-12	67.4
	GRMZM2G150256	GRMZM2G150256_P01	AT3G54940.2	At3g54940	37.21	5e-48	189
	GRMZM2G150134	GRMZM2G150134_P01	AT3G03670.1	At3g03670	36.42	1e-40	164
	GRMZM2G148460	GRMZM2G148460_P01	AT2G42990.1	At2g42990	24.14	1e-19	94
	GRMZM2G147245	GRMZM2G147245_P01	AT5G07990.1	At5g07990	32.19	6e-50	195
	GRMZM2G145440	GRMZM2G145440_P01	AT2G23300.1	At2g23300	40.27	2e-16	82
	GRMZM2G143328	GRMZM2G143328_P01	AT5G40350.1	At5g40350	75.25	3e-44	175
	GRMZM2G134703	GRMZM2G134703_P02	AT4G00360.1	At4g00360	36.19	9e-69	258
	GRMZM2G132442	GRMZM2G132442_P01	AT5G65020.1	At5g65020	40.48	2e-56	216
	GRMZM2G131442	GRMZM2G131442_P01	AT5G40350.1	At5g40350	75.7	5e-49	191
	GRMZM2G131087	GRMZM2G131087_P03	AT5G66040.1	At5g66040	50.77	1e-12	68.2
	GRMZM2G130755	GRMZM2G130755_P01	AT5G07990.1	At5g07990	38.19	2e-87	320
	GRMZM2G130119	GRMZM2G130119_P01	AT1G22400.1	At1g22400	30.74	1e-43	174
	GRMZM2G128056	GRMZM2G128056_P01	AT5G22980.1	At5g22980	28.34	3e-43	173
	GRMZM2G126586	GRMZM2G126586_P01	AT3G14380.1	At3g14380	48.73	9e-25	110
	GRMZM2G125762	GRMZM2G125762_P01	AT5G59700.1	At5g59700	40.74	5e-58	222
	GRMZM2G122654	GRMZM2G122654_P01	AT5G07990.1	At5g07990	37.11	5e-75	278
	GRMZM2G121312	GRMZM2G121312_P01	AT2G23300.1	At2g23300	31.62	8e-15	78.6
	GRMZM2G117878	GRMZM2G117878_P01	AT1G22400.1	At1g22400	31.73	2e-52	203
	GRMZM2G114850	GRMZM2G114850_P01	AT5G46590.1	At5g46590	46.06	2e-34	142
	GRMZM2G113618	GRMZM2G113618_P01	AT5G07990.1	At5g07990	34.98	3e-63	239
	GRMZM2G110968	GRMZM2G110968_P01	AT5G59700.1	At5g59700	41.75	1e-54	210
	GRMZM2G108273	GRMZM2G108273_P01	AT4G18910.1	At4g18910	36.67	2e-19	92.8
	GRMZM2G106650	GRMZM2G106650_P01	AT5G07990.1	At5g07990	35.13	3e-76	283
	GRMZM2G106558	GRMZM2G106558_P01	AT2G47460.1	At2g47460	67.07	2e-29	126
	GRMZM2G106468	GRMZM2G106468_P01	AT4G00360.1	At4g00360	30.34	3e-18	90.1
	GRMZM2G106263	GRMZM2G106263_P01	AT4G11820.2	At4g11820	74.51	0	729
	GRMZM2G105991	GRMZM2G105991_P01	AT2G15480.1	At2g15480	30.7	4e-43	172
	GRMZM2G103937	GRMZM2G103937_P01	AT2G42990.1	At2g42990	73.12	9e-33	135
	GRMZM2G101687	GRMZM2G101687_P01	AT5G59700.1	At5g59700	41.39	2e-58	223
	GRMZM2G098298	GRMZM2G098298_P01	AT3G54940.2	At3g54940	55.33	1e-105	380
	GRMZM2G096412	GRMZM2G096412_P01	AT1G22400.1	At1g22400	31.75	3e-38	156
	GRMZM2G096358	GRMZM2G096358_P01	AT5G40350.1	At5g40350	76.92	2e-48	189
	GRMZM2G095261	GRMZM2G095261_P01	AT2G15480.1	At2g15480	29.37	3e-41	166
	GRMZM2G095209	GRMZM2G095209_P02	AT5G59700.1	At5g59700	43.26	2e-57	221
	GRMZM2G093246	GRMZM2G093246_P01	AT5G59700.1	At5g59700	37.11	2e-41	167
	GRMZM2G089461	GRMZM2G089461_P01	AT5G59700.1	At5g59700	48.26	4e-61	233
	GRMZM2G085845	GRMZM2G085845_P01	AT5G07990.1	At5g07990	41.18	9e-90	327
	GRMZM2G083347	GRMZM2G083347_P01	AT5G46590.1	At5g46590	37.43	5e-23	104
	GRMZM2G080183	GRMZM2G080183_P01	AT5G19880.1	At5g19880	39	5e-53	204
	GRMZM2G079682	GRMZM2G079682_P02	AT2G13290.2	At2g13290	58.61	6e-120	427
	GRMZM2G079484	GRMZM2G079484_P01	AT5G07990.1	At5g07990	32.22	1e-44	177
	GRMZM2G077960	GRMZM2G077960_P01	AT4G31860.1	At4g31860	30	1e-11	67.8
	GRMZM2G074358	GRMZM2G074358_P01	AT5G46590.1	At5g46590	47.48	4e-33	139
	GRMZM2G070913	GRMZM2G070913_P02	AT2G47550.1	At2g47550	30.15	8e-25	111
	GRMZM2G068973	GRMZM2G068973_P01	AT5G46590.1	At5g46590	49.67	6e-37	151
	GRMZM2G067591	GRMZM2G067591_P01	AT5G07990.1	At5g07990	35.33	5e-80	295
	GRMZM2G067424	GRMZM2G067424_P01	AT2G15480.2	At2g15480	36.14	4e-40	162
	GRMZM2G066902	GRMZM2G066902_P01	AT5G28540.1	At5g28540	59.56	4e-140	494
	GRMZM2G066441	GRMZM2G066441_P01	AT4G00360.1	At4g00360	37.58	1e-83	307
	GRMZM2G065245	GRMZM2G065245_P01	AT4G00360.1	At4g00360	36.64	3e-68	256
	GRMZM2G063522	GRMZM2G063522_P01	AT5G46590.1	At5g46590	44.51	1e-35	146
	GRMZM2G059428	GRMZM2G059428_P02	AT5G46590.1	At5g46590	52.44	2e-20	93.6
	GRMZM2G057086	GRMZM2G057086_P01	AT5G07990.1	At5g07990	28.57	7e-44	175
	GRMZM2G055957	GRMZM2G055957_P01	AT5G59700.1	At5g59700	46.79	3e-61	232
	GRMZM2G055320	GRMZM2G055320_P01	AT1G65060.1	At1g65060	61.17	0	636
	GRMZM2G054111	GRMZM2G054111_P01	AT5G40350.1	At5g40350	66.67	7e-39	157
	GRMZM2G050305	GRMZM2G050305_P01	AT2G47460.1	At2g47460	74.14	6e-48	187
	GRMZM2G049798	GRMZM2G049798_P02	AT1G22400.1	At1g22400	44.51	7e-40	159
	GRMZM2G048775	GRMZM2G048775_P01	AT3G03670.1	At3g03670	37.94	2e-53	206
	GRMZM2G048200	GRMZM2G048200_P01	AT2G42990.1	At2g42990	26.87	3e-17	86.7
	GRMZM2G045748	GRMZM2G045748_P02	AT2G47460.1	At2g47460	61.34	3e-43	172
	GRMZM2G044947	GRMZM2G044947_P01	AT2G42990.1	At2g42990	27.43	2e-15	80.5
	GRMZM2G042347	GRMZM2G042347_P01	AT5G19880.1	At5g19880	42.64	1e-65	246
	GRMZM2G040840	GRMZM2G040840_P01	AT5G59700.1	At5g59700	39.46	1e-51	201
	GRMZM2G037411	GRMZM2G037411_P01	AT4G33220.1	At4g33220	31.83	1e-35	147
	GRMZM2G025127	GRMZM2G025127_P01	AT5G59700.1	At5g59700	41.98	4e-57	219
	GRMZM2G022402	GRMZM2G022402_P01	AT2G42990.1	At2g42990	30.18	4e-33	139
	GRMZM2G022242	GRMZM2G022242_P01	AT1G22400.1	At1g22400	33.7	9e-45	178
	GRMZM2G020523	GRMZM2G020523_P02	AT5G19880.1	At5g19880	48.52	3e-56	215
	GRMZM2G017616	GRMZM2G017616_P02	AT1G55020.1	At1g55020	40.39	0	651
	GRMZM2G015933	GRMZM2G015933_P01	AT2G23300.1	At2g23300	35.27	1e-19	93.2
	GRMZM2G015542	GRMZM2G015542_P01	AT5G07990.1	At5g07990	36.08	3e-79	293
	GRMZM2G013002	GRMZM2G013002_P01	AT2G40610.1	At2g40610	31.97	5e-22	101
	GRMZM2G012391	GRMZM2G012391_P01	AT5G07990.1	At5g07990	27.05	7e-16	82.4
	GRMZM2G011598	GRMZM2G011598_P01	AT5G46590.1	At5g46590	47.56	1e-40	164
	GRMZM2G010868	GRMZM2G010868_P01	AT5G01870.1	At5g01870	39.8	4e-11	63.2
	GRMZM2G010363	GRMZM2G010363_P01	AT2G21540.2	At2g21540	29.31	7e-21	98.2
	GRMZM2G009136	GRMZM2G009136_P01	AT5G65020.1	At5g65020	41.32	2e-63	239
	GRMZM2G004858	GRMZM2G004858_P01	AT1G22400.1	At1g22400	28.3	2e-37	153
	GRMZM2G004207	GRMZM2G004207_P01	AT5G59700.1	At5g59700	43.33	1e-26	116
	AC215690.3	AC215690.3_FGP002	AT5G16240.1	At5g16240	76.88	5e-156	547
	AC212068.4	AC212068.4_FGP005	AT2G42990.1	At2g42990	32.53	6e-33	138
	AC199541.4	AC199541.4_FGP007	AT1G22400.1	At1g22400	30.98	2e-51	199
	AC193632.2	AC193632.2_FGP002	AT5G59700.1	At5g59700	36.49	1e-42	171
	AC165178.2	AC165178.2_FGP004	AT2G47460.1	At2g47460	60.5	1e-42	170

## Sheet: 11C
	221 rice stigma specifically/preferentially expressed genes can hit 179 maize silk-specific/preferential genes.
	Locus (rice)	Rice Gene ID	Maize Protein ID	Locus (maize)	% Identity	E-value	Bit Score
	LOC_Os01g40480	LOC_Os01g40480.1	GRMZM2G416484_P02	GRMZM2G416484	47.31	0	636
	LOC_Os04g43800	LOC_Os04g43800.1	GRMZM2G063917_P01	GRMZM2G063917	87.87	0	1238
	LOC_Os09g39260	LOC_Os09g39260.1	GRMZM2G115841_P01	GRMZM2G115841	45.75	6e-63	239
	LOC_Os04g45720	LOC_Os04g45720.1	GRMZM2G058675_P02	GRMZM2G058675	28.69	4e-18	90.1
	LOC_Os07g06600	LOC_Os07g06600.1	GRMZM2G362281_P01	GRMZM2G362281	50	2e-23	106
	LOC_Os05g41590	LOC_Os05g41590.1	GRMZM2G155348_P03	GRMZM2G155348	84.21	0	775
	LOC_Os11g34110	LOC_Os11g34110.1	GRMZM2G030122_P02	GRMZM2G030122	49.02	6e-112	401
	LOC_Os06g08090	LOC_Os06g08090.1	GRMZM2G107815_P01	GRMZM2G107815	49.9	2e-140	496
	LOC_Os11g42540	LOC_Os11g42540.1	GRMZM2G024315_P01	GRMZM2G024315	28.36	9e-18	88.6
	LOC_Os03g16220	LOC_Os03g16220.1	GRMZM2G332976_P01	GRMZM2G332976	27.92	5e-14	75.5
	LOC_Os08g41790	LOC_Os08g41790.1	GRMZM2G020429_P01	GRMZM2G020429	89.29	3e-95	346
	LOC_Os04g28234	LOC_Os04g28234.1	GRMZM2G064708_P01	GRMZM2G064708	27.61	4e-61	234
	LOC_Os09g32670	LOC_Os09g32670.1	GRMZM2G429118_P01	GRMZM2G429118	81.43	0	684
	LOC_Os10g41430	LOC_Os10g41430.1	GRMZM2G148621_P01	GRMZM2G148621	47.9	1e-19	93.6
	LOC_Os02g12730	LOC_Os02g12730.1	AC234152.1_FGP005	AC234152.1	42.51	2e-150	530
	LOC_Os03g06940	LOC_Os03g06940.1	AC234152.1_FGP005	AC234152.1	43.63	0	650
	LOC_Os06g39970	LOC_Os06g39970.1	GRMZM2G103972_P01	GRMZM2G103972	44.05	8e-79	292
	LOC_Os08g06380	LOC_Os08g06380.1	GRMZM2G103972_P01	GRMZM2G103972	59.83	1e-168	591
	LOC_Os11g32650	LOC_Os11g32650.1	GRMZM2G346095_P01	GRMZM2G346095	50.53	4e-106	382
	LOC_Os08g43430	LOC_Os08g43430.1	GRMZM2G012546_P01	GRMZM2G012546	40.32	5e-46	182
	LOC_Os07g28160	LOC_Os07g28160.1	GRMZM2G179147_P02	GRMZM2G179147	27.62	4e-26	116
	LOC_Os02g21810	LOC_Os02g21810.1	GRMZM2G179147_P02	GRMZM2G179147	23.57	1e-18	92
	LOC_Os12g16720	LOC_Os12g16720.1	GRMZM2G015542_P01	GRMZM2G015542	38.89	2e-90	330
	LOC_Os10g17260	LOC_Os10g17260.1	GRMZM2G085845_P01	GRMZM2G085845	42.09	2e-86	317
	LOC_Os05g01120	LOC_Os05g01120.1	GRMZM2G179147_P02	GRMZM2G179147	31.84	6e-31	132
	LOC_Os01g27890	LOC_Os01g27890.1	GRMZM2G130755_P01	GRMZM2G130755	52.71	5e-122	435
	LOC_Os03g55260	LOC_Os03g55260.1	GRMZM2G154828_P01	GRMZM2G154828	56.46	2e-162	569
	LOC_Os03g40540	LOC_Os03g40540.1	GRMZM2G012391_P01	GRMZM2G012391	34.5	1e-70	264
	LOC_Os04g48460	LOC_Os04g48460.1	GRMZM2G134703_P01	GRMZM2G134703	76.14	0	748
	LOC_Os06g01250	LOC_Os06g01250.1	GRMZM2G154828_P01	GRMZM2G154828	33.4	2e-65	247
	LOC_Os03g21400	LOC_Os03g21400.1	GRMZM2G056247_P01	GRMZM2G056247	30.66	3e-56	216
	LOC_Os02g48350	LOC_Os02g48350.1	GRMZM2G042356_P01	GRMZM2G042356	86.17	2e-151	532
	LOC_Os01g70860	LOC_Os01g70860.1	GRMZM2G151801_P01	GRMZM2G151801	34.9	9e-27	117
	LOC_Os07g25540	LOC_Os07g25540.1	GRMZM2G113844_P01	GRMZM2G113844	28.57	9e-14	75.5
	LOC_Os06g24404	LOC_Os06g24404.1	GRMZM2G103937_P02	GRMZM2G103937	35.05	5e-56	215
	LOC_Os01g11710	LOC_Os01g11710.1	GRMZM2G044947_P03	GRMZM2G044947	53.08	1e-97	353
	LOC_Os01g14900	LOC_Os01g14900.1	GRMZM2G065203_P01	GRMZM2G065203	45.92	2e-86	317
	LOC_Os01g44069	LOC_Os01g44069.1	GRMZM2G065203_P01	GRMZM2G065203	75.5	0	695
	LOC_Os12g37320	LOC_Os12g37320.1	GRMZM2G017616_P02	GRMZM2G017616	36.16	2e-34	144
	LOC_Os09g32840	LOC_Os09g32840.1	GRMZM2G157027_P01	GRMZM2G157027	85.93	0	1017
	LOC_Os04g46730	LOC_Os04g46730.1	GRMZM2G306566_P01	GRMZM2G306566	53.49	3e-34	141
	LOC_Os09g25850	LOC_Os09g25850.1	GRMZM2G029912_P02	GRMZM2G029912	68.91	0	769
	LOC_Os10g33250	LOC_Os10g33250.1	GRMZM2G066578_P01	GRMZM2G066578	84.19	0	1089
	LOC_Os02g56010	LOC_Os02g56010.1	GRMZM2G154558_P01	GRMZM2G154558	39.81	2e-19	94.7
	LOC_Os01g53370	LOC_Os01g53370.1	GRMZM2G105991_P01	GRMZM2G105991	46.5	1e-101	367
	LOC_Os05g45200	LOC_Os05g45200.1	GRMZM2G105991_P01	GRMZM2G105991	51.15	3e-121	432
	LOC_Os07g32620	LOC_Os07g32620.1	GRMZM2G095261_P01	GRMZM2G095261	61.34	3e-144	509
	LOC_Os03g02460	LOC_Os03g02460.1	GRMZM2G050915_P01	GRMZM2G050915	43.37	4e-25	112
	LOC_Os07g10460	LOC_Os07g10460.1	GRMZM2G025072_P01	GRMZM2G025072	88.68	2e-49	193
	LOC_Os01g03730	LOC_Os01g03730.1	GRMZM2G032977_P01	GRMZM2G032977	59.18	1e-94	343
	LOC_Os01g71094	LOC_Os01g71094.1	GRMZM2G323757_P01	GRMZM2G323757	35.63	3e-39	160
	LOC_Os04g38450	LOC_Os04g38450.1	GRMZM2G065073_P02	GRMZM2G065073	83.06	0	847
	LOC_Os03g18870	LOC_Os03g18870.1	GRMZM2G023786_P01	GRMZM2G023786	46.67	2e-18	89
	LOC_Os07g35610	LOC_Os07g35610.1	GRMZM5G860590_P01	GRMZM5G860590	40	3e-19	94.4
	LOC_Os03g48560	LOC_Os03g48560.1	GRMZM2G063133_P01	GRMZM2G063133	79.09	2e-151	533
	LOC_Os06g06050	LOC_Os06g06050.1	GRMZM2G393272_P02	GRMZM2G393272	77.11	2e-123	440
	LOC_Os09g28840	LOC_Os09g28840.1	GRMZM2G128056_P01	GRMZM2G128056	37.53	2e-80	297
	LOC_Os01g61690	LOC_Os01g61690.1	GRMZM2G128056_P01	GRMZM2G128056	56.49	1e-147	520
	LOC_Os02g46260	LOC_Os02g46260.1	GRMZM2G179528_P01	GRMZM2G179528	45.7	6e-99	358
	LOC_Os02g44590	LOC_Os02g44590.1	GRMZM2G115773_P01	GRMZM2G115773	44.68	5e-153	538
	LOC_Os04g10360	LOC_Os04g10360.1	GRMZM2G115773_P01	GRMZM2G115773	42.88	1e-126	451
	LOC_Os02g28720	LOC_Os02g28720.1	GRMZM2G315431_P01	GRMZM2G315431	25.25	2e-29	127
	LOC_Os04g02970	LOC_Os04g02970.1	GRMZM2G306915_P01	GRMZM2G306915	38.65	5e-20	94.7
	LOC_Os04g35680	LOC_Os04g35680.1	GRMZM2G071484_P01	GRMZM2G071484	57.69	1e-16	85.1
	LOC_Os12g42020	LOC_Os12g42020.1	GRMZM2G103559_P01	GRMZM2G103559	72.13	3e-122	436
	LOC_Os02g49310	LOC_Os02g49310.1	GRMZM2G026065_P01	GRMZM2G026065	72.23	0	727
	LOC_Os01g67500	LOC_Os01g67500.1	GRMZM2G071484_P01	GRMZM2G071484	26.59	9e-17	86.3
	LOC_Os04g38910	LOC_Os04g38910.1	GRMZM2G136353_P01	GRMZM2G136353	38.91	1e-41	168
	LOC_Os06g40370	LOC_Os06g40370.1	GRMZM2G013236_P03	GRMZM2G013236	58.97	4e-155	545
	LOC_Os05g04550	LOC_Os05g04550.1	GRMZM2G099002_P01	GRMZM2G099002	68.94	0	640
	LOC_Os05g02350	LOC_Os05g02350.1	GRMZM2G355381_P01	GRMZM2G355381	47.3	5e-52	202
	LOC_Os01g08780	LOC_Os01g08780.1	GRMZM2G355381_P01	GRMZM2G355381	61.21	3e-172	602
	LOC_Os04g30040	LOC_Os04g30040.2	GRMZM2G374309_P01	GRMZM2G374309	38.93	9e-43	172
	LOC_Os07g38810	LOC_Os07g38810.1	GRMZM2G468756_P01	GRMZM2G468756	65.34	0	750
	LOC_Os10g38960	LOC_Os10g38960.1	GRMZM5G820163_P01	GRMZM5G820163	50.08	2e-146	516
	LOC_Os07g38800	LOC_Os07g38800.1	GRMZM2G468756_P01	GRMZM2G468756	60.9	0	711
	LOC_Os03g04110	LOC_Os03g04110.1	GRMZM2G410991_P01	GRMZM2G410991	61.63	1e-109	393
	LOC_Os05g28520	LOC_Os05g28520.1	GRMZM2G125308_P01	GRMZM2G125308	30.93	2e-24	111
	LOC_Os08g27780	LOC_Os08g27780.1	GRMZM2G095209_P03	GRMZM2G095209	47.73	3e-73	272
	LOC_Os09g16980	LOC_Os09g16980.1	GRMZM2G095209_P03	GRMZM2G095209	50	5e-42	170
	LOC_Os06g40170	LOC_Os06g40170.1	GRMZM2G133943_P01	GRMZM2G133943	44.66	0	640
	LOC_Os10g12620	LOC_Os10g12620.1	GRMZM2G076987_P01	GRMZM2G076987	36.39	2e-56	218
	LOC_Os09g39860	LOC_Os09g39860.1	GRMZM2G002124_P01	GRMZM2G002124	44.51	8e-24	108
	LOC_Os12g05394	LOC_Os12g05394.1	GRMZM2G026065_P01	GRMZM2G026065	63.16	2e-49	193
	LOC_Os07g04520	LOC_Os07g04520.1	GRMZM2G028037_P01	GRMZM2G028037	48.17	1e-66	251
	LOC_Os09g33860	LOC_Os09g33860.1	GRMZM2G153393_P01	GRMZM2G153393	47.37	5e-67	251
	LOC_Os07g06570	LOC_Os07g06570.1	GRMZM2G029692_P04	GRMZM2G029692	59.62	1e-100	363
	LOC_Os08g02996	LOC_Os08g02996.1	GRMZM2G474153_P01	GRMZM2G474153	66.36	1e-124	444
	LOC_Os09g25540	LOC_Os09g25540.1	GRMZM2G015406_P01	GRMZM2G015406	34.21	1e-141	501
	LOC_Os06g03970	LOC_Os06g03970.1	GRMZM2G001812_P01	GRMZM2G001812	33.41	2e-118	424
	LOC_Os01g46030	LOC_Os01g46030.1	GRMZM2G309025_P01	GRMZM2G309025	37.65	4e-51	199
	LOC_Os01g60700	LOC_Os01g60700.1	GRMZM2G125762_P01	GRMZM2G125762	38.12	9e-51	198
	LOC_Os01g66610	LOC_Os01g66610.1	GRMZM2G309025_P01	GRMZM2G309025	55.22	0	842
	LOC_Os07g36590	LOC_Os07g36590.1	GRMZM2G175258_P01	GRMZM2G175258	38.66	4e-139	493
	LOC_Os01g40499	LOC_Os01g40499.2	GRMZM2G309025_P01	GRMZM2G309025	48.52	0	703
	LOC_Os06g37670	LOC_Os06g37670.1	GRMZM2G328785_P01	GRMZM2G328785	52.57	0	802
	LOC_Os06g40030	LOC_Os06g40030.1	GRMZM2G328785_P01	GRMZM2G328785	53.1	0	828
	LOC_Os06g03610	LOC_Os06g03610.1	GRMZM2G089461_P02	GRMZM2G089461	47.99	2e-69	261
	LOC_Os06g22810	LOC_Os06g22810.1	AC193379.3_FGP001	AC193379.3	48.64	8e-59	226
	LOC_Os05g25450	LOC_Os05g25450.1	GRMZM2G089461_P02	GRMZM2G089461	47.84	1e-74	278
	LOC_Os03g21540	LOC_Os03g21540.1	GRMZM2G089461_P01	GRMZM2G089461	51.34	3e-76	283
	LOC_Os06g44620	LOC_Os06g44620.1	GRMZM2G055320_P01	GRMZM2G055320	87.32	0	867
	LOC_Os02g46970	LOC_Os02g46970.1	GRMZM2G055320_P01	GRMZM2G055320	61.44	6e-176	614
	LOC_Os05g04170	LOC_Os05g04170.1	GRMZM2G055320_P01	GRMZM2G055320	28.32	8e-19	93.2
	LOC_Os03g16390	LOC_Os03g16390.1	GRMZM2G145313_P01	GRMZM2G145313	68.62	1e-149	527
	LOC_Os01g03390	LOC_Os01g03390.1	GRMZM2G447785_P01	GRMZM2G447785	40.41	3e-17	85.1
	LOC_Os02g38320	LOC_Os02g38320.1	GRMZM5G807064_P01	GRMZM5G807064	34.81	5e-18	89.4
	LOC_Os11g02440	LOC_Os11g02440.1	GRMZM2G155329_P01	GRMZM2G155329	32.98	3e-15	78.6
	LOC_Os12g02370	LOC_Os12g02370.1	GRMZM2G155329_P01	GRMZM2G155329	32.45	3e-14	75.5
	LOC_Os01g61610	LOC_Os01g61610.1	GRMZM2G122280_P03	GRMZM2G122280	72.46	1e-151	533
	LOC_Os10g28050	LOC_Os10g28050.1	GRMZM2G057093_P01	GRMZM2G057093	76.87	4e-121	431
	LOC_Os01g50900	LOC_Os01g50900.1	GRMZM2G151249_P01	GRMZM2G151249	51	5e-51	197
	LOC_Os01g14670	LOC_Os01g14670.1	GRMZM2G151249_P01	GRMZM2G151249	49.25	2e-41	166
	LOC_Os03g38250	LOC_Os03g38250.1	GRMZM2G045027_P01	GRMZM2G045027	29.19	9e-81	299
	LOC_Os07g07320	LOC_Os07g07320.1	GRMZM2G056388_P01	GRMZM2G056388	50	8e-38	154
	LOC_Os01g04360	LOC_Os01g04360.1	GRMZM2G333635_P01	GRMZM2G333635	83.85	7e-41	163
	LOC_Os06g14240	LOC_Os06g14240.1	GRMZM2G306679_P01	GRMZM2G306679	43.2	6e-20	93.6
	LOC_Os12g10410	LOC_Os12g10410.1	GRMZM2G136513_P01	GRMZM2G136513	31.84	7e-88	322
	LOC_Os06g03500	LOC_Os06g03500.1	GRMZM2G091088_P01	GRMZM2G091088	32.5	7e-76	283
	LOC_Os08g19980	LOC_Os08g19980.1	GRMZM2G045027_P01	GRMZM2G045027	30.45	1e-57	222
	LOC_Os01g61010	LOC_Os01g61010.1	GRMZM2G076370_P01	GRMZM2G076370	34.59	3e-59	226
	LOC_Os06g48030	LOC_Os06g48030.1	GRMZM2G080183_P01	GRMZM2G080183	86.39	3e-140	495
	LOC_Os04g59190	LOC_Os04g59190.1	GRMZM2G080183_P01	GRMZM2G080183	41.03	5e-48	188
	LOC_Os06g46799	LOC_Os06g46799.1	GRMZM2G020523_P01	GRMZM2G020523	41.37	8e-52	201
	LOC_Os03g52380	LOC_Os03g52380.1	GRMZM2G090043_P01	GRMZM2G090043	70.37	8e-18	85.9
	LOC_Os08g39550	LOC_Os08g39550.1	GRMZM2G121312_P01	GRMZM2G121312	73.29	4e-139	491
	LOC_Os04g12840	LOC_Os04g12840.1	GRMZM2G308064_P01	GRMZM2G308064	36.39	2e-84	310
	LOC_Os03g29250	LOC_Os03g29250.1	GRMZM2G024705_P01	GRMZM2G024705	58.12	6e-59	224
	LOC_Os11g04660	LOC_Os11g04660.1	GRMZM2G143494_P01	GRMZM2G143494	38.39	3e-59	226
	LOC_Os12g04424	LOC_Os12g04424.1	GRMZM2G143494_P01	GRMZM2G143494	38.32	3e-60	229
	LOC_Os03g46060	LOC_Os03g46060.1	GRMZM2G002555_P01	GRMZM2G002555	48.22	2e-46	182
	LOC_Os12g37490	LOC_Os12g37490.1	GRMZM2G458082_P01	GRMZM2G458082	37.21	2e-23	107
	LOC_Os02g43820	LOC_Os02g43820.1	GRMZM5G805505_P01	GRMZM5G805505	49.18	3e-35	146
	LOC_Os10g41130	LOC_Os10g41130.1	GRMZM2G073047_P01	GRMZM2G073047	81.82	4e-24	109
	LOC_Os10g39190	LOC_Os10g39190.1	GRMZM2G142999_P01	GRMZM2G142999	63.81	7e-66	248
	LOC_Os02g45850	LOC_Os02g45850.1	GRMZM2G024948_P01	GRMZM2G024948	69.59	1e-94	343
	LOC_Os03g02900	LOC_Os03g02900.1	GRMZM2G082227_P01	GRMZM2G082227	57.02	7e-81	297
	LOC_Os04g49230	LOC_Os04g49230.1	GRMZM2G018485_P01	GRMZM2G018485	86.47	2e-63	239
	LOC_Os05g11510	LOC_Os05g11510.1	GRMZM2G028594_P01	GRMZM2G028594	67.23	1e-36	150
	LOC_Os12g06340	LOC_Os12g06340.1	GRMZM2G458728_P07	GRMZM2G458728	57.58	2e-61	234
	LOC_Os08g41320	LOC_Os08g41320.1	GRMZM5G828396_P01	GRMZM5G828396	62.44	1e-107	387
	LOC_Os01g55150	LOC_Os01g55150.1	GRMZM2G052102_P01	GRMZM2G052102	53.45	5e-44	174
	LOC_Os07g47140	LOC_Os07g47140.1	GRMZM2G075562_P01	GRMZM2G075562	35.65	1e-11	68.2
	LOC_Os09g33460	LOC_Os09g33460.1	GRMZM2G179031_P02	GRMZM2G179031	92.95	1e-70	263
	LOC_Os06g30090	LOC_Os06g30090.1	GRMZM2G111666_P02	GRMZM2G111666	59.26	2e-13	73.2
	LOC_Os09g29830	LOC_Os09g29830.1	GRMZM5G828396_P01	GRMZM5G828396	60.78	5e-41	166
	LOC_Os09g35760	LOC_Os09g35760.1	GRMZM2G178102_P01	GRMZM2G178102	39.42	1e-12	72.8
	LOC_Os06g04850	LOC_Os06g04850.1	GRMZM2G127537_P01	GRMZM2G127537	70.43	5e-35	145
	LOC_Os06g04870	LOC_Os06g04870.1	GRMZM2G127537_P01	GRMZM2G127537	67.77	1e-38	157
	LOC_Os03g08960	LOC_Os03g08960.1	GRMZM2G132367_P02	GRMZM2G132367	63.12	7e-58	221
	LOC_Os09g17810	LOC_Os09g17810.1	GRMZM2G111782_P04	GRMZM2G111782	24.95	3e-12	70.9
	LOC_Os01g65370	LOC_Os01g65370.1	GRMZM2G077789_P01	GRMZM2G077789	92.91	3e-69	258
	LOC_Os01g06320	LOC_Os01g06320.1	GRMZM2G371870_P01	GRMZM2G371870	55.65	2e-25	113
	LOC_Os01g19970	LOC_Os01g19970.1	GRMZM2G050305_P01	GRMZM2G050305	71.3	2e-47	187
	LOC_Os01g45090	LOC_Os01g45090.1	GRMZM2G143328_P01	GRMZM2G143328	80.16	9e-56	213
	LOC_Os12g37690	LOC_Os12g37690.1	GRMZM2G143046_P01	GRMZM2G143046	95.38	2e-71	266
	LOC_Os06g10350	LOC_Os06g10350.1	GRMZM2G077789_P01	GRMZM2G077789	67.24	8e-44	174
	LOC_Os01g74020	LOC_Os01g74020.1	GRMZM2G067702_P01	GRMZM2G067702	69.15	3e-58	222
	LOC_Os03g54170	LOC_Os03g54170.1	GRMZM2G071620_P01	GRMZM2G071620	78.11	9e-95	343
	LOC_Os05g11380	LOC_Os05g11380.1	GRMZM2G026223_P03	GRMZM2G026223	47.57	7e-21	96.7
	LOC_Os05g09020	LOC_Os05g09020.1	GRMZM2G475984_P01	GRMZM2G475984	85.71	2e-33	139
	LOC_Os01g60730	LOC_Os01g60730.1	GRMZM2G028543_P01	GRMZM2G028543	49.3	2e-15	79.3
	LOC_Os06g07100	LOC_Os06g07100.1	GRMZM2G017636_P01	GRMZM2G017636	70.59	1e-71	267
	LOC_Os09g20980	LOC_Os09g20980.1	GRMZM2G416216_P01	GRMZM2G416216	51.48	3e-49	193
	LOC_Os07g43810	LOC_Os07g43810.1	GRMZM2G165901_P02	GRMZM2G165901	51.81	8e-19	91.3
	LOC_Os08g43160	LOC_Os08g43160.1	GRMZM2G034638_P01	GRMZM2G034638	86.15	8e-29	125
	LOC_Os02g42380	LOC_Os02g42380.1	GRMZM2G034638_P01	GRMZM2G034638	74.51	5e-19	91.3
	LOC_Os01g11550	LOC_Os01g11550.1	GRMZM2G015037_P02	GRMZM2G015037	68.45	2e-97	353
	LOC_Os05g41280	LOC_Os05g41280.1	GRMZM2G125934_P01	GRMZM2G125934	46.84	1e-71	267
	LOC_Os03g63810	LOC_Os03g63810.1	GRMZM2G040298_P01	GRMZM2G040298	58.43	2e-25	114
	LOC_Os03g11600	LOC_Os03g11600.1	GRMZM2G116646_P02	GRMZM2G116646	42.26	6e-28	120
	LOC_Os04g01160	LOC_Os04g01160.1	GRMZM2G330684_P01	GRMZM2G330684	37.03	1e-44	178
	LOC_Os02g45780	LOC_Os02g45780.1	GRMZM2G134023_P01	GRMZM2G134023	63.12	1e-32	135
	LOC_Os06g40960	LOC_Os06g40960.1	GRMZM2G061545_P01	GRMZM2G061545	96	4e-70	262
	LOC_Os09g31140	LOC_Os09g31140.1	GRMZM2G061545_P01	GRMZM2G061545	90	4e-58	222
	LOC_Os01g42900	LOC_Os01g42900.1	GRMZM5G817964_P01	GRMZM5G817964	27.27	3e-34	144
	LOC_Os12g08090	LOC_Os12g08090.1	GRMZM2G127338_P01	GRMZM2G127338	31.67	4e-40	162
	LOC_Os02g41860	LOC_Os02g41860.1	GRMZM2G108273_P01	GRMZM2G108273	30	3e-17	86.3
	LOC_Os03g52090	LOC_Os03g52090.1	GRMZM2G131309_P01	GRMZM2G131309	31.25	1e-30	133
	LOC_Os05g42250	LOC_Os05g42250.1	GRMZM2G078781_P02	GRMZM2G078781	80.19	0	944
	LOC_Os12g44110	LOC_Os12g44110.2	GRMZM2G104542_P01	GRMZM2G104542	59.71	1e-176	617
	LOC_Os06g49770	LOC_Os06g49770.1	GRMZM2G089400_P01	GRMZM2G089400	44.93	2e-13	72.4
	LOC_Os12g36660	LOC_Os12g36660.1	GRMZM2G174458_P01	GRMZM2G174458	33.8	1e-30	131
	LOC_Os01g53210	LOC_Os01g53210.1	GRMZM2G028036_P01	GRMZM2G028036	80.88	2e-11	64.7
	LOC_Os08g45030	LOC_Os08g45030.1	AC233882.1_FGP003	AC233882.1	40.44	0	838
	LOC_Os08g38400	LOC_Os08g38400.1	GRMZM2G152555_P01	GRMZM2G152555	87.95	0	1287
	LOC_Os01g37590	LOC_Os01g37590.1	GRMZM2G020484_P10	GRMZM2G020484	41.9	1e-104	377
	LOC_Os10g02340	LOC_Os10g02340.1	GRMZM2G020484_P10	GRMZM2G020484	44.36	3e-100	363
	LOC_Os12g44100	LOC_Os12g44100.1	GRMZM2G104542_P01	GRMZM2G104542	57.42	5e-172	602
	LOC_Os10g33210	LOC_Os10g33210.1	GRMZM2G001676_P01	GRMZM2G001676	81.6	0	939
	LOC_Os03g13240	LOC_Os03g13240.1	GRMZM2G020484_P10	GRMZM2G020484	56.13	0	630
	LOC_Os08g43120	LOC_Os08g43120.1	GRMZM5G892675_P01	GRMZM5G892675	50.41	0	1364
	LOC_Os09g21000	LOC_Os09g21000.1	GRMZM2G084779_P01	GRMZM2G084779	46.54	0	673
	LOC_Os02g36700	LOC_Os02g36700.1	GRMZM2G087901_P02	GRMZM2G087901	56.85	3e-156	549
	LOC_Os03g06520	LOC_Os03g06520.1	GRMZM2G444801_P01	GRMZM2G444801	55.23	0	681
	LOC_Os09g15330	LOC_Os09g15330.1	GRMZM2G160614_P01	GRMZM2G160614	89.33	0	876
	LOC_Os12g32940	LOC_Os12g32940.1	GRMZM5G862325_P01	GRMZM5G862325	53.38	1e-109	394
	LOC_Os02g58530	LOC_Os02g58530.1	GRMZM2G302604_P01	GRMZM2G302604	33.98	4e-14	77.4
	LOC_Os04g44610	LOC_Os04g44610.1	GRMZM2G177812_P01	GRMZM2G177812	94.71	0	1264
	LOC_Os12g22284	LOC_Os12g22284.1	GRMZM5G817964_P01	GRMZM5G817964	52.55	0	700
	LOC_Os07g18874	LOC_Os07g18874.1	GRMZM5G817964_P01	GRMZM5G817964	72.41	0	840
	LOC_Os03g01670	LOC_Os03g01670.1	GRMZM2G131309_P01	GRMZM2G131309	32.01	8e-41	166
	LOC_Os12g42190	LOC_Os12g42190.1	GRMZM2G015037_P02	GRMZM2G015037	72.73	5e-12	68.9
	LOC_Os03g25150	LOC_Os03g25150.1	GRMZM2G085845_P01	GRMZM2G085845	37.45	2e-76	283
	LOC_Os09g28880	LOC_Os09g28880.1	GRMZM5G893630_P01	GRMZM5G893630	46.57	4e-38	155
	LOC_Os03g29680	LOC_Os03g29680.1	GRMZM2G359322_P01	GRMZM2G359322	88.1	5e-16	79.7
	LOC_Os07g41200	LOC_Os07g41200.1	GRMZM2G043489_P01	GRMZM2G043489	64.93	0	992
	LOC_Os07g37700	LOC_Os07g37700.1	GRMZM2G000453_P01	GRMZM2G000453	94.59	3e-36	147
	LOC_Os02g38970	LOC_Os02g38970.1	GRMZM2G474531_P01	GRMZM2G474531	53.82	8e-150	528
	LOC_Os11g14070	LOC_Os11g14070.1	GRMZM2G113241_P01	GRMZM2G113241	67.65	3e-17	86.3
	LOC_Os03g09120	LOC_Os03g09120.1	GRMZM2G091226_P01	GRMZM2G091226	49.12	2e-35	145
	LOC_Os05g39830	LOC_Os05g39830.1	GRMZM2G046262_P01	GRMZM2G046262	54.5	2e-43	172
	LOC_Os10g41800	LOC_Os10g41800.1	GRMZM2G070943_P01	GRMZM2G070943	55.45	4e-35	145
	LOC_Os03g30530	LOC_Os03g30530.1	GRMZM2G043489_P01	GRMZM2G043489	50.73	0	772
	LOC_Os03g48626	LOC_Os03g48626.1	GRMZM2G082149_P01	GRMZM2G082149	33.04	1e-12	69.7
	LOC_Os02g53380	LOC_Os02g53380.1	GRMZM2G077437_P01	GRMZM2G077437	55.15	4e-127	452
	LOC_Os03g07120	LOC_Os03g07120.1	GRMZM2G048140_P01	GRMZM2G048140	51.99	8e-68	255
	LOC_Os03g04450	LOC_Os03g04450.1	GRMZM2G456000_P02	GRMZM2G456000	29.73	5e-11	67.4
	LOC_Os11g06230	LOC_Os11g06230.1	GRMZM2G081458_P01	GRMZM2G081458	33.33	3e-69	259
	LOC_Os04g58700	LOC_Os04g58700.1	GRMZM2G136353_P01	GRMZM2G136353	26.23	1e-42	172
	LOC_Os06g38970	LOC_Os06g38970.1	AC193379.3_FGP001	AC193379.3	29.08	2e-32	138

## Sheet: 11D
	53 Aarabidopsis stigma specifically/preferentially expressed genes can hit 48 maize silk-specific/preferential expressed genes.
	Locus (Arabidopsis)	Arabidopsis Gene Model	Maize Protein ID	Maize Gene ID	% Identity	E-value	Bit Score
	AT5G66040	AT5G66040.1	GRMZM2G131087_P08	GRMZM2G131087	53.49	5e-21	96.3
	AT5G65020	AT5G65020.1	GRMZM2G132442_P02	GRMZM2G132442	44.03	2e-69	259
	AT5G59810	AT5G59810.1	GRMZM2G306915_P01	GRMZM2G306915	55.14	0	768
	AT5G59700	AT5G59700.1	AC193379.3_FGP001	AC193379.3	49.83	3e-72	270
	AT5G46590	AT5G46590.1	GRMZM2G104400_P02	GRMZM2G104400	53.42	2e-48	189
	AT5G40350	AT5G40350.1	GRMZM2G131442_P02	GRMZM2G131442	75.7	1e-49	193
	AT5G28540	AT5G28540.1	AC209784.3_FGP007	AC209784.3	66.94	0	807
	AT5G24620	AT5G24620.1	GRMZM2G149809_P01	GRMZM2G149809	56.02	2e-62	237
	AT5G22980	AT5G22980.1	GRMZM2G128056_P01	GRMZM2G128056	28.34	4e-43	173
	AT5G19880	AT5G19880.1	GRMZM2G020523_P01	GRMZM2G020523	47.76	4e-68	255
	AT5G16240	AT5G16240.1	AC215690.3_FGP002	AC215690.3	76.88	6e-165	577
	AT5G14000	AT5G14000.1	GRMZM2G011598_P01	GRMZM2G011598	37.41	4e-19	91.7
	AT5G11400	AT5G11400.2	GRMZM2G025127_P01	GRMZM2G025127	34.78	2e-42	169
	AT5G07990	AT5G07990.1	GRMZM2G085845_P01	GRMZM2G085845	41.19	2e-89	327
	AT5G01870	AT5G01870.1	GRMZM2G010868_P01	GRMZM2G010868	36.96	5e-12	66.2
	AT4G33220	AT4G33220.1	GRMZM2G037411_P01	GRMZM2G037411	32.8	2e-39	161
	AT4G31860	AT4G31860.1	GRMZM2G074489_P02	GRMZM2G074489	36.51	1e-15	81.3
	AT4G25830	AT4G25830.1	GRMZM2G150864_P02	GRMZM2G150864	34.03	3e-12	68.2
	AT4G21323	AT4G21323.1	GRMZM2G306915_P01	GRMZM2G306915	34.52	3e-97	353
	AT4G18910	AT4G18910.1	GRMZM2G108273_P01	GRMZM2G108273	33.89	4e-20	95.9
	AT4G11820	AT4G11820.2	GRMZM2G106263_P03	GRMZM2G106263	74.51	0	729
	AT4G11290	AT4G11290.1	GRMZM2G042347_P01	GRMZM2G042347	37.12	3e-58	223
	AT4G00910	AT4G00910.1	GRMZM5G858653_P01	GRMZM5G858653	40	9e-76	281
	AT4G00360	AT4G00360.1	GRMZM2G162758_P01	GRMZM2G162758	46.04	6e-115	411
	AT3G54940	AT3G54940.2	GRMZM2G098298_P01	GRMZM2G098298	55.33	4e-115	412
	AT3G48410	AT3G48410.1	GRMZM2G074914_P01	GRMZM2G074914	48.16	4e-104	375
	AT3G21230	AT3G21230.1	GRMZM2G055320_P01	GRMZM2G055320	57.33	1e-158	556
	AT3G16800	AT3G16800.1	GRMZM2G170299_P01	GRMZM2G170299	47.88	8e-77	284
	AT3G14380	AT3G14380.1	GRMZM2G126586_P01	GRMZM2G126586	50.31	3e-16	82
	AT3G12000	AT3G12000.1	GRMZM2G465999_P01	GRMZM2G465999	41.88	3e-76	283
	AT3G08990	AT3G08990.1	GRMZM2G468740_P01	GRMZM2G468740	67.29	8e-40	159
	AT3G04010	AT3G04010.1	GRMZM2G125032_P01	GRMZM2G125032	29.86	3e-31	133
	AT3G03670	AT3G03670.1	GRMZM2G020523_P01	GRMZM2G020523	46.1	6e-67	251
	AT2G47550	AT2G47550.1	GRMZM2G037411_P01	GRMZM2G037411	33.33	1e-38	158
	AT2G47460	AT2G47460.1	GRMZM2G050305_P01	GRMZM2G050305	74.14	9e-48	187
	AT2G46150	AT2G46150.1	GRMZM2G093418_P01	GRMZM2G093418	35.1	2e-13	73.2
	AT2G42990	AT2G42990.1	GRMZM2G103937_P02	GRMZM2G103937	55.35	9e-108	387
	AT2G40610	AT2G40610.1	GRMZM2G074585_P02	GRMZM2G074585	68.33	8e-87	317
	AT2G23300	AT2G23300.1	GRMZM2G328785_P01	GRMZM2G328785	36.42	9e-32	136
	AT2G22960	AT2G22960.1	GRMZM2G179528_P01	GRMZM2G179528	50.68	7e-42	167
	AT2G21540	AT2G21540.1	GRMZM2G010363_P01	GRMZM2G010363	29.31	1e-20	98.6
	AT2G15480	AT2G15480.2	GRMZM5G888620_P01	GRMZM5G888620	36.73	2e-90	330
	AT2G13290	AT2G13290.1	GRMZM2G079682_P01	GRMZM2G079682	59.2	6e-120	427
	AT2G02850	AT2G02850.1	GRMZM5G881965_P01	GRMZM5G881965	35.29	4e-11	63.5
	AT1G65060	AT1G65060.1	GRMZM2G055320_P01	GRMZM2G055320	61.17	0	645
	AT1G55020	AT1G55020.1	GRMZM2G017616_P01	GRMZM2G017616	42.31	0	665
	AT1G53060	AT1G53060.1	GRMZM5G820163_P01	GRMZM5G820163	37.13	1e-17	87.4
	AT1G49430	AT1G49430.1	GRMZM2G174574_P02	GRMZM2G174574	27.33	3e-20	97.8
	AT1G28710	AT1G28710.1	GRMZM2G180324_P01	GRMZM2G180324	33.21	5e-36	149
	AT1G22400	AT1G22400.1	GRMZM2G049798_P01	GRMZM2G049798	46.73	5e-123	438
	AT1G21540	AT1G21540.1	GRMZM2G391684_P01	GRMZM2G391684	62.96	1e-64	244
	AT1G20190	AT1G20190.1	GRMZM2G074585_P02	GRMZM2G074585	74.14	3e-95	345
	AT1G16060	AT1G16060.1	GRMZM2G131266_P01	GRMZM2G131266	69.19	2e-58	223
