# Supplementary material for: Identification of genes specifically or preferentially expressed in maize silk reveals similarity and diversity in transcript abundance of different dry stigmas
Source: BMC Genomics. 2012 Jul 2;13:294. doi: 10.1186/1471-2164-13-294 (PMC3416702; doi:10.1186/1471-2164-13-294)
Supplement: Additional file 12 — Distribution of the homologs of maize silk specifically/preferentially expressed genes. A, Common genes in the three species; B, Maize silk-specific/preferential genes that can only hit rice stigma-specific/preferential dataset; C, Distinct stigma-specific/preferential genes that only expressed in maize silk. [file 1471-2164-13-294-S12.xls]

## Sheet: Sheet1
			Additional file 12. Distribution of the homologs of maize silk specifically/preferentially expressed genes.
			Additional file 12A. Common genes in the three species.
			Additional file 12B. Maize silk-specific/preferential genes that can only hit rice stigma-specific/preferential dataset.
			Additional file 12C. Distinct stigma-specific/preferential genes that only expressed in maize silk.

## Sheet: 12A
	107 maize silk-specific/preferential genes that have homologous genes both in Arabidopsis and rice stigma-specific/preferential datasets
Locus (maize)	The longest transcript ID (maize)	Bin (MapMan)	Name (MapMan)	Annotation (MapMan)	Arabidopsis Gene Model	Locus (Arabisopsis)	% Identity (Arabidopsis)	E-value (Arabidopsis)	Bit Score (Arabidopsis)	rice Gene Model	Locus (rice)	% Identity (rice)	E-value (rice)	Bit Score (rice)
GRMZM2G013002	GRMZM2G013002_T01	10.7	cell wall.modification	weakly similar to ( 200) AT1G65680 | Symbols: ATEXPB2, EXPB2, ATHEXP BETA 1.4 | ATEXPB2 (ARABIDOPSIS THALIANA EXPANSIN B2) | chr1:24427266-24428399 FORWARDhighly similar to ( 507) EXPB4_ORYSA Expansin-B4 precursor (OsEXPB4) (Beta-expansin-4) (OsaEXPb1.7) - Oryza sativa (Rice)highly similar to ( 507) loc_os10g40730 12010.m06841 protein beta-expansin 1a precursor, putative, expressed seq=cds; coord…	AT2G40610.1	At2g40610	31.97	5e-22	101	LOC_Os03g21820.1	LOC_Os03g21820	30.54	6e-18	89.4
GRMZM2G037411	GRMZM2G037411_T01	10.8.1	cell wall.pectin*esterases.PME	moderately similar to ( 350) AT5G55590 | Symbols: QRT1 | QRT1 (QUARTET 1); pectinesterase | chr5:22519911-22521699 FORWARDweakly similar to ( 169) PME3_CITSI Pectinesterase-3 precursor (EC 3.1.1.11) (Pectin methylesterase 3) (PE 3) - Citrus sinensis (Sweet orange)highly similar to ( 565) loc_os07g41650 12007.m08401 protein pectinesterase VGDH2 precursor, putative, expressed seq=cds; coord=7:16482…	AT4G33220.1	At4g33220	31.83	1e-35	147	LOC_Os11g08750.1	LOC_Os11g08750	37.69	5e-44	176
GRMZM2G070913	GRMZM2G070913_T02	10.8.1	cell wall.pectin*esterases.PME	moderately similar to ( 251) AT2G21610 | Symbols: PE11, ATPE11 | pectinesterase family protein | chr2:9245161-9247025 REVERSEweakly similar to ( 115) PME_DAUCA Pectinesterase (EC 3.1.1.11) (Pectin methylesterase) (PE) - Daucus carota (Carrot)moderately similar to ( 417) loc_os01g44340 12001.m10690 protein pectinesterase-3 precursor, putative, expressed seq=cds; coord=8:146148062..146149862:-1; pa…	AT2G47550.1	At2g47550	30.15	8e-25	111	LOC_Os01g57854.1	LOC_Os01g57854	30.82	1e-26	118
GRMZM2G161472	GRMZM2G161472_T01	17.6.1.3	hormone metabolism.gibberelin.synthesis-degradation.ent-kaurene oxidase	highly similar to ( 518) AT5G25900 | Symbols: GA3, CYP701A3, ATKO1 | GA3 (GA REQUIRING 3); ent-kaurene oxidase/ oxygen binding | chr5:9036073-9038278 FORWARDweakly similar to ( 181) C98A1_SORBI Cytochrome P450 98A1 (EC 1.14.-.-) - Sorghum bicolor (Sorghum) (Sorghum vulgare)highly similar to ( 731) loc_os06g37364 12006.m08270 protein ent-kaurene oxidase, putative, expressed seq=cds; coord=9:786215…	AT5G07990.1	At5g07990	25.35	4e-39	159	LOC_Os12g16720.1	LOC_Os12g16720	28.51	3e-43	174
GRMZM2G017616	GRMZM2G017616_T02	17.7.1.2	hormone metabolism.jasmonate.synthesis-degradation.lipoxygenase	nearly identical (1125) AT1G72520 | Symbols: | lipoxygenase, putative | chr1:27308611-27312589 FORWARDnearly identical (1546) LOX6_ORYSA Probable lipoxygenase 6 (EC 1.13.11.12) - Oryza sativa (Rice)nearly identical (1546) loc_os03g08220 12003.m06331 protein lipoxygenase 6, putative, expressed seq=cds; coord=1:16574646..16581385:1; parent_gene=GRMZM2G017616	AT1G55020.1	At1g55020	40.39	0	651	LOC_Os12g37320.1	LOC_Os12g37320	36.79	1e-45	182
AC215690.3	AC215690.3_FGT002	11.1.15	lipid metabolism.FA synthesis and FA elongation.ACP desaturase	highly similar to ( 583) AT2G43710 | Symbols: SSI2, FAB2 | SSI2; acyl-[acyl-carrier-protein] desaturase/ stearoyl-CoA 9-desaturase | chr2:18120107-18122495 FORWARDhighly similar to ( 669) STAD_ORYSA Acyl-[acyl-carrier-protein] desaturase, chloroplast precursor (EC 1.14.19.2) (Stearoyl-ACP desaturase) - Oryza sativa (Rice)highly similar to ( 679) loc_os04g31070 12004.m08210 protein acyl-desaturase…	AT5G16240.1	At5g16240	76.88	5e-156	547	LOC_Os08g10010.1	LOC_Os08g10010	55.52	9e-108	388
GRMZM5G883417	GRMZM5G883417_T01	11.1.15	lipid metabolism.FA synthesis and FA elongation.ACP desaturase	moderately similar to ( 356) AT3G02620 | Symbols: | acyl-(acyl-carrier-protein) desaturase, putative / stearoyl-ACP desaturase, putative | chr3:560256-561760 FORWARDmoderately similar to ( 360) STAD_RICCO Acyl-[acyl-carrier-protein] desaturase, chloroplast precursor (EC 1.14.19.2) (Stearoyl-ACP desaturase) (Delta(9) stearoyl-acyl carrier protein desaturase) - Ricinus communis (Castor bean)moderat…	AT5G16240.1	At5g16240	53.12	2e-98	356	LOC_Os03g30950.1	LOC_Os03g30950	65.9	4e-120	429
GRMZM2G391684	GRMZM2G391684_T01	11.1.8	lipid metabolism.FA synthesis and FA elongation.acyl coa ligase	moderately similar to ( 271) AT5G16370 | Symbols: AAE5 | AAE5 (ACYL ACTIVATING ENZYME 5); catalytic | chr5:5356823-5358481 REVERSEvery weakly similar to (99.8) 4CL2_TOBAC 4-coumarate--CoA ligase 2 (EC 6.2.1.12) (4CL 2) (4-coumaroyl-CoA synthase 2) - Nicotiana tabacum (Common tobacco)moderately similar to ( 345) loc_os04g57850 12004.m10669 protein AMP-binding protein, putative, expressed seq=cds; …	AT1G21540.1	At1g21540	62.96	5e-68	256	LOC_Os02g46970.1	LOC_Os02g46970	35.71	5e-19	95.1
GRMZM2G333861	GRMZM2G333861_T01	11.1.8	lipid metabolism.FA synthesis and FA elongation.acyl coa ligase	highly similar to ( 528) AT3G48990 | Symbols: | AMP-dependent synthetase and ligase family protein | chr3:18159031-18161294 REVERSEweakly similar to ( 136) 4CL1_ORYSA 4-coumarate--CoA ligase 1 (EC 6.2.1.12) (4CL 1) (4-coumaroyl-CoA synthase 1) - Oryza sativa (Rice)highly similar to ( 625) loc_os04g58710 12004.m35525 protein peroxisomal-coenzyme A synthetase, putative, expressed seq=cds; coord=8:1…	AT1G65060.1	At1g65060	31.92	1e-28	124	LOC_Os06g44620.1	LOC_Os06g44620	31.84	1e-30	132
GRMZM2G057086	GRMZM2G057086_T01	26.1	misc.cytochrome P450	highly similar to ( 515) AT5G04660 | Symbols: CYP77A4 | CYP77A4; electron carrier/ heme binding / iron ion binding / monooxygenase/ oxygen binding | chr5:1336049-1337587 FORWARDmoderately similar to ( 500) C77A3_SOYBN Cytochrome P450 77A3 (EC 1.14.-.-) - Glycine max (Soybean)highly similar to ( 724) loc_os04g33370 12004.m08433 protein cytochrome P450 77A2, putative, expressed seq=cds; coord=2:587…	AT5G07990.1	At5g07990	28.57	7e-44	175	LOC_Os03g55260.1	LOC_Os03g55260	30.69	7e-47	186
GRMZM2G134703	GRMZM2G134703_T02	26.1	misc.cytochrome P450	moderately similar to ( 432) AT2G45510 | Symbols: CYP704A2 | CYP704A2; electron carrier/ heme binding / iron ion binding / monooxygenase/ oxygen binding | chr2:18753085-18754944 FORWARDvery weakly similar to (96.3) C82A1_PEA Cytochrome P450 82A1 (EC 1.14.-.-) (CYPLXXXII) (Fragment) - Pisum sativum (Garden pea)highly similar to ( 690) loc_os04g48460 12004.m35189 protein cytochrome P450 86A1, putat…	AT4G00360.1	At4g00360	36.19	9e-69	258	LOC_Os04g48460.1	LOC_Os04g48460	69.54	0	705
GRMZM2G085845	GRMZM2G085845_T01	26.1	misc.cytochrome P450	moderately similar to ( 322) AT5G07990 | Symbols: TT7, CYP75B1, D501 | TT7 (TRANSPARENT TESTA 7); flavonoid 3-monooxygenase/ oxygen binding | chr5:2560437-2562859 FORWARDmoderately similar to ( 325) F3PH_PETHY Flavonoid 3-monooxygenase (EC 1.14.13.21) (Flavonoid 3-hydroxylase) (Cytochrome P450 75B2) - Petunia hybrida (Petunia)highly similar to ( 570) loc_os02g29960 12002.m08139 protein flavonoid …	AT5G07990.1	At5g07990	41.18	9e-90	327	LOC_Os10g17260.1	LOC_Os10g17260	41.34	1e-82	305
GRMZM5G810393	GRMZM5G810393_T01	26.1	misc.cytochrome P450	moderately similar to ( 479) AT3G56630 | Symbols: CYP94D2 | CYP94D2; electron carrier/ heme binding / iron ion binding / monooxygenase/ oxygen binding | chr3:20978953-20980512 FORWARDvery weakly similar to (83.2) C97B2_SOYBN Cytochrome P450 97B2 (EC 1.14.-.-) - Glycine max (Soybean)highly similar to ( 744) loc_os01g59020 12001.m12041 protein cytochrome P450 94A2, putative, expressed seq=cds; coor…	AT4G00360.1	At4g00360	39.72	2e-88	323	LOC_Os04g48460.1	LOC_Os04g48460	39.34	3e-86	317
GRMZM2G066441	GRMZM2G066441_T01	26.1	misc.cytochrome P450	highly similar to ( 510) AT2G45510 | Symbols: CYP704A2 | CYP704A2; electron carrier/ heme binding / iron ion binding / monooxygenase/ oxygen binding | chr2:18753085-18754944 FORWARDweakly similar to ( 125) C97B1_PEA Cytochrome P450 97B1 (EC 1.14.-.-) (P450 97A2) - Pisum sativum (Garden pea)highly similar to ( 769) loc_os10g38110 12010.m21797 protein cytochrome P450 94A2, putative, expressed seq=c…	AT4G00360.1	At4g00360	37.58	1e-83	307	LOC_Os04g48460.1	LOC_Os04g48460	55.72	2e-152	537
GRMZM2G179147	GRMZM2G179147_T02	26.1	misc.cytochrome P450	highly similar to ( 628) AT4G19230 | Symbols: CYP707A1 | CYP707A1; (+)-abscisic acid 8-hydroxylase/ oxygen binding | chr4:10521524-10523566 FORWARDmoderately similar to ( 229) C85A_PHAVU Cytochrome P450 85A (EC 1.14.-.-) (C6-oxidase) - Phaseolus vulgaris (Kidney bean) (French bean)highly similar to ( 802) loc_os02g47470 12002.m100328 protein cytochrome P450 90D2, putative, expressed seq=cds; coor…	AT5G07990.1	At5g07990	25.85	8e-14	75.5	LOC_Os03g40540.1	LOC_Os03g40540	34.42	7e-62	236
GRMZM2G323830	GRMZM2G323830_T01	26.1	misc.cytochrome P450	moderately similar to ( 428) AT4G39490 | Symbols: CYP96A10 | CYP96A10; electron carrier/ heme binding / iron ion binding / monooxygenase | chr4:18365229-18366788 FORWARDweakly similar to ( 117) C97B2_SOYBN Cytochrome P450 97B2 (EC 1.14.-.-) - Glycine max (Soybean)highly similar to ( 689) loc_os03g04650 12003.m05993 protein cytochrome P450 86A2, putative, expressed seq=cds; coord=1:8656186..865821…	AT4G00360.1	At4g00360	39.88	7e-83	305	LOC_Os04g48460.1	LOC_Os04g48460	36.73	5e-61	233
GRMZM2G012391	GRMZM2G012391_T01	26.1	misc.cytochrome P450	highly similar to ( 531) AT5G05690 | Symbols: CPD, CYP90A, CYP90, CBB3, DWF3, CYP90A1 | CPD (CONSTITUTIVE PHOTOMORPHOGENIC DWARF); electron carrier/ heme binding / iron ion binding / monooxygenase/ oxygen binding | chr5:1702907-1706348 REVERSEmoderately similar to ( 303) C90D2_ORYSA Cytochrome P450 90D2 (EC 1.14.-.-) (C6-oxidase) - Oryza sativa (Rice)highly similar to ( 764) loc_os11g04710 12011.…	AT5G07990.1	At5g07990	27.05	7e-16	82.4	LOC_Os03g40540.1	LOC_Os03g40540	34.5	2e-70	264
GRMZM2G015542	GRMZM2G015542_T01	26.1	misc.cytochrome P450	moderately similar to ( 348) AT3G26330 | Symbols: CYP71B37 | CYP71B37; electron carrier/ heme binding / iron ion binding / monooxygenase/ oxygen binding | chr3:9646873-9648536 REVERSEmoderately similar to ( 405) C71D8_SOYBN Cytochrome P450 71D8 (EC 1.14.-.-) (P450 CP7) - Glycine max (Soybean)highly similar to ( 779) loc_os09g10340 12009.m04299 protein cytochrome P450 71D7, putative, expressed seq…	AT5G07990.1	At5g07990	36.08	3e-79	293	LOC_Os01g27890.1	LOC_Os01g27890	44.31	1e-105	381
GRMZM2G168382	GRMZM2G168382_T01	26.1	misc.cytochrome P450	moderately similar to ( 223) AT3G26330 | Symbols: CYP71B37 | CYP71B37; electron carrier/ heme binding / iron ion binding / monooxygenase/ oxygen binding | chr3:9646873-9648536 REVERSEmoderately similar to ( 268) C71DA_SOYBN Cytochrome P450 71D10 (EC 1.14.-.-) - Glycine max (Soybean)moderately similar to ( 347) loc_os02g17760 12002.m07020 protein cytochrome P450 71D8, putative, expressed seq=cds; …	AT5G07990.1	At5g07990	33.25	7e-54	207	LOC_Os01g27890.1	LOC_Os01g27890	41.71	5e-73	272
GRMZM2G106650	GRMZM2G106650_T01	26.1	misc.cytochrome P450	moderately similar to ( 325) AT3G48280 | Symbols: CYP71A25 | CYP71A25; electron carrier/ heme binding / iron ion binding / monooxygenase/ oxygen binding | chr3:17879594-17881164 FORWARDmoderately similar to ( 383) C71DB_LOTJA Cytochrome P450 71D11 (EC 1.14.-.-) (Fragment) - Lotus japonicusmoderately similar to ( 478) loc_os02g17760 12002.m07020 protein cytochrome P450 71D8, putative, expressed se…	AT5G07990.1	At5g07990	35.13	3e-76	283	LOC_Os01g27890.1	LOC_Os01g27890	44.42	6e-111	399
GRMZM2G349187	GRMZM2G349187_T01	26.1	misc.cytochrome P450	weakly similar to ( 142) AT2G24180 | Symbols: CYP71B6 | CYP71B6 (CYTOCHROME P450 71B6); electron carrier/ heme binding / iron ion binding / monooxygenase/ oxygen binding | chr2:10281890-10283589 FORWARDweakly similar to ( 164) C71DB_LOTJA Cytochrome P450 71D11 (EC 1.14.-.-) (Fragment) - Lotus japonicusmoderately similar to ( 236) loc_os06g30500 12006.m07593 protein cytochrome P450 71D7, putative,…	AT5G07990.1	At5g07990	33.33	4e-27	118	LOC_Os01g27890.1	LOC_Os01g27890	46.35	1e-49	194
GRMZM2G154828	GRMZM2G154828_T01	26.1	misc.cytochrome P450	moderately similar to ( 350) AT4G37360 | Symbols: CYP81D2 | CYP81D2; electron carrier/ heme binding / iron ion binding / monooxygenase/ oxygen binding | chr4:17567124-17568858 REVERSEmoderately similar to ( 282) C93A1_SOYBN Cytochrome P450 93A1 (EC 1.14.-.-) - Glycine max (Soybean)highly similar to ( 568) loc_os03g55240 12003.m10439 protein cytochrome P450 81E1, putative, expressed seq=cds; coord…	AT5G07990.1	At5g07990	31.74	2e-73	273	LOC_Os03g55260.1	LOC_Os03g55260	55.43	4e-148	523
GRMZM2G154870	GRMZM2G154870_T01	26.1	misc.cytochrome P450	moderately similar to ( 324) AT5G57220 | Symbols: CYP81F2 | CYP81F2; electron carrier/ heme binding / iron ion binding / monooxygenase/ oxygen binding | chr5:23187911-23189681 FORWARDmoderately similar to ( 254) F3PH_PETHY Flavonoid 3-monooxygenase (EC 1.14.13.21) (Flavonoid 3-hydroxylase) (Cytochrome P450 75B2) - Petunia hybrida (Petunia)highly similar to ( 552) loc_os03g55240 12003.m10439 prote…	AT5G07990.1	At5g07990	33.98	2e-74	276	LOC_Os03g55260.1	LOC_Os03g55260	55.73	4e-149	526
GRMZM2G067591	GRMZM2G067591_T01	26.1	misc.cytochrome P450	moderately similar to ( 335) AT5G25180 | Symbols: CYP71B14 | CYP71B14; electron carrier/ heme binding / iron ion binding / monooxygenase/ oxygen binding | chr5:8694630-8696221 REVERSEmoderately similar to ( 399) C71DA_SOYBN Cytochrome P450 71D10 (EC 1.14.-.-) - Glycine max (Soybean)highly similar to ( 592) loc_os04g27020 12004.m07826 protein cytochrome P450 71D10, putative seq=cds; coord=5:326149…	AT5G07990.1	At5g07990	35.33	5e-80	295	LOC_Os01g27890.1	LOC_Os01g27890	45.83	2e-119	427
GRMZM2G122654	GRMZM2G122654_T01	26.1	misc.cytochrome P450	moderately similar to ( 291) AT5G25120 | Symbols: CYP71B11 | CYP71B11; electron carrier/ heme binding / iron ion binding / monooxygenase/ oxygen binding | chr5:8662851-8664432 FORWARDmoderately similar to ( 356) C71DA_SOYBN Cytochrome P450 71D10 (EC 1.14.-.-) - Glycine max (Soybean)highly similar to ( 526) loc_os10g30390 12010.m05901 protein cytochrome P450 71D7, putative, expressed seq=cds; coor…	AT5G07990.1	At5g07990	37.11	5e-75	278	LOC_Os01g27890.1	LOC_Os01g27890	44.98	3e-104	377
GRMZM2G106468	GRMZM2G106468_T01	26.1	misc.cytochrome P450	moderately similar to ( 459) AT2G46950 | Symbols: CYP709B2 | CYP709B2; electron carrier/ heme binding / iron ion binding / monooxygenase/ oxygen binding | chr2:19289466-19291541 REVERSEmoderately similar to ( 334) C72A1_CATRO Cytochrome P450 72A1 (EC 1.3.3.9) (CYPLXXII) (Secologanin synthase) (SLS) - Catharanthus roseus (Rosy periwinkle) (Madagascar periwinkle)highly similar to ( 662) loc_os06g09…	AT4G00360.1	At4g00360	30.34	3e-18	90.1	LOC_Os03g21400.1	LOC_Os03g21400	32.82	1e-54	212
GRMZM2G065245	GRMZM2G065245_T01	26.1	misc.cytochrome P450	moderately similar to ( 306) AT3G56630 | Symbols: CYP94D2 | CYP94D2; electron carrier/ heme binding / iron ion binding / monooxygenase/ oxygen binding | chr3:20978953-20980512 FORWARDhighly similar to ( 616) loc_os01g72260 12001.m13261 protein cytochrome P450 86A2, putative, expressed seq=cds; coord=3:148974035..148976002:1; parent_gene=GRMZM2G065245	AT4G00360.1	At4g00360	36.64	3e-68	256	LOC_Os04g48460.1	LOC_Os04g48460	35.96	8e-59	226
GRMZM2G162758	GRMZM2G162758_T01	26.1	misc.cytochrome P450	highly similar to ( 682) AT5G23190 | Symbols: CYP86B1 | CYP86B1; electron carrier/ heme binding / iron ion binding / monooxygenase/ oxygen binding | chr5:7803478-7805659 REVERSEweakly similar to ( 119) C97B2_SOYBN Cytochrome P450 97B2 (EC 1.14.-.-) - Glycine max (Soybean)highly similar to ( 850) loc_os10g34480 12010.m06272 protein cytochrome P450 86A2, putative, expressed seq=cds; coord=1:2296030…	AT4G00360.1	At4g00360	46.04	3e-119	425	LOC_Os04g48460.1	LOC_Os04g48460	37.97	2e-82	304
GRMZM2G113618	GRMZM2G113618_T01	26.1	misc.cytochrome P450	moderately similar to ( 276) AT1G13080 | Symbols: CYP71B2 | CYP71B2 (CYTOCHROME P450 71B2); electron carrier/ heme binding / iron ion binding / monooxygenase/ oxygen binding | chr1:4459493-4460807 FORWARDmoderately similar to ( 291) C71A9_SOYBN Cytochrome P450 71A9 (EC 1.14.-.-) (P450 CP1) - Glycine max (Soybean)moderately similar to ( 491) loc_os09g36080 12009.m06558 protein cytochrome P450 71A2…	AT5G07990.1	At5g07990	34.98	3e-63	239	LOC_Os12g16720.1	LOC_Os12g16720	39.72	2e-75	280
GRMZM2G079484	GRMZM2G079484_T01	26.1	misc.cytochrome P450	moderately similar to ( 213) AT4G13290 | Symbols: CYP71A19 | CYP71A19; electron carrier/ heme binding / iron ion binding / monooxygenase/ oxygen binding | chr4:7740681-7742670 FORWARDmoderately similar to ( 263) C71D8_SOYBN Cytochrome P450 71D8 (EC 1.14.-.-) (P450 CP7) - Glycine max (Soybean)highly similar to ( 542) loc_os09g10340 12009.m04299 protein cytochrome P450 71D7, putative, expressed seq…	AT5G07990.1	At5g07990	32.22	1e-44	177	LOC_Os01g27890.1	LOC_Os01g27890	40.66	9e-61	231
GRMZM2G180082	GRMZM2G180082_T01	26.1	misc.cytochrome P450	moderately similar to ( 300) AT5G36110 | Symbols: CYP716A1 | CYP716A1; electron carrier/ heme binding / iron ion binding / monooxygenase/ oxygen binding | chr5:14195377-14197613 FORWARDmoderately similar to ( 210) C90D2_ORYSA Cytochrome P450 90D2 (EC 1.14.-.-) (C6-oxidase) - Oryza sativa (Rice)highly similar to ( 684) loc_os07g33440 12007.m07604 protein taxane 13-alpha-hydroxylase, putative, expr…	AT5G07990.1	At5g07990	27.78	1e-12	71.6	LOC_Os03g40540.1	LOC_Os03g40540	29.12	3e-50	197
GRMZM2G130755	GRMZM2G130755_T01	26.1	misc.cytochrome P450	moderately similar to ( 327) AT1G13080 | Symbols: CYP71B2 | CYP71B2 (CYTOCHROME P450 71B2); electron carrier/ heme binding / iron ion binding / monooxygenase/ oxygen binding | chr1:4459493-4460807 FORWARDmoderately similar to ( 389) C71D8_SOYBN Cytochrome P450 71D8 (EC 1.14.-.-) (P450 CP7) - Glycine max (Soybean)highly similar to ( 542) loc_os06g30500 12006.m07593 protein cytochrome P450 71D7, pu…	AT5G07990.1	At5g07990	38.19	2e-87	320	LOC_Os01g27890.1	LOC_Os01g27890	52.44	4e-136	483
GRMZM2G148460	GRMZM2G148460_T01	26.28	misc.GDSL-motif lipase	moderately similar to ( 302) AT5G45910 | Symbols: | GDSL-motif lipase/hydrolase family protein | chr5:18620420-18622264 REVERSEweakly similar to ( 137) EST_HEVBR Esterase precursor (EC 3.1.1.-) (Early nodule-specific protein homolog) (Latex allergen Hev b 13) - Hevea brasiliensis (Para rubber tree)highly similar to ( 661) loc_os06g34070 12006.m07943 protein esterase precursor, putative, expressed…	AT2G42990.1	At2g42990	24.14	1e-19	94	LOC_Os01g11710.1	LOC_Os01g11710	48.66	4e-89	326
GRMZM2G048200	GRMZM2G048200_T01	26.28	misc.GDSL-motif lipase	moderately similar to ( 300) AT1G09390 | Symbols: | GDSL-motif lipase/hydrolase family protein | chr1:3031264-3033415 FORWARDmoderately similar to ( 226) EST_HEVBR Esterase precursor (EC 3.1.1.-) (Early nodule-specific protein homolog) (Latex allergen Hev b 13) - Hevea brasiliensis (Para rubber tree)highly similar to ( 596) loc_os05g06710 12005.m05198 protein esterase precursor, putative, express…	AT2G42990.1	At2g42990	26.87	3e-17	86.7	LOC_Os01g11710.1	LOC_Os01g11710	31.01	1e-30	132
GRMZM2G044947	GRMZM2G044947_T01	26.28	misc.GDSL-motif lipase	moderately similar to ( 273) AT5G45910 | Symbols: | GDSL-motif lipase/hydrolase family protein | chr5:18620420-18622264 REVERSEweakly similar to ( 123) EST_HEVBR Esterase precursor (EC 3.1.1.-) (Early nodule-specific protein homolog) (Latex allergen Hev b 13) - Hevea brasiliensis (Para rubber tree)highly similar to ( 572) loc_os05g11910 12005.m05658 protein esterase precursor, putative, expressed…	AT2G42990.1	At2g42990	27.43	2e-15	80.5	LOC_Os01g11710.1	LOC_Os01g11710	51.61	4e-89	325
AC212068.4T	AC212068.4_FGT005	26.28	misc.GDSL-motif lipase	moderately similar to ( 467) AT1G54790 | Symbols: | GDSL-motif lipase/hydrolase family protein | chr1:20441124-20443997 REVERSEmoderately similar to ( 290) EST_HEVBR Esterase precursor (EC 3.1.1.-) (Early nodule-specific protein homolog) (Latex allergen Hev b 13) - Hevea brasiliensis (Para rubber tree)highly similar to ( 649) loc_os05g33270 12005.m07559 protein esterase precursor, putative, expre…	AT2G42990.1	At2g42990	32.53	6e-33	138	LOC_Os01g11710.1	LOC_Os01g11710	31.74	3e-34	143
GRMZM2G103937	GRMZM2G103937_T01	26.28	misc.GDSL-motif lipase	weakly similar to ( 135) AT4G26790 | Symbols: | GDSL-motif lipase/hydrolase family protein | chr4:13487859-13489149 FORWARDvery weakly similar to (80.9) APG_BRANA Anter-specific proline-rich protein APG (Protein CEX) (Fragment) - Brassica napus (Rape)weakly similar to ( 179) loc_os02g09620 12002.m06259 protein anther-specific proline-rich protein APG, putative, expressed seq=cds; coord=5:99923617…	AT2G42990.1	At2g42990	73.12	9e-33	135	LOC_Os06g24404.2	LOC_Os06g24404	58.14	6e-21	96.7
GRMZM2G022402	GRMZM2G022402_T01	26.28	misc.GDSL-motif lipase	weakly similar to ( 187) AT5G55050 | Symbols: | GDSL-motif lipase/hydrolase family protein | chr5:22337745-22339741 FORWARDweakly similar to ( 130) APG_BRANA Anter-specific proline-rich protein APG (Protein CEX) (Fragment) - Brassica napus (Rape)moderately similar to ( 363) loc_os06g50940 12006.m09618 protein anther-specific proline-rich protein APG precursor, putative, expressed seq=cds; coord=8…	AT2G42990.1	At2g42990	30.18	4e-33	139	LOC_Os06g24404.1	LOC_Os06g24404	27.96	3e-25	114
GRMZM2G400929	GRMZM2G400929_T01	26.28	misc.GDSL-motif lipase	moderately similar to ( 275) AT1G28600 | Symbols: | lipase, putative | chr1:10051604-10053073 REVERSEweakly similar to ( 151) EST_HEVBR Esterase precursor (EC 3.1.1.-) (Early nodule-specific protein homolog) (Latex allergen Hev b 13) - Hevea brasiliensis (Para rubber tree)highly similar to ( 561) loc_os01g11620 12001.m07778 protein esterase precursor, putative, expressed seq=cds; coord=3:3430959.…	AT2G42990.1	At2g42990	27.22	5e-21	99	LOC_Os01g11710.1	LOC_Os01g11710	47.56	5e-90	329
GRMZM2G468756	GRMZM2G468756_T01	26.16	misc.myrosinases-lectin-jacalin	highly similar to ( 665) AT2G37710 | Symbols: RLK | RLK (receptor lectin kinase); kinase | chr2:15814934-15816961 REVERSEmoderately similar to ( 210) PSKR_DAUCA Phytosulfokine receptor precursor (EC 2.7.11.1) (Phytosulfokine LRR receptor kinase) - Daucus carota (Carrot)nearly identical (1054) loc_os04g44900 12004.m09446 protein lectin-like receptor kinase 7, putative, expressed seq=cds; coord=10:…	AT5G59700.1	At5g59700	37.46	4e-53	206	LOC_Os07g38810.1	LOC_Os07g38810	64.88	0	788
GRMZM2G469175	GRMZM2G469175_T01	26.16	misc.myrosinases-lectin-jacalin	highly similar to ( 636) AT2G37710 | Symbols: RLK | RLK (receptor lectin kinase); kinase | chr2:15814934-15816961 REVERSEweakly similar to ( 200) PSKR_DAUCA Phytosulfokine receptor precursor (EC 2.7.11.1) (Phytosulfokine LRR receptor kinase) - Daucus carota (Carrot)highly similar to ( 951) loc_os07g18230 12007.m06263 protein lectin receptor-type protein kinase, putative, expressed seq=cds; coord=…	AT5G59700.1	At5g59700	38.44	2e-51	200	LOC_Os07g38810.1	LOC_Os07g38810	56.73	0	702
GRMZM2G093246	GRMZM2G093246_T01	26.16	misc.myrosinases-lectin-jacalin	moderately similar to ( 494) AT2G37710 | Symbols: RLK | RLK (receptor lectin kinase); kinase | chr2:15814934-15816961 REVERSEweakly similar to ( 172) PSKR_DAUCA Phytosulfokine receptor precursor (EC 2.7.11.1) (Phytosulfokine LRR receptor kinase) - Daucus carota (Carrot)highly similar to ( 678) loc_os03g60810 12003.m10969 protein lectin-like receptor kinase 7, putative, expressed seq=cds; coord=1:…	AT5G59700.1	At5g59700	37.11	2e-41	167	LOC_Os07g38810.1	LOC_Os07g38810	51.46	6e-136	482
GRMZM2G020523	GRMZM2G020523_T02	26.12	misc.peroxidases	moderately similar to ( 309) AT5G05340 | Symbols: | peroxidase, putative | chr5:1579142-1580819 REVERSEmoderately similar to ( 315) PER2_ORYSA Peroxidase 2 precursor (EC 1.11.1.7) - Oryza sativa (Rice)moderately similar to ( 335) loc_os07g47990 12007.m29327 protein peroxidase 2 precursor, putative, expressed seq=cds; coord=1:77258356..77350693:1; parent_gene=GRMZM2G020523	AT5G19880.1	At5g19880	48.52	3e-56	215	LOC_Os06g46799.1	LOC_Os06g46799	41.11	1e-45	180
GRMZM2G080183	GRMZM2G080183_T01	26.12	misc.peroxidases	moderately similar to ( 328) AT2G18980 | Symbols: | peroxidase, putative | chr2:8233419-8235294 REVERSEmoderately similar to ( 201) PER2_ARAHY Cationic peroxidase 2 precursor (EC 1.11.1.7) (PNPC2) - Arachis hypogaea (Peanut)highly similar to ( 512) loc_os06g48030 12006.m32166 protein peroxidase 16 precursor, putative, expressed seq=cds; coord=5:53395987..53399077:-1; parent_gene=GRMZM2G080183	AT5G19880.1	At5g19880	39	5e-53	204	LOC_Os06g48030.1	LOC_Os06g48030	86.49	4e-149	525
GRMZM2G048775	GRMZM2G048775_T01	26.12	misc.peroxidases	moderately similar to ( 368) AT4G37530 | Symbols: | peroxidase, putative | chr4:17634786-17636008 FORWARDmoderately similar to ( 206) PER1_ORYSA Peroxidase 1 precursor (EC 1.11.1.7) - Oryza sativa (Rice)moderately similar to ( 477) loc_os07g02440 12007.m04716 protein peroxidase 50 precursor, putative, expressed seq=cds; coord=2:235918745..235920762:1; parent_gene=GRMZM2G048775	AT3G03670.1	At3g03670	37.94	2e-53	206	LOC_Os06g48030.1	LOC_Os06g48030	49.51	2e-77	286
GRMZM2G361475	GRMZM2G361475_T01	26.12	misc.peroxidases	weakly similar to ( 164) AT1G71695 | Symbols: | peroxidase 12 (PER12) (P12) (PRXR6) | chr1:26964359-26966557 FORWARDmoderately similar to ( 259) PER1_SORBI Cationic peroxidase SPC4 precursor (EC 1.11.1.7) (Fragment) - Sorghum bicolor (Sorghum) (Sorghum vulgare)moderately similar to ( 228) loc_os01g73220 12001.m13351 protein peroxidase 12 precursor, putative, expressed seq=cds; coord=3:146371906..…	AT3G03670.1	At3g03670	48.41	4e-26	115	LOC_Os06g46799.1	LOC_Os06g46799	54.1	1e-27	120
GRMZM2G150134	GRMZM2G150134_T01	26.12	misc.peroxidases	moderately similar to ( 259) AT3G17070 | Symbols: | peroxidase, putative | chr3:5821048-5823165 FORWARDweakly similar to ( 165) PER1_ORYSA Peroxidase 1 precursor (EC 1.11.1.7) - Oryza sativa (Rice)moderately similar to ( 393) loc_os05g14260 12005.m05837 protein peroxidase 29 precursor, putative, expressed seq=cds; coord=8:110686795..110688334:1; parent_gene=GRMZM2G150134	AT3G03670.1	At3g03670	36.42	1e-40	164	LOC_Os06g46799.1	LOC_Os06g46799	34.82	2e-34	144
GRMZM2G042347	GRMZM2G042347_T01	26.12	misc.peroxidases	moderately similar to ( 298) AT5G05340 | Symbols: | peroxidase, putative | chr5:1579142-1580819 REVERSEmoderately similar to ( 325) PER1_ARAHY Cationic peroxidase 1 precursor (EC 1.11.1.7) (PNPC1) - Arachis hypogaea (Peanut)highly similar to ( 525) loc_os07g48060 12007.m09021 protein cationic peroxidase 1 precursor, putative, expressed seq=cds; coord=7:172823739..172825501:-1; parent_gene=GRMZM2G…	AT5G19880.1	At5g19880	42.64	1e-65	246	LOC_Os06g46799.1	LOC_Os06g46799	40.26	5e-58	222
GRMZM2G105991	GRMZM2G105991_T01	26.2	misc.UDP glucosyl and glucoronyl transferases	moderately similar to ( 303) AT3G16520 | Symbols: UGT88A1 | UDP-glucoronosyl/UDP-glucosyl transferase family protein | chr3:5618847-5620833 REVERSEweakly similar to ( 153) UFO3_MAIZE Anthocyanidin 3-O-glucosyltransferase (EC 2.4.1.115) (Flavonol 3-O-glucosyltransferase) (UDP-glucose flavonoid 3-O-glucosyltransferase) (Bronze-1) (Bz-W22 allele) - Zea mays (Maize)moderately similar to ( 466) loc_os…	AT2G15480.1	At2g15480	30.7	4e-43	172	LOC_Os05g45200.1	LOC_Os05g45200	53.14	2e-113	407
GRMZM2G022242	GRMZM2G022242_T01	26.2	misc.UDP glucosyl and glucoronyl transferases	moderately similar to ( 239) AT5G17050 | Symbols: UGT78D2 | UGT78D2 (UDP-GLUCOSYL TRANSFERASE 78D2); UDP-glycosyltransferase/ anthocyanidin 3-O-glucosyltransferase/ quercetin 3-O-glucosyltransferase/ transferase, transferring glycosyl groups | chr5:5607828-5609392 REVERSEmoderately similar to ( 450) UFO3_MAIZE Anthocyanidin 3-O-glucosyltransferase (EC 2.4.1.115) (Flavonol 3-O-glucosyltransferase)…	AT1G22400.1	At1g22400	33.7	9e-45	178	LOC_Os05g45200.1	LOC_Os05g45200	30.35	2e-30	131
GRMZM2G455075	GRMZM2G455075_T01	26.2	misc.UDP glucosyl and glucoronyl transferases	moderately similar to ( 250) AT3G21800 | Symbols: UGT71B8 | UGT71B8 (UDP-GLUCOSYL TRANSFERASE 71B8); UDP-glycosyltransferase/ quercetin 3-O-glucosyltransferase/ quercetin 4-O-glucosyltransferase/ transferase, transferring glycosyl groups | chr3:7680243-7681685 REVERSEweakly similar to ( 147) ZOX_PHAVU Zeatin O-xylosyltransferase (EC 2.4.2.40) (Zeatin O-beta-D-xylosyltransferase) - Phaseolus vulga…	AT2G15480.2	At2g15480	40.19	4e-39	159	LOC_Os07g32620.1	LOC_Os07g32620	53.8	5e-107	385
GRMZM2G004858	GRMZM2G004858_T01	26.2	misc.UDP glucosyl and glucoronyl transferases	moderately similar to ( 318) AT2G30150 | Symbols: | UDP-glucoronosyl/UDP-glucosyl transferase family protein | chr2:12874706-12876122 FORWARDweakly similar to ( 148) IAAG_MAIZE Indole-3-acetate beta-glucosyltransferase (EC 2.4.1.121) (IAA-Glu synthetase) ((Uridine 5-diphosphate-glucose:indol-3-ylacetyl)-beta-D-glucosyl transferase) - Zea mays (Maize)highly similar to ( 512) loc_os01g59100 12001.m…	AT1G22400.1	At1g22400	28.3	2e-37	153	LOC_Os01g59110.1	LOC_Os01g59110	48.71	6e-97	352
AC199541.4	AC199541.4_FGT007	26.2	misc.UDP glucosyl and glucoronyl transferases	moderately similar to ( 318) AT1G05680 | Symbols: | UDP-glucoronosyl/UDP-glucosyl transferase family protein | chr1:1703196-1704639 REVERSEmoderately similar to ( 310) IAAG_MAIZE Indole-3-acetate beta-glucosyltransferase (EC 2.4.1.121) (IAA-Glu synthetase) ((Uridine 5-diphosphate-glucose:indol-3-ylacetyl)-beta-D-glucosyl transferase) - Zea mays (Maize)highly similar to ( 676) loc_os04g12960 12004…	AT1G22400.1	At1g22400	30.98	2e-51	199	LOC_Os01g59110.1	LOC_Os01g59110	30.11	3e-43	174
GRMZM5G888620	GRMZM5G888620_T01	26.2	misc.UDP glucosyl and glucoronyl transferases	moderately similar to ( 297) AT2G15480 | Symbols: UGT73B5 | UGT73B5 (UDP-glucosyl transferase 73B5); UDP-glucosyltransferase/ UDP-glycosyltransferase/ quercetin 3-O-glucosyltransferase/ transferase, transferring glycosyl groups | chr2:6758817-6760452 FORWARDweakly similar to ( 151) IAAG_MAIZE Indole-3-acetate beta-glucosyltransferase (EC 2.4.1.121) (IAA-Glu synthetase) ((Uridine 5-diphosphate-glu…	AT2G15480.2	At2g15480	37.95	1e-84	310	LOC_Os04g20474.4	LOC_Os04g20474	31.2	4e-34	144
GRMZM2G095261	GRMZM2G095261_T01	26.2	misc.UDP glucosyl and glucoronyl transferases	moderately similar to ( 269) AT1G07250 | Symbols: UGT71C4 | UGT71C4 (UDP-GLUCOSYL TRANSFERASE 71C4); quercetin 3-O-glucosyltransferase/ quercetin 7-O-glucosyltransferase/ transferase, transferring glycosyl groups | chr1:2225963-2227402 FORWARDweakly similar to ( 139) ZOX_PHAVU Zeatin O-xylosyltransferase (EC 2.4.2.40) (Zeatin O-beta-D-xylosyltransferase) - Phaseolus vulgaris (Kidney bean) (French…	AT2G15480.1	At2g15480	29.37	3e-41	166	LOC_Os07g32620.1	LOC_Os07g32620	60.79	2e-134	476
GRMZM2G449019	GRMZM2G449019_T01	26.2	misc.UDP glucosyl and glucoronyl transferases	moderately similar to ( 313) AT3G16520 | Symbols: UGT88A1 | UDP-glucoronosyl/UDP-glucosyl transferase family protein | chr3:5618847-5620833 REVERSEweakly similar to ( 184) ZOX_PHAVU Zeatin O-xylosyltransferase (EC 2.4.2.40) (Zeatin O-beta-D-xylosyltransferase) - Phaseolus vulgaris (Kidney bean) (French bean)highly similar to ( 595) loc_os01g53350 12001.m150707 protein anthocyanidin 5,3-O-glucosyl…	AT2G15480.1	At2g15480	30.3	4e-51	199	LOC_Os05g45200.1	LOC_Os05g45200	47.84	7e-116	415
GRMZM2G337048	GRMZM2G337048_T01	26.2	misc.UDP glucosyl and glucoronyl transferases	highly similar to ( 521) AT2G36970 | Symbols: | UDP-glucoronosyl/UDP-glucosyl transferase family protein | chr2:15529050-15530712 FORWARDmoderately similar to ( 222) IAAG_MAIZE Indole-3-acetate beta-glucosyltransferase (EC 2.4.1.121) (IAA-Glu synthetase) ((Uridine 5-diphosphate-glucose:indol-3-ylacetyl)-beta-D-glucosyl transferase) - Zea mays (Maize)highly similar to ( 791) loc_os10g30560 12010.m…	AT1G22400.1	At1g22400	31.59	2e-67	253	LOC_Os01g59110.1	LOC_Os01g59110	30.18	4e-45	180
GRMZM2G130119	GRMZM2G130119_T01	26.2	misc.UDP glucosyl and glucoronyl transferases	moderately similar to ( 273) AT3G16520 | Symbols: UGT88A1 | UDP-glucoronosyl/UDP-glucosyl transferase family protein | chr3:5618847-5620833 REVERSEweakly similar to ( 159) UFO3_MAIZE Anthocyanidin 3-O-glucosyltransferase (EC 2.4.1.115) (Flavonol 3-O-glucosyltransferase) (UDP-glucose flavonoid 3-O-glucosyltransferase) (Bronze-1) (Bz-W22 allele) - Zea mays (Maize)highly similar to ( 666) loc_os01g5…	AT1G22400.1	At1g22400	30.74	1e-43	174	LOC_Os05g45200.1	LOC_Os05g45200	47.76	6e-105	379
GRMZM2G171548	GRMZM2G171548_T01	26.2	misc.UDP glucosyl and glucoronyl transferases	moderately similar to ( 357) AT2G43820 | Symbols: GT, UGT74F2 | UGT74F2 (UDP-GLUCOSYLTRANSFERASE 74F2); UDP-glucose:4-aminobenzoate acylglucosyltransferase/ UDP-glucosyltransferase/ UDP-glycosyltransferase/ transferase, transferring glycosyl groups / transferase, transferring hexosyl groups | chr2:18152279-18153715 FORWARDmoderately similar to ( 317) IAAG_MAIZE Indole-3-acetate beta-glucosyltrans…	AT1G22400.1	At1g22400	29.02	5e-38	155	LOC_Os01g59110.1	LOC_Os01g59110	28.72	7e-35	146
GRMZM2G067424	GRMZM2G067424_T01	26.2	misc.UDP glucosyl and glucoronyl transferases	weakly similar to ( 160) AT3G53160 | Symbols: UGT73C7 | UGT73C7 (UDP-glucosyl transferase 73C7); UDP-glycosyltransferase/ transferase, transferring glycosyl groups | chr3:19702485-19703957 REVERSEweakly similar to ( 126) ZOX_PHAVU Zeatin O-xylosyltransferase (EC 2.4.2.40) (Zeatin O-beta-D-xylosyltransferase) - Phaseolus vulgaris (Kidney bean) (French bean)moderately similar to ( 380) loc_os03g464…	AT2G15480.2	At2g15480	36.14	4e-40	162	LOC_Os01g53370.1	LOC_Os01g53370	35.07	4e-30	130
GRMZM5G832805	GRMZM5G832805_T01	26.2	misc.UDP glucosyl and glucoronyl transferases	moderately similar to ( 206) AT4G15550 | Symbols: IAGLU | IAGLU (INDOLE-3-ACETATE BETA-D-GLUCOSYLTRANSFERASE); UDP-glycosyltransferase/ transferase, transferring glycosyl groups | chr4:8877877-8879301 REVERSEweakly similar to ( 166) IAAG_MAIZE Indole-3-acetate beta-glucosyltransferase (EC 2.4.1.121) (IAA-Glu synthetase) ((Uridine 5-diphosphate-glucose:indol-3-ylacetyl)-beta-D-glucosyl transferase…	AT1G22400.1	At1g22400	25.96	2e-22	104	LOC_Os01g59110.1	LOC_Os01g59110	29.69	8e-23	106
GRMZM2G117878	GRMZM2G117878_T01	26.2	misc.UDP glucosyl and glucoronyl transferases	moderately similar to ( 303) AT5G05860 | Symbols: UGT76C2 | UGT76C2; UDP-glycosyltransferase/ cis-zeatin O-beta-D-glucosyltransferase/ cytokinin 7-beta-glucosyltransferase/ cytokinin 9-beta-glucosyltransferase/ trans-zeatin O-beta-D-glucosyltransferase/ transferase, transferring glycosyl groups | chr5:1765545-1767348 FORWARDweakly similar to ( 163) UFO2_MAIZE Anthocyanidin 3-O-glucosyltransferase…	AT1G22400.1	At1g22400	31.73	2e-52	203	LOC_Os01g53370.1	LOC_Os01g53370	28.8	2e-30	131
GRMZM5G834303	GRMZM5G834303_T01	26.2	misc.UDP glucosyl and glucoronyl transferases	moderately similar to ( 287) AT1G22360 | Symbols: AtUGT85A2 | AtUGT85A2 (UDP-glucosyl transferase 85A2); UDP-glycosyltransferase/ glucuronosyltransferase/ transferase, transferring glycosyl groups | chr1:7895068-7897527 REVERSEweakly similar to ( 178) UFOG_HORVU Anthocyanidin 3-O-glucosyltransferase (EC 2.4.1.115) (Flavonol 3-O-glucosyltransferase) (UDP-glucose flavonoid 3-O-glucosyltransferase) …	AT1G22400.1	At1g22400	36.55	2e-74	276	LOC_Os01g59110.1	LOC_Os01g59110	30.53	5e-38	157
GRMZM2G096412	GRMZM2G096412_T01	26.2	misc.UDP glucosyl and glucoronyl transferases	moderately similar to ( 256) AT3G16520 | Symbols: UGT88A1 | UDP-glucoronosyl/UDP-glucosyl transferase family protein | chr3:5618847-5620833 REVERSEweakly similar to ( 145) ZOX_PHAVU Zeatin O-xylosyltransferase (EC 2.4.2.40) (Zeatin O-beta-D-xylosyltransferase) - Phaseolus vulgaris (Kidney bean) (French bean)moderately similar to ( 479) loc_os01g64910 12001.m12604 protein anthocyanidin 5,3-O-gluco…	AT1G22400.1	At1g22400	31.75	3e-38	156	LOC_Os05g45200.1	LOC_Os05g45200	47.72	3e-94	343
GRMZM2G334336	GRMZM2G334336_T01	26.2	misc.UDP glucosyl and glucoronyl transferases	moderately similar to ( 316) AT1G05680 | Symbols: | UDP-glucoronosyl/UDP-glucosyl transferase family protein | chr1:1703196-1704639 REVERSEmoderately similar to ( 295) IAAG_MAIZE Indole-3-acetate beta-glucosyltransferase (EC 2.4.1.121) (IAA-Glu synthetase) ((Uridine 5-diphosphate-glucose:indol-3-ylacetyl)-beta-D-glucosyl transferase) - Zea mays (Maize)highly similar to ( 609) loc_os04g12970 12004…	AT1G22400.1	At1g22400	30.25	8e-42	168	LOC_Os01g59110.1	LOC_Os01g59110	31.72	2e-30	132
GRMZM2G180324	GRMZM2G180324_T01	35.2	not assigned.unknown	moderately similar to ( 248) AT1G14590 | Symbols: | FUNCTIONS IN: molecular_function unknown; INVOLVED IN: biological_process unknown; LOCATED IN: chloroplast thylakoid lumen; CONTAINS InterPro DOMAIN/s: Nucleotide-diphospho-sugar transferase, predicted (InterPro:IPR005069); BEST Arabidopsis thaliana protein match is: unknown protein (TAIR:AT2G02061.1); Has 179 Blast hits to 175 proteins in 14 sp…	AT1G28710.3	At1g28710	33.21	8e-36	148	LOC_Os01g69200.1	LOC_Os01g69200	85.31	9e-147	517
GRMZM2G128056	GRMZM2G128056_T01	29.5.5	protein.degradation.serine protease	highly similar to ( 613) AT4G30810 | Symbols: scpl29 | scpl29 (serine carboxypeptidase-like 29); serine-type carboxypeptidase | chr4:15003474-15006017 FORWARDhighly similar to ( 835) CBP22_HORVU Serine carboxypeptidase II-2 precursor (EC 3.4.16.6) (CP-MII.2) [Contains: Serine carboxypeptidase II-2 chain A; Serine carboxypeptidase II-2 chain B] (Fragment) - Hordeum vulgare (Barley)highly similar t…	AT5G22980.1	At5g22980	28.34	3e-43	173	LOC_Os01g61690.1	LOC_Os01g61690	56.49	2e-147	520
GRMZM2G179528	GRMZM2G179528_T01	29.5.5	protein.degradation.serine protease	moderately similar to ( 414) AT1G73270 | Symbols: scpl6 | scpl6 (serine carboxypeptidase-like 6); serine-type carboxypeptidase | chr1:27549021-27552517 REVERSEmoderately similar to ( 358) CBP1_ORYSA Serine carboxypeptidase 1 precursor (EC 3.4.16.5) (Serine carboxypeptidase I) (Carboxypeptidase C) - Oryza sativa (Rice)highly similar to ( 679) loc_os10g01134 12010.m065208 protein serine carboxypept…	AT5G22980.1	At5g22980	28.15	2e-41	167	LOC_Os02g46260.1	LOC_Os02g46260	45.11	4e-107	386
GRMZM2G306915	GRMZM2G306915_T01	29.5.1	protein.degradation.subtilases	highly similar to ( 835) AT2G04160 | Symbols: AIR3 | AIR3; serine-type endopeptidase | chr2:1401450-1407694 REVERSEnearly identical (1028) loc_os06g40700 12006.m08605 protein subtilisin-like protease precursor, putative, expressed seq=cds; coord=9:102781267..102784536:1; parent_gene=GRMZM2G306915	AT5G59810.1	At5g59810	55.14	0	792	LOC_Os02g44590.1	LOC_Os02g44590	39.66	1e-117	421
GRMZM2G055957	GRMZM2G055957_T01	29.4.1.54	protein.postranslational modification.kinase.receptor like cytoplasmatic kinase IV	moderately similar to ( 364) AT2G11520 | Symbols: CRCK3 | CRCK3; ATP binding / kinase/ protein kinase/ protein serine/threonine kinase | chr2:4619145-4621448 FORWARDmoderately similar to ( 215) NORK_MEDTR Nodulation receptor kinase precursor (EC 2.7.11.1) (Does not make infections protein 2) (Symbiosis receptor-like kinase) (MtSYMRK) - Medicago truncatula (Barrel medic)moderately similar to ( 379…	AT5G59700.1	At5g59700	46.79	3e-61	232	LOC_Os06g22810.1	LOC_Os06g22810	45.11	2e-57	220
GRMZM2G473411	GRMZM2G473411_T01	29.4.1.54	protein.postranslational modification.kinase.receptor like cytoplasmatic kinase IV	moderately similar to ( 327) AT4G00330 | Symbols: CRCK2 | CRCK2; ATP binding / kinase/ protein kinase/ protein serine/threonine kinase | chr4:142787-144427 REVERSEweakly similar to ( 177) NORK_MEDTR Nodulation receptor kinase precursor (EC 2.7.11.1) (Does not make infections protein 2) (Symbiosis receptor-like kinase) (MtSYMRK) - Medicago truncatula (Barrel medic)moderately similar to ( 500) loc_…	AT5G59700.1	At5g59700	39.75	3e-45	179	LOC_Os03g21540.1	LOC_Os03g21540	37.43	8e-48	189
GRMZM2G125762	GRMZM2G125762_T01	29.4.1.57	protein.postranslational modification.kinase.receptor like cytoplasmatic kinase VII	highly similar to ( 531) AT2G02800 | Symbols: APK2B | APK2B (PROTEIN KINASE 2B); ATP binding / kinase/ protein kinase/ protein serine/threonine kinase | chr2:796889-799250 REVERSEmoderately similar to ( 223) NORK_PEA Nodulation receptor kinase precursor (EC 2.7.11.1) - Pisum sativum (Garden pea)highly similar to ( 639) loc_os10g26520 12010.m05592 protein protein kinase APK1B, chloroplast precurso…	AT5G59700.1	At5g59700	40.74	5e-58	222	LOC_Os03g21540.1	LOC_Os03g21540	43.87	3e-64	243
GRMZM2G101687	GRMZM2G101687_T01	29.4.1.57	protein.postranslational modification.kinase.receptor like cytoplasmatic kinase VII	moderately similar to ( 372) AT5G47070 | Symbols: | protein kinase, putative | chr5:19118683-19120528 REVERSEmoderately similar to ( 213) NORK_MEDTR Nodulation receptor kinase precursor (EC 2.7.11.1) (Does not make infections protein 2) (Symbiosis receptor-like kinase) (MtSYMRK) - Medicago truncatula (Barrel medic)highly similar to ( 650) loc_os02g43430 12002.m09378 protein protein kinase APK1B, …	AT5G59700.1	At5g59700	41.39	2e-58	223	LOC_Os05g25450.2	LOC_Os05g25450	41.51	3e-65	247
GRMZM2G364172	GRMZM2G364172_T02	29.4.1.57	protein.postranslational modification.kinase.receptor like cytoplasmatic kinase VII	highly similar to ( 504) AT3G09830 | Symbols: | protein kinase, putative | chr3:3017199-3018696 FORWARDmoderately similar to ( 225) NORK_MEDTR Nodulation receptor kinase precursor (EC 2.7.11.1) (Does not make infections protein 2) (Symbiosis receptor-like kinase) (MtSYMRK) - Medicago truncatula (Barrel medic)highly similar to ( 779) loc_os02g57420 12002.m10764 protein protein kinase APK1A, chloro…	AT5G59700.1	At5g59700	39.34	3e-55	212	LOC_Os07g04520.1	LOC_Os07g04520	42.62	5e-64	243
GRMZM2G004207	GRMZM2G004207_T01	29.4.1.57	protein.postranslational modification.kinase.receptor like cytoplasmatic kinase VII	moderately similar to ( 234) AT2G05940 | Symbols: | protein kinase, putative | chr2:2287514-2289270 REVERSEweakly similar to ( 116) PSKR_DAUCA Phytosulfokine receptor precursor (EC 2.7.11.1) (Phytosulfokine LRR receptor kinase) - Daucus carota (Carrot)moderately similar to ( 310) loc_os09g27010 12009.m05853 protein protein kinase APK1B, chloroplast precursor, putative, expressed seq=cds; coord=7:…	AT5G59700.1	At5g59700	43.33	1e-26	116	LOC_Os07g04520.1	LOC_Os07g04520	45.51	7e-35	145
GRMZM2G110968	GRMZM2G110968_T01	29.4.1.57	protein.postranslational modification.kinase.receptor like cytoplasmatic kinase VII	moderately similar to ( 412) AT2G05940 | Symbols: | protein kinase, putative | chr2:2287514-2289270 REVERSEmoderately similar to ( 211) NORK_MEDTR Nodulation receptor kinase precursor (EC 2.7.11.1) (Does not make infections protein 2) (Symbiosis receptor-like kinase) (MtSYMRK) - Medicago truncatula (Barrel medic)highly similar to ( 523) loc_os10g25550 12010.m05501 protein serine/threonine-protein…	AT5G59700.1	At5g59700	41.75	1e-54	210	LOC_Os03g21540.1	LOC_Os03g21540	44.14	1e-59	228
GRMZM2G025127	GRMZM2G025127_T01	29.4.1.57	protein.postranslational modification.kinase.receptor like cytoplasmatic kinase VII	moderately similar to ( 445) AT2G17220 | Symbols: | protein kinase, putative | chr2:7487866-7489768 REVERSEmoderately similar to ( 215) NORK_MEDTR Nodulation receptor kinase precursor (EC 2.7.11.1) (Does not make infections protein 2) (Symbiosis receptor-like kinase) (MtSYMRK) - Medicago truncatula (Barrel medic)highly similar to ( 573) loc_os02g02600 12002.m05609 protein serine/threonine-protein…	AT5G59700.1	At5g59700	41.98	4e-57	219	LOC_Os05g25450.2	LOC_Os05g25450	44.41	2e-63	241
GRMZM2G162434	GRMZM2G162434_T01	27.3.25	RNA.regulation of transcription.MYB domain transcription factor family	moderately similar to ( 244) AT1G08810 | Symbols: MYB60, AtMYB60 | MYB60 (myb domain protein 60); DNA binding / transcription factor | chr1:2819279-2820329 REVERSEweakly similar to ( 186) MYB4_ORYSA Myb-related protein Myb4 (OsMyb4) (Transcription factor RLTR1) - Oryza sativa (Rice)moderately similar to ( 250) loc_os12g03150 12012.m04313 protein MYB60, putative, expressed seq=cds; coord=4:1856531…	AT2G47460.1	At2g47460	65.52	2e-43	173	LOC_Os01g19970.1	LOC_Os01g19970	61.74	2e-41	167
GRMZM2G431156	GRMZM2G431156_T02	27.3.25	RNA.regulation of transcription.MYB domain transcription factor family	moderately similar to ( 234) AT4G38620 | Symbols: ATMYB4, MYB4 | MYB4; DNA binding / transcription factor | chr4:18053866-18054876 FORWARDmoderately similar to ( 233) MYB38_MAIZE Myb-related protein Zm38 - Zea mays (Maize)moderately similar to ( 245) loc_os05g35500 12005.m07780 protein mybHv5, putative, expressed seq=cds; coord=8:101774563..101775500:-1; parent_gene=GRMZM2G431156	AT2G47460.1	At2g47460	54.97	1e-40	163	LOC_Os01g65370.1	LOC_Os01g65370	71.43	4e-62	235
GRMZM2G050305	GRMZM2G050305_T01	27.3.25	RNA.regulation of transcription.MYB domain transcription factor family	moderately similar to ( 291) AT4G38620 | Symbols: ATMYB4, MYB4 | MYB4; DNA binding / transcription factor | chr4:18053866-18054876 FORWARDmoderately similar to ( 386) MYB1_HORVU Myb-related protein Hv1 - Hordeum vulgare (Barley)moderately similar to ( 398) loc_os09g36730 12009.m06622 protein myb-related protein Hv1, putative, expressed seq=cds; coord=2:196293689..196295310:-1; parent_gene=GRMZM2G…	AT2G47460.1	At2g47460	74.14	6e-48	187	LOC_Os01g65370.1	LOC_Os01g65370	79.19	2e-69	259
GRMZM2G143328	GRMZM2G143328_T01	27.3.25	RNA.regulation of transcription.MYB domain transcription factor family	weakly similar to ( 183) AT3G27810 | Symbols: ATMYB21, ATMYB3, MYB21 | ATMYB21 (ARABIDOPSIS THALIANA MYB DOMAIN PROTEIN 21); DNA binding / transcription factor | chr3:10307596-10310093 FORWARDweakly similar to ( 148) MYBA2_ORYSA Myb-related protein MYBAS2 - Oryza sativa (Rice)moderately similar to ( 218) loc_os01g45090 12001.m10715 protein transcription factor MYB21, putative, expressed seq=cds; …	AT5G40350.1	At5g40350	75.25	3e-44	175	LOC_Os01g45090.1	LOC_Os01g45090	87.61	1e-53	207
GRMZM2G045748	GRMZM2G045748_T02	27.3.25	RNA.regulation of transcription.MYB domain transcription factor family	moderately similar to ( 281) AT3G28910 | Symbols: ATMYB30, MYB30 | MYB30 (MYB DOMAIN PROTEIN 30); DNA binding / transcription factor | chr3:10911443-10912856 FORWARDweakly similar to ( 192) MYB4_ORYSA Myb-related protein Myb4 (OsMyb4) (Transcription factor RLTR1) - Oryza sativa (Rice)moderately similar to ( 390) loc_os09g24800 12009.m05634 protein myb-related protein Myb4, putative seq=cds; coord…	AT2G47460.1	At2g47460	61.34	3e-43	172	LOC_Os01g65370.1	LOC_Os01g65370	62.07	3e-42	169
GRMZM2G131442	GRMZM2G131442_T01	27.3.25	RNA.regulation of transcription.MYB domain transcription factor family	moderately similar to ( 244) AT5G49620 | Symbols: AtMYB78 | AtMYB78 (myb domain protein 78); DNA binding / transcription factor | chr5:20137491-20139384 REVERSEweakly similar to ( 154) MYBA2_ORYSA Myb-related protein MYBAS2 - Oryza sativa (Rice)moderately similar to ( 276) loc_os11g45740 12011.m08406 protein DNA binding protein, putative, expressed seq=cds; coord=4:2044016..2047386:1; parent_gene…	AT5G40350.1	At5g40350	75.7	5e-49	191	LOC_Os12g37690.1	LOC_Os12g37690	92.59	5e-72	269
GRMZM2G096358	GRMZM2G096358_T01	27.3.25	RNA.regulation of transcription.MYB domain transcription factor family	moderately similar to ( 243) AT1G68320 | Symbols: MYB62, AtMYB62, BW62B, BW62C | MYB62 (myb domain protein 62); DNA binding / transcription factor | chr1:25603842-25604884 FORWARDweakly similar to ( 159) MYBA2_ORYSA Myb-related protein MYBAS2 - Oryza sativa (Rice)moderately similar to ( 328) loc_os01g03720 12001.m07009 protein MYB transcription factor, putative, expressed seq=cds; coord=8:1148383…	AT5G40350.1	At5g40350	76.92	2e-48	189	LOC_Os12g37690.1	LOC_Os12g37690	74.31	5e-61	232
GRMZM5G870592	GRMZM5G870592_T01	27.3.25	RNA.regulation of transcription.MYB domain transcription factor family	weakly similar to ( 197) AT4G18770 | Symbols: MYB98, AtMYB98 | MYB98 (myb domain protein 98); DNA binding / transcription factor | chr4:10311068-10312557 FORWARDweakly similar to ( 109) ODO1_PETHY ODORANT1 protein (MYB-like protein ODO1) - Petunia hybrida (Petunia)moderately similar to ( 303) loc_os06g06740 12006.m05399 protein myb protein, putative, expressed seq=cds; coord=1:288471237..28847476…	AT5G40350.1	At5g40350	44.44	4e-18	90.1	LOC_Os01g65370.1	LOC_Os01g65370	44.04	2e-21	102
GRMZM2G106558	GRMZM2G106558_T01	27.3.25	RNA.regulation of transcription.MYB domain transcription factor family	weakly similar to ( 171) AT1G66230 | Symbols: MYB20, AtMYB20 | MYB20 (myb domain protein 20); DNA binding / transcription factor | chr1:24677322-24678246 FORWARDweakly similar to ( 165) ODO1_PETHY ODORANT1 protein (MYB-like protein ODO1) - Petunia hybrida (Petunia)moderately similar to ( 209) loc_os08g33150 12008.m07307 protein odorant 1 protein, putative, expressed seq=cds; coord=1:215339310..21…	AT2G47460.1	At2g47460	67.07	2e-29	126	LOC_Os01g65370.1	LOC_Os01g65370	65.31	1e-31	134
AC165178.2	AC165178.2_FGT004	27.3.25	RNA.regulation of transcription.MYB domain transcription factor family	moderately similar to ( 284) AT3G47600 | Symbols: MYB94, ATMYBCP70, ATMYB94 | ATMYB94 (MYB DOMAIN PROTEIN 94); DNA binding / transcription factor | chr3:17539627-17541035 REVERSEweakly similar to ( 190) MYB4_ORYSA Myb-related protein Myb4 (OsMyb4) (Transcription factor RLTR1) - Oryza sativa (Rice)moderately similar to ( 379) loc_os08g33940 12008.m07384 protein MYB96, putative, expressed seq=cds; …	AT2G47460.1	At2g47460	60.5	1e-42	170	LOC_Os01g65370.1	LOC_Os01g65370	63.79	6e-43	172
GRMZM2G054111	GRMZM2G054111_T01	27.3.25	RNA.regulation of transcription.MYB domain transcription factor family	weakly similar to ( 198) AT3G24310 | Symbols: MYB305, ATMYB71 | MYB305 (myb domain protein 305); DNA binding / transcription factor | chr3:8811336-8812330 REVERSEweakly similar to ( 152) MYB4_ORYSA Myb-related protein Myb4 (OsMyb4) (Transcription factor RLTR1) - Oryza sativa (Rice)moderately similar to ( 277) loc_os03g04900 12003.m06016 protein MYB305, putative seq=cds; coord=1:9215738..9217191:-…	AT5G40350.1	At5g40350	66.67	7e-39	157	LOC_Os12g37690.1	LOC_Os12g37690	64.49	4e-37	152
GRMZM2G055320	GRMZM2G055320_T01	16.2.1.3	secondary metabolism.phenylpropanoids.lignin biosynthesis.4CL	highly similar to ( 653) AT1G51680 | Symbols: 4CL1, 4CL.1, AT4CL1 | 4CL1 (4-COUMARATE:COA LIGASE 1); 4-coumarate-CoA ligase | chr1:19159080-19161464 REVERSEhighly similar to ( 681) 4CL2_SOLTU 4-coumarate--CoA ligase 2 (EC 6.2.1.12) (4CL 2) (4-coumaroyl-CoA synthase 2) - Solanum tuberosum (Potato)highly similar to ( 852) loc_os06g44620 12006.m31911 protein 4-coumarate--CoA ligase 1, putative, expr…	AT1G65060.1	At1g65060	61.17	0	636	LOC_Os06g44620.1	LOC_Os06g44620	87.32	0	881
GRMZM2G174574	GRMZM2G174574_T02	16.2.1.3	secondary metabolism.phenylpropanoids.lignin biosynthesis.4CL	highly similar to ( 557) AT4G05160 | Symbols: | 4-coumarate--CoA ligase, putative / 4-coumaroyl-CoA synthase, putative | chr4:2664451-2666547 FORWARDmoderately similar to ( 370) 4CL2_ORYSA 4-coumarate--CoA ligase 2 (EC 6.2.1.12) (4CL 2) (4-coumaroyl-CoA synthase 2) - Oryza sativa (Rice)highly similar to ( 771) loc_os03g05780 12003.m06100 protein 4-coumarate--CoA ligase 2, putative, expressed seq=…	AT1G65060.1	At1g65060	43.87	6e-100	361	LOC_Os02g46970.1	LOC_Os02g46970	44.28	2e-101	367
GRMZM2G174732	GRMZM2G174732_T01	16.2.1.3	secondary metabolism.phenylpropanoids.lignin biosynthesis.4CL	highly similar to ( 532) AT1G51680 | Symbols: 4CL1, 4CL.1, AT4CL1 | 4CL1 (4-COUMARATE:COA LIGASE 1); 4-coumarate-CoA ligase | chr1:19159080-19161464 REVERSEhighly similar to ( 768) 4CL1_ORYSA 4-coumarate--CoA ligase 1 (EC 6.2.1.12) (4CL 1) (4-coumaroyl-CoA synthase 1) - Oryza sativa (Rice)highly similar to ( 768) loc_os08g14760 12008.m05599 protein 4-coumarate--CoA ligase 1, putative, expressed s…	AT1G65060.1	At1g65060	57.54	2e-147	519	LOC_Os06g44620.1	LOC_Os06g44620	64.44	5e-165	578
GRMZM2G147245	GRMZM2G147245_T01	16.2.1.2	secondary metabolism.phenylpropanoids.lignin biosynthesis.C4H	highly similar to ( 651) AT2G30490 | Symbols: ATC4H, C4H, CYP73A5 | C4H (CINNAMATE-4-HYDROXYLASE); trans-cinnamate 4-monooxygenase | chr2:12993861-12995683 REVERSEhighly similar to ( 655) TCMO_CATRO Trans-cinnamate 4-monooxygenase (EC 1.14.13.11) (Cinnamic acid 4-hydroxylase) (CA4H) (C4H) (P450C4H) (Cytochrome P450 73) - Catharanthus roseus (Rosy periwinkle) (Madagascar periwinkle)highly similar …	AT5G07990.1	At5g07990	32.19	6e-50	195	LOC_Os10g17260.1	LOC_Os10g17260	32.43	1e-44	179
AC193632.2	AC193632.2_FGT002	30.2.17	signalling.receptor kinases.DUF 26	moderately similar to ( 343) AT1G66920 | Symbols: | serine/threonine protein kinase, putative | chr1:24965410-24967432 REVERSEweakly similar to ( 186) CHIA_CUCSA Acidic endochitinase precursor (EC 3.2.1.14) - Cucumis sativus (Cucumber)moderately similar to ( 451) loc_os01g49580 12001.m11145 protein protein kinase domain containing protein, expressed seq=cds; coord=4:39794587..39796928:-1; parent_…	AT5G59700.1	At5g59700	36.49	1e-42	171	LOC_Os01g66610.1	LOC_Os01g66610	41.35	2e-61	234
GRMZM2G040840	GRMZM2G040840_T01	30.2.17	signalling.receptor kinases.DUF 26	moderately similar to ( 390) AT1G70740 | Symbols: | protein kinase family protein | chr1:26673847-26675687 REVERSEmoderately similar to ( 202) NORK_PEA Nodulation receptor kinase precursor (EC 2.7.11.1) - Pisum sativum (Garden pea)moderately similar to ( 381) loc_os09g24340 12009.m05590 protein ATP binding protein, putative, expressed seq=cds; coord=2:179803232..179806811:1; parent_gene=GRMZM2G04…	AT5G59700.1	At5g59700	39.46	1e-51	201	LOC_Os07g36590.1	LOC_Os07g36590	46.05	5e-73	273
GRMZM2G422373	GRMZM2G422373_T01	30.2.3	signalling.receptor kinases.leucine rich repeat III	highly similar to ( 649) AT3G24660 | Symbols: TMKL1 | TMKL1 (transmembrane kinase-like 1); ATP binding / kinase/ protein serine/threonine kinase | chr3:9003641-9005751 FORWARDweakly similar to ( 173) RPK1_IPONI Receptor-like protein kinase precursor (EC 2.7.11.1) - Ipomoea nil (Japanese morning glory) (Pharbitis nil)highly similar to ( 740) loc_os08g45060 12008.m08476 protein protein Kinase-like …	AT2G23300.1	At2g23300	26.18	1e-21	102	LOC_Os04g38910.1	LOC_Os04g38910	30.96	2e-47	188
GRMZM2G089461	GRMZM2G089461_T01	30.2.8.1	signalling.receptor kinases.leucine rich repeat VIII-1	highly similar to ( 954) AT1G06840 | Symbols: | leucine-rich repeat transmembrane protein kinase, putative | chr1:2097854-2103479 REVERSEmoderately similar to ( 248) RPK1_IPONI Receptor-like protein kinase precursor (EC 2.7.11.1) - Ipomoea nil (Japanese morning glory) (Pharbitis nil)nearly identical (1321) loc_os05g40270 12005.m083756 protein ATP binding protein, putative, expressed seq=cds; coor…	AT5G59700.1	At5g59700	48.26	4e-61	233	LOC_Os03g21540.1	LOC_Os03g21540	51.17	2e-68	259
GRMZM2G121312	GRMZM2G121312_T01	30.2.11	signalling.receptor kinases.leucine rich repeat XI	moderately similar to ( 354) AT3G12610 | Symbols: DRT100 | DRT100 (DNA-DAMAGE REPAIR/TOLERATION 100); nucleotide binding / protein binding | chr3:4006661-4007779 REVERSEweakly similar to ( 134) PGIP1_ORYSA Polygalacturonase inhibitor 1 precursor (Polygalacturonase-inhibiting protein) (Floral organ regulator 1) - Oryza sativa (Rice)moderately similar to ( 493) loc_os08g39550 12008.m07936 protein p…	AT2G23300.1	At2g23300	31.62	8e-15	78.6	LOC_Os08g39550.1	LOC_Os08g39550	73.8	2e-135	480
GRMZM2G463227	GRMZM2G463227_T01	30.2.14	signalling.receptor kinases.leucine rich repeat XIV	moderately similar to ( 207) AT2G16250 | Symbols: | leucine-rich repeat transmembrane protein kinase, putative | chr2:7039682-7042933 REVERSEweakly similar to ( 106) PSKR_DAUCA Phytosulfokine receptor precursor (EC 2.7.11.1) (Phytosulfokine LRR receptor kinase) - Daucus carota (Carrot)moderately similar to ( 303) loc_os03g51440 12003.m10123 protein ATP binding protein, putative, expressed seq=cds…	AT5G59700.1	At5g59700	35.95	3e-20	96.7	LOC_Os07g04520.1	LOC_Os07g04520	38.36	3e-23	107
GRMZM5G852776	GRMZM5G852776_T01	30.2.99	signalling.receptor kinases.misc	highly similar to ( 536) AT3G02130 | Symbols: RPK2, TOAD2 | RPK2 (RECEPTOR-LIKE PROTEIN KINASE 2); ATP binding / kinase/ protein serine/threonine kinase | chr3:381224-384181 FORWARDmoderately similar to ( 226) PSKR_DAUCA Phytosulfokine receptor precursor (EC 2.7.11.1) (Phytosulfokine LRR receptor kinase) - Daucus carota (Carrot)highly similar to ( 605) loc_os03g54900 12003.m35418 protein phytosul…	AT5G59700.1	At5g59700	36.3	9e-48	188	LOC_Os07g04520.1	LOC_Os07g04520	43.59	2e-53	209
GRMZM2G465999	GRMZM2G465999_T01	30.2.24	signalling.receptor kinases.S-locus glycoprotein like	highly similar to ( 711) AT4G27290 | Symbols: | ATP binding / protein kinase/ protein serine/threonine kinase/ protein tyrosine kinase/ sugar binding | chr4:13666281-13669202 FORWARDmoderately similar to ( 351) SLSG3_BRAOL S-locus-specific glycoprotein S13 precursor (SLSG-13) (Fragment) - Brassica oleracea (Wild cabbage)nearly identical (1172) loc_os07g36544 12007.m07905 protein serine/threonine-…	AT3G12000.1	At3g12000	41.19	6e-78	289	LOC_Os07g36590.1	LOC_Os07g36590	40.72	1e-153	541
GRMZM2G411668	GRMZM2G411668_T01	30.2.24	signalling.receptor kinases.S-locus glycoprotein like	highly similar to ( 675) AT2G19130 | Symbols: | S-locus lectin protein kinase family protein | chr2:8293789-8296275 FORWARDmoderately similar to ( 256) SLSG3_BRAOL S-locus-specific glycoprotein S13 precursor (SLSG-13) (Fragment) - Brassica oleracea (Wild cabbage)nearly identical (1122) loc_os03g12150 12003.m06665 protein serine/threonine-protein kinase receptor precursor, putative, expressed seq=…	AT3G12000.1	At3g12000	34.36	6e-58	223	LOC_Os01g66610.1	LOC_Os01g66610	46.89	0	673
GRMZM2G433076	GRMZM2G433076_T01	30.2.25	signalling.receptor kinases.wall associated kinase	moderately similar to ( 386) AT1G21230 | Symbols: WAK5 | WAK5 (WALL ASSOCIATED KINASE 5); kinase/ protein serine/threonine kinase | chr1:7429980-7432346 FORWARDweakly similar to ( 190) PSKR_DAUCA Phytosulfokine receptor precursor (EC 2.7.11.1) (Phytosulfokine LRR receptor kinase) - Daucus carota (Carrot)highly similar to ( 693) loc_os02g42150 12002.m09252 protein OsWAK14 - OsWAK receptor-like pro…	AT5G59700.1	At5g59700	40.91	3e-52	204	LOC_Os08g27780.1	LOC_Os08g27780	47.71	1e-70	266
GRMZM2G095209	GRMZM2G095209_T02	30.2.25	signalling.receptor kinases.wall associated kinase	moderately similar to ( 439) AT1G16260 | Symbols: | protein kinase family protein | chr1:5559708-5562018 REVERSEweakly similar to ( 199) CRI4_MAIZE Putative receptor protein kinase CRINKLY4 precursor (EC 2.7.11.1) - Zea mays (Maize)highly similar to ( 934) loc_os04g55760 12004.m10467 protein OsWAK55 - OsWAK receptor-like protein kinase seq=cds; coord=2:4895421..4898764:-1; parent_gene=GRMZM2G0952…	AT5G59700.1	At5g59700	43.26	2e-57	221	LOC_Os08g27780.1	LOC_Os08g27780	47.73	5e-72	270
GRMZM2G359986	GRMZM2G359986_T01	30.2.25	signalling.receptor kinases.wall associated kinase	moderately similar to ( 494) AT3G53840 | Symbols: | protein kinase family protein | chr3:19945571-19947719 FORWARDmoderately similar to ( 228) CRI4_MAIZE Putative receptor protein kinase CRINKLY4 precursor (EC 2.7.11.1) - Zea mays (Maize)highly similar to ( 818) loc_os05g25390 12005.m06832 protein protein kinase, putative, expressed seq=cds; coord=4:67649300..67653040:-1; parent_gene=GRMZM2G359986	AT5G59700.1	At5g59700	43.06	9e-61	231	LOC_Os08g27780.1	LOC_Os08g27780	44.92	1e-60	232
GRMZM2G015933	GRMZM2G015933_T01	20.1	stress.biotic	moderately similar to ( 204) AT1G71830 | Symbols: SERK1, ATSERK1 | SERK1 (SOMATIC EMBRYOGENESIS RECEPTOR-LIKE KINASE 1); kinase/ transmembrane receptor protein serine/threonine kinase | chr1:27018575-27021842 FORWARDweakly similar to ( 140) RPK1_IPONI Receptor-like protein kinase precursor (EC 2.7.11.1) - Ipomoea nil (Japanese morning glory) (Pharbitis nil)moderately similar to ( 342) loc_os11g31…	AT2G23300.1	At2g23300	35.27	1e-19	93.2	LOC_Os09g25540.1	LOC_Os09g25540	37.04	6e-27	118
GRMZM2G145440	GRMZM2G145440_T01	20.1	stress.biotic	weakly similar to ( 197) AT1G71830 | Symbols: SERK1, ATSERK1 | SERK1 (SOMATIC EMBRYOGENESIS RECEPTOR-LIKE KINASE 1); kinase/ transmembrane receptor protein serine/threonine kinase | chr1:27018575-27021842 FORWARDvery weakly similar to (95.5) RPK1_IPONI Receptor-like protein kinase precursor (EC 2.7.11.1) - Ipomoea nil (Japanese morning glory) (Pharbitis nil)moderately similar to ( 248) loc_os11g3…	AT2G23300.1	At2g23300	40.27	2e-16	82	LOC_Os04g58700.1	LOC_Os04g58700	36.6	4e-20	95.9
GRMZM2G108273	GRMZM2G108273_T01	34.19.2	transport.Major Intrinsic Proteins.TIP	moderately similar to ( 238) AT2G25810 | Symbols: TIP4;1 | TIP4;1 (tonoplast intrinsic protein 4;1); water channel | chr2:11012658-11013906 FORWARDmoderately similar to ( 337) TIP41_ORYSA Probable aquaporin TIP4.1 (Tonoplast intrinsic protein 4.1) (OsTIP4.1) - Oryza sativa (Rice)moderately similar to ( 337) loc_os05g14240 12005.m27747 protein aquaporin TIP4.1, putative, expressed seq=cds; coord=8…	AT4G18910.1	At4g18910	36.67	2e-19	92.8	LOC_Os02g41860.1	LOC_Os02g41860	33.93	4e-17	86.7

## Sheet: 12B
	364 maize silk-specific/preferential genes that only have homologous genes in rice stigma-specific/preferential dataset, but not Arabidopsis.
Locus (maize)	The longest transcript ID (maize)	Bin (MapMan)	Name (MapMan)	Annotation (MapMan)	rice Gene Model	Locus (rice)	% Identity (rice)	E-value (rice)	Bit Score (rice)
GRMZM2G115841	GRMZM2G115841_T01	13.1.6.3.1	amino acid metabolism.synthesis.aromatic aa.phenylalanine.arogenate dehydratase / prephenate dehydratase	moderately similar to ( 260) AT2G27820 | Symbols: PD1, ADT3 | PD1 (PREPHENATE DEHYDRATASE 1); arogenate dehydratase/ prephenate dehydratase | chr2:11856808-11858082 FORWARDhighly similar to ( 573) loc_os10g37980 12010.m06581 protein P-protein, putative, expressed seq=cds; coord=9:155764709..155766189:-1; parent_gene=GRMZM2G115841	LOC_Os09g39260.1	LOC_Os09g39260	47.71	8e-66	248
AC218900.3	AC218900.3_FGT001	24	Biodegradation of Xenobiotics	moderately similar to ( 258) AT1G47480 | Symbols: | hydrolase | chr1:17417623-17419296 FORWARDweakly similar to ( 122) GID1_ORYSA Gibberellin receptor GID1 (EC 3.-.-.-) (Gibberellin-insensitive dwarf protein 1) (Protein GIBBERELLIN INSENSITIVE DWARF1) - Oryza sativa (Rice)highly similar to ( 510) loc_os08g37060 12008.m07693 protein gibberellin receptor GID1L2, putative, expressed seq=cds; coord=1…	LOC_Os09g28750.1	LOC_Os09g28750	55.8	2e-101	366
GRMZM2G133836	GRMZM2G133836_T01	24	Biodegradation of Xenobiotics	moderately similar to ( 211) AT3G48690 | Symbols: ATCXE12, CXE12 | CXE12; carboxylesterase | chr3:18037186-18038160 REVERSEvery weakly similar to (98.2) GID1_ORYSA Gibberellin receptor GID1 (EC 3.-.-.-) (Gibberellin-insensitive dwarf protein 1) (Protein GIBBERELLIN INSENSITIVE DWARF1) - Oryza sativa (Rice)moderately similar to ( 456) loc_os09g28740 12009.m06025 protein gibberellin receptor GID1L2…	LOC_Os09g28690.1	LOC_Os09g28690	55.97	2e-83	307
GRMZM2G124229	GRMZM2G124229_T01	24	Biodegradation of Xenobiotics	moderately similar to ( 275) AT5G06570 | Symbols: | hydrolase | chr5:2008075-2011013 REVERSEweakly similar to ( 164) GID1_ORYSA Gibberellin receptor GID1 (EC 3.-.-.-) (Gibberellin-insensitive dwarf protein 1) (Protein GIBBERELLIN INSENSITIVE DWARF1) - Oryza sativa (Rice)moderately similar to ( 429) loc_os03g57640 12003.m10679 protein gibberellin receptor GID1L2, putative, expressed seq=cds; coord…	LOC_Os08g43430.1	LOC_Os08g43430	42.27	1e-44	178
GRMZM2G012546	GRMZM2G012546_T01	24	Biodegradation of Xenobiotics	moderately similar to ( 238) AT5G06570 | Symbols: | hydrolase | chr5:2008075-2011013 REVERSEweakly similar to ( 113) GID1_ORYSA Gibberellin receptor GID1 (EC 3.-.-.-) (Gibberellin-insensitive dwarf protein 1) (Protein GIBBERELLIN INSENSITIVE DWARF1) - Oryza sativa (Rice)moderately similar to ( 385) loc_os07g06850 12007.m05145 protein gibberellin receptor GID1L2, putative, expressed seq=cds; coord…	LOC_Os08g43430.1	LOC_Os08g43430	43.04	8e-37	152
GRMZM2G128219	GRMZM2G128219_T01	24	Biodegradation of Xenobiotics	moderately similar to ( 213) AT1G47480 | Symbols: | hydrolase | chr1:17417623-17419296 FORWARDvery weakly similar to (82.8) GID1_ORYSA Gibberellin receptor GID1 (EC 3.-.-.-) (Gibberellin-insensitive dwarf protein 1) (Protein GIBBERELLIN INSENSITIVE DWARF1) - Oryza sativa (Rice)moderately similar to ( 431) loc_os02g35940 12002.m08682 protein gibberellin receptor GID1L2, putative, expressed seq=cds…	LOC_Os09g28690.1	LOC_Os09g28690	43.79	3e-53	206
GRMZM2G301932	GRMZM2G301932_T01	24	Biodegradation of Xenobiotics	moderately similar to ( 268) AT5G23530 | Symbols: AtCXE18 | AtCXE18 (Arabidopsis thaliana carboxyesterase 18); carboxylesterase | chr5:7933366-7934373 REVERSEmoderately similar to ( 201) GID1_ORYSA Gibberellin receptor GID1 (EC 3.-.-.-) (Gibberellin-insensitive dwarf protein 1) (Protein GIBBERELLIN INSENSITIVE DWARF1) - Oryza sativa (Rice)moderately similar to ( 415) loc_os07g44890 12007.m08710 p…	LOC_Os11g13670.1	LOC_Os11g13670	50	5e-79	292
GRMZM2G065471	GRMZM2G065471_T01	24	Biodegradation of Xenobiotics	moderately similar to ( 215) AT5G06570 | Symbols: | hydrolase | chr5:2008075-2011013 REVERSEweakly similar to ( 128) GID1_ORYSA Gibberellin receptor GID1 (EC 3.-.-.-) (Gibberellin-insensitive dwarf protein 1) (Protein GIBBERELLIN INSENSITIVE DWARF1) - Oryza sativa (Rice)moderately similar to ( 362) loc_os01g06060 12001.m07237 protein gibberellin receptor GID1L2, putative, expressed seq=cds; coord…	LOC_Os08g43430.1	LOC_Os08g43430	39.58	3e-32	137
GRMZM2G176394	GRMZM2G176394_T01	10.5.3	cell wall.cell wall proteins.LRR	moderately similar to ( 349) AT4G18670 | Symbols: | protein binding / structural constituent of cell wall | chr4:10275918-10278491 REVERSEweakly similar to ( 113) RPK1_IPONI Receptor-like protein kinase precursor (EC 2.7.11.1) - Ipomoea nil (Japanese morning glory) (Pharbitis nil)highly similar to ( 534) loc_os07g07990 12007.m05258 protein receptor protein kinase CLAVATA1 precursor, putative, exp…	LOC_Os06g03970.1	LOC_Os06g03970	28.63	1e-17	88.6
GRMZM2G169669	GRMZM2G169669_T01	10.5.3	cell wall.cell wall proteins.LRR	moderately similar to ( 226) AT4G13340 | Symbols: | leucine-rich repeat family protein / extensin family protein | chr4:7758610-7760892 FORWARDvery weakly similar to (80.1) RPK1_IPONI Receptor-like protein kinase precursor (EC 2.7.11.1) - Ipomoea nil (Japanese morning glory) (Pharbitis nil)moderately similar to ( 314) loc_os01g08470 12001.m07472 protein protein binding protein, putative, expresse…	LOC_Os09g25540.1	LOC_Os09g25540	32.59	1e-11	69.3
GRMZM2G103972	GRMZM2G103972_T01	10.2.1	cell wall.cellulose synthesis.cellulose synthase	highly similar to ( 755) AT1G02730 | Symbols: ATCSLD5, CSLD5 | ATCSLD5; 1,4-beta-D-xylan synthase/ cellulose synthase | chr1:594697-598473 REVERSEnearly identical (1262) loc_os07g36690 12007.m07919 protein CSLF2 - cellulose synthase-like family F; beta1,3;1,4 glucan synthase, expressed seq=cds; coord=7:156222296..156226604:-1; parent_gene=GRMZM2G103972	LOC_Os08g06380.1	LOC_Os08g06380	48.7	0	828
GRMZM2G005562	GRMZM2G005562_T04	10.6.3	cell wall.degradation.pectate lyases and polygalacturonases	moderately similar to ( 477) AT3G55140 | Symbols: | pectate lyase family protein | chr3:20439060-20440225 FORWARDweakly similar to ( 148) PEL_LILLO Pectate lyase precursor (EC 4.2.2.2) - Lilium longiflorum (Trumpet lily)highly similar to ( 516) loc_os01g36620 12001.m09957 protein pectate lyase 4 precursor, putative, expressed seq=cds; coord=5:82549246..82552090:-1; parent_gene=GRMZM2G005562	LOC_Os01g36620.1	LOC_Os01g36620	72.48	4e-144	508
GRMZM2G429118	GRMZM2G429118_T01	10.1.6	cell wall.precursor synthesis.GAE	highly similar to ( 513) AT3G23820 | Symbols: GAE6 | GAE6 (UDP-D-GLUCURONATE 4-EPIMERASE 6); UDP-glucuronate 4-epimerase/ catalytic | chr3:8603645-8605027 FORWARDvery weakly similar to (95.9) GALE1_PEA UDP-glucose 4-epimerase (EC 5.1.3.2) (Galactowaldenase) (UDP-galactose 4-epimerase) - Pisum sativum (Garden pea)highly similar to ( 684) loc_os09g32670 12009.m06354 protein protein capI, putative, …	LOC_Os09g32670.1	LOC_Os09g32670	83.37	0	695
GRMZM2G310115	GRMZM2G310115_T02	31.3	cell.cycle	highly similar to ( 501) AT2G26770 | Symbols: | plectin-related | chr2:11404257-11407743 REVERSEmoderately similar to ( 398) CCN1_ANTMA G2/mitotic-specific cyclin-1 - Antirrhinum majus (Garden snapdragon)highly similar to ( 748) loc_os01g59130 12001.m43504 protein expressed protein seq=cds; coord=8:171389971..171408753:1; parent_gene=GRMZM2G310115	LOC_Os03g24940.2	LOC_Os03g24940	50.21	3e-109	394
GRMZM2G474531	GRMZM2G474531_T01	31.1	cell.organisation	moderately similar to ( 458) AT3G01750 | Symbols: | ankyrin repeat family protein | chr3:270615-272691 FORWARDhighly similar to ( 729) loc_os05g23320 12005.m06627 protein expressed protein seq=cds; coord=5:163409583..163412899:1; parent_gene=GRMZM2G474531	LOC_Os02g38970.2	LOC_Os02g38970	53.06	3e-148	523
GRMZM2G177227	GRMZM2G177227_T01	31.4	cell.vesicle transport	weakly similar to ( 158) AT5G50380 | Symbols: ATEXO70F1 | ATEXO70F1 (exocyst subunit EXO70 family protein F1); protein binding | chr5:20516382-20518433 REVERSEmoderately similar to ( 434) loc_os01g67810 12001.m12885 protein exo70 exocyst complex subunit family protein, expressed seq=cds; coord=3:165857866..165860031:-1; parent_gene=GRMZM2G177227	LOC_Os09g17810.1	LOC_Os09g17810	23.58	8e-12	70.1
GRMZM2G076370	GRMZM2G076370_T01	33.99	development.unspecified	moderately similar to ( 458) AT4G19450 | Symbols: | nodulin-related | chr4:10606538-10609218 FORWARDhighly similar to ( 739) loc_os11g01590 12011.m04362 protein major Facilitator Superfamily protein, expressed seq=cds; coord=6:102104995..102110539:-1; parent_gene=GRMZM2G076370	LOC_Os01g61010.1	LOC_Os01g61010	32.85	5e-51	200
GRMZM2G024808	GRMZM2G024808_T01	33.99	development.unspecified	highly similar to ( 587) AT2G39210 | Symbols: | nodulin family protein | chr2:16366287-16368231 REVERSEhighly similar to ( 785) loc_os07g09010 12007.m05357 protein nitrate and chloride transporter, putative, expressed seq=cds; coord=2:232648880..232651058:1; parent_gene=GRMZM2G024808	LOC_Os01g61010.1	LOC_Os01g61010	28.88	1e-11	69.7
AC205735.3	AC205735.3_FGT006	33.99	development.unspecified	moderately similar to ( 379) AT5G46680 | Symbols: | pentatricopeptide (PPR) repeat-containing protein | chr5:18941118-18942524 FORWARDweakly similar to ( 192) RF1_ORYSA Rf1 protein, mitochondrial precursor (PPR protein) (Fertility restorer) (Restorer for CMS) - Oryza sativa (Rice)highly similar to ( 741) loc_os02g55020 12002.m10529 protein expressed protein seq=cds; coord=4:205308125..205309513:-…	LOC_Os04g28234.3	LOC_Os04g28234	26.05	1e-42	172
GRMZM2G043191	GRMZM2G043191_T01	28.1	DNA.synthesis/chromatin structure	moderately similar to ( 332) AT1G47510 | Symbols: AT5PTASE11, 5PTASE11 | 5PTASE11 (INOSITOL POLYPHOSPHATE 5-PHOSPHATASE 11); hydrolase/ phosphatidylinositol-3,4,5-trisphosphate 5-phosphatase/ phosphatidylinositol-3,5-bisphosphate 5-phosphatase/ phosphatidylinositol-4,5-bisphosphate 5-phosphatase | chr1:17435991-17438296 REVERSEmoderately similar to ( 491) loc_os03g42810 12003.m09332 protein type …	LOC_Os01g08780.1	LOC_Os01g08780	36.9	7e-20	95.9
GRMZM2G032977	GRMZM2G032977_T01	28.1	DNA.synthesis/chromatin structure	moderately similar to ( 287) AT1G68290 | Symbols: ENDO 2 | ENDO 2 (endonuclease 2); T/G mismatch-specific endonuclease/ endonuclease/ nucleic acid binding / single-stranded DNA specific endodeoxyribonuclease | chr1:25596718-25598264 FORWARDmoderately similar to ( 469) loc_os04g55850 12004.m35489 protein nuclease PA3, putative, expressed seq=cds; coord=2:4847282..4850042:-1; parent_gene=GRMZM2G032…	LOC_Os01g03730.1	LOC_Os01g03730	59.18	2e-90	330
GRMZM2G355381	GRMZM2G355381_T01	28.1	DNA.synthesis/chromatin structure	moderately similar to ( 335) AT1G71710 | Symbols: | inositol polyphosphate 5-phosphatase, putative | chr1:26973796-26976774 REVERSEhighly similar to ( 567) loc_os01g08780 12001.m07503 protein type I inositol-1,4,5-trisphosphate 5-phosphatase CVP2, putative, expressed seq=cds; coord=3:9112149..9120357:1; parent_gene=GRMZM2G355381	LOC_Os01g08780.1	LOC_Os01g08780	59.67	7e-163	573
GRMZM2G058675	GRMZM2G058675_T01	5.1	fermentation.aldehyde dehydrogenase	highly similar to ( 712) AT1G23800 | Symbols: ALDH2B7, ALDH2B | ALDH2B7; 3-chloroallyl aldehyde dehydrogenase/ aldehyde dehydrogenase (NAD) | chr1:8412238-8414804 REVERSEmoderately similar to ( 298) BADH_SPIOL Betaine-aldehyde dehydrogenase, chloroplast precursor (EC 1.2.1.8) (BADH) - Spinacia oleracea (Spinach)highly similar to ( 800) loc_os06g15990 12006.m71425 protein aldehyde dehydrogenase, m…	LOC_Os04g45720.1	LOC_Os04g45720	29.48	1e-15	82.4
GRMZM2G024315	GRMZM2G024315_T01	17.2.3	hormone metabolism.auxin.induced-regulated-responsive-activated	moderately similar to ( 367) AT1G60690 | Symbols: | aldo/keto reductase family protein | chr1:22349892-22351668 REVERSEmoderately similar to ( 343) A115_TOBAC Auxin-induced protein PCNT115 - Nicotiana tabacum (Common tobacco)highly similar to ( 575) loc_os01g43090 12001.m10572 protein auxin-induced protein PCNT115, putative, expressed seq=cds; coord=8:144270470..144273473:-1; parent_gene=GRMZM2G0…	LOC_Os11g42540.1	LOC_Os11g42540	28.28	3e-16	83.6
GRMZM2G126290	GRMZM2G126290_T01	17.2.3	hormone metabolism.auxin.induced-regulated-responsive-activated	highly similar to ( 736) AT5G35570 | Symbols: | unknown protein | chr5:13750101-13753383 REVERSEhighly similar to ( 953) loc_os09g27080 12009.m22099 protein axi 1 like protein, putative, expressed seq=cds; coord=7:122330551..122336781:1; parent_gene=GRMZM2G126290	LOC_Os05g37880.1	LOC_Os05g37880	58.55	2e-150	530
GRMZM2G012636	GRMZM2G012636_T01	17.2.3	hormone metabolism.auxin.induced-regulated-responsive-activated	weakly similar to ( 145) loc_os09g37470 12009.m06694 protein OsSAUR52 - Auxin-responsive SAUR gene family member, expressed seq=cds; coord=7:147383997..147384822:-1; parent_gene=GRMZM2G012636	LOC_Os09g37500.1	LOC_Os09g37500	58.39	3e-36	148
GRMZM2G156470	GRMZM2G156470_T01	17.2.3	hormone metabolism.auxin.induced-regulated-responsive-activated	very weakly similar to (94.7) AT1G29450 | Symbols: | auxin-responsive protein, putative | chr1:10305981-10306406 REVERSEweakly similar to ( 187) loc_os09g37500 12009.m06697 protein OsSAUR55 - Auxin-responsive SAUR gene family member, expressed seq=cds; coord=2:197093510..197094134:-1; parent_gene=GRMZM2G156470	LOC_Os09g37500.1	LOC_Os09g37500	65.07	1e-48	189
GRMZM2G156451	GRMZM2G156451_T01	17.2.3	hormone metabolism.auxin.induced-regulated-responsive-activated	very weakly similar to (92.0) AT1G29450 | Symbols: | auxin-responsive protein, putative | chr1:10305981-10306406 REVERSEweakly similar to ( 186) loc_os09g37470 12009.m06694 protein OsSAUR52 - Auxin-responsive SAUR gene family member, expressed seq=cds; coord=2:197091919..197092709:1; parent_gene=GRMZM2G156451	LOC_Os09g37440.1	LOC_Os09g37440	66.18	2e-47	185
GRMZM2G343360	GRMZM2G343360_T01	17.2.3	hormone metabolism.auxin.induced-regulated-responsive-activated	very weakly similar to (80.5) AT1G29450 | Symbols: | auxin-responsive protein, putative | chr1:10305981-10306406 REVERSEweakly similar to ( 156) loc_os09g37440 12009.m60312 protein OsSAUR49 - Auxin-responsive SAUR gene family member seq=cds; coord=2:197013851..197015107:-1; parent_gene=GRMZM2G343360	LOC_Os09g37440.1	LOC_Os09g37440	60.14	3e-40	161
GRMZM2G105419	GRMZM2G105419_T01	17.2.3	hormone metabolism.auxin.induced-regulated-responsive-activated	very weakly similar to (86.7) AT1G29450 | Symbols: | auxin-responsive protein, putative | chr1:10305981-10306406 REVERSEweakly similar to ( 173) loc_os09g37500 12009.m06697 protein OsSAUR55 - Auxin-responsive SAUR gene family member, expressed seq=cds; coord=7:147423976..147424879:1; parent_gene=GRMZM2G105419	LOC_Os09g37500.1	LOC_Os09g37500	66.2	2e-44	176
GRMZM2G343365	GRMZM2G343365_T01	17.2.3	hormone metabolism.auxin.induced-regulated-responsive-activated	weakly similar to ( 166) loc_os09g37470 12009.m06694 protein OsSAUR52 - Auxin-responsive SAUR gene family member, expressed seq=cds; coord=2:197016212..197017109:1; parent_gene=GRMZM2G343365	LOC_Os09g37440.1	LOC_Os09g37440	62.32	2e-39	158
GRMZM5G835903	GRMZM5G835903_T01	17.2.3	hormone metabolism.auxin.induced-regulated-responsive-activated	very weakly similar to (90.5) AT1G29460 | Symbols: | auxin-responsive protein, putative | chr1:10307609-10308055 REVERSEweakly similar to ( 166) loc_os09g37500 12009.m06697 protein OsSAUR55 - Auxin-responsive SAUR gene family member, expressed seq=cds; coord=7:147419448..147420211:-1; parent_gene=GRMZM5G835903	LOC_Os09g37500.1	LOC_Os09g37500	58.6	8e-43	170
GRMZM2G042765	GRMZM2G042765_T01	17.2.3	hormone metabolism.auxin.induced-regulated-responsive-activated	very weakly similar to (89.7) AT1G29420 | Symbols: | FUNCTIONS IN: molecular_function unknown; INVOLVED IN: response to auxin stimulus; LOCATED IN: cellular_component unknown; CONTAINS InterPro DOMAIN/s: Auxin responsive SAUR protein (InterPro:IPR003676); BEST Arabidopsis thaliana protein match is: SAUR68 (SMALL AUXIN UPREGULATED 68) (TAIR:AT1G29510.1); Has 372 Blast hits to 362 proteins in 16 sp…	LOC_Os09g37440.1	LOC_Os09g37440	61.49	3e-47	185
GRMZM2G378106	GRMZM2G378106_T01	17.2.3	hormone metabolism.auxin.induced-regulated-responsive-activated	highly similar to ( 856) AT2G14960 | Symbols: GH3.1 | GH3.1 | chr2:6451659-6453670 REVERSEhighly similar to ( 998) GH38_ORYSA Probable indole-3-acetic acid-amido synthetase GH3.8 (EC 6.3.2.-) (Auxin-responsive GH3-like protein 8) (OsGH3-8) - Oryza sativa (Rice)highly similar to ( 998) loc_os07g40290 12007.m08271 protein indole-3-acetic acid-amido synthetase GH3.8, putative, expressed seq=cds; coo…	LOC_Os01g57610.1	LOC_Os01g57610	62.95	0	743
GRMZM2G151656	GRMZM2G151656_T01	17.2.3	hormone metabolism.auxin.induced-regulated-responsive-activated	very weakly similar to (89.7) AT1G29450 | Symbols: | auxin-responsive protein, putative | chr1:10305981-10306406 REVERSEweakly similar to ( 179) loc_os09g37470 12009.m06694 protein OsSAUR52 - Auxin-responsive SAUR gene family member, expressed seq=cds; coord=2:197145274..197145964:1; parent_gene=GRMZM2G151656	LOC_Os09g37500.1	LOC_Os09g37500	62.76	6e-44	173
GRMZM2G042429	GRMZM2G042429_T01	17.2.3	hormone metabolism.auxin.induced-regulated-responsive-activated	weakly similar to ( 149) loc_os09g37470 12009.m06694 protein OsSAUR52 - Auxin-responsive SAUR gene family member, expressed seq=cds; coord=7:147416958..147417576:-1; parent_gene=GRMZM2G042429	LOC_Os09g37440.1	LOC_Os09g37440	55.56	9e-36	146
GRMZM2G156392	GRMZM2G156392_T01	17.2.3	hormone metabolism.auxin.induced-regulated-responsive-activated	very weakly similar to (80.5) AT1G29450 | Symbols: | auxin-responsive protein, putative | chr1:10305981-10306406 REVERSEweakly similar to ( 156) loc_os09g37440 12009.m60312 protein OsSAUR49 - Auxin-responsive SAUR gene family member seq=cds; coord=2:197089934..197090732:-1; parent_gene=GRMZM2G156392	LOC_Os09g37440.1	LOC_Os09g37440	60.14	3e-40	161
GRMZM2G126260	GRMZM2G126260_T02	17.2.2	hormone metabolism.auxin.signal transduction	highly similar to ( 600) AT2G01420 | Symbols: PIN4 | PIN4 (PIN-FORMED 4); auxin:hydrogen symporter/ transporter | chr2:180478-183199 REVERSEhighly similar to ( 747) PIN3A_ORYSA Probable auxin efflux carrier component 3a (OsPIN3a) - Oryza sativa (Rice)highly similar to ( 747) loc_os01g45550 12001.m150666 protein auxin efflux carrier component 3a, putative, expressed seq=cds; coord=3:214899506..214…	LOC_Os01g45550.2	LOC_Os01g45550	77.42	0	754
GRMZM2G144668	GRMZM2G144668_T01	17.5.1	hormone metabolism.ethylene.synthesis-degradation	moderately similar to ( 245) AT1G03400 | Symbols: | 2-oxoglutarate-dependent dioxygenase, putative | chr1:842895-844158 REVERSEweakly similar to ( 197) DV4H_CATRO Desacetoxyvindoline 4-hydroxylase (EC 1.14.11.20) - Catharanthus roseus (Rosy periwinkle) (Madagascar periwinkle)highly similar to ( 508) loc_os06g14400 12006.m06155 protein 1-aminocyclopropane-1-carboxylate oxidase, putative, expressed…	LOC_Os03g64280.1	LOC_Os03g64280	40.79	7e-51	199
GRMZM2G119116	GRMZM2G119116_T02	17.5.1	hormone metabolism.ethylene.synthesis-degradation	moderately similar to ( 337) AT1G06620 | Symbols: | 2-oxoglutarate-dependent dioxygenase, putative | chr1:2025618-2027094 FORWARDmoderately similar to ( 296) DV4H_CATRO Desacetoxyvindoline 4-hydroxylase (EC 1.14.11.20) - Catharanthus roseus (Rosy periwinkle) (Madagascar periwinkle)highly similar to ( 532) loc_os04g10350 12004.m06287 protein 1-aminocyclopropane-1-carboxylate oxidase, putative, exp…	LOC_Os03g64280.1	LOC_Os03g64280	45.65	2e-63	241
GRMZM2G153359	GRMZM2G153359_T01	17.6.1	hormone metabolism.gibberelin.synthesis-degradation	moderately similar to ( 303) AT4G21200 | Symbols: ATGA2OX8, GA2OX8 | GA2OX8 (GIBBERELLIN 2-OXIDASE 8); gibberellin 2-beta-dioxygenase | chr4:11302751-11304032 FORWARDweakly similar to ( 128) GAOX2_ORYSA Gibberellin 20 oxidase 2 (EC 1.14.11.-) (Gibberellin C-20 oxidase 2) (GA 20-oxidase 2) (Os20ox2) (Semidwarf-1 protein) - Oryza sativa (Rice)highly similar to ( 506) loc_os02g41954 12002.m09232 pro…	LOC_Os01g61610.3	LOC_Os01g61610	36.9	2e-33	141
GRMZM2G006964	GRMZM2G006964_T01	17.6.1.13	hormone metabolism.gibberelin.synthesis-degradation.GA2 oxidase	moderately similar to ( 310) AT4G21200 | Symbols: ATGA2OX8, GA2OX8 | GA2OX8 (GIBBERELLIN 2-OXIDASE 8); gibberellin 2-beta-dioxygenase | chr4:11302751-11304032 FORWARDweakly similar to ( 135) GAOX2_ORYSA Gibberellin 20 oxidase 2 (EC 1.14.11.-) (Gibberellin C-20 oxidase 2) (GA 20-oxidase 2) (Os20ox2) (Semidwarf-1 protein) - Oryza sativa (Rice)moderately similar to ( 476) loc_os04g44150 12004.m09373…	LOC_Os01g61610.3	LOC_Os01g61610	35.86	2e-29	127
AC215639.3	AC215639.3_FGT002	17.6.1.13	hormone metabolism.gibberelin.synthesis-degradation.GA2 oxidase	moderately similar to ( 268) AT1G02400 | Symbols: ATGA2OX4, ATGA2OX6, DTA1, GA2OX6 | GA2OX6 (GIBBERELLIN 2-OXIDASE 6); gibberellin 2-beta-dioxygenase | chr1:486964-489391 FORWARDmoderately similar to ( 281) G2OX2_PEA Gibberellin 2-beta-dioxygenase 2 (EC 1.14.11.13) (Gibberellin 2-beta-hydroxylase 2) (Gibberellin 2-oxidase 2) (GA 2-oxidase 2) - Pisum sativum (Garden pea)moderately similar to ( 443…	LOC_Os01g61610.3	LOC_Os01g61610	32.42	3e-21	100
GRMZM2G060940	GRMZM2G060940_T03	17.6.1.11	hormone metabolism.gibberelin.synthesis-degradation.GA20 oxidase	moderately similar to ( 256) AT3G19000 | Symbols: | oxidoreductase, 2OG-Fe(II) oxygenase family protein | chr3:6554004-6554987 REVERSEweakly similar to ( 143) FL3H_VITVI Naringenin,2-oxoglutarate 3-dioxygenase (EC 1.14.11.9) (Flavonone-3-hydroxylase) (F3H) (FHT) - Vitis vinifera (Grape)moderately similar to ( 405) loc_os03g42130 12003.m09271 protein gibberellin 20 oxidase 2, putative, expressed s…	LOC_Os01g61610.3	LOC_Os01g61610	36.67	1e-32	137
GRMZM2G143625	GRMZM2G143625_T01	11.1.15	lipid metabolism.FA synthesis and FA elongation.ACP desaturase	moderately similar to ( 394) AT3G02610 | Symbols: | acyl-[acyl-carrier-protein] desaturase/ oxidoreductase/ transition metal ion binding | chr3:555665-557458 FORWARDmoderately similar to ( 407) STAD_RICCO Acyl-[acyl-carrier-protein] desaturase, chloroplast precursor (EC 1.14.19.2) (Stearoyl-ACP desaturase) (Delta(9) stearoyl-acyl carrier protein desaturase) - Ricinus communis (Castor bean)moderat…	LOC_Os08g10010.1	LOC_Os08g10010	58.82	1e-110	397
GRMZM2G031790	GRMZM2G031790_T01	11.1.10	lipid metabolism.FA synthesis and FA elongation.beta ketoacyl CoA synthase	moderately similar to ( 434) AT5G43760 | Symbols: KCS20 | KCS20 (3-KETOACYL-COA SYNTHASE 20); fatty acid elongase | chr5:17585903-17588486 FORWARDhighly similar to ( 583) loc_os03g06700 12003.m06188 protein fatty acid elongase, putative, expressed seq=cds; coord=1:12944095..12947312:1; parent_gene=GRMZM2G031790	LOC_Os10g28060.1	LOC_Os10g28060	72.64	2e-146	517
GRMZM2G164974	GRMZM2G164974_T02	11.1.10	lipid metabolism.FA synthesis and FA elongation.beta ketoacyl CoA synthase	moderately similar to ( 350) AT1G68530 | Symbols: CUT1, POP1, CER6, G2, KCS6 | KCS6 (3-KETOACYL-COA SYNTHASE 6); catalytic/ transferase, transferring acyl groups other than amino-acyl groups | chr1:25713600-25714733 REVERSEmoderately similar to ( 417) loc_os03g12030 12003.m06655 protein 3-ketoacyl-CoA synthase, putative, expressed seq=cds; coord=1:27506276..27508489:-1; parent_gene=GRMZM2G164974	LOC_Os06g15170.1	LOC_Os06g15170	52.99	3e-62	236
GRMZM2G149636	GRMZM2G149636_T01	11.1.10	lipid metabolism.FA synthesis and FA elongation.beta ketoacyl CoA synthase	highly similar to ( 627) AT1G01120 | Symbols: KCS1 | KCS1 (3-KETOACYL-COA SYNTHASE 1); acyltransferase/ fatty acid elongase | chr1:57392-58978 REVERSEhighly similar to ( 930) loc_os03g14170 12003.m06860 protein senescence-associated protein 15, putative, expressed seq=cds; coord=1:33422637..33424854:-1; parent_gene=GRMZM2G149636	LOC_Os10g28060.1	LOC_Os10g28060	55.53	2e-130	464
GRMZM2G104626	GRMZM2G104626_T01	11.1.10	lipid metabolism.FA synthesis and FA elongation.beta ketoacyl CoA synthase	highly similar to ( 619) AT1G01120 | Symbols: KCS1 | KCS1 (3-KETOACYL-COA SYNTHASE 1); acyltransferase/ fatty acid elongase | chr1:57392-58978 REVERSEhighly similar to ( 890) loc_os03g14170 12003.m06860 protein senescence-associated protein 15, putative, expressed seq=cds; coord=9:142926831..142929660:1; parent_gene=GRMZM2G104626	LOC_Os10g28060.1	LOC_Os10g28060	54.85	5e-129	459
GRMZM2G003138	GRMZM2G003138_T01	11.1.10	lipid metabolism.FA synthesis and FA elongation.beta ketoacyl CoA synthase	moderately similar to ( 490) AT2G28630 | Symbols: KCS12 | KCS12 (3-KETOACYL-COA SYNTHASE 12); acyltransferase/ catalytic/ transferase, transferring acyl groups other than amino-acyl groups | chr2:12275719-12277149 REVERSEhighly similar to ( 667) loc_os03g26530 12003.m07989 protein acyltransferase, putative, expressed seq=cds; coord=1:66670982..66672944:-1; parent_gene=GRMZM2G003138	LOC_Os06g15170.1	LOC_Os06g15170	43.91	1e-89	328
GRMZM5G894016	GRMZM5G894016_T01	11.1.10	lipid metabolism.FA synthesis and FA elongation.beta ketoacyl CoA synthase	moderately similar to ( 486) AT2G28630 | Symbols: KCS12 | KCS12 (3-KETOACYL-COA SYNTHASE 12); acyltransferase/ catalytic/ transferase, transferring acyl groups other than amino-acyl groups | chr2:12275719-12277149 REVERSEhighly similar to ( 714) loc_os02g56860 12002.m10708 protein acyltransferase, putative, expressed seq=cds; coord=5:215300432..215302809:-1; parent_gene=GRMZM5G894016	LOC_Os06g15170.1	LOC_Os06g15170	41.4	4e-77	286
GRMZM2G155348	GRMZM2G155348_T01	11.5.2	lipid metabolism.glyceral metabolism.Glycerol-3-phosphate dehydrogenase (NAD+)	highly similar to ( 747) AT2G41540 | Symbols: GPDHC1 | GPDHC1; NAD or NADH binding / glycerol-3-phosphate dehydrogenase (NAD+) | chr2:17326801-17328654 FORWARDhighly similar to ( 831) loc_os01g71280 12001.m13171 protein glycerol-3-phosphate dehydrogenase, putative, expressed seq=cds; coord=3:152493619..152499065:-1; parent_gene=GRMZM2G155348	LOC_Os05g41590.1	LOC_Os05g41590	84.58	0	763
GRMZM2G306566	GRMZM2G306566_T01	11.9.4.5	lipid metabolism.lipid degradation.beta-oxidation.acyl-CoA thioesterase	weakly similar to ( 105) AT1G68280 | Symbols: | thioesterase-related | chr1:25592467-25593595 REVERSEweakly similar to ( 146) loc_os02g44136 12002.m09455 protein retrotransposon protein, putative, Ty1-copia subclass seq=cds; coord=5:192258201..192258960:-1; parent_gene=GRMZM2G306566	LOC_Os04g46730.1	LOC_Os04g46730	53.49	2e-34	141
GRMZM2G133943	GRMZM2G133943_T01	11.9.3.1	lipid metabolism.lipid degradation.lysophospholipases.phospholipase D	nearly identical (1211) AT2G42010 | Symbols: PLDBETA1, PLDBETA | PLDBETA1 (PHOSPHOLIPASE D BETA 1); phospholipase D | chr2:17533018-17537990 REVERSEhighly similar to ( 689) PLDA1_TOBAC Phospholipase D alpha 1 (EC 3.1.4.4) (PLD alpha 1) (Choline phosphatase 1) (Phosphatidylcholine-hydrolyzing phospholipase D 1) - Nicotiana tabacum (Common tobacco)nearly identical (1522) loc_os10g38060 12010.m21798…	LOC_Os06g40170.1	LOC_Os06g40170	44.54	0	642
GRMZM2G065203	GRMZM2G065203_T01	11.3	lipid metabolism.Phospholipid synthesis	moderately similar to ( 439) AT1G06520 | Symbols: ATGPAT1, GPAT1 | GPAT1 (GLYCEROL-3-PHOSPHATE ACYLTRANSFERASE 1); 1-acylglycerol-3-phosphate O-acyltransferase/ acyltransferase | chr1:1994170-1996067 REVERSEhighly similar to ( 736) loc_os01g44069 12001.m10665 protein glycerol-3-phosphate acyltransferase 1, putative, expressed seq=cds; coord=3:216522432..216528663:-1; parent_gene=GRMZM2G065203	LOC_Os01g44069.1	LOC_Os01g44069	75.5	0	724
GRMZM2G033767	GRMZM2G033767_T01	11.3	lipid metabolism.Phospholipid synthesis	moderately similar to ( 259) AT4G01950 | Symbols: ATGPAT3, GPAT3 | GPAT3 (GLYCEROL-3-PHOSPHATE ACYLTRANSFERASE 3); acyltransferase | chr4:844597-846710 REVERSEmoderately similar to ( 421) loc_os12g37600 12012.m07545 protein glycerol-3-phosphate acyltransferase 1, putative seq=cds; coord=3:128637817..128639721:1; parent_gene=GRMZM2G033767	LOC_Os01g44069.1	LOC_Os01g44069	41.82	4e-62	237
GRMZM2G156729	GRMZM2G156729_T01	11.3	lipid metabolism.Phospholipid synthesis	moderately similar to ( 319) AT4G01950 | Symbols: ATGPAT3, GPAT3 | GPAT3 (GLYCEROL-3-PHOSPHATE ACYLTRANSFERASE 3); acyltransferase | chr4:844597-846710 REVERSEmoderately similar to ( 457) loc_os03g61720 12003.m11052 protein glycerol-3-phosphate acyltransferase 1, putative, expressed seq=cds; coord=1:295442987..295445179:-1; parent_gene=GRMZM2G156729	LOC_Os01g44069.1	LOC_Os01g44069	46.11	5e-74	276
GRMZM2G157027	GRMZM2G157027_T01	26.13	misc.acid and other phosphatases	highly similar to ( 861) AT5G50400 | Symbols: ATPAP27, PAP27 | PAP27 (PURPLE ACID PHOSPHATASE 27); acid phosphatase/ protein serine/threonine phosphatase | chr5:20523575-20526231 REVERSEhighly similar to ( 561) NPP_HORVU Nucleotide pyrophosphatase/phosphodiesterase (EC 3.-.-.-) (Fragments) - Hordeum vulgare (Barley)nearly identical (1070) loc_os09g32840 12009.m06370 protein nucleotide pyrophospha…	LOC_Os09g32840.1	LOC_Os09g32840	85.93	0	1062
GRMZM2G174549	GRMZM2G174549_T01	26.13	misc.acid and other phosphatases	highly similar to ( 603) AT3G20500 | Symbols: ATPAP18, PAP18 | PAP18 (PURPLE ACID PHOSPHATASE 18); acid phosphatase/ protein serine/threonine phosphatase | chr3:7157926-7160244 FORWARDmoderately similar to ( 269) PPAF_SOYBN Purple acid phosphatase precursor (EC 3.1.3.2) (Manganese(II) purple acid phosphatase) - Glycine max (Soybean)highly similar to ( 754) loc_os03g37130 12003.m08825 protein purp…	LOC_Os09g32840.1	LOC_Os09g32840	28.94	2e-25	114
GRMZM2G106600	GRMZM2G106600_T01	26.13	misc.acid and other phosphatases	highly similar to ( 742) AT1G13900 | Symbols: | calcineurin-like phosphoesterase family protein | chr1:4753494-4755554 REVERSEweakly similar to ( 160) NPP_HORVU Nucleotide pyrophosphatase/phosphodiesterase (EC 3.-.-.-) (Fragments) - Hordeum vulgare (Barley)nearly identical (1072) loc_os07g02090 12007.m04683 protein hydrolase/ protein serine/threonine phosphatase, putative, expressed seq=cds; coor…	LOC_Os09g32840.1	LOC_Os09g32840	30.51	9e-51	199
GRMZM2G138756	GRMZM2G138756_T02	26.13	misc.acid and other phosphatases	moderately similar to ( 354) AT5G50400 | Symbols: ATPAP27, PAP27 | PAP27 (PURPLE ACID PHOSPHATASE 27); acid phosphatase/ protein serine/threonine phosphatase | chr5:20523575-20526231 REVERSEmoderately similar to ( 232) NPP_HORVU Nucleotide pyrophosphatase/phosphodiesterase (EC 3.-.-.-) (Fragments) - Hordeum vulgare (Barley)nearly identical (1006) loc_os01g58640 12001.m12006 protein nucleotide pyr…	LOC_Os09g32840.1	LOC_Os09g32840	34.5	2e-86	318
GRMZM2G025072	GRMZM2G025072_T01	26.13	misc.acid and other phosphatases	weakly similar to ( 134) AT4G14930 | Symbols: | acid phosphatase survival protein SurE, putative | chr4:8538831-8541205 FORWARDweakly similar to ( 195) loc_os07g10460 12007.m05501 protein 5-nucleotidase surE, putative, expressed seq=cds; coord=7:17308289..17314146:-1; parent_gene=GRMZM2G025072	LOC_Os07g10460.1	LOC_Os07g10460	88.68	6e-50	193
GRMZM2G125032	GRMZM2G125032_T01	26.4	misc.beta 1,3 glucan hydrolases	moderately similar to ( 290) AT4G16260 | Symbols: | catalytic/ cation binding / hydrolase, hydrolyzing O-glycosyl compounds | chr4:9200180-9201441 REVERSEmoderately similar to ( 457) E13B_HORVU Glucan endo-1,3-beta-glucosidase GII precursor (EC 3.2.1.39) ((1->3)-beta-glucan endohydrolase GII) ((1->3)-beta-glucanase isoenzyme GII) (Beta-1,3-endoglucanase GII) - Hordeum vulgare (Barley)moderately s…	LOC_Os02g53200.1	LOC_Os02g53200	42.86	4e-59	226
GRMZM2G056247	GRMZM2G056247_T01	26.1	misc.cytochrome P450	highly similar to ( 567) AT3G14690 | Symbols: CYP72A15 | CYP72A15; electron carrier/ heme binding / iron ion binding / monooxygenase/ oxygen binding | chr3:4937410-4939310 FORWARDhighly similar to ( 516) C72A1_CATRO Cytochrome P450 72A1 (EC 1.3.3.9) (CYPLXXII) (Secologanin synthase) (SLS) - Catharanthus roseus (Rosy periwinkle) (Madagascar periwinkle)highly similar to ( 815) loc_os01g43710 12001.…	LOC_Os03g21400.1	LOC_Os03g21400	30.41	7e-59	226
GRMZM2G118809	GRMZM2G118809_T01	26.1	misc.cytochrome P450	moderately similar to ( 323) AT5G57220 | Symbols: CYP81F2 | CYP81F2; electron carrier/ heme binding / iron ion binding / monooxygenase/ oxygen binding | chr5:23187911-23189681 FORWARDmoderately similar to ( 256) F3PH_PETHY Flavonoid 3-monooxygenase (EC 1.14.13.21) (Flavonoid 3-hydroxylase) (Cytochrome P450 75B2) - Petunia hybrida (Petunia)highly similar to ( 557) loc_os03g55240 12003.m10439 prote…	LOC_Os03g55260.1	LOC_Os03g55260	57.06	1e-149	527
GRMZM2G066784	GRMZM2G066784_T01	26.1	misc.cytochrome P450	weakly similar to ( 181) AT3G14690 | Symbols: CYP72A15 | CYP72A15; electron carrier/ heme binding / iron ion binding / monooxygenase/ oxygen binding | chr3:4937410-4939310 FORWARDweakly similar to ( 169) C72A1_CATRO Cytochrome P450 72A1 (EC 1.3.3.9) (CYPLXXII) (Secologanin synthase) (SLS) - Catharanthus roseus (Rosy periwinkle) (Madagascar periwinkle)moderately similar to ( 272) loc_os05g33600 12…	LOC_Os03g21400.1	LOC_Os03g21400	33.93	1e-27	122
GRMZM2G087875	GRMZM2G087875_T02	26.1	misc.cytochrome P450	weakly similar to ( 147) AT4G37370 | Symbols: CYP81D8 | CYP81D8; electron carrier/ heme binding / iron ion binding / monooxygenase/ oxygen binding | chr4:17569971-17571678 REVERSEweakly similar to ( 101) C82A4_SOYBN Cytochrome P450 82A4 (EC 1.14.-.-) (P450 CP9) - Glycine max (Soybean)moderately similar to ( 261) loc_os03g55240 12003.m10439 protein cytochrome P450 81E1, putative, expressed seq=cds…	LOC_Os03g55260.1	LOC_Os03g55260	47.31	5e-66	249
GRMZM2G446454	GRMZM2G446454_T01	26.1	misc.cytochrome P450	moderately similar to ( 306) AT1G12740 | Symbols: CYP87A2 | CYP87A2; electron carrier/ heme binding / iron ion binding / monooxygenase/ oxygen binding | chr1:4342462-4344569 FORWARDmoderately similar to ( 320) C87A3_ORYSA Cytochrome P450 87A3 (EC 1.14.-.-) - Oryza sativa (Rice)moderately similar to ( 386) loc_os03g45619 12003.m09586 protein cytochrome P450 87A3, putative, expressed seq=cds; coord…	LOC_Os03g40540.1	LOC_Os03g40540	35.79	4e-51	199
GRMZM2G458082	GRMZM2G458082_T01	26.24	misc.GCN5-related N-acetyltransferase	moderately similar to ( 249) AT4G37580 | Symbols: HLS1, COP3, UNS2 | HLS1 (HOOKLESS 1); N-acetyltransferase | chr4:17658932-17660564 FORWARDmoderately similar to ( 331) loc_os07g02540 12007.m04726 protein HLS1, putative, expressed seq=cds; coord=7:2292607..2293615:-1; parent_gene=GRMZM2G458082	LOC_Os03g10810.1	LOC_Os03g10810	54.44	2e-52	204
GRMZM2G087150	GRMZM2G087150_T01	26.28	misc.GDSL-motif lipase	moderately similar to ( 226) AT1G28590 | Symbols: | lipase, putative | chr1:10047509-10049300 REVERSEweakly similar to ( 117) EST_HEVBR Esterase precursor (EC 3.1.1.-) (Early nodule-specific protein homolog) (Latex allergen Hev b 13) - Hevea brasiliensis (Para rubber tree)moderately similar to ( 385) loc_os01g46080 12001.m150668 protein esterase precursor, putative, expressed seq=cds; coord=3:214…	LOC_Os01g11710.1	LOC_Os01g11710	45.31	3e-49	193
AC234152.1	AC234152.1_FGT005	26.3	misc.gluco-, galacto- and mannosidases	highly similar to ( 778) AT1G77410 | Symbols: BGAL16 | BGAL16 (beta-galactosidase 16); beta-galactosidase/ catalytic/ cation binding / sugar binding | chr1:29088771-29093148 REVERSEhighly similar to ( 641) BGAL_ASPOF Beta-galactosidase precursor (EC 3.2.1.23) (Lactase) - Asparagus officinalis (Garden asparagus)nearly identical (1080) loc_os05g35360 12005.m07766 protein beta-galactosidase/ sugar b…	LOC_Os03g06940.1	LOC_Os03g06940	43.63	0	650
GRMZM2G447632	GRMZM2G447632_T01	26.9	misc.glutathione S transferases	weakly similar to ( 186) AT1G10360 | Symbols: ATGSTU18, GST29 | ATGSTU18 (GLUTATHIONE S-TRANSFERASE TAU 18); glutathione transferase | chr1:3395738-3396806 REVERSEmoderately similar to ( 207) GSTU6_ORYSA Probable glutathione S-transferase GSTU6 (EC 2.5.1.18) (28 kDa cold-induced protein) - Oryza sativa (Rice)moderately similar to ( 291) loc_os01g49710 12001.m11158 protein glutathione S-transferas…	LOC_Os07g07320.1	LOC_Os07g07320	49.5	2e-43	173
GRMZM2G434541	GRMZM2G434541_T01	26.9	misc.glutathione S transferases	weakly similar to ( 122) AT1G10370 | Symbols: GST30, ATGSTU17, GST30B, ERD9 | ERD9 (EARLY-RESPONSIVE TO DEHYDRATION 9); glutathione transferase | chr1:3397274-3398273 REVERSEweakly similar to ( 126) GSTU6_ORYSA Probable glutathione S-transferase GSTU6 (EC 2.5.1.18) (28 kDa cold-induced protein) - Oryza sativa (Rice)weakly similar to ( 149) loc_os01g49710 12001.m11158 protein glutathione S-transfe…	LOC_Os07g07320.1	LOC_Os07g07320	58.65	3e-25	110
GRMZM2G032856	GRMZM2G032856_T01	26.9	misc.glutathione S transferases	weakly similar to ( 192) AT3G09270 | Symbols: ATGSTU8 | ATGSTU8 (GLUTATHIONE S-TRANSFERASE TAU 8); glutathione transferase | chr3:2848407-2849226 REVERSEweakly similar to ( 200) GSTX3_TOBAC Probable glutathione S-transferase (EC 2.5.1.18) (Auxin-induced protein PCNT103) - Nicotiana tabacum (Common tobacco)moderately similar to ( 302) loc_os01g72150 12001.m13251 protein glutathione S-transferase, …	LOC_Os07g07320.1	LOC_Os07g07320	38.91	2e-31	133
GRMZM2G056388	GRMZM2G056388_T01	26.9	misc.glutathione S transferases	weakly similar to ( 199) AT1G10370 | Symbols: GST30, ATGSTU17, GST30B, ERD9 | ERD9 (EARLY-RESPONSIVE TO DEHYDRATION 9); glutathione transferase | chr1:3397274-3398273 REVERSEmoderately similar to ( 227) GSTU6_ORYSA Probable glutathione S-transferase GSTU6 (EC 2.5.1.18) (28 kDa cold-induced protein) - Oryza sativa (Rice)moderately similar to ( 317) loc_os01g49710 12001.m11158 protein glutathione S…	LOC_Os07g07320.1	LOC_Os07g07320	50.93	3e-49	192
GRMZM2G474153	GRMZM2G474153_T01	26.16	misc.myrosinases-lectin-jacalin	moderately similar to ( 386) AT5G10530 | Symbols: | lectin protein kinase, putative | chr5:3324978-3326933 REVERSEweakly similar to ( 179) NORK_MEDTR Nodulation receptor kinase precursor (EC 2.7.11.1) (Does not make infections protein 2) (Symbiosis receptor-like kinase) (MtSYMRK) - Medicago truncatula (Barrel medic)highly similar to ( 814) loc_os04g22120 12004.m07362 protein protein kinase, putat…	LOC_Os08g02996.1	LOC_Os08g02996	66.36	3e-124	444
GRMZM2G015136	GRMZM2G015136_T01	26.16	misc.myrosinases-lectin-jacalin	moderately similar to ( 338) AT5G10530 | Symbols: | lectin protein kinase, putative | chr5:3324978-3326933 REVERSEweakly similar to ( 183) PSKR_DAUCA Phytosulfokine receptor precursor (EC 2.7.11.1) (Phytosulfokine LRR receptor kinase) - Daucus carota (Carrot)moderately similar to ( 457) loc_os12g41540 12012.m07935 protein protein kinase, putative, expressed seq=cds; coord=2:753547..755884:-1; par…	LOC_Os08g02996.1	LOC_Os08g02996	55.87	2e-95	348
GRMZM5G820163	GRMZM5G820163_T01	26.16	misc.myrosinases-lectin-jacalin	highly similar to ( 659) AT2G37710 | Symbols: RLK | RLK (receptor lectin kinase); kinase | chr2:15814934-15816961 REVERSEweakly similar to ( 194) PSKR_DAUCA Phytosulfokine receptor precursor (EC 2.7.11.1) (Phytosulfokine LRR receptor kinase) - Daucus carota (Carrot)highly similar to ( 984) loc_os10g30530 12010.m21742 protein protein kinase, putative, expressed seq=cds; coord=1:237533065..23753543…	LOC_Os07g38800.1	LOC_Os07g38800	61.15	0	730
GRMZM2G082830	GRMZM2G082830_T01	26.16	misc.myrosinases-lectin-jacalin	highly similar to ( 546) AT2G37710 | Symbols: RLK | RLK (receptor lectin kinase); kinase | chr2:15814934-15816961 REVERSEmoderately similar to ( 207) PSKR_DAUCA Phytosulfokine receptor precursor (EC 2.7.11.1) (Phytosulfokine LRR receptor kinase) - Daucus carota (Carrot)highly similar to ( 634) loc_os07g03820 12007.m04852 protein lectin-like receptor kinase 7, putative, expressed seq=cds; coord=7:…	LOC_Os07g38810.1	LOC_Os07g38810	60	3e-171	599
GRMZM2G332821	GRMZM2G332821_T01	26.16	misc.myrosinases-lectin-jacalin	moderately similar to ( 397) AT5G10530 | Symbols: | lectin protein kinase, putative | chr5:3324978-3326933 REVERSEweakly similar to ( 187) NORK_MEDTR Nodulation receptor kinase precursor (EC 2.7.11.1) (Does not make infections protein 2) (Symbiosis receptor-like kinase) (MtSYMRK) - Medicago truncatula (Barrel medic)highly similar to ( 766) loc_os12g41490 12012.m07930 protein receptor-like protein…	LOC_Os08g02996.1	LOC_Os08g02996	63.95	2e-117	421
GRMZM2G093210	GRMZM2G093210_T01	26.16	misc.myrosinases-lectin-jacalin	highly similar to ( 577) AT2G37710 | Symbols: RLK | RLK (receptor lectin kinase); kinase | chr2:15814934-15816961 REVERSEweakly similar to ( 200) PSKR_DAUCA Phytosulfokine receptor precursor (EC 2.7.11.1) (Phytosulfokine LRR receptor kinase) - Daucus carota (Carrot)highly similar to ( 853) loc_os03g60810 12003.m10969 protein lectin-like receptor kinase 7, putative, expressed seq=cds; coord=1:2939…	LOC_Os07g38810.1	LOC_Os07g38810	52.93	1e-163	574
GRMZM2G106493	GRMZM2G106493_T01	26.16	misc.myrosinases-lectin-jacalin	weakly similar to ( 107) AT5G65600 | Symbols: | legume lectin family protein / protein kinase family protein | chr5:26216126-26218153 REVERSEweakly similar to ( 127) LECG_ARAHY Galactose-binding lectin precursor (Agglutinin) (PNA) - Arachis hypogaea (Peanut)moderately similar to ( 207) loc_os08g24670 12008.m06486 protein lectin-related protein precursor, putative, expressed seq=cds; coord=3:15791…	LOC_Os08g02996.1	LOC_Os08g02996	35.14	5e-25	112
GRMZM2G151801	GRMZM2G151801_T01	26.8	misc.nitrilases, *nitrile lyases, berberine bridge enzymes, reticuline oxidases, troponine reductases	moderately similar to ( 398) AT3G29770 | Symbols: ATMES11, MES11 | MES11 (METHYL ESTERASE 11); hydrolase | chr3:11648471-11650565 FORWARDweakly similar to ( 154) PIR7A_ORYSA Probable esterase PIR7A (EC 3.1.-.-) - Oryza sativa (Rice)highly similar to ( 550) loc_os07g41230 12007.m08359 protein esterase PIR7B, putative, expressed seq=cds; coord=7:163964195..163968081:1; parent_gene=GRMZM2G151801	LOC_Os01g70860.1	LOC_Os01g70860	34.9	2e-35	147
GRMZM2G175797	GRMZM2G175797_T02	26.7	misc.oxidases - copper, flavone etc.	moderately similar to ( 319) AT4G16765 | Symbols: | oxidoreductase, 2OG-Fe(II) oxygenase family protein | chr4:9430467-9431791 REVERSEmoderately similar to ( 414) loc_os10g37899 12010.m06575 protein transposon protein, putative, unclassified, expressed seq=cds; coord=9:155726109..155739102:1; parent_gene=GRMZM2G175797	LOC_Os01g61610.3	LOC_Os01g61610	33.13	4e-12	69.3
GRMZM2G113844	GRMZM2G113844_T01	26.7	misc.oxidases - copper, flavone etc.	moderately similar to ( 342) AT1G19250 | Symbols: FMO1 | FMO1 (FLAVIN-DEPENDENT MONOOXYGENASE 1); FAD binding / NADP or NADPH binding / electron carrier/ flavin-containing monooxygenase/ monooxygenase/ oxidoreductase | chr1:6650656-6653053 REVERSEhighly similar to ( 830) loc_os04g14690 12004.m06706 protein monooxygenase/ oxidoreductase, putative, expressed seq=cds; coord=2:105163219..105185077:1;…	LOC_Os07g25540.1	LOC_Os07g25540	28.57	2e-13	75.1
GRMZM2G127232	GRMZM2G127232_T01	26.7	misc.oxidases - copper, flavone etc.	moderately similar to ( 276) AT1G14130 | Symbols: | 2-oxoglutarate-dependent dioxygenase, putative | chr1:4836041-4837040 REVERSEvery weakly similar to (96.3) GAO1B_WHEAT Gibberellin 20 oxidase 1-B (EC 1.14.11.-) (Gibberellin C-20 oxidase 1-B) (GA 20-oxidase 1-B) (Ta20ox1B) (TaGA20ox1-B) - Triticum aestivum (Wheat)moderately similar to ( 445) loc_os04g39980 12004.m08982 protein gibberellin 20 oxi…	LOC_Os01g61610.3	LOC_Os01g61610	30.07	2e-15	80.9
GRMZM2G050915	GRMZM2G050915_T01	26.22	misc.short chain dehydrogenase/reductase (SDR)	weakly similar to ( 189) AT5G02540 | Symbols: | short-chain dehydrogenase/reductase (SDR) family protein | chr5:568609-570720 FORWARDmoderately similar to ( 238) loc_os01g05840 12001.m42866 protein retinol dehydrogenase 11, putative, expressed seq=cds; coord=3:4133973..4135826:1; parent_gene=GRMZM2G050915	LOC_Os03g02460.2	LOC_Os03g02460	43.37	4e-19	92.8
GRMZM2G063133	GRMZM2G063133_T01	26.2	misc.UDP glucosyl and glucoronyl transferases	moderately similar to ( 479) AT5G39990 | Symbols: | glycosyltransferase family 14 protein / core-2/I-branching enzyme family protein | chr5:16004494-16006428 FORWARDhighly similar to ( 565) loc_os03g48560 12003.m09864 protein BGGP Beta-1-3-galactosyl-O-glycosyl-glycoprotein, putative, expressed seq=cds; coord=1:262508656..262511284:1; parent_gene=GRMZM2G063133	LOC_Os03g48560.1	LOC_Os03g48560	76.1	5e-156	548
GRMZM2G154558	GRMZM2G154558_T01	26.2	misc.UDP glucosyl and glucoronyl transferases	moderately similar to ( 291) AT5G12890 | Symbols: | UDP-glucoronosyl/UDP-glucosyl transferase family protein | chr5:4069658-4071124 REVERSEweakly similar to ( 157) ZOX_PHAVU Zeatin O-xylosyltransferase (EC 2.4.2.40) (Zeatin O-beta-D-xylosyltransferase) - Phaseolus vulgaris (Kidney bean) (French bean)highly similar to ( 570) loc_os04g20260 12004.m07183 protein cytokinin-O-glucosyltransferase 1, pu…	LOC_Os04g20474.4	LOC_Os04g20474	43.98	5e-99	359
GRMZM2G060993	GRMZM2G060993_T01	26.2	misc.UDP glucosyl and glucoronyl transferases	moderately similar to ( 269) AT3G16520 | Symbols: UGT88A1 | UDP-glucoronosyl/UDP-glucosyl transferase family protein | chr3:5618847-5620833 REVERSEweakly similar to ( 151) ZOX_PHAVU Zeatin O-xylosyltransferase (EC 2.4.2.40) (Zeatin O-beta-D-xylosyltransferase) - Phaseolus vulgaris (Kidney bean) (French bean)highly similar to ( 535) loc_os01g64910 12001.m12604 protein anthocyanidin 5,3-O-glucosylt…	LOC_Os05g45200.1	LOC_Os05g45200	44.67	2e-94	344
GRMZM2G030122	GRMZM2G030122_T01	35.2	not assigned.unknown	moderately similar to ( 414) AT5G47900 | Symbols: | unknown protein | chr5:19392556-19394963 FORWARDhighly similar to ( 747) loc_os05g06360 12005.m05163 protein expressed protein seq=cds; coord=8:83733935..83740029:1; parent_gene=GRMZM2G030122	LOC_Os11g34110.1	LOC_Os11g34110	49.02	1e-106	384
GRMZM5G893630	GRMZM5G893630_T01	35.2	not assigned.unknown	weakly similar to ( 189) AT5G23100 | Symbols: | unknown protein | chr5:7753557-7754390 FORWARDmoderately similar to ( 395) loc_os05g50160 12005.m09085 protein plant-specific domain TIGR01570 family protein, expressed seq=cds; coord=6:165978011..165979271:-1; parent_gene=GRMZM5G893630	LOC_Os09g28880.1	LOC_Os09g28880	46.57	2e-30	130
GRMZM2G136580	GRMZM2G136580_T01	35.2	not assigned.unknown	moderately similar to ( 419) AT2G41640 | Symbols: | transferase, transferring glycosyl groups | chr2:17360654-17362391 FORWARDhighly similar to ( 743) loc_os07g46380 12007.m08855 protein glycosyltransferase, putative, expressed seq=cds; coord=7:170833624..170835983:1; parent_gene=GRMZM2G136580	LOC_Os01g02930.1	LOC_Os01g02930	33.17	6e-48	190
GRMZM2G009901	GRMZM2G009901_T01	35.2	not assigned.unknown	moderately similar to ( 342) AT5G28150 | Symbols: | unknown protein | chr5:10135826-10136695 FORWARDhighly similar to ( 521) loc_os03g59200 12003.m10820 protein expressed protein seq=cds; coord=1:290200586..290203083:1; parent_gene=GRMZM2G009901	LOC_Os01g68140.1	LOC_Os01g68140	35.49	1e-46	184
GRMZM5G847982	GRMZM5G847982_T01	35.2	not assigned.unknown	weakly similar to ( 196) loc_os05g46340 12005.m27938 protein expressed protein seq=cds; coord=6:161802643..161804514:-1; parent_gene=GRMZM5G847982	LOC_Os05g46340.1	LOC_Os05g46340	47.03	5e-45	179
GRMZM2G416484	GRMZM2G416484_T02	35.2	not assigned.unknown	nearly identical (1166) AT4G11610 | Symbols: | C2 domain-containing protein | chr4:7013956-7017846 REVERSEnearly identical (1673) loc_os07g30020 12007.m07273 protein phosphoribosylanthranilate transferase, putative, expressed seq=cds; coord=7:148849997..148855676:-1; parent_gene=GRMZM2G416484	LOC_Os01g40480.1	LOC_Os01g40480	47.14	0	647
GRMZM2G107815	GRMZM2G107815_T01	35.2	not assigned.unknown	highly similar to ( 643) AT5G61250 | Symbols: AtGUS1 | AtGUS1 (Arabidopsis thaliana glucuronidase 1); beta-glucuronidase | chr5:24632294-24634597 REVERSEhighly similar to ( 954) loc_os03g11320 12003.m101235 protein heparanase-like protein 2 precursor, putative, expressed seq=cds; coord=1:25410357..25414879:1; parent_gene=GRMZM2G107815	LOC_Os06g08090.2	LOC_Os06g08090	50.1	2e-148	524
GRMZM2G050072	GRMZM2G050072_T01	35.2	not assigned.unknown	moderately similar to ( 224) AT3G62160 | Symbols: | transferase family protein | chr3:23014333-23015808 REVERSEvery weakly similar to (92.0) HCBT2_DIACA Anthranilate N-benzoyltransferase protein 2 (EC 2.3.1.144) (Anthranilate N-hydroxycinnamoyl/benzoyltransferase 2) - Dianthus caryophyllus (Carnation) (Clove pink)highly similar to ( 575) loc_os01g42870 12001.m10551 protein 10-deacetylbaccatin III…	LOC_Os05g04584.1	LOC_Os05g04584	42.69	2e-59	228
GRMZM2G156310	GRMZM2G156310_T01	35.2	not assigned.unknown	moderately similar to ( 230) AT3G48690 | Symbols: ATCXE12, CXE12 | CXE12; carboxylesterase | chr3:18037186-18038160 REVERSEweakly similar to ( 139) GID1_ORYSA Gibberellin receptor GID1 (EC 3.-.-.-) (Gibberellin-insensitive dwarf protein 1) (Protein GIBBERELLIN INSENSITIVE DWARF1) - Oryza sativa (Rice)moderately similar to ( 345) loc_os09g28720 12009.m06023 protein gibberellin receptor GID1L2, put…	LOC_Os09g28690.1	LOC_Os09g28690	46.44	9e-64	241
GRMZM2G104449	GRMZM2G104449_T01	35.2	not assigned.unknown	moderately similar to ( 284) AT5G06440 | Symbols: | unknown protein | chr5:1964641-1966807 REVERSEmoderately similar to ( 488) loc_os11g36070 12011.m61778 protein expressed protein seq=cds; coord=4:200534821..200539682:1; parent_gene=GRMZM2G104449	LOC_Os11g36070.3	LOC_Os11g36070	83.45	1e-144	509
GRMZM2G139852	GRMZM2G139852_T01	35.2	not assigned.unknown	weakly similar to ( 136) AT4G16442 | Symbols: | integral membrane family protein | chr4:9272042-9272970 REVERSEweakly similar to ( 167) loc_os03g10030 12003.m06457 protein plant integral membrane protein TIGR01569 containing protein, expressed seq=cds; coord=1:24225117..24229054:-1; parent_gene=GRMZM2G139852	LOC_Os03g10030.1	LOC_Os03g10030	78.33	3e-59	225
AC208221.3	AC208221.3_FGT002	35.2	not assigned.unknown	weakly similar to ( 124) IBBR_ORYSA Bowman-Birk type bran trypsin inhibitor precursor (Protein RBBI3-3) (RBTI) (OSE727A) - Oryza sativa (Rice)weakly similar to ( 145) loc_os01g03320 12001.m06971 protein Bowman-Birk type bran trypsin inhibitor precursor, putative, expressed seq=cds; coord=2:37901719..37904325:1; parent_gene=AC208221.3_FG002	LOC_Os01g03390.1	LOC_Os01g03390	43.75	7e-22	101
GRMZM2G153263	GRMZM2G153263_T02	35.2	not assigned.unknown	weakly similar to ( 152) AT1G60670 | Symbols: | unknown protein | chr1:22344099-22347140 FORWARDmoderately similar to ( 407) loc_os02g42020 12002.m33420 protein expressed protein seq=cds; coord=5:187017013..187024423:-1; parent_gene=GRMZM2G153263	LOC_Os04g41830.1	LOC_Os04g41830	38.61	1e-23	108
GRMZM2G070381	GRMZM2G070381_T01	35.2	not assigned.unknown	weakly similar to ( 190) AT1G12775 | Symbols: | LOCATED IN: mitochondrion; EXPRESSED IN: 7 plant structures; EXPRESSED DURING: F mature embryo stage, petal differentiation and expansion stage, D bilateral stage, E expanded cotyledon stage; CONTAINS InterPro DOMAIN/s: Pentatricopeptide repeat (InterPro:IPR002885); BEST Arabidopsis thaliana protein match is: pentatricopeptide (PPR) repeat-containin…	LOC_Os04g28234.3	LOC_Os04g28234	23.15	4e-32	138
GRMZM2G042356	GRMZM2G042356_T01	35.2	not assigned.unknown	moderately similar to ( 393) AT3G51520 | Symbols: | diacylglycerol acyltransferase family | chr3:19110739-19112518 FORWARDhighly similar to ( 571) loc_os02g48350 12002.m09869 protein diacylglycerol O-acyltransferase 1, putative, expressed seq=cds; coord=4:162054688..162058019:-1; parent_gene=GRMZM2G042356	LOC_Os02g48350.1	LOC_Os02g48350	86.35	4e-155	545
GRMZM2G031065	GRMZM2G031065_T01	35.2	not assigned.unknown	weakly similar to ( 194) AT1G47480 | Symbols: | hydrolase | chr1:17417623-17419296 FORWARDweakly similar to ( 105) GID1_ORYSA Gibberellin receptor GID1 (EC 3.-.-.-) (Gibberellin-insensitive dwarf protein 1) (Protein GIBBERELLIN INSENSITIVE DWARF1) - Oryza sativa (Rice)moderately similar to ( 432) loc_os08g37040 12008.m07691 protein gibberellin receptor GID1L2, putative, expressed seq=cds; coord=1…	LOC_Os09g28690.1	LOC_Os09g28690	61.68	5e-95	345
GRMZM2G410991	GRMZM2G410991_T01	35.2	not assigned.unknown	weakly similar to ( 196) AT2G17120 | Symbols: LYM2 | LYM2 (LYSM DOMAIN GPI-ANCHORED PROTEIN 2 PRECURSOR) | chr2:7459156-7460648 FORWARDmoderately similar to ( 374) loc_os03g04110 12003.m101179 protein receptor-like GPI-anchored protein 2, putative, expressed seq=cds; coord=1:7566145..7569296:1; parent_gene=GRMZM2G410991	LOC_Os03g04110.1	LOC_Os03g04110	61.63	2e-104	376
GRMZM2G048140	GRMZM2G048140_T01	35.2	not assigned.unknown	moderately similar to ( 451) AT3G19540 | Symbols: | unknown protein | chr3:6780762-6782633 FORWARDhighly similar to ( 562) loc_os12g39160 12012.m07701 protein expressed protein seq=cds; coord=1:161025196..161028265:1; parent_gene=GRMZM2G048140	LOC_Os03g07120.1	LOC_Os03g07120	54.15	6e-77	285
GRMZM2G447785	GRMZM2G447785_T02	35.2	not assigned.unknown	weakly similar to ( 119) IBBR_ORYSA Bowman-Birk type bran trypsin inhibitor precursor (Protein RBBI3-3) (RBTI) (OSE727A) - Oryza sativa (Rice)weakly similar to ( 140) loc_os01g03320 12001.m06971 protein Bowman-Birk type bran trypsin inhibitor precursor, putative, expressed seq=cds; coord=2:38082457..38083682:-1; parent_gene=GRMZM2G447785	LOC_Os01g03390.1	LOC_Os01g03390	40.41	3e-23	105
GRMZM2G176647	GRMZM2G176647_T01	35.2	not assigned.unknown	highly similar to ( 712) AT4G35560 | Symbols: | FUNCTIONS IN: molecular_function unknown; LOCATED IN: CUL4 RING ubiquitin ligase complex; EXPRESSED IN: 20 plant structures; EXPRESSED DURING: 7 growth stages; CONTAINS InterPro DOMAIN/s: WD40 repeat-like (InterPro:IPR011046), WD40 repeat (InterPro:IPR001680), WD40/YVTN repeat-like (InterPro:IPR015943), Lethal giant larvae (Lgl) like, C-terminal (In…	LOC_Os04g47700.1	LOC_Os04g47700	77.23	4e-157	553
GRMZM2G043489	GRMZM2G043489_T01	35.2	not assigned.unknown	weakly similar to ( 151) AT1G18620 | Symbols: | unknown protein | chr1:6410191-6414269 FORWARDhighly similar to ( 961) loc_os07g41200 12007.m08356 protein expressed protein seq=cds; coord=2:210642192..210648209:-1; parent_gene=GRMZM2G043489	LOC_Os07g41200.1	LOC_Os07g41200	65.48	0	990
GRMZM2G410916	GRMZM2G410916_T02	35.2	not assigned.unknown	moderately similar to ( 284) AT3G18170 | Symbols: | transferase, transferring glycosyl groups | chr3:6228393-6229547 FORWARDhighly similar to ( 645) loc_os01g02900 12001.m150467 protein HGA6, putative, expressed seq=cds; coord=3:26352719..26355885:1; parent_gene=GRMZM2G410916	LOC_Os01g02930.1	LOC_Os01g02930	45.16	5e-72	270
GRMZM2G090043	GRMZM2G090043_T01	35.2	not assigned.unknown	very weakly similar to (97.4) loc_os03g52380 12003.m10215 protein expressed protein seq=cds; coord=1:273445265..273446016:1; parent_gene=GRMZM2G090043	LOC_Os03g52380.1	LOC_Os03g52380	70.37	1e-17	85.5
GRMZM2G077437	GRMZM2G077437_T01	35.2	not assigned.unknown	moderately similar to ( 472) AT1G60790 | Symbols: | unknown protein | chr1:22380193-22382216 REVERSEhighly similar to ( 621) loc_os04g42900 12004.m09255 protein expressed protein seq=cds; coord=10:129522346..129524934:-1; parent_gene=GRMZM2G077437	LOC_Os02g53380.1	LOC_Os02g53380	52.7	2e-127	454
GRMZM2G046262	GRMZM2G046262_T01	35.2	not assigned.unknown	weakly similar to ( 174) loc_os05g39830 12005.m08160 protein expressed protein seq=cds; coord=6:153665939..153667103:-1; parent_gene=GRMZM2G046262	LOC_Os05g39830.1	LOC_Os05g39830	55.87	2e-40	163
GRMZM2G035131	GRMZM2G035131_T01	35.2	not assigned.unknown	moderately similar to ( 421) AT5G11650 | Symbols: | hydrolase, alpha/beta fold family protein | chr5:3745069-3746816 FORWARDhighly similar to ( 503) loc_os01g10250 12001.m42910 protein monoglyceride lipase, putative, expressed seq=cds; coord=3:4550257..4554622:-1; parent_gene=GRMZM2G035131	LOC_Os01g21310.1	LOC_Os01g21310	37.77	2e-21	101
GRMZM2G000453	GRMZM2G000453_T01	35.2	not assigned.unknown	weakly similar to ( 102) AT1G52855 | Symbols: | unknown protein | chr1:19683137-19683343 REVERSEweakly similar to ( 152) loc_os07g37700 12007.m08020 protein expressed protein seq=cds; coord=7:157875441..157876275:-1; parent_gene=GRMZM2G000453	LOC_Os07g37700.1	LOC_Os07g37700	94.59	9e-36	147
GRMZM2G105221	GRMZM2G105221_T01	35.2	not assigned.unknown	moderately similar to ( 279) AT2G41640 | Symbols: | transferase, transferring glycosyl groups | chr2:17360654-17362391 FORWARDhighly similar to ( 540) loc_os01g72610 12001.m13296 protein glycosyltransferase, putative, expressed seq=cds; coord=8:157618948..157621644:1; parent_gene=GRMZM2G105221	LOC_Os01g02930.1	LOC_Os01g02930	29.98	2e-37	154
GRMZM2G155998	GRMZM2G155998_T01	35.2	not assigned.unknown	moderately similar to ( 483) AT5G18980 | Symbols: | binding | chr5:6334944-6337943 REVERSEhighly similar to ( 860) loc_os12g34360 12012.m07230 protein expressed protein seq=cds; coord=3:133782226..133785036:1; parent_gene=GRMZM2G155998	LOC_Os07g45490.1	LOC_Os07g45490	25.82	2e-16	85.9
GRMZM2G091226	GRMZM2G091226_T01	35.2	not assigned.unknown	weakly similar to ( 149) loc_os03g09120 12003.m06418 protein expressed protein seq=cds; coord=9:149457294..149458782:1; parent_gene=GRMZM2G091226	LOC_Os03g09120.1	LOC_Os03g09120	58.49	1e-34	144
GRMZM2G329131	GRMZM2G329131_T01	35.2	not assigned.unknown	seq=cds; coord=2:11099957..11102613:1; parent_gene=GRMZM2G329131	LOC_Os01g04360.1	LOC_Os01g04360	80	7e-11	63.9
GRMZM2G024705	GRMZM2G024705_T01	35.2	not assigned.unknown	weakly similar to ( 186) AT2G45130 | Symbols: ATSPX3, SPX3 | SPX3 (SPX DOMAIN GENE 3) | chr2:18606489-18607754 FORWARDmoderately similar to ( 249) loc_os10g25310 12010.m05480 protein ids4-like protein, putative, expressed seq=cds; coord=1:244758653..244759635:-1; parent_gene=GRMZM2G024705	LOC_Os03g29250.1	LOC_Os03g29250	58.12	7e-59	224
GRMZM2G082149	GRMZM2G082149_T01	35.2	not assigned.unknown	moderately similar to ( 208) loc_os04g36600 12004.m08700 protein expressed protein seq=cds; coord=2:47260846..47261908:1; parent_gene=GRMZM2G082149	LOC_Os03g48626.2	LOC_Os03g48626	33.04	3e-12	68.6
GRMZM2G442387	GRMZM2G442387_T01	35.2	not assigned.unknown	highly similar to ( 568) AT5G18980 | Symbols: | binding | chr5:6334944-6337943 REVERSEnearly identical (1011) loc_os03g24730 12003.m07816 protein expressed protein seq=cds; coord=1:62708548..62714333:1; parent_gene=GRMZM2G442387	LOC_Os07g45490.1	LOC_Os07g45490	29.03	1e-15	84
GRMZM2G359322	GRMZM2G359322_T01	35.2	not assigned.unknown	weakly similar to ( 126) AT1G17455 | Symbols: ELF4-L4 | ELF4-L4 (ELF4-Like 4) | chr1:5997932-5998276 FORWARDweakly similar to ( 150) loc_os03g29680 12003.m08236 protein EARLY flowering 4 protein, putative, expressed seq=cds; coord=9:122956208..122957217:-1; parent_gene=GRMZM2G359322	LOC_Os03g29680.1	LOC_Os03g29680	83.17	5e-39	156
GRMZM2G006234	GRMZM2G006234_T01	35.2	not assigned.unknown	moderately similar to ( 231) AT2G17670 | Symbols: | pentatricopeptide (PPR) repeat-containing protein | chr2:7674420-7675811 FORWARDweakly similar to ( 111) RF1_ORYSA Rf1 protein, mitochondrial precursor (PPR protein) (Fertility restorer) (Restorer for CMS) - Oryza sativa (Rice)moderately similar to ( 401) loc_os02g02740 12002.m33515 protein ATP binding protein, putative, expressed seq=cds; coord…	LOC_Os04g28234.3	LOC_Os04g28234	32.6	2e-23	107
GRMZM2G113241	GRMZM2G113241_T01	35.2	not assigned.unknown	very weakly similar to (81.6) AT5G49800 | Symbols: | FUNCTIONS IN: molecular_function unknown; INVOLVED IN: biological_process unknown; EXPRESSED IN: 12 plant structures; EXPRESSED DURING: 4 anthesis, F mature embryo stage, C globular stage, petal differentiation and expansion stage, D bilateral stage; CONTAINS InterPro DOMAIN/s: Lipid-binding START (InterPro:IPR002913); Has 156 Blast hits to 155…	LOC_Os11g14070.1	LOC_Os11g14070	67.65	5e-21	97.1
GRMZM2G145313	GRMZM2G145313_T01	35.2	not assigned.unknown	weakly similar to ( 170) AT5G51670 | Symbols: | unknown protein | chr5:20993560-20995096 FORWARDhighly similar to ( 603) loc_os03g16390 12003.m07074 protein expressed protein seq=cds; coord=9:140014798..140016394:1; parent_gene=GRMZM2G145313	LOC_Os03g16390.1	LOC_Os03g16390	70.63	1e-174	610
GRMZM2G070943	GRMZM2G070943_T01	35.2	not assigned.unknown	moderately similar to ( 219) loc_os10g41800 12010.m06938 protein expressed protein seq=cds; coord=1:96309360..96310652:-1; parent_gene=GRMZM2G070943	LOC_Os10g41800.1	LOC_Os10g41800	58.37	6e-42	169
GRMZM2G002863	GRMZM2G002863_T01	35.2	not assigned.unknown	moderately similar to ( 248) AT4G16390 | Symbols: | LOCATED IN: chloroplast; EXPRESSED IN: 22 plant structures; EXPRESSED DURING: 13 growth stages; CONTAINS InterPro DOMAIN/s: Pentatricopeptide repeat (InterPro:IPR002885), Smr protein/MutS2 C-terminal (InterPro:IPR002625); BEST Arabidopsis thaliana protein match is: pentatricopeptide (PPR) repeat-containing protein (TAIR:AT5G46580.1); Has 19821 B…	LOC_Os04g28234.3	LOC_Os04g28234	21.97	1e-12	72.8
GRMZM2G064708	GRMZM2G064708_T01	35.2	not assigned.unknown	moderately similar to ( 422) AT3G54980 | Symbols: | pentatricopeptide (PPR) repeat-containing protein | chr3:20370293-20372848 FORWARDmoderately similar to ( 278) RF1_ORYSA Rf1 protein, mitochondrial precursor (PPR protein) (Fertility restorer) (Restorer for CMS) - Oryza sativa (Rice)highly similar to ( 941) loc_os01g42620 12001.m42675 protein EMB2745, putative, expressed seq=cds; coord=3:2249168…	LOC_Os04g28234.3	LOC_Os04g28234	27.61	3e-61	234
GRMZM2G104639	GRMZM2G104639_T01	35.2	not assigned.unknown	weakly similar to ( 117) AT4G15630 | Symbols: | integral membrane family protein | chr4:8917527-8918683 FORWARDmoderately similar to ( 214) loc_os01g26120 12001.m09069 protein plant integral membrane protein TIGR01569 containing protein, expressed seq=cds; coord=3:66943762..66949675:-1; parent_gene=GRMZM2G104639	LOC_Os12g41690.1	LOC_Os12g41690	32.62	4e-12	69.3
GRMZM2G098438	GRMZM2G098438_T01	35.2	not assigned.unknown	moderately similar to ( 412) AT5G64470 | Symbols: | unknown protein | chr5:25776026-25777493 FORWARDhighly similar to ( 551) loc_os02g02580 12002.m05607 protein expressed protein seq=cds; coord=5:70050931..70063152:-1; parent_gene=GRMZM2G098438	LOC_Os02g53380.1	LOC_Os02g53380	31.35	2e-32	138
GRMZM2G020429	GRMZM2G020429_T01	23.3.1.3	nucleotide metabolism.salvage.phosphoribosyltransferases.upp	moderately similar to ( 350) AT3G27190 | Symbols: | uracil phosphoribosyltransferase, putative / UMP pyrophosphorylase, putative / UPRTase, putative | chr3:10039504-10042917 REVERSEmoderately similar to ( 373) loc_os09g32820 12009.m06368 protein uridine/cytidine kinase-like 1, putative, expressed seq=cds; coord=1:193604458..193608053:1; parent_gene=GRMZM2G020429	LOC_Os08g41790.1	LOC_Os08g41790	89.29	1e-103	372
GRMZM2G323757	GRMZM2G323757_T01	29.5.4	protein.degradation.aspartate protease	moderately similar to ( 332) AT1G03220 | Symbols: | extracellular dermal glycoprotein, putative / EDGP, putative | chr1:787143-788444 FORWARDweakly similar to ( 184) 7SB1_SOYBN Basic 7S globulin precursor (Bg) (SBg7S) [Contains: Basic 7S globulin high kDa subunit; Basic 7S globulin low kDa subunit] - Glycine max (Soybean)highly similar to ( 583) loc_os05g33400 12005.m07572 protein basic 7S globul…	LOC_Os01g71094.1	LOC_Os01g71094	37.1	1e-34	145
GRMZM2G115773	GRMZM2G115773_T01	29.5.1	protein.degradation.subtilases	moderately similar to ( 484) AT5G67360 | Symbols: ARA12 | ARA12; serine-type endopeptidase | chr5:26872192-26874465 REVERSEhighly similar to ( 901) loc_os04g47160 12004.m09662 protein subtilisin-like protease precursor, putative, expressed seq=cds; coord=7:82941333..82943672:1; parent_gene=GRMZM2G115773	LOC_Os02g44590.1	LOC_Os02g44590	44.4	2e-132	471
GRMZM2G131177	GRMZM2G131177_T01	29.5.1	protein.degradation.subtilases	moderately similar to ( 450) AT5G67360 | Symbols: ARA12 | ARA12; serine-type endopeptidase | chr5:26872192-26874465 REVERSEhighly similar to ( 905) loc_os04g35140 12004.m08604 protein subtilisin-like protease precursor, putative, expressed seq=cds; coord=2:51230856..51233601:-1; parent_gene=GRMZM2G131177	LOC_Os02g44590.1	LOC_Os02g44590	36.84	6e-84	310
GRMZM5G807064	GRMZM5G807064_T02	29.5.11.4.5.2	protein.degradation.ubiquitin.E3.BTB/POZ Cullin3.BTB/POZ	moderately similar to ( 328) AT1G05690 | Symbols: BT3 | BT3 (BTB AND TAZ DOMAIN PROTEIN 3); protein binding / transcription regulator | chr1:1707809-1709132 FORWARDmoderately similar to ( 453) loc_os01g66890 12001.m43320 protein protein binding protein, putative, expressed seq=cds; coord=3:168918994..168922790:-1; parent_gene=GRMZM5G807064	LOC_Os02g38320.1	LOC_Os02g38320	34.89	1e-27	122
GRMZM2G017636	GRMZM2G017636_T01	29.5.11.4.2	protein.degradation.ubiquitin.E3.RING	weakly similar to ( 198) AT5G40250 | Symbols: | zinc finger (C3HC4-type RING finger) family protein | chr5:16086056-16087186 FORWARDmoderately similar to ( 331) loc_os06g07100 12006.m091620 protein RING-H2 finger protein ATL5I, putative, expressed seq=cds; coord=6:80644368..80645978:-1; parent_gene=GRMZM2G017636	LOC_Os06g07100.2	LOC_Os06g07100	70.14	4e-75	279
GRMZM2G069923	GRMZM2G069923_T01	29.5.11.4.2	protein.degradation.ubiquitin.E3.RING	moderately similar to ( 215) AT4G35840 | Symbols: | zinc finger (C3HC4-type RING finger) family protein | chr4:16981083-16982266 FORWARDmoderately similar to ( 372) loc_os06g50370 12006.m09561 protein RING-H2 finger protein ATL2B, putative, expressed seq=cds; coord=5:61801099..61803656:1; parent_gene=GRMZM2G069923	LOC_Os01g60730.2	LOC_Os01g60730	60.47	6e-11	65.5
GRMZM2G343972	GRMZM2G343972_T01	29.5.11.4.2	protein.degradation.ubiquitin.E3.RING	moderately similar to ( 469) AT5G60710 | Symbols: | zinc finger (C3HC4-type RING finger) family protein | chr5:24410953-24414849 REVERSEhighly similar to ( 660) loc_os10g32740 12010.m06110 protein protein binding protein, putative, expressed seq=cds; coord=1:233577053..233579470:-1; parent_gene=GRMZM2G343972	LOC_Os04g01160.1	LOC_Os04g01160	35.22	5e-43	174
GRMZM2G440866	GRMZM2G440866_T01	29.5.11.4.2	protein.degradation.ubiquitin.E3.RING	weakly similar to ( 187) AT2G17730 | Symbols: | zinc finger (C3HC4-type RING finger) family protein | chr2:7704142-7705312 FORWARDmoderately similar to ( 202) loc_os06g50370 12006.m09561 protein RING-H2 finger protein ATL2B, putative, expressed seq=cds; coord=7:175204235..175205552:1; parent_gene=GRMZM2G440866	LOC_Os06g07100.2	LOC_Os06g07100	42.5	7e-12	68.6
GRMZM2G315431	GRMZM2G315431_T01	29.5.11.4.2	protein.degradation.ubiquitin.E3.RING	moderately similar to ( 344) AT1G60190 | Symbols: | armadillo/beta-catenin repeat family protein / U-box domain-containing protein | chr1:22198403-22200463 FORWARDweakly similar to ( 194) SPL11_ORYSA Spotted leaf protein 11 (Spotted leaf11) (Cell death-related protein SPL11) - Oryza sativa (Rice)highly similar to ( 874) loc_os09g21120 12009.m05319 protein ubiquitin-protein ligase, putative, expre…	LOC_Os02g28720.1	LOC_Os02g28720	24.25	9e-23	106
GRMZM2G401436	GRMZM2G401436_T01	29.5.11.4.2	protein.degradation.ubiquitin.E3.RING	weakly similar to ( 150) loc_os02g45780 12002.m09615 protein protein binding protein, putative, expressed seq=cds; coord=5:196582917..196584307:-1; parent_gene=GRMZM2G401436	LOC_Os02g45780.1	LOC_Os02g45780	57.35	4e-30	127
GRMZM2G134023	GRMZM2G134023_T01	29.5.11.4.2	protein.degradation.ubiquitin.E3.RING	weakly similar to ( 183) loc_os02g45780 12002.m09615 protein protein binding protein, putative, expressed seq=cds; coord=4:156191151..156192334:-1; parent_gene=GRMZM2G134023	LOC_Os02g45780.1	LOC_Os02g45780	62.11	1e-39	159
GRMZM2G323013	GRMZM2G323013_T01	29.5.11.4.2	protein.degradation.ubiquitin.E3.RING	weakly similar to ( 140) AT5G27420 | Symbols: | zinc finger (C3HC4-type RING finger) family protein | chr5:9684119-9685225 FORWARDvery weakly similar to (83.2) EL5_ORYSA E3 ubiquitin-protein ligase EL5 (EC 6.3.2.-) - Oryza sativa (Rice)moderately similar to ( 263) loc_os02g52210 12002.m10252 protein RING/C3HC4/PHD zinc finger-like protein, putative, expressed seq=cds; coord=5:208925097..208929323…	LOC_Os06g07100.2	LOC_Os06g07100	50	9e-14	76.6
GRMZM2G416216	GRMZM2G416216_T01	29.5.11.4.2	protein.degradation.ubiquitin.E3.RING	weakly similar to ( 144) AT5G40250 | Symbols: | zinc finger (C3HC4-type RING finger) family protein | chr5:16086056-16087186 FORWARDmoderately similar to ( 251) loc_os09g20980 12009.m05305 protein RING-H2 finger protein ATL5I, putative, expressed seq=cds; coord=2:177897419..177899409:1; parent_gene=GRMZM2G416216	LOC_Os09g20980.1	LOC_Os09g20980	56.02	2e-52	204
GRMZM2G330684	GRMZM2G330684_T01	29.5.11.4.2	protein.degradation.ubiquitin.E3.RING	moderately similar to ( 459) AT5G60710 | Symbols: | zinc finger (C3HC4-type RING finger) family protein | chr5:24410953-24414849 REVERSEhighly similar to ( 639) loc_os10g32740 12010.m06110 protein protein binding protein, putative, expressed seq=cds; coord=5:30836734..30840238:1; parent_gene=GRMZM2G330684	LOC_Os04g01160.1	LOC_Os04g01160	37.4	8e-47	186
GRMZM2G151204	GRMZM2G151204_T01	29.5.11.4.2	protein.degradation.ubiquitin.E3.RING	moderately similar to ( 209) AT5G37490 | Symbols: | U-box domain-containing protein | chr5:14887744-14889051 FORWARDvery weakly similar to (84.3) SPL11_ORYSA Spotted leaf protein 11 (Spotted leaf11) (Cell death-related protein SPL11) - Oryza sativa (Rice)moderately similar to ( 471) loc_os02g50460 12002.m10080 protein immediate-early fungal elicitor protein CMPG1, putative, expressed seq=cds; coo…	LOC_Os02g28720.1	LOC_Os02g28720	47.56	3e-17	88.2
GRMZM2G071484	GRMZM2G071484_T01	29.5.11.4.2	protein.degradation.ubiquitin.E3.RING	moderately similar to ( 302) AT2G35930 | Symbols: PUB23 | PUB23 (PLANT U-BOX 23); ubiquitin-protein ligase | chr2:15083101-15084336 REVERSEvery weakly similar to (95.5) SPL11_ORYSA Spotted leaf protein 11 (Spotted leaf11) (Cell death-related protein SPL11) - Oryza sativa (Rice)highly similar to ( 515) loc_os02g33590 12002.m08452 protein ubiquitin-protein ligase, putative, expressed seq=cds; coord…	LOC_Os04g35680.1	LOC_Os04g35680	34.59	9e-18	89.4
GRMZM2G393272	GRMZM2G393272_T01	29.5.11.4.3.2	protein.degradation.ubiquitin.E3.SCF.FBOX	weakly similar to ( 144) AT2G42620 | Symbols: MAX2, ORE9, PP2 | MAX2 (MORE AXILLARY BRANCHES 2); ubiquitin-protein ligase | chr2:17756170-17758251 FORWARDmoderately similar to ( 265) MAX2_ORYSA F-box/LRR-repeat MAX2 homolog (F-box and leucine-rich repeat MAX2 homolog) - Oryza sativa (Rice)moderately similar to ( 265) loc_os06g06050 12006.m05331 protein F-box/LRR-repeat MAX2, putative, expressed s…	LOC_Os06g06050.1	LOC_Os06g06050	78.11	2e-71	265
GRMZM2G330049	GRMZM2G330049_T01	29.4	protein.postranslational modification	moderately similar to ( 437) AT5G10930 | Symbols: CIPK5, SnRK3.24 | CIPK5 (CBL-INTERACTING PROTEIN KINASE 5); ATP binding / kinase/ protein kinase/ protein serine/threonine kinase | chr5:3445569-3446906 REVERSEmoderately similar to ( 337) CIPK1_ORYSA CIPK-like protein 1 (EC 2.7.11.1) (OsCK1) - Oryza sativa (Rice)highly similar to ( 634) loc_os09g25090 12009.m05662 protein CIPK-like protein 1, put…	LOC_Os05g04550.1	LOC_Os05g04550	41.49	3e-82	303
GRMZM2G013236	GRMZM2G013236_T01	29.4	protein.postranslational modification	moderately similar to ( 279) AT1G30270 | Symbols: CIPK23, SnRK3.23, ATCIPK23, LKS1 | CIPK23 (CBL-INTERACTING PROTEIN KINASE 23); kinase/ protein binding / protein serine/threonine kinase | chr1:10655270-10658524 FORWARDmoderately similar to ( 206) CIPK1_ORYSA CIPK-like protein 1 (EC 2.7.11.1) (OsCK1) - Oryza sativa (Rice)moderately similar to ( 355) loc_os07g05620 12007.m29069 protein CIPK-like p…	LOC_Os06g40370.1	LOC_Os06g40370	47.34	2e-43	172
GRMZM2G055575	GRMZM2G055575_T01	29.4	protein.postranslational modification	highly similar to ( 663) AT1G01140 | Symbols: CIPK9, PKS6 | CIPK9 (CBL-INTERACTING PROTEIN KINASE 9); ATP binding / kinase/ protein kinase/ protein serine/threonine kinase | chr1:64398-67512 REVERSEhighly similar to ( 572) CIPK1_ORYSA CIPK-like protein 1 (EC 2.7.11.1) (OsCK1) - Oryza sativa (Rice)highly similar to ( 792) loc_os03g03510 12003.m34994 protein CIPK-like protein 1, putative, expressed…	LOC_Os06g40370.1	LOC_Os06g40370	57.57	2e-147	520
GRMZM2G063961	GRMZM2G063961_T01	29.4	protein.postranslational modification	moderately similar to ( 494) AT1G10940 | Symbols: ASK1, SNRK2-4, SNRK2.4, SRK2A | SNRK2.4 (SNF1-RELATED PROTEIN KINASE 2.4); kinase | chr1:3656050-3658170 REVERSEhighly similar to ( 580) SAPK4_ORYSA Serine/threonine-protein kinase SAPK4 (EC 2.7.11.1) (Osmotic stress/abscisic acid-activated protein kinase 4) - Oryza sativa (Rice)highly similar to ( 580) loc_os01g64970 12001.m12610 protein serine/t…	LOC_Os05g04550.1	LOC_Os05g04550	43.07	2e-55	214
GRMZM2G110922	GRMZM2G110922_T03	29.4	protein.postranslational modification	moderately similar to ( 317) AT1G10940 | Symbols: ASK1, SNRK2-4, SNRK2.4, SRK2A | SNRK2.4 (SNF1-RELATED PROTEIN KINASE 2.4); kinase | chr1:3656050-3658170 REVERSEmoderately similar to ( 365) SAPK4_ORYSA Serine/threonine-protein kinase SAPK4 (EC 2.7.11.1) (Osmotic stress/abscisic acid-activated protein kinase 4) - Oryza sativa (Rice)moderately similar to ( 365) loc_os01g64970 12001.m12610 protein …	LOC_Os05g04550.1	LOC_Os05g04550	44.44	2e-35	146
GRMZM2G099002	GRMZM2G099002_T02	29.4	protein.postranslational modification	moderately similar to ( 320) AT3G17510 | Symbols: CIPK1, SnRK3.16 | CIPK1 (CBL-INTERACTING PROTEIN KINASE 1); kinase/ protein binding | chr3:5989309-5992627 REVERSEmoderately similar to ( 277) CIPK1_ORYSA CIPK-like protein 1 (EC 2.7.11.1) (OsCK1) - Oryza sativa (Rice)moderately similar to ( 377) loc_os05g04550 12005.m04988 protein CBL-interacting serine/threonine-protein kinase 1, putative, expre…	LOC_Os05g04550.1	LOC_Os05g04550	81.58	5e-107	384
GRMZM2G000278	GRMZM2G000278_T01	29.4	protein.postranslational modification	highly similar to ( 526) AT1G10940 | Symbols: ASK1, SNRK2-4, SNRK2.4, SRK2A | SNRK2.4 (SNF1-RELATED PROTEIN KINASE 2.4); kinase | chr1:3656050-3658170 REVERSEhighly similar to ( 620) SAPK6_ORYSA Serine/threonine-protein kinase SAPK6 (EC 2.7.11.1) (Osmotic stress/abscisic acid-activated protein kinase 6) - Oryza sativa (Rice)highly similar to ( 620) loc_os02g34600 12002.m08549 protein serine/threo…	LOC_Os05g04550.1	LOC_Os05g04550	41.95	5e-52	202
GRMZM2G001457	GRMZM2G001457_T02	29.4	protein.postranslational modification	nearly identical (1052) AT3G45780 | Symbols: PHOT1, NPH1, JK224, RPT1 | PHOT1 (PHOTOTROPIN 1); FMN binding / blue light photoreceptor/ kinase/ protein binding / protein serine/threonine kinase | chr3:16818557-16823960 FORWARDmoderately similar to ( 332) KPK1_PHAVU Protein kinase PVPK-1 (EC 2.7.11.1) - Phaseolus vulgaris (Kidney bean) (French bean)nearly identical (1282) loc_os12g01140 12012.m0737…	LOC_Os02g49310.1	LOC_Os02g49310	44.95	4e-93	340
GRMZM2G035809	GRMZM2G035809_T03	29.4	protein.postranslational modification	moderately similar to ( 498) AT1G78290 | Symbols: | serine/threonine protein kinase, putative | chr1:29457457-29458909 REVERSEhighly similar to ( 609) SAPK1_ORYSA Serine/threonine-protein kinase SAPK1 (EC 2.7.11.1) (Osmotic stress/abscisic acid-activated protein kinase 1) - Oryza sativa (Rice)highly similar to ( 609) loc_os03g27280 12003.m08055 protein serine/threonine-protein kinase SAPK1, putat…	LOC_Os05g04550.1	LOC_Os05g04550	42.01	4e-57	219
GRMZM2G026065	GRMZM2G026065_T01	29.4	protein.postranslational modification	highly similar to ( 721) AT5G47750 | Symbols: D6PKL2, PK5 | D6PKL2 (D6 PROTEIN KINASE LIKE 2); kinase | chr5:19339947-19341864 REVERSEhighly similar to ( 711) G11A_ORYSA Protein kinase G11A (EC 2.7.11.1) - Oryza sativa (Rice)highly similar to ( 900) loc_os09g30150 12009.m060006 protein protein kinase G11A, putative, expressed seq=cds; coord=2:188871530..188875337:1; parent_gene=GRMZM2G026065	LOC_Os02g49310.1	LOC_Os02g49310	76.79	0	740
GRMZM5G802115	GRMZM5G802115_T01	29.4	protein.postranslational modification	moderately similar to ( 326) AT3G25250 | Symbols: AGC2-1, AGC2, OXI1 | AGC2-1 (OXIDATIVE SIGNAL-INDUCIBLE1); kinase | chr3:9195566-9196949 FORWARDweakly similar to ( 193) G11A_ORYSA Protein kinase G11A (EC 2.7.11.1) - Oryza sativa (Rice)highly similar to ( 518) loc_os04g41160 12004.m09096 protein protein kinase KIPK, putative, expressed seq=cds; coord=10:126898412..126900258:1; parent_gene=GRMZM5…	LOC_Os02g49310.1	LOC_Os02g49310	37.66	2e-49	194
GRMZM5G848733	GRMZM5G848733_T01	29.4	protein.postranslational modification	highly similar to ( 504) AT3G12690 | Symbols: AGC1.5 | AGC1.5 (AGC KINASE 1.5); kinase | chr3:4030596-4032400 REVERSEmoderately similar to ( 454) G11A_ORYSA Protein kinase G11A (EC 2.7.11.1) - Oryza sativa (Rice)highly similar to ( 610) loc_os02g18430 12002.m07086 protein protein kinase G11A, putative seq=cds; coord=5:128331826..128333479:-1; parent_gene=GRMZM5G848733	LOC_Os02g49310.1	LOC_Os02g49310	62.11	4e-135	479
GRMZM2G103559	GRMZM2G103559_T01	29.4	protein.postranslational modification	moderately similar to ( 351) AT2G34650 | Symbols: PID, ABR | PID (PINOID); kinase/ protein kinase/ protein serine/threonine kinase | chr2:14589934-14591557 REVERSEmoderately similar to ( 290) G11A_ORYSA Protein kinase G11A (EC 2.7.11.1) - Oryza sativa (Rice)moderately similar to ( 485) loc_os03g44020 12003.m09444 protein protein kinase G11A, putative, expressed seq=cds; coord=1:251162102..2511638…	LOC_Os12g42020.1	LOC_Os12g42020	71.94	4e-116	416
AC195785.3	AC195785.3_FGT004	29.4.1.57	protein.postranslational modification.kinase.receptor like cytoplasmatic kinase VII	highly similar to ( 513) AT5G35370 | Symbols: | ATP binding / carbohydrate binding / kinase/ protein kinase/ protein serine/threonine kinase/ protein tyrosine kinase/ sugar binding | chr5:13588564-13591182 REVERSEmoderately similar to ( 214) KPRO_MAIZE Putative receptor protein kinase ZmPK1 precursor (EC 2.7.11.1) - Zea mays (Maize)highly similar to ( 982) loc_os12g44320 12012.m08203 protein ATP …	LOC_Os01g66610.1	LOC_Os01g66610	46.84	4e-74	277
GRMZM2G125308	GRMZM2G125308_T01	29.4.1.57	protein.postranslational modification.kinase.receptor like cytoplasmatic kinase VII	moderately similar to ( 416) AT3G15890 | Symbols: | protein kinase family protein | chr3:5374389-5376114 FORWARDmoderately similar to ( 230) PSKR_DAUCA Phytosulfokine receptor precursor (EC 2.7.11.1) (Phytosulfokine LRR receptor kinase) - Daucus carota (Carrot)highly similar to ( 586) loc_os02g09359 12002.m06232 protein BRASSINOSTEROID INSENSITIVE 1-associated receptor kinase 1 precursor, putativ…	LOC_Os07g04520.1	LOC_Os07g04520	45.82	5e-66	249
GRMZM2G168416	GRMZM2G168416_T02	29.4.1.57	protein.postranslational modification.kinase.receptor like cytoplasmatic kinase VII	moderately similar to ( 275) AT5G02290 | Symbols: NAK | NAK; ATP binding / kinase/ protein kinase/ protein serine/threonine kinase/ protein tyrosine kinase | chr5:470387-472397 REVERSEweakly similar to ( 124) NORK_MEDTR Nodulation receptor kinase precursor (EC 2.7.11.1) (Does not make infections protein 2) (Symbiosis receptor-like kinase) (MtSYMRK) - Medicago truncatula (Barrel medic)moderately s…	LOC_Os07g04520.1	LOC_Os07g04520	40.57	5e-32	136
GRMZM2G028037	GRMZM2G028037_T01	29.4.1.57	protein.postranslational modification.kinase.receptor like cytoplasmatic kinase VII	highly similar to ( 618) AT5G15080 | Symbols: | protein kinase, putative | chr5:4886414-4888555 FORWARDmoderately similar to ( 223) NORK_PEA Nodulation receptor kinase precursor (EC 2.7.11.1) - Pisum sativum (Garden pea)highly similar to ( 774) loc_os01g40590 12001.m10330 protein protein kinase APK1A, chloroplast precursor, putative, expressed seq=cds; coord=3:221435470..221440819:-1; parent_gene…	LOC_Os07g04520.1	LOC_Os07g04520	48.17	3e-67	253
GRMZM2G153393	GRMZM2G153393_T01	29.4.1.57	protein.postranslational modification.kinase.receptor like cytoplasmatic kinase VII	highly similar to ( 739) AT1G53730 | Symbols: SRF6 | SRF6 (STRUBBELIG-RECEPTOR FAMILY 6); ATP binding / protein binding / protein kinase/ protein serine/threonine kinase | chr1:20061771-20065475 FORWARDmoderately similar to ( 209) NORK_MEDTR Nodulation receptor kinase precursor (EC 2.7.11.1) (Does not make infections protein 2) (Symbiosis receptor-like kinase) (MtSYMRK) - Medicago truncatula (Bar…	LOC_Os09g33860.1	LOC_Os09g33860	47.37	4e-68	257
GRMZM2G002124	GRMZM2G002124_T01	29.4.1.57	protein.postranslational modification.kinase.receptor like cytoplasmatic kinase VII	moderately similar to ( 215) AT3G57120 | Symbols: | protein kinase family protein | chr3:21139099-21140469 FORWARDmoderately similar to ( 403) loc_os02g57440 12002.m10766 protein protein kinase APK1B, chloroplast precursor, putative, expressed seq=cds; coord=5:216072505..216074415:1; parent_gene=GRMZM2G002124	LOC_Os09g39860.1	LOC_Os09g39860	35.29	6e-33	139
GRMZM2G409976	GRMZM2G409976_T01	29.4.1.57	protein.postranslational modification.kinase.receptor like cytoplasmatic kinase VII	weakly similar to ( 106) AT2G17220 | Symbols: | protein kinase, putative | chr2:7487866-7489768 REVERSEweakly similar to ( 123) loc_os03g03890 12003.m05921 protein serine/threonine-protein kinase Cx32, chloroplast precursor, putative, expressed seq=cds; coord=1:7084569..7086682:1; parent_gene=GRMZM2G409976	LOC_Os09g33860.1	LOC_Os09g33860	53.16	3e-15	78.2
GRMZM2G057093	GRMZM2G057093_T01	1.3.13	PS.calvin cycle.rubisco interacting	very weakly similar to (88.2) RUAP_SOYBN RuBisCO-associated protein - Glycine max (Soybean)moderately similar to ( 457) loc_os10g28050 12010.m05688 protein chitinase 2, putative, expressed seq=cds; coord=1:240756823..240757956:1; parent_gene=GRMZM2G057093	LOC_Os10g28050.1	LOC_Os10g28050	77.06	2e-120	429
GRMZM2G065073	GRMZM2G065073_T02	21.2.2	redox.ascorbate and glutathione.glutathione	highly similar to ( 615) AT4G39640 | Symbols: GGT1 | GGT1 (GAMMA-GLUTAMYL TRANSPEPTIDASE 1); gamma-glutamyltransferase/ glutathione gamma-glutamylcysteinyltransferase | chr4:18400608-18402861 FORWARDhighly similar to ( 801) loc_os04g38450 12004.m08835 protein gamma-glutamyltranspeptidase 1 precursor, putative, expressed seq=cds; coord=2:42784980..42792494:1; parent_gene=GRMZM2G065073	LOC_Os04g38450.1	LOC_Os04g38450	83.06	0	821
GRMZM2G032763	GRMZM2G032763_T01	21.4	redox.glutaredoxins	weakly similar to ( 152) AT5G58530 | Symbols: | glutaredoxin family protein | chr5:23660428-23661249 FORWARDmoderately similar to ( 303) loc_os01g61350 12001.m12261 protein electron transporter, putative, expressed seq=cds; coord=3:183323886..183325177:-1; parent_gene=GRMZM2G032763	LOC_Os07g06600.1	LOC_Os07g06600	44.16	2e-24	110
GRMZM2G362281	GRMZM2G362281_T01	21.4	redox.glutaredoxins	weakly similar to ( 142) AT5G13810 | Symbols: | glutaredoxin family protein | chr5:4455769-4456593 FORWARDmoderately similar to ( 265) loc_os03g24030 12003.m07749 protein electron transporter, putative, expressed seq=cds; coord=1:61447680..61449659:1; parent_gene=GRMZM2G362281	LOC_Os07g06600.1	LOC_Os07g06600	50.6	5e-22	101
GRMZM2G082227	GRMZM2G082227_T01	27.3.1	RNA.regulation of transcription.ABI3/VP1-related B3-domain-containing transcription factor family	weakly similar to ( 189) AT2G46870 | Symbols: NGA1 | NGA1 (NGATHA1); transcription factor | chr2:19261313-19262245 FORWARDmoderately similar to ( 272) loc_os03g02900 12003.m05828 protein B3 DNA binding domain containing protein, expressed seq=cds; coord=1:4547696..4549322:1; parent_gene=GRMZM2G082227	LOC_Os03g02900.1	LOC_Os03g02900	71.18	1e-58	224
GRMZM2G024948	GRMZM2G024948_T01	27.3.1	RNA.regulation of transcription.ABI3/VP1-related B3-domain-containing transcription factor family	weakly similar to ( 187) AT1G01030 | Symbols: NGA3 | NGA3 (NGATHA3); transcription factor | chr1:11864-12940 REVERSEmoderately similar to ( 365) loc_os02g45850 12002.m09622 protein B3 DNA binding domain containing protein, expressed seq=cds; coord=5:196677251..196679274:-1; parent_gene=GRMZM2G024948	LOC_Os02g45850.1	LOC_Os02g45850	71.19	1e-97	354
GRMZM2G018485	GRMZM2G018485_T01	27.3.1	RNA.regulation of transcription.ABI3/VP1-related B3-domain-containing transcription factor family	weakly similar to ( 193) AT2G46870 | Symbols: NGA1 | NGA1 (NGATHA1); transcription factor | chr2:19261313-19262245 FORWARDmoderately similar to ( 311) loc_os02g45850 12002.m09622 protein B3 DNA binding domain containing protein, expressed seq=cds; coord=10:134600335..134602107:-1; parent_gene=GRMZM2G018485	LOC_Os02g45850.1	LOC_Os02g45850	61.46	1e-83	308
GRMZM2G142999	GRMZM2G142999_T01	27.3.1	RNA.regulation of transcription.ABI3/VP1-related B3-domain-containing transcription factor family	weakly similar to ( 154) AT3G61970 | Symbols: NGA2 | NGA2 (NGATHA2); transcription factor | chr3:22951829-22952728 FORWARDmoderately similar to ( 278) loc_os10g39190 12010.m06689 protein RAV, putative seq=cds; coord=9:125563700..125564837:-1; parent_gene=GRMZM2G142999	LOC_Os10g39190.1	LOC_Os10g39190	64.44	4e-68	255
GRMZM2G421033	GRMZM2G421033_T01	27.3.3	RNA.regulation of transcription.AP2/EREBP, APETALA2/Ethylene-responsive element binding protein family	weakly similar to ( 107) AT2G23340 | Symbols: | AP2 domain-containing transcription factor, putative | chr2:9938186-9938716 FORWARDweakly similar to ( 187) loc_os04g55520 12004.m10443 protein dehydration responsive element binding protein, putative, expressed seq=cds; coord=10:145279859..145281275:-1; parent_gene=GRMZM2G421033	LOC_Os10g41130.1	LOC_Os10g41130	65.52	9e-13	71.6
GRMZM5G846057	GRMZM5G846057_T01	27.3.3	RNA.regulation of transcription.AP2/EREBP, APETALA2/Ethylene-responsive element binding protein family	weakly similar to ( 124) AT1G64380 | Symbols: | AP2 domain-containing transcription factor, putative | chr1:23890981-23891988 REVERSEvery weakly similar to (85.5) ERF1_ORYSA Ethylene-responsive transcription factor 1 (Ethylene-responsive element-binding factor 1) (EREBP-1) (OsEREBP1) - Oryza sativa (Rice)moderately similar to ( 238) loc_os05g49700 12005.m09040 protein DNA binding protein, putativ…	LOC_Os06g11860.1	LOC_Os06g11860	76.27	6e-22	102
GRMZM2G073047	GRMZM2G073047_T01	27.3.3	RNA.regulation of transcription.AP2/EREBP, APETALA2/Ethylene-responsive element binding protein family	very weakly similar to (90.1) AT4G32800 | Symbols: | AP2 domain-containing transcription factor TINY, putative | chr4:15819812-15820477 FORWARDvery weakly similar to (95.1) loc_os02g13710 12002.m06617 protein transcriptional factor TINY, putative, expressed seq=cds; coord=9:75472705..75473919:-1; parent_gene=GRMZM2G073047	LOC_Os10g41130.1	LOC_Os10g41130	85.25	1e-19	94.4
GRMZM5G805505	GRMZM5G805505_T01	27.3.3	RNA.regulation of transcription.AP2/EREBP, APETALA2/Ethylene-responsive element binding protein family	weakly similar to ( 117) AT5G47230 | Symbols: ERF5, ATERF-5, ATERF5 | ERF5 (ETHYLENE RESPONSIVE ELEMENT BINDING FACTOR 5); DNA binding / transcription activator/ transcription factor | chr5:19180072-19180974 FORWARDweakly similar to ( 113) ERF2_NICSY Ethylene-responsive transcription factor 2 (Ethylene-responsive element-binding factor 2) (EREBP-2) (NsERF2) - Nicotiana sylvestris (Wood tobacco)mo…	LOC_Os02g43820.1	LOC_Os02g43820	47.2	2e-43	174
GRMZM2G100727	GRMZM2G100727_T01	27.3.3	RNA.regulation of transcription.AP2/EREBP, APETALA2/Ethylene-responsive element binding protein family	very weakly similar to (99.0) AT5G50080 | Symbols: ERF110 | DNA binding / transcription factor | chr5:20365948-20366835 FORWARDvery weakly similar to (80.5) ERF1_ORYSA Ethylene-responsive transcription factor 1 (Ethylene-responsive element-binding factor 1) (EREBP-1) (OsEREBP1) - Oryza sativa (Rice)weakly similar to ( 159) loc_os05g36100 12005.m07840 protein DNA binding protein, putative, express…	LOC_Os02g43820.1	LOC_Os02g43820	68.25	2e-12	71.2
GRMZM2G123119	GRMZM2G123119_T01	27.3.3	RNA.regulation of transcription.AP2/EREBP, APETALA2/Ethylene-responsive element binding protein family	weakly similar to ( 112) AT1G06160 | Symbols: ORA59 | ORA59 (OCTADECANOID-RESPONSIVE ARABIDOPSIS AP2/ERF 59); DNA binding / transcription activator/ transcription factor | chr1:1883046-1883780 FORWARDvery weakly similar to (93.2) ERF5_TOBAC Ethylene-responsive transcription factor 5 (Ethylene-responsive element-binding factor 5 homolog) (EREBP-4) (NtERF4) - Nicotiana tabacum (Common tobacco)weakl…	LOC_Os02g43820.1	LOC_Os02g43820	68.33	3e-18	89.7
GRMZM2G153233	GRMZM2G153233_T01	27.3.4	RNA.regulation of transcription.ARF, Auxin Response Factor family	highly similar to ( 666) AT4G30080 | Symbols: ARF16 | ARF16 (AUXIN RESPONSE FACTOR 16); miRNA binding / transcription factor | chr4:14703369-14705564 REVERSEnearly identical (1001) loc_os10g33940 12010.m06222 protein auxin response factor 16, putative, expressed seq=cds; coord=1:230717190..230721599:-1; parent_gene=GRMZM2G153233	LOC_Os04g43910.1	LOC_Os04g43910	50.58	1e-165	581
GRMZM5G874163	GRMZM5G874163_T02	27.3.4	RNA.regulation of transcription.ARF, Auxin Response Factor family	moderately similar to ( 406) AT2G33860 | Symbols: ETT, ARF3 | ETT (ETTIN); DNA binding / transcription factor | chr2:14325444-14328613 REVERSEhighly similar to ( 565) loc_os01g54990 12001.m11659 protein auxin response factor 4, putative, expressed seq=cds; coord=8:174214893..174221202:1; parent_gene=GRMZM5G874163	LOC_Os08g40900.1	LOC_Os08g40900	43.48	6e-73	272
GRMZM5G809195	GRMZM5G809195_T01	27.3.40	RNA.regulation of transcription.Aux/IAA family	weakly similar to ( 143) AT4G29080 | Symbols: PAP2, IAA27 | PAP2 (PHYTOCHROME-ASSOCIATED PROTEIN 2); transcription factor | chr4:14323665-14325213 REVERSEweakly similar to ( 172) IAA14_ORYSA Auxin-responsive protein IAA14 (Indoleacetic acid-induced protein 14) - Oryza sativa (Rice)weakly similar to ( 172) loc_os03g58350 12003.m10745 protein OsIAA14 - Auxin-responsive Aux/IAA gene family member, e…	LOC_Os12g40890.1	LOC_Os12g40890	48.98	1e-28	124
GRMZM2G079200	GRMZM2G079200_T03	27.3.40	RNA.regulation of transcription.Aux/IAA family	very weakly similar to ( 100) AT1G04240 | Symbols: SHY2, IAA3 | SHY2 (SHORT HYPOCOTYL 2); transcription factor | chr1:1128564-1129319 REVERSEweakly similar to ( 160) IAA23_ORYSA Auxin-responsive protein IAA23 (Indoleacetic acid-induced protein 23) - Oryza sativa (Rice)weakly similar to ( 160) loc_os06g39590 12006.m31888 protein OsIAA23 - Auxin-responsive Aux/IAA gene family member, expressed seq=…	LOC_Os12g40890.1	LOC_Os12g40890	43.94	3e-22	102
GRMZM2G101350	GRMZM2G101350_T03	27.3.6	RNA.regulation of transcription.bHLH,Basic Helix-Loop-Helix family	weakly similar to ( 123) AT4G34530 | Symbols: CIB1 | CIB1 (CRYPTOCHROME-INTERACTING BASIC-HELIX-LOOP-HELIX 1); DNA binding / transcription factor | chr4:16498466-16499946 FORWARDmoderately similar to ( 310) loc_os02g47660 12002.m09800 protein BHLH transcription factor, putative, expressed seq=cds; coord=5:200937560..200939972:-1; parent_gene=GRMZM2G101350	LOC_Os08g41320.1	LOC_Os08g41320	73	2e-28	124
GRMZM5G828396	GRMZM5G828396_T01	27.3.6	RNA.regulation of transcription.bHLH,Basic Helix-Loop-Helix family	weakly similar to ( 164) AT5G48560 | Symbols: | basic helix-loop-helix (bHLH) family protein | chr5:19684160-19686871 FORWARDmoderately similar to ( 426) loc_os08g41320 12008.m08110 protein BHLH transcription factor, putative, expressed seq=cds; coord=1:192032230..192034913:1; parent_gene=GRMZM5G828396	LOC_Os08g41320.1	LOC_Os08g41320	67.06	1e-111	401
GRMZM2G378653	GRMZM2G378653_T01	27.3.6	RNA.regulation of transcription.bHLH,Basic Helix-Loop-Helix family	weakly similar to ( 164) AT3G57800 | Symbols: | basic helix-loop-helix (bHLH) family protein | chr3:21408034-21411321 REVERSEmoderately similar to ( 268) loc_os06g41060 12006.m08641 protein BHLH transcription factor, putative, expressed seq=cds; coord=9:101197226..101203564:1; parent_gene=GRMZM2G378653	LOC_Os09g29830.3	LOC_Os09g29830	64.71	4e-33	140
GRMZM2G176289	GRMZM2G176289_T01	27.3.6	RNA.regulation of transcription.bHLH,Basic Helix-Loop-Helix family	weakly similar to ( 122) AT4G34530 | Symbols: CIB1 | CIB1 (CRYPTOCHROME-INTERACTING BASIC-HELIX-LOOP-HELIX 1); DNA binding / transcription factor | chr4:16498466-16499946 FORWARDmoderately similar to ( 288) loc_os02g47660 12002.m09800 protein BHLH transcription factor, putative, expressed seq=cds; coord=4:159993146..159995975:-1; parent_gene=GRMZM2G176289	LOC_Os09g29830.2	LOC_Os09g29830	74.47	2e-26	117
GRMZM2G178182	GRMZM2G178182_T02	27.3.6	RNA.regulation of transcription.bHLH,Basic Helix-Loop-Helix family	weakly similar to ( 129) AT5G50915 | Symbols: | basic helix-loop-helix (bHLH) family protein | chr5:20710764-20712252 REVERSEmoderately similar to ( 226) loc_os09g33580 12009.m22163 protein bHLH transcription factor GBOF-1, putative, expressed seq=cds; coord=2:192783635..192785778:-1; parent_gene=GRMZM2G178182	LOC_Os08g41320.1	LOC_Os08g41320	79.76	8e-27	119
GRMZM2G145579	GRMZM2G145579_T01	27.3.6	RNA.regulation of transcription.bHLH,Basic Helix-Loop-Helix family	weakly similar to ( 118) AT5G50915 | Symbols: | basic helix-loop-helix (bHLH) family protein | chr5:20710764-20712252 REVERSEmoderately similar to ( 223) loc_os08g42470 12008.m08225 protein bHLH transcription factor GBOF-1, putative, expressed seq=cds; coord=4:47591068..47593467:1; parent_gene=GRMZM2G145579	LOC_Os08g41320.1	LOC_Os08g41320	76.54	1e-24	112
GRMZM2G052102	GRMZM2G052102_T01	27.3.35	RNA.regulation of transcription.bZIP transcription factor family	weakly similar to ( 148) AT3G58120 | Symbols: ATBZIP61, BZIP61 | BZIP61; DNA binding / transcription activator/ transcription factor | chr3:21521289-21523078 REVERSEvery weakly similar to (80.9) RF2A_ORYSA Transcription factor RF2a - Oryza sativa (Rice)weakly similar to ( 182) loc_os02g14910 12002.m06735 protein bZIP transcription factor family protein, expressed seq=cds; coord=4:226617767..22662…	LOC_Os01g55150.1	LOC_Os01g55150	89.89	3e-39	159
GRMZM2G125934	GRMZM2G125934_T01	27.3.35	RNA.regulation of transcription.bZIP transcription factor family	moderately similar to ( 379) AT5G06839 | Symbols: | bZIP family transcription factor | chr5:2120911-2126217 FORWARDmoderately similar to ( 319) TGA21_TOBAC TGACG-sequence-specific DNA-binding protein TGA-2.1 (TGA2.1) - Nicotiana tabacum (Common tobacco)highly similar to ( 656) loc_os09g31390 12009.m22141 protein DNA binding protein, putative, expressed seq=cds; coord=2:189820806..189829874:-1; pa…	LOC_Os05g41280.1	LOC_Os05g41280	48.99	1e-74	278
GRMZM2G075562	GRMZM2G075562_T02	27.3.7	RNA.regulation of transcription.C2C2(Zn) CO-like, Constans-like zinc finger family	weakly similar to ( 199) AT5G48250 | Symbols: | zinc finger (B-box type) family protein | chr5:19561719-19563113 REVERSEmoderately similar to ( 303) loc_os02g49230 12002.m33847 protein zinc finger protein CONSTANS-LIKE 11, putative, expressed seq=cds; coord=5:204170225..204175065:1; parent_gene=GRMZM2G075562	LOC_Os07g47140.1	LOC_Os07g47140	38.39	6e-14	75.5
GRMZM2G028594	GRMZM2G028594_T01	27.3.7	RNA.regulation of transcription.C2C2(Zn) CO-like, Constans-like zinc finger family	moderately similar to ( 227) AT1G78600 | Symbols: LZF1, STH3 | LZF1 (LIGHT-REGULATED ZINC FINGER PROTEIN 1); transcription factor/ zinc ion binding | chr1:29567370-29568662 FORWARDmoderately similar to ( 491) loc_os06g05890 12006.m05315 protein zinc finger B-box protein, putative, expressed seq=cds; coord=9:19027990..19034119:-1; parent_gene=GRMZM2G028594	LOC_Os05g11510.1	LOC_Os05g11510	67.23	2e-36	151
GRMZM2G110541	GRMZM2G110541_T01	27.3.7	RNA.regulation of transcription.C2C2(Zn) CO-like, Constans-like zinc finger family	weakly similar to ( 105) AT4G39070 | Symbols: | zinc finger (B-box type) family protein | chr4:18205061-18206421 REVERSEweakly similar to ( 141) loc_os02g43170 12002.m09352 protein salt tolerance-like protein, putative, expressed seq=cds; coord=5:190052115..190053687:1; parent_gene=GRMZM2G110541	LOC_Os05g11510.1	LOC_Os05g11510	57.63	5e-15	77.8
GRMZM2G116475	GRMZM2G116475_T01	27.3.7	RNA.regulation of transcription.C2C2(Zn) CO-like, Constans-like zinc finger family	weakly similar to ( 104) AT4G39070 | Symbols: | zinc finger (B-box type) family protein | chr4:18205061-18206421 REVERSEweakly similar to ( 183) loc_os06g49880 12006.m32190 protein salt tolerance-like protein, putative, expressed seq=cds; coord=6:84526547..84527970:1; parent_gene=GRMZM2G116475	LOC_Os05g11510.1	LOC_Os05g11510	38.14	6e-13	72.4
GRMZM2G116646	GRMZM2G116646_T05	27.3.10	RNA.regulation of transcription.C2C2(Zn) YABBY family	weakly similar to ( 120) loc_os03g44710 12003.m101420 protein axial regulator YABBY2, putative, expressed seq=cds; coord=3:89427001..89433153:1; parent_gene=GRMZM2G116646	LOC_Os03g11600.2	LOC_Os03g11600	48.39	5e-12	67.8
GRMZM2G061545	GRMZM2G061545_T01	27.3.11	RNA.regulation of transcription.C2H2 zinc finger family	moderately similar to ( 264) AT3G57670 | Symbols: NTT | NTT (NO TRANSMITTING TRACT); nucleic acid binding / transcription factor/ zinc ion binding | chr3:21370936-21373121 FORWARDmoderately similar to ( 280) loc_os06g40960 12006.m08631 protein zinc finger protein, putative, expressed seq=cds; coord=6:98814544..98816293:-1; parent_gene=GRMZM2G061545	LOC_Os06g40960.1	LOC_Os06g40960	96	2e-71	265
GRMZM2G035625	GRMZM2G035625_T01	27.3.11	RNA.regulation of transcription.C2H2 zinc finger family	moderately similar to ( 309) AT1G03840 | Symbols: MGP | MGP (Magpie); nucleic acid binding / protein binding / transcription factor/ zinc ion binding | chr1:967596-970058 REVERSEmoderately similar to ( 355) loc_os01g70870 12001.m13132 protein zinc finger, C2H2 type family protein, expressed seq=cds; coord=3:154590885..154593748:1; parent_gene=GRMZM2G035625	LOC_Os06g40960.1	LOC_Os06g40960	36.11	1e-15	82.8
GRMZM2G067702	GRMZM2G067702_T01	27.3.20	RNA.regulation of transcription.G2-like transcription factor family, GARP	weakly similar to ( 187) AT3G46640 | Symbols: PCL1 | PCL1 (PHYTOCLOCK 1); DNA binding / transcription factor | chr3:17183248-17184219 FORWARDmoderately similar to ( 264) loc_os01g74020 12001.m13429 protein ARR1 protein-like, putative, expressed seq=cds; coord=8:156720384..156721759:1; parent_gene=GRMZM2G067702	LOC_Os01g74020.1	LOC_Os01g74020	68.66	2e-63	239
GRMZM2G127537	GRMZM2G127537_T01	27.3.22	RNA.regulation of transcription.HB,Homeobox transcription factor family	weakly similar to ( 194) AT5G06710 | Symbols: HAT14 | HAT14 (HOMEOBOX FROM ARABIDOPSIS THALIANA); DNA binding / transcription factor | chr5:2069093-2070284 REVERSEmoderately similar to ( 253) loc_os09g27450 12009.m05897 protein homeobox-leucine zipper protein HAT14, putative, expressed seq=cds; coord=7:123504323..123506231:-1; parent_gene=GRMZM2G127537	LOC_Os06g04870.1	LOC_Os06g04870	67.77	4e-31	133
GRMZM2G458728	GRMZM2G458728_T04	27.3.22	RNA.regulation of transcription.HB,Homeobox transcription factor family	moderately similar to ( 265) AT2G35940 | Symbols: BLH1 | BLH1 (BEL1-LIKE HOMEODOMAIN 1); DNA binding / protein heterodimerization/ protein homodimerization/ transcription factor | chr2:15089171-15091699 REVERSEhighly similar to ( 592) loc_os11g06020 12011.m04798 protein BEL1-like homeodomain transcription factor, putative, expressed seq=cds; coord=4:212321218..212326509:-1; parent_gene=GRMZM2G458…	LOC_Os12g06340.3	LOC_Os12g06340	55.17	1e-49	196
GRMZM2G178102	GRMZM2G178102_T01	27.3.22	RNA.regulation of transcription.HB,Homeobox transcription factor family	nearly identical (1162) AT2G34710 | Symbols: PHB, ATHB14, ATHB-14, PHB-1D | PHB (PHABULOSA); DNA binding / transcription factor | chr2:14639548-14643993 REVERSEnearly identical (1449) loc_os12g41860 12012.m07967 protein class III HD-Zip protein 4, putative, expressed seq=cds; coord=3:123263423..123270240:-1; parent_gene=GRMZM2G178102	LOC_Os09g35760.1	LOC_Os09g35760	39.42	2e-12	72.8
GRMZM2G132367	GRMZM2G132367_T01	27.3.22	RNA.regulation of transcription.HB,Homeobox transcription factor family	very weakly similar to ( 100) AT2G22430 | Symbols: ATHB6 | ATHB6; DNA binding / protein binding / sequence-specific DNA binding / transcription activator/ transcription factor | chr2:9526470-9527612 REVERSEmoderately similar to ( 242) loc_os03g08960 12003.m06402 protein homeodomain-leucine zipper transcription factor TaHDZipI-1, putative, expressed seq=cds; coord=1:19250907..19253207:1; parent_ge…	LOC_Os03g08960.1	LOC_Os03g08960	60.65	5e-59	225
GRMZM2G148074	GRMZM2G148074_T01	27.3.22	RNA.regulation of transcription.HB,Homeobox transcription factor family	moderately similar to ( 214) AT3G60390 | Symbols: HAT3 | HAT3 (HOMEOBOX-LEUCINE ZIPPER PROTEIN 3); transcription factor | chr3:22320788-22322370 REVERSEmoderately similar to ( 266) loc_os10g41230 12010.m06887 protein homeobox-leucine zipper protein HAT1, putative, expressed seq=cds; coord=1:93073019..93074650:1; parent_gene=GRMZM2G148074	LOC_Os06g04870.1	LOC_Os06g04870	68.25	1e-40	164
GRMZM2G351330	GRMZM2G351330_T01	27.3.22	RNA.regulation of transcription.HB,Homeobox transcription factor family	weakly similar to ( 113) AT2G46680 | Symbols: ATHB-7, ATHB7 | ATHB-7 (ARABIDOPSIS THALIANA HOMEOBOX 7); transcription activator/ transcription factor | chr2:19165777-19166773 REVERSEmoderately similar to ( 246) loc_os04g45810 12004.m09532 protein homeodomain-leucine zipper transcription factor TaHDZipI-1, putative, expressed seq=cds; coord=2:21596800..21598107:1; parent_gene=GRMZM2G351330	LOC_Os03g08960.1	LOC_Os03g08960	55.95	2e-21	100
GRMZM2G070034	GRMZM2G070034_T01	27.3.24	RNA.regulation of transcription.MADS box transcription factor family	moderately similar to ( 207) AT2G45660 | Symbols: AGL20, SOC1 | AGL20 (AGAMOUS-LIKE 20); transcription factor | chr2:18807799-18810193 REVERSEmoderately similar to ( 301) MAD56_ORYSA MADS-box transcription factor 56 (OsMADS56) (FDRMADS8) (RMADS214) - Oryza sativa (Rice)moderately similar to ( 301) loc_os10g39130 12010.m21952 protein MADS-box transcription factor 56, putative, expressed seq=cds; c…	LOC_Os03g54170.1	LOC_Os03g54170	43.75	2e-36	149
GRMZM2G105387	GRMZM2G105387_T02	27.3.24	RNA.regulation of transcription.MADS box transcription factor family	weakly similar to ( 184) AT1G71692 | Symbols: AGL12, XAL1 | AGL12 (AGAMOUS-LIKE 12); transcription factor | chr1:26952903-26954939 REVERSEmoderately similar to ( 358) MAD26_ORYSA MADS-box transcription factor 26 (OsMADS26) (FDRMADS3) (RMADS220) - Oryza sativa (Rice)moderately similar to ( 358) loc_os08g02070 12008.m04353 protein MADS-box transcription factor 26, putative, expressed seq=cds; coord…	LOC_Os03g54170.1	LOC_Os03g54170	38.27	3e-21	99.8
GRMZM2G026223	GRMZM2G026223_T07	27.3.24	RNA.regulation of transcription.MADS box transcription factor family	weakly similar to ( 187) AT2G45660 | Symbols: AGL20, SOC1 | AGL20 (AGAMOUS-LIKE 20); transcription factor | chr2:18807799-18810193 REVERSEmoderately similar to ( 246) MAD50_ORYSA MADS-box transcription factor 50 (OsMADS50) (Protein SUPPRESSOR OF CONSTANS OVEREXPRESSION 1-like) (OsSOC1) (Protein AGAMOUS-like 20) (RMADS208) - Oryza sativa (Rice)moderately similar to ( 209) loc_os10g39130 12010.m219…	LOC_Os03g54170.1	LOC_Os03g54170	47.71	2e-27	119
GRMZM2G071620	GRMZM2G071620_T01	27.3.24	RNA.regulation of transcription.MADS box transcription factor family	moderately similar to ( 230) AT5G15800 | Symbols: SEP1, AGL2 | SEP1 (SEPALLATA1); DNA binding / transcription factor | chr5:5151594-5153767 REVERSEmoderately similar to ( 364) MAD34_ORYSA MADS-box transcription factor 34 (OsMADS34) (RMADS212/RMADS217/RMADS221) - Oryza sativa (Rice)moderately similar to ( 364) loc_os03g54170 12003.m10383 protein MADS-box transcription factor 34, putative, expresse…	LOC_Os03g54170.1	LOC_Os03g54170	78.11	1e-94	343
GRMZM2G143046	GRMZM2G143046_T01	27.3.25	RNA.regulation of transcription.MYB domain transcription factor family	moderately similar to ( 242) AT5G49620 | Symbols: AtMYB78 | AtMYB78 (myb domain protein 78); DNA binding / transcription factor | chr5:20137491-20139384 REVERSEweakly similar to ( 155) MYBA2_ORYSA Myb-related protein MYBAS2 - Oryza sativa (Rice)moderately similar to ( 276) loc_os11g45740 12011.m08406 protein DNA binding protein, putative, expressed seq=cds; coord=1:148626719..148628697:-1; parent…	LOC_Os12g37690.1	LOC_Os12g37690	95.45	2e-72	270
GRMZM2G077789	GRMZM2G077789_T01	27.3.25	RNA.regulation of transcription.MYB domain transcription factor family	moderately similar to ( 263) AT4G38620 | Symbols: ATMYB4, MYB4 | MYB4; DNA binding / transcription factor | chr4:18053866-18054876 FORWARDmoderately similar to ( 271) MYB38_MAIZE Myb-related protein Zm38 - Zea mays (Maize)moderately similar to ( 327) loc_os05g35500 12005.m07780 protein mybHv5, putative, expressed seq=cds; coord=6:150690654..150691990:1; parent_gene=GRMZM2G077789	LOC_Os01g65370.1	LOC_Os01g65370	59.21	2e-78	290
GRMZM2G139284	GRMZM2G139284_T01	27.3.25	RNA.regulation of transcription.MYB domain transcription factor family	moderately similar to ( 268) AT3G28910 | Symbols: ATMYB30, MYB30 | MYB30 (MYB DOMAIN PROTEIN 30); DNA binding / transcription factor | chr3:10911443-10912856 FORWARDweakly similar to ( 186) MYB4_ORYSA Myb-related protein Myb4 (OsMyb4) (Transcription factor RLTR1) - Oryza sativa (Rice)moderately similar to ( 326) loc_os07g43580 12007.m08585 protein MYB94, putative, expressed seq=cds; coord=2:21274…	LOC_Os01g65370.1	LOC_Os01g65370	61.21	4e-41	166
GRMZM2G371870	GRMZM2G371870_T01	27.3.26	RNA.regulation of transcription.MYB-related transcription factor family	weakly similar to ( 131) loc_os01g06320 12001.m07262 protein myb-like DNA-binding domain, SHAQKYF class family protein, expressed seq=cds; coord=9:8775366..8777307:1; parent_gene=GRMZM2G371870	LOC_Os01g06320.1	LOC_Os01g06320	55.65	1e-31	134
GRMZM2G015037	GRMZM2G015037_T01	27.3.29	RNA.regulation of transcription.TCP transcription factor family	weakly similar to ( 167) AT3G15030 | Symbols: TCP4 | TCP4 (TCP family transcription factor 4); transcription factor | chr3:5062308-5063570 FORWARDvery weakly similar to (87.4) PLDA1_MAIZE Phospholipase D alpha 1 (EC 3.1.4.4) (PLD alpha 1) (Choline phosphatase 1) (Phosphatidylcholine-hydrolyzing phospholipase D 1) - Zea mays (Maize)moderately similar to ( 311) loc_os01g11550 12001.m07772 protein m…	LOC_Os01g11550.1	LOC_Os01g11550	68.26	1e-79	295
GRMZM2G034638	GRMZM2G034638_T01	27.3.29	RNA.regulation of transcription.TCP transcription factor family	weakly similar to ( 166) AT3G27010 | Symbols: AT-TCP20, PCF1, TCP20 | AT-TCP20; transcription factor | chr3:9957810-9958754 REVERSEmoderately similar to ( 253) loc_os01g69980 12001.m43355 protein TCP-domain protein, putative, expressed seq=cds; coord=8:160977903..160979738:-1; parent_gene=GRMZM2G034638	LOC_Os08g43160.1	LOC_Os08g43160	86.89	2e-27	120
GRMZM2G176489	GRMZM2G176489_T01	27.3.32	RNA.regulation of transcription.WRKY domain transcription factor family	weakly similar to ( 187) AT5G15130 | Symbols: WRKY72, ATWRKY72 | WRKY72; transcription factor | chr5:4904426-4906879 FORWARDmoderately similar to ( 367) loc_os01g09080 12001.m07532 protein WRKY transcription factor 61, putative, expressed seq=cds; coord=3:8217987..8220347:-1; parent_gene=GRMZM2G176489	LOC_Os05g09020.1	LOC_Os05g09020	41.98	6e-14	77
GRMZM2G040298	GRMZM2G040298_T01	27.3.32	RNA.regulation of transcription.WRKY domain transcription factor family	weakly similar to ( 135) AT3G58710 | Symbols: WRKY69, ATWRKY69 | WRKY69; transcription factor | chr3:21715192-21716766 FORWARDmoderately similar to ( 226) loc_os01g53040 12001.m11476 protein OsWRKY14 - Superfamily of rice TFs having WRKY and zinc finger domains, expressed seq=cds; coord=3:201013567..201015203:1; parent_gene=GRMZM2G040298	LOC_Os03g63810.1	LOC_Os03g63810	58.43	2e-25	114
GRMZM5G871347	GRMZM5G871347_T03	27.3.32	RNA.regulation of transcription.WRKY domain transcription factor family	moderately similar to ( 222) AT1G62300 | Symbols: WRKY6, ATWRKY6 | WRKY6; transcription factor | chr1:23016887-23019155 REVERSEmoderately similar to ( 265) loc_os01g14440 12001.m08049 protein OsWRKY1v2 - Superfamily of rice TFs having WRKY and zinc finger domains, expressedCOG3889 seq=cds; coord=3:1260877..1262711:-1; parent_gene=GRMZM5G871347	LOC_Os03g63810.1	LOC_Os03g63810	53.33	3e-14	78.2
GRMZM2G151763	GRMZM2G151763_T01	27.3.32	RNA.regulation of transcription.WRKY domain transcription factor family	weakly similar to ( 162) AT4G18170 | Symbols: WRKY28, ATWRKY28 | WRKY28; transcription factor | chr4:10061508-10062691 FORWARDmoderately similar to ( 226) loc_os01g47560 12001.m10951 protein OsWRKY16 - Superfamily of rice TFs having WRKY and zinc finger domains, expressed seq=cds; coord=3:210977929..210981079:1; parent_gene=GRMZM2G151763	LOC_Os05g09020.1	LOC_Os05g09020	64.29	3e-22	104
GRMZM2G475984	GRMZM2G475984_T01	27.3.32	RNA.regulation of transcription.WRKY domain transcription factor family	weakly similar to ( 124) AT5G26170 | Symbols: WRKY50, ATWRKY50 | WRKY50; transcription factor | chr5:9147176-9148128 REVERSEweakly similar to ( 143) loc_os01g09100 12001.m07534 protein OsWRKY10 - Superfamily of rice TFs having WRKY and zinc finger domains, expressed seq=cds; coord=3:8213140..8214365:1; parent_gene=GRMZM2G475984	LOC_Os05g09020.1	LOC_Os05g09020	85.07	8e-31	131
GRMZM2G139815	GRMZM2G139815_T01	27.3.32	RNA.regulation of transcription.WRKY domain transcription factor family	very weakly similar to (94.0) AT4G23810 | Symbols: WRKY53, ATWRKY53 | WRKY53; DNA binding / protein binding / transcription activator/ transcription factor | chr4:12392666-12393739 REVERSEweakly similar to ( 200) loc_os09g16510 12009.m04911 protein OsWRKY74 - Superfamily of rice TFs having WRKY and zinc finger domains, expressed seq=cds; coord=7:92391794..92393825:1; parent_gene=GRMZM2G139815	LOC_Os03g63810.1	LOC_Os03g63810	51.79	6e-12	69.3
GRMZM2G018721	GRMZM2G018721_T01	27.3.32	RNA.regulation of transcription.WRKY domain transcription factor family	weakly similar to ( 172) AT1G69310 | Symbols: WRKY57, ATWRKY57 | WRKY57; transcription factor | chr1:26056118-26057909 REVERSEweakly similar to ( 178) loc_os07g02060 12007.m04680 protein OsWRKY29 - Superfamily of rice TFs having WRKY and zinc finger domains, expressed seq=cds; coord=7:1920108..1921464:1; parent_gene=GRMZM2G018721	LOC_Os05g09020.1	LOC_Os05g09020	55.06	5e-22	102
GRMZM2G148087	GRMZM2G148087_T01	27.3.32	RNA.regulation of transcription.WRKY domain transcription factor family	moderately similar to ( 318) AT2G38470 | Symbols: WRKY33, ATWRKY33 | WRKY33; transcription factor | chr2:16108476-16110539 FORWARDhighly similar to ( 617) loc_os01g61080 12001.m12235 protein OsWRKY24 - Superfamily of rice TFs having WRKY and zinc finger domains, expressed seq=cds; coord=3:183888339..183891343:-1; parent_gene=GRMZM2G148087	LOC_Os05g09020.1	LOC_Os05g09020	60	2e-21	101
GRMZM2G145554	GRMZM2G145554_T01	27.3.32	RNA.regulation of transcription.WRKY domain transcription factor family	weakly similar to ( 162) AT4G18170 | Symbols: WRKY28, ATWRKY28 | WRKY28; transcription factor | chr4:10061508-10062691 FORWARDmoderately similar to ( 372) loc_os01g43650 12001.m10627 protein OsWRKY11 - Superfamily of rice TFs having WRKY and zinc finger domains, expressed seq=cds; coord=8:145527152..145529521:1; parent_gene=GRMZM2G145554	LOC_Os05g09020.1	LOC_Os05g09020	61.43	6e-22	102
GRMZM2G090594	GRMZM2G090594_T01	27.3.32	RNA.regulation of transcription.WRKY domain transcription factor family	weakly similar to ( 137) AT2G24570 | Symbols: WRKY17, ATWRKY17 | WRKY17; calmodulin binding / transcription factor | chr2:10437676-10439222 REVERSEweakly similar to ( 193) loc_os08g13840 12008.m26630 protein OsWRKY25 - Superfamily of rice TFs having WRKY and zinc finger domains, expressed seq=cds; coord=10:68725531..68726795:1; parent_gene=GRMZM2G090594	LOC_Os03g63810.1	LOC_Os03g63810	56.47	7e-20	95.9
GRMZM2G165901	GRMZM2G165901_T01	27.4	RNA.RNA binding	weakly similar to ( 138) AT2G21660 | Symbols: ATGRP7, CCR2 | CCR2 (COLD, CIRCADIAN RHYTHM, AND RNA BINDING 2); RNA binding / double-stranded DNA binding / single-stranded DNA binding | chr2:9265477-9266316 REVERSEweakly similar to ( 172) GRPA_MAIZE Glycine-rich RNA-binding, abscisic acid-inducible protein - Zea mays (Maize)weakly similar to ( 149) loc_os03g46770 12003.m34905 protein glycine-rich …	LOC_Os07g43810.1	LOC_Os07g43810	52.44	8e-19	90.5
GRMZM2G179031	GRMZM2G179031_T02	27.4	RNA.RNA binding	moderately similar to ( 210) AT3G26932 | Symbols: DRB3 | DRB3 (dsRNA-binding protein 3); RNA binding / double-stranded RNA binding | chr3:9930460-9931714 REVERSEmoderately similar to ( 238) loc_os09g33460 12009.m06394 protein double-stranded RNA binding motif family protein, expressed seq=cds; coord=2:192432192..192434361:1; parent_gene=GRMZM2G179031	LOC_Os09g33460.1	LOC_Os09g33460	92.52	8e-65	245
GRMZM2G122280	GRMZM2G122280_T01	16.8.1	secondary metabolism.flavonoids.anthocyanins	moderately similar to ( 402) AT3G11180 | Symbols: | oxidoreductase, 2OG-Fe(II) oxygenase family protein | chr3:3504249-3506688 FORWARDweakly similar to ( 194) LDOX_PETHY Leucoanthocyanidin dioxygenase (EC 1.14.11.19) (LDOX) (Leucocyanidin oxygenase) (Leucoanthocyanidin hydroxylase) - Petunia hybrida (Petunia)highly similar to ( 530) loc_os01g61610 12001.m43254 protein gibberellin 20 oxidase 2, pu…	LOC_Os01g61610.3	LOC_Os01g61610	72.46	3e-150	529
GRMZM2G346095	GRMZM2G346095_T01	16.8.2	secondary metabolism.flavonoids.chalcones	moderately similar to ( 347) AT5G13930 | Symbols: CHS, TT4, ATCHS | TT4 (TRANSPARENT TESTA 4); naringenin-chalcone synthase | chr5:4488762-4490035 FORWARDmoderately similar to ( 366) CHSY_VITVI Chalcone synthase (EC 2.3.1.74) (Naringenin-chalcone synthase) - Vitis vinifera (Grape)moderately similar to ( 429) loc_os07g31770 12007.m07444 protein chalcone synthase, putative, expressed seq=cds; coord…	LOC_Os11g32650.1	LOC_Os11g32650	50.51	4e-103	372
GRMZM2G143494	GRMZM2G143494_T01	16.4.1	secondary metabolism.N misc.alkaloid-like	moderately similar to ( 217) AT3G57030 | Symbols: | strictosidine synthase family protein | chr3:21101653-21103204 REVERSEweakly similar to ( 137) STSY_CATRO Strictosidine synthase precursor (EC 4.3.3.2) - Catharanthus roseus (Rosy periwinkle) (Madagascar periwinkle)moderately similar to ( 431) loc_os09g20684 12009.m05275 protein strictosidine synthase 3 precursor, putative, expressed seq=cds; co…	LOC_Os12g04424.1	LOC_Os12g04424	36.76	1e-51	201
GRMZM2G141026	GRMZM2G141026_T01	16.2	secondary metabolism.phenylpropanoids	weakly similar to ( 187) AT4G35160 | Symbols: | O-methyltransferase family 2 protein | chr4:16730989-16732808 REVERSEmoderately similar to ( 378) ZRP4_MAIZE O-methyltransferase ZRP4 (EC 2.1.1.-) (OMT) - Zea mays (Maize)moderately similar to ( 383) loc_os05g43940 12005.m08520 protein O-methyltransferase ZRP4, putative, expressed seq=cds; coord=6:158688401..158689808:-1; parent_gene=GRMZM2G141026	LOC_Os04g09654.1	LOC_Os04g09654	30.95	2e-26	117
GRMZM2G099297	GRMZM2G099297_T01	16.2	secondary metabolism.phenylpropanoids	weakly similar to ( 130) AT4G35160 | Symbols: | O-methyltransferase family 2 protein | chr4:16730989-16732808 REVERSEmoderately similar to ( 266) ZRP4_MAIZE O-methyltransferase ZRP4 (EC 2.1.1.-) (OMT) - Zea mays (Maize)moderately similar to ( 285) loc_os05g43930 12005.m08519 protein O-methyltransferase ZRP4, putative, expressed seq=cds; coord=4:171770786..171772540:1; parent_gene=GRMZM2G099297	LOC_Os04g09654.1	LOC_Os04g09654	29.41	3e-16	84.3
GRMZM2G107211	GRMZM2G107211_T01	16.2	secondary metabolism.phenylpropanoids	moderately similar to ( 226) AT5G48930 | Symbols: HCT | HCT (HYDROXYCINNAMOYL-COA SHIKIMATE/QUINATE HYDROXYCINNAMOYL TRANSFERASE); quinate O-hydroxycinnamoyltransferase/ shikimate O-hydroxycinnamoyltransferase/ transferase | chr5:19836654-19838092 REVERSEweakly similar to ( 171) HCBT1_DIACA Anthranilate N-benzoyltransferase protein 1 (EC 2.3.1.144) (Anthranilate N-hydroxycinnamoyl/benzoyltransfer…	LOC_Os01g01520.1	LOC_Os01g01520	30.93	1e-23	108
GRMZM2G035023	GRMZM2G035023_T01	16.2	secondary metabolism.phenylpropanoids	moderately similar to ( 211) AT5G07860 | Symbols: | transferase family protein | chr5:2511449-2512976 FORWARDmoderately similar to ( 439) loc_os08g01980 12008.m04346 protein expressed protein seq=cds; coord=6:3428436..3430158:-1; parent_gene=GRMZM2G035023	LOC_Os08g44840.1	LOC_Os08g44840	36.03	2e-39	161
GRMZM2G029048	GRMZM2G029048_T01	16.2.1.1	secondary metabolism.phenylpropanoids.lignin biosynthesis.PAL	nearly identical (1042) AT2G37040 | Symbols: pal1, ATPAL1 | pal1 (Phe ammonia lyase 1); phenylalanine ammonia-lyase | chr2:15557602-15560237 REVERSEnearly identical (1189) PAL2_ORYSA Phenylalanine ammonia-lyase (EC 4.3.1.5) - Oryza sativa (Rice)nearly identical (1288) loc_os02g41650 12002.m33781 protein phenylalanine ammonia-lyase, putative, expressed seq=cds; coord=5:186726200..186730209:-1; par…	LOC_Os04g43800.1	LOC_Os04g43800	84.86	0	1240
GRMZM2G074604	GRMZM2G074604_T01	16.2.1.1	secondary metabolism.phenylpropanoids.lignin biosynthesis.PAL	highly similar to ( 957) AT2G37040 | Symbols: pal1, ATPAL1 | pal1 (Phe ammonia lyase 1); phenylalanine ammonia-lyase | chr2:15557602-15560237 REVERSEnearly identical (1228) PAL1_ORYSA Phenylalanine ammonia-lyase (EC 4.3.1.5) - Oryza sativa (Rice)nearly identical (1228) loc_os02g41630 12002.m33418 protein phenylalanine ammonia-lyase, putative, expressed seq=cds; coord=5:186677004..186680745:-1; pa…	LOC_Os04g43800.1	LOC_Os04g43800	75.18	0	1046
GRMZM2G063917	GRMZM2G063917_T01	16.2.1.1	secondary metabolism.phenylpropanoids.lignin biosynthesis.PAL	nearly identical (1009) AT2G37040 | Symbols: pal1, ATPAL1 | pal1 (Phe ammonia lyase 1); phenylalanine ammonia-lyase | chr2:15557602-15560237 REVERSEnearly identical (1241) PAL2_ORYSA Phenylalanine ammonia-lyase (EC 4.3.1.5) - Oryza sativa (Rice)nearly identical (1241) loc_os02g41670 12002.m09203 protein phenylalanine ammonia-lyase, putative, expressed seq=cds; coord=4:143512171..143515157:1; pare…	LOC_Os04g43800.1	LOC_Os04g43800	87.87	0	1228
GRMZM2G066578	GRMZM2G066578_T01	16.7	secondary metabolism.wax	highly similar to ( 767) AT1G02205 | Symbols: CER1 | CER1 (ECERIFERUM 1); octadecanal decarbonylase | chr1:418818-422154 FORWARDnearly identical (1098) loc_os10g33250 12010.m21915 protein CER1, putative, expressed seq=cds; coord=5:29898199..29906021:1; parent_gene=GRMZM2G066578	LOC_Os10g33250.1	LOC_Os10g33250	84.19	0	1081
GRMZM2G075255	GRMZM2G075255_T01	16.7	secondary metabolism.wax	highly similar to ( 675) AT1G02205 | Symbols: CER1 | CER1 (ECERIFERUM 1); octadecanal decarbonylase | chr1:418818-422154 FORWARDhighly similar to ( 965) loc_os02g40784 12002.m34021 protein CER1, putative, expressed seq=cds; coord=5:185693375..185698936:-1; parent_gene=GRMZM2G075255	LOC_Os10g33250.1	LOC_Os10g33250	61.08	0	741
GRMZM2G029912	GRMZM2G029912_T01	16.7	secondary metabolism.wax	highly similar to ( 724) AT5G57800 | Symbols: FLP1, YRE, CER3, WAX2 | CER3 (ECERIFERUM 3); binding / catalytic/ iron ion binding / oxidoreductase | chr5:23420589-23423832 FORWARDhighly similar to ( 949) loc_os06g44300 12006.m08958 protein gl1 protein, putative, expressed seq=cds; coord=9:105190710..105197290:1; parent_gene=GRMZM2G029912	LOC_Os09g25850.1	LOC_Os09g25850	67.87	0	774
GRMZM2G178756	GRMZM2G178756_T01	30.3	signalling.calcium	moderately similar to ( 434) AT1G12580 | Symbols: PEPKR1 | PEPKR1 (Phosphoenolpyruvate carboxylase-related kinase 1); ATP binding / kinase/ protein kinase/ protein serine/threonine kinase | chr1:4283635-4285675 FORWARDmoderately similar to ( 293) CDPK3_ORYSA Calcium-dependent protein kinase, isoform 11 (EC 2.7.11.1) (CDPK 11) - Oryza sativa (Rice)highly similar to ( 682) loc_os06g03682 12006.m051…	LOC_Os06g40370.1	LOC_Os06g40370	37.74	3e-45	180
GRMZM2G104125	GRMZM2G104125_T01	30.3	signalling.calcium	highly similar to ( 710) AT5G12480 | Symbols: CPK7 | CPK7 (calmodulin-domain protein kinase 7); ATP binding / calcium ion binding / calmodulin-dependent protein kinase/ kinase/ protein kinase/ protein serine/threonine kinase | chr5:4047817-4050035 REVERSEmoderately similar to ( 494) CDPK2_ORYSA Calcium-dependent protein kinase, isoform 2 (EC 2.7.11.1) (CDPK 2) - Oryza sativa (Rice)highly similar …	LOC_Os06g40370.1	LOC_Os06g40370	36.99	1e-34	145
GRMZM2G062772	GRMZM2G062772_T01	30.3	signalling.calcium	moderately similar to ( 254) AT3G10660 | Symbols: CPK2, ATCPK2 | CPK2 (CALMODULIN-DOMAIN PROTEIN KINASE CDPK ISOFORM 2); calmodulin-dependent protein kinase/ kinase/ protein serine/threonine kinase | chr3:3331599-3334268 REVERSEhighly similar to ( 798) CCAMK_LILLO Calcium and calcium/calmodulin-dependent serine/threonine-protein kinase (EC 2.7.11.17) (LlCCaMK) - Lilium longiflorum (Trumpet lily)h…	LOC_Os06g40370.1	LOC_Os06g40370	31.44	2e-28	125
GRMZM2G160454	GRMZM2G160454_T01	30.2	signalling.receptor kinases	moderately similar to ( 359) AT4G35470 | Symbols: | leucine-rich repeat family protein | chr4:16846531-16848448 FORWARDhighly similar to ( 545) loc_os10g42190 12010.m21806 protein protein lap4, putative, expressed seq=cds; coord=1:100582509..100597087:-1; parent_gene=GRMZM2G160454	LOC_Os06g03970.1	LOC_Os06g03970	32.04	2e-22	104
GRMZM2G049895	GRMZM2G049895_T03	30.2.27	signalling.receptor kinases.C-Lectin	highly similar to ( 568) AT1G52310 | Symbols: | protein kinase family protein / C-type lectin domain-containing protein | chr1:19478401-19480462 FORWARDweakly similar to ( 188) PSKR_DAUCA Phytosulfokine receptor precursor (EC 2.7.11.1) (Phytosulfokine LRR receptor kinase) - Daucus carota (Carrot)highly similar to ( 799) loc_os01g01410 12001.m42592 protein leucine-rich repeat receptor protein kina…	LOC_Os07g04520.1	LOC_Os07g04520	35.59	5e-45	180
GRMZM2G304897	GRMZM2G304897_T01	30.2.17	signalling.receptor kinases.DUF 26	moderately similar to ( 342) AT1G34300 | Symbols: | lectin protein kinase family protein | chr1:12503450-12505939 FORWARDmoderately similar to ( 313) KPRO_MAIZE Putative receptor protein kinase ZmPK1 precursor (EC 2.7.11.1) - Zea mays (Maize)nearly identical (1141) loc_os10g01100 12010.m03538 protein receptor-like protein kinase, putative, expressed seq=cds; coord=1:107791759..107794523:1; parent…	LOC_Os06g40030.1	LOC_Os06g40030	32.41	7e-97	353
GRMZM2G007477	GRMZM2G007477_T01	30.2.17	signalling.receptor kinases.DUF 26	moderately similar to ( 261) AT4G32300 | Symbols: SD2-5 | SD2-5 (S-DOMAIN-2 5); carbohydrate binding / kinase/ protein kinase | chr4:15599970-15602435 FORWARDweakly similar to ( 176) KPRO_MAIZE Putative receptor protein kinase ZmPK1 precursor (EC 2.7.11.1) - Zea mays (Maize)highly similar to ( 570) loc_os04g56110 12004.m35493 protein ATP binding protein, putative, expressed seq=cds; coord=10:1461…	LOC_Os01g66610.1	LOC_Os01g66610	40.97	3e-56	217
GRMZM2G165060	GRMZM2G165060_T01	30.2.17	signalling.receptor kinases.DUF 26	moderately similar to ( 424) AT1G16670 | Symbols: | protein kinase family protein | chr1:5697846-5699492 FORWARDmoderately similar to ( 205) NORK_MEDTR Nodulation receptor kinase precursor (EC 2.7.11.1) (Does not make infections protein 2) (Symbiosis receptor-like kinase) (MtSYMRK) - Medicago truncatula (Barrel medic)highly similar to ( 542) loc_os04g52840 12004.m35461 protein serine/threonine-pr…	LOC_Os07g04520.1	LOC_Os07g04520	53.52	3e-61	233
GRMZM2G017164	GRMZM2G017164_T01	30.2.17	signalling.receptor kinases.DUF 26	moderately similar to ( 346) AT5G60900 | Symbols: RLK1 | RLK1 (RECEPTOR-LIKE PROTEIN KINASE 1); ATP binding / carbohydrate binding / kinase/ protein kinase/ protein serine/threonine kinase/ protein tyrosine kinase/ sugar binding | chr5:24498467-24501494 REVERSEmoderately similar to ( 226) KPRO_MAIZE Putative receptor protein kinase ZmPK1 precursor (EC 2.7.11.1) - Zea mays (Maize)nearly identical …	LOC_Os06g37670.1	LOC_Os06g37670	32.3	1e-92	338
GRMZM2G076987	GRMZM2G076987_T01	30.2.17	signalling.receptor kinases.DUF 26	highly similar to ( 526) AT4G23180 | Symbols: CRK10, RLK4 | CRK10 (CYSTEINE-RICH RLK10); ATP binding / kinase/ protein kinase/ protein serine/threonine kinase/ protein tyrosine kinase | chr4:12138171-12140780 FORWARDweakly similar to ( 196) NORK_PEA Nodulation receptor kinase precursor (EC 2.7.11.1) - Pisum sativum (Garden pea)highly similar to ( 827) loc_os07g35260 12007.m079704 protein serine/t…	LOC_Os07g36590.1	LOC_Os07g36590	50.43	5e-98	356
GRMZM2G059740	GRMZM2G059740_T02	30.2.17	signalling.receptor kinases.DUF 26	moderately similar to ( 263) AT4G32300 | Symbols: SD2-5 | SD2-5 (S-DOMAIN-2 5); carbohydrate binding / kinase/ protein kinase | chr4:15599970-15602435 FORWARDweakly similar to ( 177) KPRO_MAIZE Putative receptor protein kinase ZmPK1 precursor (EC 2.7.11.1) - Zea mays (Maize)highly similar to ( 590) loc_os04g56110 12004.m35493 protein ATP binding protein, putative, expressed seq=cds; coord=2:45120…	LOC_Os01g66610.1	LOC_Os01g66610	41.45	2e-57	221
GRMZM2G017522	GRMZM2G017522_T03	30.2.17	signalling.receptor kinases.DUF 26	moderately similar to ( 369) AT5G40380 | Symbols: | protein kinase family protein | chr5:16152301-16155038 FORWARDmoderately similar to ( 204) PSKR_DAUCA Phytosulfokine receptor precursor (EC 2.7.11.1) (Phytosulfokine LRR receptor kinase) - Daucus carota (Carrot)highly similar to ( 587) loc_os05g03920 12005.m04926 protein protein kinase, putative, expressed seq=cds; coord=8:130684987..130687264:-…	LOC_Os07g36590.1	LOC_Os07g36590	47.87	1e-75	281
GRMZM5G856011	GRMZM5G856011_T01	30.2.17	signalling.receptor kinases.DUF 26	moderately similar to ( 435) AT4G23180 | Symbols: CRK10, RLK4 | CRK10 (CYSTEINE-RICH RLK10); ATP binding / kinase/ protein kinase/ protein serine/threonine kinase/ protein tyrosine kinase | chr4:12138171-12140780 FORWARDweakly similar to ( 181) PSKR_DAUCA Phytosulfokine receptor precursor (EC 2.7.11.1) (Phytosulfokine LRR receptor kinase) - Daucus carota (Carrot)highly similar to ( 810) loc_os07g…	LOC_Os07g36590.1	LOC_Os07g36590	42.43	2e-87	321
GRMZM2G374309	GRMZM2G374309_T01	30.2.17	signalling.receptor kinases.DUF 26	highly similar to ( 506) AT4G23180 | Symbols: CRK10, RLK4 | CRK10 (CYSTEINE-RICH RLK10); ATP binding / kinase/ protein kinase/ protein serine/threonine kinase/ protein tyrosine kinase | chr4:12138171-12140780 FORWARDmoderately similar to ( 205) PSKR_DAUCA Phytosulfokine receptor precursor (EC 2.7.11.1) (Phytosulfokine LRR receptor kinase) - Daucus carota (Carrot)highly similar to ( 833) loc_os07g…	LOC_Os07g36590.1	LOC_Os07g36590	55.71	2e-98	357
GRMZM2G328785	GRMZM2G328785_T01	30.2.17	signalling.receptor kinases.DUF 26	moderately similar to ( 364) AT2G19130 | Symbols: | S-locus lectin protein kinase family protein | chr2:8293789-8296275 FORWARDnearly identical (1666) KPRO_MAIZE Putative receptor protein kinase ZmPK1 precursor (EC 2.7.11.1) - Zea mays (Maize)nearly identical (1043) loc_os11g03820 12011.m04577 protein D-mannose binding lectin family protein, expressed seq=cds; coord=6:133639488..133642330:1; pare…	LOC_Os06g40030.1	LOC_Os06g40030	54.11	0	845
GRMZM2G079219	GRMZM2G079219_T01	30.2.17	signalling.receptor kinases.DUF 26	moderately similar to ( 300) AT5G38280 | Symbols: PR5K | PR5K; kinase/ transmembrane receptor protein serine/threonine kinase | chr5:15293325-15295838 REVERSEweakly similar to ( 167) KPRO_MAIZE Putative receptor protein kinase ZmPK1 precursor (EC 2.7.11.1) - Zea mays (Maize)highly similar to ( 664) loc_os01g02560 12001.m06898 protein Ser/Thr receptor-like kinase, putative, expressed seq=cds; coor…	LOC_Os01g40499.2	LOC_Os01g40499	39.81	6e-58	223
GRMZM2G416322	GRMZM2G416322_T01	30.2.17	signalling.receptor kinases.DUF 26	weakly similar to ( 166) AT1G65800 | Symbols: ARK2 | ARK2 (A. THALIANA RECEPTOR KINASE 2); kinase/ protein kinase/ transmembrane receptor protein serine/threonine kinase | chr1:24473166-24476523 FORWARDvery weakly similar to (82.8) RPK1_IPONI Receptor-like protein kinase precursor (EC 2.7.11.1) - Ipomoea nil (Japanese morning glory) (Pharbitis nil)moderately similar to ( 270) loc_os01g26390 12001…	LOC_Os07g36590.1	LOC_Os07g36590	46.62	5e-32	136
GRMZM2G472655	GRMZM2G472655_T01	30.2.17	signalling.receptor kinases.DUF 26	moderately similar to ( 290) AT4G32300 | Symbols: SD2-5 | SD2-5 (S-DOMAIN-2 5); carbohydrate binding / kinase/ protein kinase | chr4:15599970-15602435 FORWARDmoderately similar to ( 211) KPRO_MAIZE Putative receptor protein kinase ZmPK1 precursor (EC 2.7.11.1) - Zea mays (Maize)highly similar to ( 755) loc_os04g23760 12004.m07515 protein ATP binding protein, putative seq=cds; coord=8:23417564..23…	LOC_Os01g66610.1	LOC_Os01g66610	47.95	4e-70	264
GRMZM2G076212	GRMZM2G076212_T01	30.2.17	signalling.receptor kinases.DUF 26	moderately similar to ( 255) AT4G32300 | Symbols: SD2-5 | SD2-5 (S-DOMAIN-2 5); carbohydrate binding / kinase/ protein kinase | chr4:15599970-15602435 FORWARDweakly similar to ( 172) KPRO_MAIZE Putative receptor protein kinase ZmPK1 precursor (EC 2.7.11.1) - Zea mays (Maize)highly similar to ( 568) loc_os04g56110 12004.m35493 protein ATP binding protein, putative, expressed seq=cds; coord=2:44646…	LOC_Os01g66610.1	LOC_Os01g66610	40.52	9e-57	218
GRMZM2G002555	GRMZM2G002555_T01	30.2.17	signalling.receptor kinases.DUF 26	moderately similar to ( 300) AT4G32300 | Symbols: SD2-5 | SD2-5 (S-DOMAIN-2 5); carbohydrate binding / kinase/ protein kinase | chr4:15599970-15602435 FORWARDmoderately similar to ( 226) P21_SOYBN Protein P21 - Glycine max (Soybean)moderately similar to ( 452) loc_os01g02310 12001.m06873 protein protein kinase/ transmembrane receptor protein serine/threonine kinase, putative, expressed seq=cds; c…	LOC_Os01g66610.1	LOC_Os01g66610	45.25	5e-67	253
GRMZM2G140231	GRMZM2G140231_T01	30.2.17	signalling.receptor kinases.DUF 26	moderately similar to ( 401) AT4G23310 | Symbols: | receptor-like protein kinase, putative | chr4:12185737-12188763 FORWARDweakly similar to ( 200) NORK_MEDTR Nodulation receptor kinase precursor (EC 2.7.11.1) (Does not make infections protein 2) (Symbiosis receptor-like kinase) (MtSYMRK) - Medicago truncatula (Barrel medic)highly similar to ( 692) loc_os07g35370 12007.m07793 protein receptor-lik…	LOC_Os07g36590.1	LOC_Os07g36590	44.87	7e-80	296
GRMZM2G332107	GRMZM2G332107_T01	30.2.17	signalling.receptor kinases.DUF 26	moderately similar to ( 440) AT1G70520 | Symbols: | protein kinase family protein | chr1:26584888-26587334 REVERSEweakly similar to ( 192) PSKR_DAUCA Phytosulfokine receptor precursor (EC 2.7.11.1) (Phytosulfokine LRR receptor kinase) - Daucus carota (Carrot)highly similar to ( 769) loc_os05g03920 12005.m04926 protein protein kinase, putative, expressed seq=cds; coord=6:144413748..144434924:1; pa…	LOC_Os07g36590.1	LOC_Os07g36590	46.45	3e-72	270
GRMZM2G340654	GRMZM2G340654_T01	30.2.17	signalling.receptor kinases.DUF 26	moderately similar to ( 323) AT4G32300 | Symbols: SD2-5 | SD2-5 (S-DOMAIN-2 5); carbohydrate binding / kinase/ protein kinase | chr4:15599970-15602435 FORWARDmoderately similar to ( 222) KPRO_MAIZE Putative receptor protein kinase ZmPK1 precursor (EC 2.7.11.1) - Zea mays (Maize)moderately similar to ( 454) loc_os04g23760 12004.m07515 protein ATP binding protein, putative seq=cds; coord=10:1018676…	LOC_Os01g66610.1	LOC_Os01g66610	49.17	2e-75	281
GRMZM2G140752	GRMZM2G140752_T01	30.2.17	signalling.receptor kinases.DUF 26	moderately similar to ( 484) AT4G05200 | Symbols: | protein kinase family protein | chr4:2679793-2682309 REVERSEweakly similar to ( 194) NORK_PEA Nodulation receptor kinase precursor (EC 2.7.11.1) - Pisum sativum (Garden pea)highly similar to ( 725) loc_os05g41370 12005.m08312 protein receptor-like protein kinase homolog RK20-1, putative, expressed seq=cds; coord=6:155625049..155628293:-1; parent…	LOC_Os07g36590.1	LOC_Os07g36590	47.09	1e-93	342
GRMZM2G136039	GRMZM2G136039_T01	30.2.17	signalling.receptor kinases.DUF 26	moderately similar to ( 249) AT5G06740 | Symbols: | lectin protein kinase family protein | chr5:2084094-2086052 FORWARDweakly similar to ( 179) PSKR_DAUCA Phytosulfokine receptor precursor (EC 2.7.11.1) (Phytosulfokine LRR receptor kinase) - Daucus carota (Carrot)moderately similar to ( 459) loc_os02g06160 12002.m05964 protein lectin-like protein kinase, putative seq=cds; coord=2:143404964..14342…	LOC_Os08g02996.1	LOC_Os08g02996	35.21	4e-56	217
GRMZM2G146866	GRMZM2G146866_T01	30.2.19	signalling.receptor kinases.legume-lectin	moderately similar to ( 493) AT5G06740 | Symbols: | lectin protein kinase family protein | chr5:2084094-2086052 FORWARDweakly similar to ( 163) CRI4_MAIZE Putative receptor protein kinase CRINKLY4 precursor (EC 2.7.11.1) - Zea mays (Maize)moderately similar to ( 438) loc_os04g49460 12004.m09880 protein ATP binding protein, putative, expressed seq=cds; coord=2:14466612..14469015:-1; parent_gene=GR…	LOC_Os07g38810.1	LOC_Os07g38810	36.43	2e-79	295
AC193379.3	AC193379.3_FGT001	30.2.8.1	signalling.receptor kinases.leucine rich repeat VIII-1	highly similar to ( 883) AT1G79620 | Symbols: | leucine-rich repeat transmembrane protein kinase, putative | chr1:29957633-29962174 REVERSEmoderately similar to ( 247) NORK_MEDTR Nodulation receptor kinase precursor (EC 2.7.11.1) (Does not make infections protein 2) (Symbiosis receptor-like kinase) (MtSYMRK) - Medicago truncatula (Barrel medic)nearly identical (1350) loc_os01g60060 12001.m12137 p…	LOC_Os06g22810.1	LOC_Os06g22810	48.64	1e-73	276
GRMZM2G136353	GRMZM2G136353_T01	30.2.11	signalling.receptor kinases.leucine rich repeat XI	highly similar to ( 835) AT1G28440 | Symbols: HSL1 | HSL1 (HAESA-Like 1); ATP binding / kinase/ protein serine/threonine kinase | chr1:9996914-10000171 FORWARDmoderately similar to ( 416) RPK1_IPONI Receptor-like protein kinase precursor (EC 2.7.11.1) - Ipomoea nil (Japanese morning glory) (Pharbitis nil)nearly identical (1223) loc_os08g28870 12008.m06892 protein receptor-like protein kinase 5 pr…	LOC_Os06g03970.1	LOC_Os06g03970	35.18	1e-116	419
GRMZM2G322348	GRMZM2G322348_T01	30.2.11	signalling.receptor kinases.leucine rich repeat XI	highly similar to ( 570) AT3G47570 | Symbols: | leucine-rich repeat transmembrane protein kinase, putative | chr3:17527611-17530748 FORWARDmoderately similar to ( 298) RPK1_IPONI Receptor-like protein kinase precursor (EC 2.7.11.1) - Ipomoea nil (Japanese morning glory) (Pharbitis nil)nearly identical (1077) loc_os01g05960 12001.m07227 protein ATP binding protein, putative, expressed seq=cds; coo…	LOC_Os09g25540.1	LOC_Os09g25540	34.13	2e-107	389
GRMZM2G162829	GRMZM2G162829_T01	30.2.11	signalling.receptor kinases.leucine rich repeat XI	highly similar to ( 662) AT3G47110 | Symbols: | leucine-rich repeat transmembrane protein kinase, putative | chr3:17347103-17350296 REVERSEmoderately similar to ( 375) RPK1_IPONI Receptor-like protein kinase precursor (EC 2.7.11.1) - Ipomoea nil (Japanese morning glory) (Pharbitis nil)nearly identical (1069) loc_os06g45630 12006.m09091 protein ATP binding protein, putative, expressed seq=cds; coo…	LOC_Os09g25540.1	LOC_Os09g25540	35.8	3e-126	451
GRMZM2G177883	GRMZM2G177883_T01	30.2.11	signalling.receptor kinases.leucine rich repeat XI	highly similar to ( 687) AT5G25930 | Symbols: | leucine-rich repeat family protein / protein kinase family protein | chr5:9050880-9053978 FORWARDmoderately similar to ( 410) RPK1_IPONI Receptor-like protein kinase precursor (EC 2.7.11.1) - Ipomoea nil (Japanese morning glory) (Pharbitis nil)nearly identical (1199) loc_os01g53920 12001.m42717 protein receptor-like protein kinase 5 precursor, putat…	LOC_Os06g03970.1	LOC_Os06g03970	32.71	2e-59	229
GRMZM2G080041	GRMZM2G080041_T01	30.2.11	signalling.receptor kinases.leucine rich repeat XI	highly similar to ( 926) AT5G46330 | Symbols: FLS2 | FLS2 (FLAGELLIN-SENSITIVE 2); ATP binding / kinase/ protein binding / protein serine/threonine kinase/ transmembrane receptor protein serine/threonine kinase | chr5:18791802-18795407 FORWARDmoderately similar to ( 474) RPK1_IPONI Receptor-like protein kinase precursor (EC 2.7.11.1) - Ipomoea nil (Japanese morning glory) (Pharbitis nil)nearly id…	LOC_Os09g25540.1	LOC_Os09g25540	34.06	1e-118	426
GRMZM2G469313	GRMZM2G469313_T01	30.2.11	signalling.receptor kinases.leucine rich repeat XI	moderately similar to ( 489) AT4G08850 | Symbols: | kinase | chr4:5637467-5640496 REVERSEmoderately similar to ( 322) RPK1_IPONI Receptor-like protein kinase precursor (EC 2.7.11.1) - Ipomoea nil (Japanese morning glory) (Pharbitis nil)highly similar to ( 611) loc_os10g02970 12010.m03714 protein receptor-like protein kinase precursor, putative seq=cds; coord=2:18766156..18768813:-1; parent_gene=G…	LOC_Os09g25540.1	LOC_Os09g25540	30.72	7e-75	280
GRMZM2G001812	GRMZM2G001812_T01	30.2.11	signalling.receptor kinases.leucine rich repeat XI	highly similar to ( 716) AT1G35710 | Symbols: | leucine-rich repeat transmembrane protein kinase, putative | chr1:13220940-13224386 FORWARDmoderately similar to ( 476) RPK1_IPONI Receptor-like protein kinase precursor (EC 2.7.11.1) - Ipomoea nil (Japanese morning glory) (Pharbitis nil)nearly identical (1556) loc_os10g33040 12010.m06140 protein receptor-like protein kinase precursor, putative, exp…	LOC_Os06g03970.1	LOC_Os06g03970	33.18	4e-113	407
GRMZM2G165387	GRMZM2G165387_T01	30.2.11	signalling.receptor kinases.leucine rich repeat XI	moderately similar to ( 315) AT5G20480 | Symbols: EFR | EFR (EF-TU RECEPTOR); ATP binding / kinase/ protein serine/threonine kinase | chr5:6922497-6925679 FORWARDmoderately similar to ( 214) RPK1_IPONI Receptor-like protein kinase precursor (EC 2.7.11.1) - Ipomoea nil (Japanese morning glory) (Pharbitis nil)moderately similar to ( 440) loc_os02g40180 12002.m09104 protein receptor-like protein kin…	LOC_Os06g03970.1	LOC_Os06g03970	32.02	1e-51	202
GRMZM2G015406	GRMZM2G015406_T01	30.2.11	signalling.receptor kinases.leucine rich repeat XI	highly similar to ( 693) AT3G47570 | Symbols: | leucine-rich repeat transmembrane protein kinase, putative | chr3:17527611-17530748 FORWARDmoderately similar to ( 386) RPK1_IPONI Receptor-like protein kinase precursor (EC 2.7.11.1) - Ipomoea nil (Japanese morning glory) (Pharbitis nil)nearly identical (1344) loc_os01g33950 12001.m09707 protein receptor-like protein kinase precursor, putative seq=…	LOC_Os09g25540.1	LOC_Os09g25540	34.95	6e-142	503
GRMZM2G350793	GRMZM2G350793_T01	30.2.11	signalling.receptor kinases.leucine rich repeat XI	highly similar to ( 627) AT3G47570 | Symbols: | leucine-rich repeat transmembrane protein kinase, putative | chr3:17527611-17530748 FORWARDmoderately similar to ( 379) RPK1_IPONI Receptor-like protein kinase precursor (EC 2.7.11.1) - Ipomoea nil (Japanese morning glory) (Pharbitis nil)highly similar to ( 805) loc_os02g13780 12002.m06624 protein receptor-like protein kinase precursor, putative seq…	LOC_Os09g25540.1	LOC_Os09g25540	34.29	8e-140	496
GRMZM2G029692	GRMZM2G029692_T01	30.2.99	signalling.receptor kinases.misc	weakly similar to ( 193) AT5G22050 | Symbols: | protein kinase family protein | chr5:7301467-7303209 FORWARDmoderately similar to ( 358) loc_os07g06570 12007.m05117 protein receptor protein kinase CRINKLY4 precursor, putative, expressed seq=cds; coord=7:6141762..6146965:-1; parent_gene=GRMZM2G029692	LOC_Os07g06570.1	LOC_Os07g06570	55.78	4e-101	367
GRMZM2G071478	GRMZM2G071478_T01	30.2.99	signalling.receptor kinases.misc	weakly similar to ( 197) AT2G33580 | Symbols: | protein kinase family protein / peptidoglycan-binding LysM domain-containing protein | chr2:14219848-14221842 REVERSEweakly similar to ( 118) KPRO_MAIZE Putative receptor protein kinase ZmPK1 precursor (EC 2.7.11.1) - Zea mays (Maize)highly similar to ( 662) loc_os11g35330 12011.m07385 protein protein kinase, putative, expressed seq=cds; coord=4:211…	LOC_Os06g40030.1	LOC_Os06g40030	32.32	2e-32	139
GRMZM2G024024	GRMZM2G024024_T01	30.2.99	signalling.receptor kinases.misc	moderately similar to ( 296) AT2G33580 | Symbols: | protein kinase family protein / peptidoglycan-binding LysM domain-containing protein | chr2:14219848-14221842 REVERSEweakly similar to ( 160) CRI4_MAIZE Putative receptor protein kinase CRINKLY4 precursor (EC 2.7.11.1) - Zea mays (Maize)highly similar to ( 749) loc_os02g09960 12002.m06293 protein protein kinase, putative, expressed seq=cds; coor…	LOC_Os06g40030.1	LOC_Os06g40030	34.55	2e-37	155
GRMZM2G309025	GRMZM2G309025_T01	30.2.24	signalling.receptor kinases.S-locus glycoprotein like	highly similar to ( 805) AT2G19130 | Symbols: | S-locus lectin protein kinase family protein | chr2:8293789-8296275 FORWARDmoderately similar to ( 247) SLSG3_BRAOL S-locus-specific glycoprotein S13 precursor (SLSG-13) (Fragment) - Brassica oleracea (Wild cabbage)nearly identical (1347) loc_os07g36780 12007.m07928 protein serine/threonine-protein kinase receptor precursor, putative, expressed seq=…	LOC_Os01g66610.1	LOC_Os01g66610	55.23	0	852
GRMZM2G113158	GRMZM2G113158_T01	30.2.24	signalling.receptor kinases.S-locus glycoprotein like	highly similar to ( 852) AT1G34300 | Symbols: | lectin protein kinase family protein | chr1:12503450-12505939 FORWARDmoderately similar to ( 241) KPRO_MAIZE Putative receptor protein kinase ZmPK1 precursor (EC 2.7.11.1) - Zea mays (Maize)nearly identical (1305) loc_os03g62180 12003.m101559 protein ATP binding protein, putative, expressed seq=cds; coord=1:296660227..296663564:-1; parent_gene=GRMZM…	LOC_Os01g66610.1	LOC_Os01g66610	53.5	2e-92	338
GRMZM2G301738	GRMZM2G301738_T01	30.2.24	signalling.receptor kinases.S-locus glycoprotein like	moderately similar to ( 469) AT2G19130 | Symbols: | S-locus lectin protein kinase family protein | chr2:8293789-8296275 FORWARDmoderately similar to ( 212) KPRO_MAIZE Putative receptor protein kinase ZmPK1 precursor (EC 2.7.11.1) - Zea mays (Maize)highly similar to ( 884) loc_os01g12430 12001.m07858 protein receptor-like protein kinase, putative, expressed seq=cds; coord=2:202642948..202645418:-1…	LOC_Os01g66610.1	LOC_Os01g66610	37.94	5e-130	463
GRMZM2G175258	GRMZM2G175258_T01	30.2.24	signalling.receptor kinases.S-locus glycoprotein like	highly similar to ( 558) AT4G21390 | Symbols: B120 | B120; ATP binding / protein kinase/ protein serine/threonine kinase/ sugar binding | chr4:11394458-11397474 REVERSEmoderately similar to ( 202) SLSG3_BRAOL S-locus-specific glycoprotein S13 precursor (SLSG-13) (Fragment) - Brassica oleracea (Wild cabbage)highly similar to ( 991) loc_os04g15580 12004.m06744 protein serine/threonine-protein kinas…	LOC_Os07g36590.1	LOC_Os07g36590	39.93	6e-142	503
GRMZM2G038893	GRMZM2G038893_T01	30.2.25	signalling.receptor kinases.wall associated kinase	moderately similar to ( 405) AT2G23450 | Symbols: | protein kinase family protein | chr2:9988926-9991244 REVERSEweakly similar to ( 179) CRI4_MAIZE Putative receptor protein kinase CRINKLY4 precursor (EC 2.7.11.1) - Zea mays (Maize)highly similar to ( 707) loc_os12g40419 12012.m07825 protein WAK-like kinase, putative, expressed seq=cds; coord=1:166799684..166806560:1; parent_gene=GRMZM2G038893	LOC_Os05g25450.2	LOC_Os05g25450	36.03	2e-46	185
GRMZM2G456000	GRMZM2G456000_T02	20.2.3	stress.abiotic.drought/salt	nearly identical (1056) AT4G22120 | Symbols: | early-responsive to dehydration protein-related / ERD protein-related | chr4:11715976-11719144 REVERSEnearly identical (1267) loc_os05g51630 12005.m27653 protein HYP1, putative, expressed seq=cds; coord=8:79006882..79011560:-1; parent_gene=GRMZM2G456000	LOC_Os03g04450.1	LOC_Os03g04450	29.73	8e-11	67.4
GRMZM2G046382	GRMZM2G046382_T01	20.2.1	stress.abiotic.heat	weakly similar to ( 160) AT3G46230 | Symbols: ATHSP17.4, HSP17.4 | ATHSP17.4 | chr3:16984263-16984733 REVERSEweakly similar to ( 193) HSP23_ORYSA 17.4 kDa class I heat shock protein 3 - Oryza sativa (Rice)weakly similar to ( 193) loc_os03g15960 12003.m101284 protein 17.4 kDa class I heat shock protein 3, putative, expressed seq=cds; coord=1:38719939..38720992:1; parent_gene=GRMZM2G046382	LOC_Os01g04360.1	LOC_Os01g04360	68.35	2e-39	158
GRMZM2G437100	GRMZM2G437100_T01	20.2.1	stress.abiotic.heat	weakly similar to ( 152) AT1G53540 | Symbols: | 17.6 kDa class I small heat shock protein (HSP17.6C-CI) (AA 1-156) | chr1:19980510-19980983 FORWARDweakly similar to ( 179) HSP11_ORYSA 16.9 kDa class I heat shock protein 1 - Oryza sativa (Rice)weakly similar to ( 179) loc_os01g04370 12001.m07072 protein 16.9 kDa class I heat shock protein 1, putative, expressed seq=cds; coord=3:20425735..20426696:…	LOC_Os01g04360.1	LOC_Os01g04360	75.97	9e-43	169
GRMZM2G306679	GRMZM2G306679_T01	20.2.1	stress.abiotic.heat	moderately similar to ( 204) AT3G46230 | Symbols: ATHSP17.4, HSP17.4 | ATHSP17.4 | chr3:16984263-16984733 REVERSEmoderately similar to ( 248) HSP23_ORYSA 17.4 kDa class I heat shock protein 3 - Oryza sativa (Rice)moderately similar to ( 248) loc_os03g15960 12003.m101284 protein 17.4 kDa class I heat shock protein 3, putative, expressed seq=cds; coord=1:38847219..38848169:1; parent_gene=GRMZM2G306…	LOC_Os01g04360.1	LOC_Os01g04360	68.55	5e-49	191
GRMZM2G034157	GRMZM2G034157_T01	20.2.1	stress.abiotic.heat	weakly similar to ( 137) AT5G12020 | Symbols: HSP17.6II | HSP17.6II (17.6 KDA CLASS II HEAT SHOCK PROTEIN) | chr5:3882409-3882876 REVERSEmoderately similar to ( 240) HSP22_MAIZE 17.8 kDa class II heat shock protein - Zea mays (Maize)weakly similar to ( 189) loc_os01g08860 12001.m150501 protein 17.5 kDa class II heat shock protein, putative, expressed seq=cds; coord=8:21615163..21616013:1; parent_…	LOC_Os01g04360.1	LOC_Os01g04360	43.88	1e-12	69.7
GRMZM2G012455	GRMZM2G012455_T01	20.2.1	stress.abiotic.heat	weakly similar to ( 144) AT5G12020 | Symbols: HSP17.6II | HSP17.6II (17.6 KDA CLASS II HEAT SHOCK PROTEIN) | chr5:3882409-3882876 REVERSEmoderately similar to ( 227) HSP23_MAIZE 17.0 kDa class II heat shock protein (HSP 18) - Zea mays (Maize)weakly similar to ( 187) loc_os01g08860 12001.m150501 protein 17.5 kDa class II heat shock protein, putative, expressed seq=cds; coord=9:132219222..132220264…	LOC_Os01g04360.1	LOC_Os01g04360	44.9	4e-13	72
GRMZM2G346839	GRMZM2G346839_T01	20.2.1	stress.abiotic.heat	weakly similar to ( 176) AT4G10250 | Symbols: ATHSP22.0 | ATHSP22.0 | chr4:6370537-6371124 FORWARDweakly similar to ( 185) HSP41_SOYBN 22.0 kDa class IV heat shock protein precursor - Glycine max (Soybean)moderately similar to ( 227) loc_os04g36750 12004.m08715 protein 22.0 kDa class IV heat shock protein precursor, putative, expressed seq=cds; coord=10:119759011..119760065:1; parent_gene=GRMZM2G…	LOC_Os01g04360.1	LOC_Os01g04360	50	1e-20	97.4
GRMZM2G331701	GRMZM2G331701_T01	20.2.1	stress.abiotic.heat	weakly similar to ( 185) AT4G10250 | Symbols: ATHSP22.0 | ATHSP22.0 | chr4:6370537-6371124 FORWARDmoderately similar to ( 202) HSP41_SOYBN 22.0 kDa class IV heat shock protein precursor - Glycine max (Soybean)moderately similar to ( 279) loc_os04g36750 12004.m08715 protein 22.0 kDa class IV heat shock protein precursor, putative, expressed seq=cds; coord=2:45966874..45967865:-1; parent_gene=GRMZM…	LOC_Os01g04360.1	LOC_Os01g04360	50	1e-22	103
GRMZM2G049767	GRMZM2G049767_T01	20.2.1	stress.abiotic.heat	weakly similar to ( 147) AT3G46230 | Symbols: ATHSP17.4, HSP17.4 | ATHSP17.4 | chr3:16984263-16984733 REVERSEweakly similar to ( 156) HSP13_ORYSA 16.9 kDa class I heat shock protein 3 - Oryza sativa (Rice)moderately similar to ( 202) loc_os01g04340 12001.m07069 protein 16.9 kDa class I heat shock protein 3, putative, expressed seq=cds; coord=3:20641924..20642867:-1; parent_gene=GRMZM2G049767	LOC_Os01g04360.1	LOC_Os01g04360	62.24	2e-33	138
GRMZM2G333635	GRMZM2G333635_T01	20.2.1	stress.abiotic.heat	weakly similar to ( 154) AT3G46230 | Symbols: ATHSP17.4, HSP17.4 | ATHSP17.4 | chr3:16984263-16984733 REVERSEweakly similar to ( 180) HSP11_ORYSA 16.9 kDa class I heat shock protein 1 - Oryza sativa (Rice)weakly similar to ( 180) loc_os01g04370 12001.m07072 protein 16.9 kDa class I heat shock protein 1, putative, expressed seq=cds; coord=8:13044021..13044777:-1; parent_gene=GRMZM2G333635	LOC_Os01g04360.1	LOC_Os01g04360	77.56	2e-42	169
GRMZM2G404249	GRMZM2G404249_T01	20.2.1	stress.abiotic.heat	weakly similar to ( 149) AT5G12020 | Symbols: HSP17.6II | HSP17.6II (17.6 KDA CLASS II HEAT SHOCK PROTEIN) | chr5:3882409-3882876 REVERSEmoderately similar to ( 260) HSP23_MAIZE 17.0 kDa class II heat shock protein (HSP 18) - Zea mays (Maize)weakly similar to ( 199) loc_os01g08860 12001.m150501 protein 17.5 kDa class II heat shock protein, putative, expressed seq=cds; coord=9:132550417..132551258…	LOC_Os01g04360.1	LOC_Os01g04360	44.9	5e-13	71.2
GRMZM2G090245	GRMZM2G090245_T01	20.2.99	stress.abiotic.unspecified	weakly similar to ( 199) AT1G72610 | Symbols: GLP1, ATGER1, GER1 | GER1 (GERMIN-LIKE PROTEIN 1); oxalate oxidase | chr1:27339302-27339928 REVERSEmoderately similar to ( 201) AB19A_PRUPE Auxin-binding protein ABP19a precursor - Prunus persica (Peach)moderately similar to ( 219) loc_os08g35750 12008.m07564 protein germin-like protein 1 precursor, putative, expressed seq=cds; coord=6:161451718..1614…	LOC_Os01g50900.1	LOC_Os01g50900	40	9e-35	144
GRMZM2G151249	GRMZM2G151249_T01	20.2.99	stress.abiotic.unspecified	moderately similar to ( 202) AT1G18970 | Symbols: GLP4 | GLP4 (GERMIN-LIKE PROTEIN 4); manganese ion binding / nutrient reservoir | chr1:6554702-6555364 REVERSEweakly similar to ( 190) OXO2_HORVU Oxalate oxidase 2 precursor (EC 1.2.3.4) (Germin) - Hordeum vulgare (Barley)moderately similar to ( 296) loc_os03g58980 12003.m10800 protein germin-like protein subfamily T member 2 precursor, putative, …	LOC_Os01g50900.1	LOC_Os01g50900	51.24	2e-49	193
GRMZM2G091088	GRMZM2G091088_T01	20.1	stress.biotic	moderately similar to ( 236) AT3G07040 | Symbols: RPM1, RPS3 | RPM1 (RESISTANCE TO P. SYRINGAE PV MACULICOLA 1); nucleotide binding / protein binding | chr3:2226244-2229024 REVERSEhighly similar to ( 842) loc_os01g23380 12001.m08812 protein stripe rust resistance protein Yr10, putative, expressed seq=cds; coord=3:61339824..61342588:-1; parent_gene=GRMZM2G091088	LOC_Os06g03500.1	LOC_Os06g03500	32.62	3e-77	288
GRMZM2G016802	GRMZM2G016802_T01	20.1	stress.biotic	moderately similar to ( 221) AT3G46530 | Symbols: RPP13 | RPP13 (RECOGNITION OF PERONOSPORA PARASITICA 13); ATP binding | chr3:17130739-17133246 REVERSEnearly identical (1150) loc_os01g70080 12001.m13056 protein NB-ARC domain containing protein, expressed seq=cds; coord=8:160531062..160534322:1; parent_gene=GRMZM2G016802	LOC_Os06g03500.1	LOC_Os06g03500	25.96	3e-39	162
GRMZM2G354013	GRMZM2G354013_T02	20.1	stress.biotic	weakly similar to ( 136) AT3G14460 | Symbols: | disease resistance protein (NBS-LRR class), putative | chr3:4851990-4856264 REVERSEhighly similar to ( 528) loc_os03g63200 12003.m11188 protein powdery mildew resistance protein PM3b, putative, expressed seq=cds; coord=2:213305231..213308627:1; parent_gene=GRMZM2G354013	LOC_Os08g19980.1	LOC_Os08g19980	29.92	6e-31	134
GRMZM2G149809	GRMZM2G149809_T01	20.1	stress.biotic	moderately similar to ( 285) AT1G20030 | Symbols: | pathogenesis-related thaumatin family protein | chr1:6945850-6947017 FORWARDmoderately similar to ( 210) TLP1_PRUPE Thaumatin-like protein 1 precursor (PpAZ44) - Prunus persica (Peach)moderately similar to ( 374) loc_os03g14050 12003.m34813 protein thaumatin-like protein 1 precursor, putative, expressed seq=cds; coord=9:143036859..143040005:-1; …	LOC_Os03g46060.1	LOC_Os03g46060	35.54	6e-20	95.9
GRMZM2G308064	GRMZM2G308064_T01	20.1	stress.biotic	weakly similar to ( 137) AT3G07040 | Symbols: RPM1, RPS3 | RPM1 (RESISTANCE TO P. SYRINGAE PV MACULICOLA 1); nucleotide binding / protein binding | chr3:2226244-2229024 REVERSEhighly similar to ( 711) loc_os08g14850 12008.m05608 protein resistance protein, putative, expressed seq=cds; coord=4:203459531..203469250:-1; parent_gene=GRMZM2G308064	LOC_Os04g12830.1	LOC_Os04g12830	40	8e-103	373
GRMZM2G098677	GRMZM2G098677_T01	20.1	stress.biotic	moderately similar to ( 215) AT3G46730 | Symbols: | disease resistance protein (CC-NBS class), putative | chr3:17213069-17215612 REVERSEhighly similar to ( 575) loc_os11g37880 12011.m07634 protein stripe rust resistance protein Yr10, putative, expressed seq=cds; coord=10:97315266..97319525:1; parent_gene=GRMZM2G098677	LOC_Os06g03500.1	LOC_Os06g03500	25.87	7e-64	244
GRMZM2G358540	GRMZM2G358540_T01	20.1	stress.biotic	weakly similar to ( 165) AT3G44220 | Symbols: | harpin-induced family protein / HIN1 family protein / harpin-responsive family protein | chr3:15928216-15929645 FORWARDmoderately similar to ( 281) loc_os08g01220 12008.m04271 protein VAMP protein SEC22, putative, expressed seq=cds; coord=6:655472..656792:-1; parent_gene=GRMZM2G358540	LOC_Os02g01060.1	LOC_Os02g01060	31.02	2e-11	67
GRMZM2G136513	GRMZM2G136513_T01	20.1	stress.biotic	moderately similar to ( 318) AT4G26090 | Symbols: RPS2 | RPS2 (RESISTANT TO P. SYRINGAE 2); protein binding | chr4:13224596-13227325 FORWARDnearly identical (1303) loc_os03g14900 12003.m06927 protein disease resistance protein RPS2, putative, expressed seq=cds; coord=1:35132532..35136898:-1; parent_gene=GRMZM2G136513	LOC_Os12g10410.1	LOC_Os12g10410	33.23	1e-82	306
GRMZM2G136372	GRMZM2G136372_T01	20.1	stress.biotic	weakly similar to ( 147) AT4G11650 | Symbols: ATOSM34 | ATOSM34 (osmotin 34) | chr4:7025127-7026113 REVERSEmoderately similar to ( 263) TLP_ORYSA Thaumatin-like protein precursor - Oryza sativa (Rice)moderately similar to ( 263) loc_os12g43380 12012.m08112 protein thaumatin-like protein precursor, putative, expressed seq=cds; coord=1:177876178..177877100:-1; parent_gene=GRMZM2G136372	LOC_Os03g46060.1	LOC_Os03g46060	41.84	2e-34	142
GRMZM2G107851	GRMZM2G107851_T01	20.1	stress.biotic	moderately similar to ( 266) AT5G17540 | Symbols: | transferase family protein | chr5:5782061-5783682 REVERSEweakly similar to ( 109) HCBT1_DIACA Anthranilate N-benzoyltransferase protein 1 (EC 2.3.1.144) (Anthranilate N-hydroxycinnamoyl/benzoyltransferase 1) - Dianthus caryophyllus (Carnation) (Clove pink)highly similar to ( 546) loc_os10g11980 12010.m04516 protein transferase family protein, ex…	LOC_Os10g04429.1	LOC_Os10g04429	44.17	4e-83	306
GRMZM2G174128	GRMZM2G174128_T01	20.1	stress.biotic	moderately similar to ( 430) AT1G45616 | Symbols: AtRLP6 | AtRLP6 (Receptor Like Protein 6); protein binding | chr1:17183550-17186534 REVERSEmoderately similar to ( 203) RPK1_IPONI Receptor-like protein kinase precursor (EC 2.7.11.1) - Ipomoea nil (Japanese morning glory) (Pharbitis nil)highly similar to ( 746) loc_os12g12010 12012.m05176 protein verticillium wilt disease resistance protein precu…	LOC_Os09g25540.1	LOC_Os09g25540	26.55	4e-40	165
GRMZM2G081458	GRMZM2G081458_T01	20.1	stress.biotic	moderately similar to ( 295) loc_os07g02570 12007.m04729 protein NB-ARC domain containing protein seq=cds; coord=9:143335645..143337186:-1; parent_gene=GRMZM2G081458	LOC_Os11g06230.1	LOC_Os11g06230	33.72	3e-63	240
GRMZM2G091672	GRMZM2G091672_T01	20.1	stress.biotic	moderately similar to ( 435) AT3G07040 | Symbols: RPM1, RPS3 | RPM1 (RESISTANCE TO P. SYRINGAE PV MACULICOLA 1); nucleotide binding / protein binding | chr3:2226244-2229024 REVERSEhighly similar to ( 763) loc_os06g48520 12006.m09378 protein disease resistance protein RPM1, putative, expressed seq=cds; coord=5:55549877..55553874:-1; parent_gene=GRMZM2G091672	LOC_Os06g03500.1	LOC_Os06g03500	27.16	3e-74	278
GRMZM2G412373	GRMZM2G412373_T01	20.1	stress.biotic	weakly similar to ( 129) AT2G34930 | Symbols: | disease resistance family protein | chr2:14737169-14739886 REVERSEvery weakly similar to (94.0) RPK1_IPONI Receptor-like protein kinase precursor (EC 2.7.11.1) - Ipomoea nil (Japanese morning glory) (Pharbitis nil)moderately similar to ( 432) loc_os10g33140 12010.m06146 protein hcrVf2 protein, putative, expressed seq=cds; coord=5:30204905..30207267:…	LOC_Os06g03970.1	LOC_Os06g03970	34.5	6e-22	103
GRMZM2G469721	GRMZM2G469721_T01	20.1	stress.biotic	weakly similar to ( 153) loc_os11g29030 12011.m06817 protein disease resistance protein RPM1, putative seq=cds; coord=10:97409185..97409988:1; parent_gene=GRMZM2G469721	LOC_Os06g03500.1	LOC_Os06g03500	34.19	7e-12	67.8
GRMZM2G045027	GRMZM2G045027_T01	20.1.7	stress.biotic.PR-proteins	moderately similar to ( 350) AT3G14470 | Symbols: | disease resistance protein (NBS-LRR class), putative | chr3:4857940-4861104 FORWARDhighly similar to ( 728) loc_os10g36270 12010.m06438 protein disease resistance RPP13-like protein 1, putative, expressed seq=cds; coord=1:225341943..225345923:-1; parent_gene=GRMZM2G045027	LOC_Os03g38250.1	LOC_Os03g38250	29.47	1e-74	280
GRMZM5G892675	GRMZM5G892675_T01	34.16	transport.ABC transporters and multidrug resistance systems	nearly identical (1831) AT1G15520 | Symbols: PDR12, ATPDR12 | PDR12 (PLEIOTROPIC DRUG RESISTANCE 12); ATPase, coupled to transmembrane movement of substances | chr1:5331993-5338175 REVERSEnearly identical (2333) PDR3_ORYSA Pleiotropic drug resistance protein 3 - Oryza sativa (Rice)nearly identical (2333) loc_os01g42380 12001.m10504 protein PDR5-like ABC transporter, putative, expressed seq=cds; c…	LOC_Os08g43120.1	LOC_Os08g43120	50.52	0	1302
GRMZM5G874955	GRMZM5G874955_T01	34.16	transport.ABC transporters and multidrug resistance systems	highly similar to ( 931) AT1G15520 | Symbols: PDR12, ATPDR12 | PDR12 (PLEIOTROPIC DRUG RESISTANCE 12); ATPase, coupled to transmembrane movement of substances | chr1:5331993-5338175 REVERSEnearly identical (1147) PDR3_ORYSA Pleiotropic drug resistance protein 3 - Oryza sativa (Rice)nearly identical (1147) loc_os01g42380 12001.m10504 protein PDR5-like ABC transporter, putative, expressed seq=cds; …	LOC_Os08g43120.1	LOC_Os08g43120	54.55	0	735
GRMZM5G817964	GRMZM5G817964_T01	34.16	transport.ABC transporters and multidrug resistance systems	highly similar to ( 536) AT1G17840 | Symbols: WBC11, ABCG11, DSO, COF1, ATWBC11 | WBC11 (WHITE-BROWN COMPLEX HOMOLOG PROTEIN 11); ATPase, coupled to transmembrane movement of substances / fatty acid transporter | chr1:6142870-6145894 FORWARDweakly similar to ( 160) PDR13_ORYSA Pleiotropic drug resistance protein 13 - Oryza sativa (Rice)highly similar to ( 872) loc_os07g18874 12007.m06326 protein …	LOC_Os07g18874.1	LOC_Os07g18874	72.57	0	867
GRMZM2G177812	GRMZM2G177812_T01	34.16	transport.ABC transporters and multidrug resistance systems	highly similar to ( 992) AT1G17840 | Symbols: WBC11, ABCG11, DSO, COF1, ATWBC11 | WBC11 (WHITE-BROWN COMPLEX HOMOLOG PROTEIN 11); ATPase, coupled to transmembrane movement of substances / fatty acid transporter | chr1:6142870-6145894 FORWARDweakly similar to ( 164) PDR4_ORYSA Pleiotropic drug resistance protein 4 - Oryza sativa (Rice)nearly identical (1204) loc_os04g44610 12004.m09420 protein ABC…	LOC_Os04g44610.1	LOC_Os04g44610	93.62	0	1245
AC233882.1	AC233882.1_FGT003	34.16	transport.ABC transporters and multidrug resistance systems	nearly identical (1367) AT2G47000 | Symbols: MDR4, PGP4, ABCB4, ATPGP4 | ABCB4 (ATP BINDING CASSETTE SUBFAMILY B4); ATPase, coupled to transmembrane movement of substances / xenobiotic-transporting ATPase | chr2:19310008-19314750 REVERSEhighly similar to ( 905) MDR_ORYSA Putative multidrug resistance protein (P-glycoprotein) - Oryza sativa (Rice)nearly identical (1786) loc_os01g50080 12001.m11192…	LOC_Os08g45030.1	LOC_Os08g45030	40.85	0	913
GRMZM2G157564	GRMZM2G157564_T01	34.16	transport.ABC transporters and multidrug resistance systems	highly similar to ( 556) AT1G51500 | Symbols: CER5, D3, ABCG12, WBC12, ATWBC12 | CER5 (ECERIFERUM 5); ATPase, coupled to transmembrane movement of substances | chr1:19097967-19100972 REVERSEvery weakly similar to (80.9) PDR12_ORYSA Pleiotropic drug resistance protein 12 - Oryza sativa (Rice)highly similar to ( 810) loc_os05g13520 12005.m05767 protein CER5, putative, expressed seq=cds; coord=8:111…	LOC_Os04g44610.1	LOC_Os04g44610	54.28	3e-126	449
GRMZM2G361256	GRMZM2G361256_T01	34.16	transport.ABC transporters and multidrug resistance systems	nearly identical (1155) AT3G13080 | Symbols: ATMRP3, MRP3 | ATMRP3; ATPase, coupled to transmembrane movement of substances / chlorophyll catabolite transporter/ glutathione S-conjugate-exporting ATPase | chr3:4197606-4201250 REVERSEweakly similar to ( 117) MDR_ORYSA Putative multidrug resistance protein (P-glycoprotein) - Oryza sativa (Rice)nearly identical (1534) loc_os01g07870 12001.m07414 pro…	LOC_Os08g45030.1	LOC_Os08g45030	25.05	1e-24	114
GRMZM2G180659	GRMZM2G180659_T01	34.3	transport.amino acids	highly similar to ( 624) AT5G40780 | Symbols: LHT1 | LHT1; amino acid transmembrane transporter | chr5:16323823-16327082 FORWARDhighly similar to ( 748) loc_os08g03350 12008.m04478 protein LHT1, putative, expressed seq=cds; coord=6:6890061..6895101:-1; parent_gene=GRMZM2G180659	LOC_Os12g08090.1	LOC_Os12g08090	30.59	6e-33	139
GRMZM2G127328	GRMZM2G127328_T01	34.3	transport.amino acids	highly similar to ( 583) AT1G24400 | Symbols: LHT2, AATL2 | LHT2 (LYSINE HISTIDINE TRANSPORTER 2); acidic amino acid transmembrane transporter/ amino acid transmembrane transporter/ neutral amino acid transmembrane transporter | chr1:8651563-8653561 REVERSEhighly similar to ( 677) loc_os08g03350 12008.m04478 protein LHT1, putative, expressed seq=cds; coord=6:7045096..7047616:1; parent_gene=GRMZM2…	LOC_Os12g08090.1	LOC_Os12g08090	28.88	3e-29	127
GRMZM2G127338	GRMZM2G127338_T01	34.3	transport.amino acids	highly similar to ( 630) AT5G40780 | Symbols: LHT1 | LHT1; amino acid transmembrane transporter | chr5:16323823-16327082 FORWARDhighly similar to ( 691) loc_os08g03350 12008.m04478 protein LHT1, putative, expressed seq=cds; coord=6:7124203..7126755:1; parent_gene=GRMZM2G127338	LOC_Os12g08090.1	LOC_Os12g08090	31.81	3e-34	144
GRMZM2G078781	GRMZM2G078781_T02	34.22	transport.cyclic nucleotide or calcium regulated channels	highly similar to ( 842) AT5G54250 | Symbols: ATCNGC4, CNGC4, HLM1, DND2 | ATCNGC4 (CYCLIC NUCLEOTIDE-GATED CATION CHANNEL 4); calmodulin binding / cation channel/ cation transmembrane transporter/ cyclic nucleotide binding | chr5:22025684-22029971 REVERSEnearly identical (1001) loc_os05g42250 12005.m08398 protein cyclic nucleotide-gated ion channel 2, putative, expressed seq=cds; coord=6:1568781…	LOC_Os05g42250.1	LOC_Os05g42250	81.11	0	999
GRMZM2G010152	GRMZM2G010152_T01	34.12	transport.metal	nearly identical (1280) AT5G44790 | Symbols: RAN1, HMA7 | RAN1 (RESPONSIVE-TO-ANTAGONIST 1); ATPase, coupled to transmembrane movement of ions, phosphorylative mechanism / copper ion transmembrane transporter | chr5:18075846-18079817 REVERSEweakly similar to ( 148) ACA1_ORYSA Calcium-transporting ATPase 1, plasma membrane-type (EC 3.6.3.8) (Ca(2+)-ATPase isoform 1) (Plastid envelope ATPase 1) - O…	LOC_Os03g52090.1	LOC_Os03g52090	29.56	7e-18	91.3
GRMZM2G028036	GRMZM2G028036_T01	34.12	transport.metal	highly similar to ( 710) AT1G47240 | Symbols: NRAMP2, ATNRAMP2 | NRAMP2; inorganic anion transmembrane transporter/ metal ion transmembrane transporter | chr1:17309043-17311308 REVERSEhighly similar to ( 845) loc_os12g39180 12012.m07703 protein metal transporter Nramp2, putative, expressed seq=cds; coord=1:161455797..161460100:1; parent_gene=GRMZM2G028036	LOC_Os01g53210.1	LOC_Os01g53210	80.88	6e-24	110
GRMZM2G170128	GRMZM2G170128_T01	34.99	transport.misc	highly similar to ( 604) AT3G21690 | Symbols: | MATE efflux family protein | chr3:7638750-7641861 FORWARDhighly similar to ( 724) loc_os03g37490 12003.m08858 protein transparent testa 12 protein, putative, expressed seq=cds; coord=5:20601540..20605518:-1; parent_gene=GRMZM2G170128	LOC_Os12g36660.1	LOC_Os12g36660	30.56	2e-15	82.4
GRMZM2G166459	GRMZM2G166459_T01	34.99	transport.misc	moderately similar to ( 481) AT5G52450 | Symbols: | MATE efflux protein-related | chr5:21289042-21291749 REVERSEhighly similar to ( 625) loc_os06g29844 12006.m07528 protein transparent testa 12 protein, putative, expressed seq=cds; coord=9:47043842..47066172:1; parent_gene=GRMZM2G166459	LOC_Os12g36660.1	LOC_Os12g36660	29.44	8e-17	86.3
GRMZM2G154845	GRMZM2G154845_T02	34.99	transport.misc	moderately similar to ( 461) AT5G52450 | Symbols: | MATE efflux protein-related | chr5:21289042-21291749 REVERSEhighly similar to ( 727) loc_os06g49310 12006.m091782 protein transparent testa 12 protein, putative, expressed seq=cds; coord=6:86175253..86181011:1; parent_gene=GRMZM2G154845	LOC_Os12g36660.1	LOC_Os12g36660	28.43	2e-33	141
GRMZM2G174458	GRMZM2G174458_T01	34.99	transport.misc	moderately similar to ( 410) AT5G52450 | Symbols: | MATE efflux protein-related | chr5:21289042-21291749 REVERSEhighly similar to ( 555) loc_os10g11354 12010.m04463 protein transparent testa 12 protein, putative, expressed seq=cds; coord=5:130959604..130962119:1; parent_gene=GRMZM2G174458	LOC_Os12g36660.1	LOC_Os12g36660	36.92	2e-23	108
GRMZM5G842695	GRMZM5G842695_T03	34.99	transport.misc	highly similar to ( 509) AT3G21690 | Symbols: | MATE efflux family protein | chr3:7638750-7641861 FORWARDhighly similar to ( 586) loc_os03g37490 12003.m08858 protein transparent testa 12 protein, putative, expressed seq=cds; coord=1:245310177..245313090:-1; parent_gene=GRMZM5G842695	LOC_Os12g36660.1	LOC_Os12g36660	40.66	4e-13	73.9
GRMZM2G131309	GRMZM2G131309_T01	34.1	transport.p- and v-ATPases	nearly identical (1413) AT2G07560 | Symbols: AHA6 | AHA6 (Arabidopsis H(+)-ATPase 6); ATPase | chr2:3170394-3173952 REVERSEnearly identical (1422) PMA4_NICPL Plasma membrane ATPase 4 (EC 3.6.3.6) (Proton pump 4) - Nicotiana plumbaginifolia (Leadwort-leaved tobacco)nearly identical (1600) loc_os05g25550 12005.m06848 protein ATPase 7, plasma membrane-type, putative, expressed seq=cds; coord=9:92547…	LOC_Os03g01670.1	LOC_Os03g01670	30.17	4e-42	171
GRMZM2G152555	GRMZM2G152555_T01	34.13	transport.peptides and oligopeptides	highly similar to ( 909) AT4G26590 | Symbols: ATOPT5, OPT5 | OPT5 (OLIGOPEPTIDE TRANSPORTER 5); oligopeptide transporter | chr4:13414134-13416850 REVERSEnearly identical (1264) loc_os08g38400 12008.m26725 protein oligopeptide transporter 5, putative, expressed seq=cds; coord=1:183096381..183099093:1; parent_gene=GRMZM2G152555	LOC_Os08g38400.1	LOC_Os08g38400	87.42	0	1258
GRMZM2G104542	GRMZM2G104542_T01	34.13	transport.peptides and oligopeptides	highly similar to ( 575) AT5G62680 | Symbols: | proton-dependent oligopeptide transport (POT) family protein | chr5:25165430-25167822 REVERSEhighly similar to ( 969) loc_os03g48180 12003.m101441 protein peptide transporter PTR2, putative, expressed seq=cds; coord=1:260939345..260957939:1; parent_gene=GRMZM2G104542	LOC_Os12g44110.2	LOC_Os12g44110	59.89	7e-174	608
GRMZM2G083176	GRMZM2G083176_T02	34.13	transport.peptides and oligopeptides	highly similar to ( 836) AT5G13400 | Symbols: | proton-dependent oligopeptide transport (POT) family protein | chr5:4296854-4299079 REVERSEhighly similar to ( 837) loc_os01g01360 12001.m06782 protein peptide transporter PTR2, putative, expressed seq=cds; coord=3:32124844..32127541:-1; parent_gene=GRMZM2G083176	LOC_Os03g13240.1	LOC_Os03g13240	40.77	1e-112	405
GRMZM2G148800	GRMZM2G148800_T01	34.13	transport.peptides and oligopeptides	highly similar to ( 513) AT1G22540 | Symbols: | proton-dependent oligopeptide transport (POT) family protein | chr1:7964202-7966222 FORWARDhighly similar to ( 777) loc_os01g65110 12001.m12624 protein POT family protein, expressed seq=cds; coord=8:165993687..165995931:-1; parent_gene=GRMZM2G148800	LOC_Os10g33210.1	LOC_Os10g33210	35.88	6e-91	332
GRMZM2G012306	GRMZM2G012306_T01	34.13	transport.peptides and oligopeptides	moderately similar to ( 412) AT2G02040 | Symbols: ATPTR2-B, NTR1, PTR2-B, PTR2, ATPTR2 | PTR2 (PEPTIDE TRANSPORTER 2); dipeptide transporter/ high affinity oligopeptide transporter/ nitrate transmembrane transporter/ peptide transporter/ transporter/ tripeptide transporter | chr2:487542-489707 FORWARDhighly similar to ( 676) loc_os10g42900 12010.m07041 protein peptide transporter PTR2, putative, …	LOC_Os03g13240.1	LOC_Os03g13240	42.36	5e-110	396
GRMZM2G020484	GRMZM2G020484_T06	34.13	transport.peptides and oligopeptides	highly similar to ( 759) AT3G54140 | Symbols: ATPTR1, PTR1 | PTR1 (PEPTIDE TRANSPORTER 1); dipeptide transporter/ transporter/ tripeptide transporter | chr3:20045885-20048154 REVERSEhighly similar to ( 929) loc_os01g04950 12001.m42857 protein peptide transporter PTR2, putative, expressed seq=cds; coord=8:13910355..13913508:1; parent_gene=GRMZM2G020484	LOC_Os03g13240.1	LOC_Os03g13240	56.31	0	639
GRMZM2G012434	GRMZM2G012434_T02	34.13	transport.peptides and oligopeptides	moderately similar to ( 478) AT2G02040 | Symbols: ATPTR2-B, NTR1, PTR2-B, PTR2, ATPTR2 | PTR2 (PEPTIDE TRANSPORTER 2); dipeptide transporter/ high affinity oligopeptide transporter/ nitrate transmembrane transporter/ peptide transporter/ transporter/ tripeptide transporter | chr2:487542-489707 FORWARDhighly similar to ( 817) loc_os10g42870 12010.m21991 protein peptide transporter PTR2, putative, …	LOC_Os03g13240.1	LOC_Os03g13240	44.9	1e-130	464
GRMZM2G026459	GRMZM2G026459_T03	34.13	transport.peptides and oligopeptides	moderately similar to ( 403) AT1G33440 | Symbols: | proton-dependent oligopeptide transport (POT) family protein | chr1:12127712-12130327 REVERSEhighly similar to ( 521) loc_os04g36040 12004.m08693 protein peptide transporter PTR2, putative, expressed seq=cds; coord=4:25980264..25985905:1; parent_gene=GRMZM2G026459	LOC_Os03g13240.1	LOC_Os03g13240	32.22	7e-42	169
GRMZM2G001676	GRMZM2G001676_T01	34.13	transport.peptides and oligopeptides	highly similar to ( 764) AT5G46050 | Symbols: ATPTR3, PTR3 | PTR3 (PEPTIDE TRANSPORTER 3); dipeptide transporter/ transporter/ tripeptide transporter | chr5:18675062-18679071 REVERSEhighly similar to ( 968) loc_os10g33210 12010.m06151 protein peptide transporter PTR2, putative, expressed seq=cds; coord=1:233395271..233398503:-1; parent_gene=GRMZM2G001676	LOC_Os10g33210.1	LOC_Os10g33210	83.25	0	992
GRMZM5G817436	GRMZM5G817436_T02	34.13	transport.peptides and oligopeptides	moderately similar to ( 462) AT3G54140 | Symbols: ATPTR1, PTR1 | PTR1 (PEPTIDE TRANSPORTER 1); dipeptide transporter/ transporter/ tripeptide transporter | chr3:20045885-20048154 REVERSEhighly similar to ( 629) loc_os01g67630 12001.m12867 protein peptide transporter PTR2, putative, expressed seq=cds; coord=8:163724499..163730382:-1; parent_gene=GRMZM5G817436	LOC_Os03g13240.1	LOC_Os03g13240	45.14	1e-104	378
GRMZM2G077498	GRMZM2G077498_T01	34.13	transport.peptides and oligopeptides	moderately similar to ( 456) AT1G22540 | Symbols: | proton-dependent oligopeptide transport (POT) family protein | chr1:7964202-7966222 FORWARDhighly similar to ( 645) loc_os05g35594 12005.m07789 protein expressed protein seq=cds; coord=6:150660495..150665214:-1; parent_gene=GRMZM2G077498	LOC_Os03g13240.1	LOC_Os03g13240	38.69	9e-86	315
GRMZM2G034389	GRMZM2G034389_T01	34.13	transport.peptides and oligopeptides	moderately similar to ( 220) AT1G69850 | Symbols: ATNRT1:2, NTL1 | ATNRT1:2 (ARABIDOPSIS THALIANA NITRATE TRANSPORTER 1:2); calcium ion binding / transporter | chr1:26296945-26300407 REVERSEhighly similar to ( 505) loc_os11g18044 12011.m05881 protein peptide transporter PTR2, putative, expressed seq=cds; coord=2:118510311..118512280:1; parent_gene=GRMZM2G034389	LOC_Os10g33210.1	LOC_Os10g33210	38.54	1e-53	207
GRMZM2G122712	GRMZM2G122712_T01	34.13	transport.peptides and oligopeptides	moderately similar to ( 302) AT1G68570 | Symbols: | proton-dependent oligopeptide transport (POT) family protein | chr1:25746811-25750110 FORWARDmoderately similar to ( 463) loc_os05g33960 12005.m07628 protein peptide transporter PTR2, putative, expressed seq=cds; coord=6:146665414..146666635:1; parent_gene=GRMZM2G122712	LOC_Os01g37590.1	LOC_Os01g37590	39.13	3e-50	196
GRMZM2G084779	GRMZM2G084779_T01	34.15	transport.potassium	highly similar to ( 853) AT4G13420 | Symbols: HAK5, ATHAK5 | HAK5 (HIGH AFFINITY K+ TRANSPORTER 5); potassium ion transmembrane transporter/ potassium:sodium symporter | chr4:7797038-7802174 REVERSEhighly similar to ( 855) HAK1_ORYSA Potassium transporter 1 (OsHAK1) - Oryza sativa (Rice)nearly identical (1221) loc_os01g70490 12001.m13096 protein potassium transporter 5, putative, expressed seq=cd…	LOC_Os09g21000.1	LOC_Os09g21000	46.67	0	696
GRMZM2G120163	GRMZM2G120163_T01	34.15	transport.potassium	highly similar to ( 961) AT1G70300 | Symbols: KUP6 | KUP6; potassium ion transmembrane transporter | chr1:26477993-26481233 REVERSEhighly similar to ( 948) HAK10_ORYSA Potassium transporter 10 (OsHAK10) - Oryza sativa (Rice)nearly identical (1119) loc_os06g15910 12006.m06304 protein potassium transporter 8, putative, expressed seq=cds; coord=6:116276985..116283212:-1; parent_gene=GRMZM2G120163	LOC_Os09g21000.1	LOC_Os09g21000	43.04	2e-164	577
GRMZM2G084486	GRMZM2G084486_T01	34.15	transport.potassium	highly similar to ( 659) AT4G13420 | Symbols: HAK5, ATHAK5 | HAK5 (HIGH AFFINITY K+ TRANSPORTER 5); potassium ion transmembrane transporter/ potassium:sodium symporter | chr4:7797038-7802174 REVERSEnearly identical (1184) HAK16_ORYSA Probable potassium transporter 16 (OsHAK16) - Oryza sativa (Rice)nearly identical (1184) loc_os03g37840 12003.m08888 protein potassium transporter 16, putative, expr…	LOC_Os09g21000.1	LOC_Os09g21000	38.08	6e-157	552
GRMZM2G160504	GRMZM2G160504_T01	34.2	transport.sugars	highly similar to ( 667) AT1G19450 | Symbols: | integral membrane protein, putative / sugar transporter family protein | chr1:6731671-6734633 REVERSEweakly similar to ( 168) STA_RICCO Sugar carrier protein A - Ricinus communis (Castor bean)highly similar to ( 792) loc_os05g49270 12005.m08997 protein solute carrier family 2, facilitated glucose transporter member 8, putative, expressed seq=cds; co…	LOC_Os12g32940.1	LOC_Os12g32940	29.14	2e-45	181
GRMZM2G302604	GRMZM2G302604_T01	34.2	transport.sugars	highly similar to ( 553) AT3G18830 | Symbols: ATPLT5 | ATPLT5 (POLYOL TRANSPORTER 5); D-ribose transmembrane transporter/ D-xylose transmembrane transporter/ carbohydrate transmembrane transporter/ galactose transmembrane transporter/ glucose transmembrane transporter/ glycerol transmembrane transporter/ mann | chr3:6489000-6491209 REVERSEweakly similar to ( 158) STA_RICCO Sugar carrier protein A…	LOC_Os12g32940.1	LOC_Os12g32940	49.28	3e-116	417
GRMZM2G404965	GRMZM2G404965_T01	34.2	transport.sugars	moderately similar to ( 476) AT5G61520 | Symbols: | hexose transporter, putative | chr5:24739358-24740833 REVERSEhighly similar to ( 581) HEX6_RICCO Hexose carrier protein HEX6 - Ricinus communis (Castor bean)highly similar to ( 689) loc_os06g04900 12006.m05219 protein hexose carrier protein HEX6, putative, expressed seq=cds; coord=9:20746964..20748985:1; parent_gene=GRMZM2G404965	LOC_Os09g15330.2	LOC_Os09g15330	49.4	4e-108	390
GRMZM5G862325	GRMZM5G862325_T01	34.2	transport.sugars	moderately similar to ( 333) AT3G18830 | Symbols: ATPLT5 | ATPLT5 (POLYOL TRANSPORTER 5); D-ribose transmembrane transporter/ D-xylose transmembrane transporter/ carbohydrate transmembrane transporter/ galactose transmembrane transporter/ glucose transmembrane transporter/ glycerol transmembrane transporter/ mann | chr3:6489000-6491209 REVERSEweakly similar to ( 109) STC_RICCO Sugar carrier prote…	LOC_Os12g32940.1	LOC_Os12g32940	53.27	7e-101	365
GRMZM2G029153	GRMZM2G029153_T01	34.2	transport.sugars	highly similar to ( 682) AT4G02050 | Symbols: | sugar transporter, putative | chr4:898387-900095 REVERSEhighly similar to ( 651) STA_RICCO Sugar carrier protein A - Ricinus communis (Castor bean)highly similar to ( 743) loc_os09g24924 12009.m05646 protein sugar carrier protein A, putative, expressed seq=cds; coord=7:113163366..113166072:1; parent_gene=GRMZM2G029153	LOC_Os09g15330.2	LOC_Os09g15330	57.97	2e-138	490
GRMZM2G160614	GRMZM2G160614_T01	34.2	transport.sugars	highly similar to ( 663) AT1G77210 | Symbols: | sugar transporter, putative | chr1:29009036-29010980 REVERSEhighly similar to ( 528) STA_RICCO Sugar carrier protein A - Ricinus communis (Castor bean)highly similar to ( 852) loc_os09g15330 12009.m059918 protein sugar transport protein 14, putative, expressed seq=cds; coord=7:87511478..87515417:1; parent_gene=GRMZM2G160614	LOC_Os09g15330.2	LOC_Os09g15330	89.33	0	872
GRMZM2G087901	GRMZM2G087901_T01	34.2.1	transport.sugars.sucrose	highly similar to ( 527) AT2G02860 | Symbols: SUT2, ATSUC3, SUC3, ATSUT2 | SUT2 (SUCROSE TRANSPORTER 2); carbohydrate transmembrane transporter/ sucrose transmembrane transporter/ sucrose:hydrogen symporter/ sugar:hydrogen symporter | chr2:828546-832296 REVERSEmoderately similar to ( 379) SUT2_ORYSA Sucrose transport protein 2 (Sucrose permease 2) (Sucrose-proton symporter 2) (Sucrose transporter…	LOC_Os02g36700.1	LOC_Os02g36700	55.82	8e-148	521
GRMZM2G444801	GRMZM2G444801_T01	34.6	transport.sulphate	highly similar to ( 762) AT3G15990 | Symbols: SULTR3;4 | SULTR3;4 (SULFATE TRANSPORTER 3;4); sulfate transmembrane transporter | chr3:5427081-5430679 FORWARDmoderately similar to ( 327) NO70_SOYBN Early nodulin 70 - Glycine max (Soybean)highly similar to ( 988) loc_os06g05160 12006.m05245 protein sulfate transporter 3.4, putative, expressed seq=cds; coord=9:20333819..20338856:1; parent_gene=GRMZM…	LOC_Os03g06520.1	LOC_Os03g06520	55.57	0	645
GRMZM2G068212	GRMZM2G068212_T01	34.6	transport.sulphate	highly similar to ( 835) AT5G13550 | Symbols: SULTR4;1 | SULTR4;1; sulfate transmembrane transporter | chr5:4355412-4359490 REVERSEmoderately similar to ( 214) NO70_SOYBN Early nodulin 70 - Glycine max (Soybean)nearly identical (1086) loc_os09g06499 12009.m059936 protein sulfate transporter 4.1, chloroplast precursor, putative, expressed seq=cds; coord=2:161403209..161463883:-1; parent_gene=GRMZM…	LOC_Os03g06520.1	LOC_Os03g06520	35.89	3e-96	350

## Sheet: 12C
923 maize silk-specific/preferential genes that have no hits in both Arabidopsis and rice stigma specific/preferential dataset.
Locus (maize)	The longest transcript ID (maize)	Bin (MapMan)	Name (MapMan)	Annotation (MapMan)
GRMZM2G181227	GRMZM2G181227_T01	13.2.6.3	amino acid metabolism.degradation.aromatic aa.tryptophan	moderately similar to ( 456) AT5G65940 | Symbols: CHY1 | CHY1 (BETA-HYDROXYISOBUTYRYL-COA HYDROLASE 1); 3-hydroxyisobutyryl-CoA hydrolase | chr5:26376927-26379161 REVERSEhighly similar to ( 552) loc_os12g16350 12012.m073804 protein CHY1, putative, expressed seq=cds; coord=10:19475272..19481312:1; parent_gene=GRMZM2G181227
GRMZM2G181362	GRMZM2G181362_T01	13.2.3.5	amino acid metabolism.degradation.aspartate family.lysine	nearly identical (1302) AT4G33150 | Symbols: | lysine-ketoglutarate reductase/saccharopine dehydrogenase bifunctional enzyme | chr4:15985479-15988055 REVERSEnearly identical (1701) loc_os02g54254 12002.m34034 protein alpha-aminoadipic semialdehyde synthase, putative, expressed seq=cds; coord=4:175739965..175751055:-1; parent_gene=GRMZM2G181362
GRMZM2G095141	GRMZM2G095141_T01	13.2.4.4	amino acid metabolism.degradation.branched-chain group.leucine	moderately similar to ( 311) AT2G26800 | Symbols: | hydroxymethylglutaryl-CoA lyase, putative / 3-hydroxy-3-methylglutarate-CoA lyase, putative / HMG-CoA lyase, putative | chr2:11429192-11432290 REVERSEmoderately similar to ( 347) loc_os11g04210 12011.m04617 protein hydroxymethylglutaryl-CoA lyase, mitochondrial precursor, putative, expressed seq=cds; coord=4:186657244..186660518:1; parent_gene=G…
GRMZM2G054465	GRMZM2G054465_T01	13.1.6.5.5	amino acid metabolism.synthesis.aromatic aa.tryptophan.tryptophan synthase	highly similar to ( 652) AT5G38530 | Symbols: | tryptophan synthase-related | chr5:15424097-15426294 FORWARDweakly similar to ( 105) TRPB2_MAIZE Tryptophan synthase beta chain 2, chloroplast precursor (EC 4.2.1.20) (Orange pericarp 2) (Fragment) - Zea mays (Maize)highly similar to ( 720) loc_os06g42560 12006.m31904 protein tryptophan synthase beta chain 2, putative, expressed seq=cds; coord=9:984…
GRMZM2G093175	GRMZM2G093175_T02	13.1.3.1	amino acid metabolism.synthesis.aspartate family.asparagine	highly similar to ( 910) AT3G47340 | Symbols: ASN1, DIN6, AT-ASN1 | ASN1 (GLUTAMINE-DEPENDENT ASPARAGINE SYNTHASE 1); asparagine synthase (glutamine-hydrolyzing) | chr3:17438445-17441043 REVERSEhighly similar to ( 953) ASNS_ASPOF Asparagine synthetase [glutamine-hydrolyzing] (EC 6.3.5.4) (AS) - Asparagus officinalis (Garden asparagus)highly similar to ( 881) loc_os06g15420 12006.m06255 protein as…
GRMZM2G055507	GRMZM2G055507_T01	13.1.4.4.1	amino acid metabolism.synthesis.branched chain group.leucine specific.2-isopropylmalate synthase	highly similar to ( 754) AT1G18500 | Symbols: MAML-4, IPMS1 | MAML-4 (METHYLTHIOALKYLMALATE SYNTHASE-LIKE 4); 2-isopropylmalate synthase | chr1:6369347-6372861 FORWARDhighly similar to ( 624) LEU1_SOYBN Probable 2-isopropylmalate synthase (EC 2.3.3.13) (Alpha-isopropylmalate synthase) (Alpha-IPM synthetase) (Late nodulin 56) (N-56) - Glycine max (Soybean)highly similar to ( 981) loc_os12g04440 12…
GRMZM2G036708	GRMZM2G036708_T01	13.1.5.3.1	amino acid metabolism.synthesis.serine-glycine-cysteine group.cysteine.OASTL	moderately similar to ( 481) AT3G61440 | Symbols: ATCYSC1, CYSC1 | CYSC1 (CYSTEINE SYNTHASE C1); L-3-cyanoalanine synthase/ cysteine synthase | chr3:22736383-22737792 FORWARDmoderately similar to ( 402) CYSKP_SPIOL Cysteine synthase, chloroplast precursor (EC 2.5.1.47) (O-acetylserine sulfhydrylase) (O-acetylserine (Thiol)-lyase) (CSase B) (CS-B) (OAS-TL B) - Spinacia oleracea (Spinach)highly sim…
GRMZM2G165622	GRMZM2G165622_T01	13.1.5.3.1	amino acid metabolism.synthesis.serine-glycine-cysteine group.cysteine.OASTL	very weakly similar to ( 100) AT1G55880 | Symbols: | pyridoxal-5-phosphate-dependent enzyme, beta family protein | chr1:20899619-20901140 REVERSEweakly similar to ( 129) loc_os03g11660 12003.m06618 protein cysteine synthase, putative, expressed seq=cds; coord=1:26818272..26821649:1; parent_gene=GRMZM2G165622
GRMZM2G027336	GRMZM2G027336_T01	24	Biodegradation of Xenobiotics	moderately similar to ( 488) AT1G14430 | Symbols: | glyoxal oxidase-related | chr1:4934359-4937021 FORWARDhighly similar to ( 838) loc_os11g06870 12011.m04884 protein glyoxal oxidase, putative seq=cds; coord=4:204295929..204297808:1; parent_gene=GRMZM2G027336
GRMZM2G028110	GRMZM2G028110_T01	24.2	Biodegradation of Xenobiotics.lactoylglutathione lyase	moderately similar to ( 212) AT1G80160 | Symbols: | lactoylglutathione lyase family protein / glyoxalase I family protein | chr1:30151280-30151930 FORWARDmoderately similar to ( 256) loc_os05g07940 12005.m27715 protein lactoylglutathione lyase, putative, expressed seq=cds; coord=6:128580828..128583987:-1; parent_gene=GRMZM2G028110
GRMZM2G365810	GRMZM2G365810_T01	25	C1-metabolism	very weakly similar to (99.4) AT5G14780 | Symbols: FDH | FDH (FORMATE DEHYDROGENASE); NAD or NADH binding / binding / catalytic/ cofactor binding / oxidoreductase, acting on the CH-OH group of donors, NAD or NADP as acceptor | chr5:4777043-4779190 FORWARDweakly similar to ( 107) FDH2_ORYSA Formate dehydrogenase 2, mitochondrial precursor (EC 1.2.1.2) (NAD-dependent formate dehydrogenase 2) (FDH 2…
GRMZM2G173536	GRMZM2G173536_T01	10.5	cell wall.cell wall proteins	moderately similar to ( 464) AT3G48530 | Symbols: KING1 | KING1 (SNF1-RELATED PROTEIN KINASE REGULATORY SUBUNIT GAMMA 1) | chr3:17987559-17989592 FORWARDhighly similar to ( 688) loc_os04g31340 12004.m08236 protein AKIN gamma, putative, expressed seq=cds; coord=2:73070103..73075653:1; parent_gene=GRMZM2G173536
AC185300.4	AC185300.4_FGT002	10.5	cell wall.cell wall proteins	moderately similar to ( 255) AT3G58800 | Symbols: | unknown protein | chr3:21748562-21749596 FORWARDmoderately similar to ( 451) loc_os02g13650 12002.m100152 protein expressed protein seq=cds; coord=4:228011331..228012407:-1; parent_gene=AC185300.4_FG002
AC209784.3	AC209784.3_FGT011	10.5.1.1	cell wall.cell wall proteins.AGPs.AGP	moderately similar to ( 238) AT3G46550 | Symbols: SOS5 | SOS5 (salt overly sensitive 5); polysaccharide binding / protein binding | chr3:17136612-17137874 REVERSEmoderately similar to ( 409) loc_os01g62380 12001.m150773 protein fasciclin-like arabinogalactan protein 8 precursor, putative, expressed seq=cds; coord=3:180974800..180977597:1; parent_gene=AC209784.3_FG011
GRMZM2G170934	GRMZM2G170934_T01	10.5.4	cell wall.cell wall proteins.HRGP	moderately similar to ( 308) AT3G22440 | Symbols: | hydroxyproline-rich glycoprotein family protein | chr3:7959854-7961886 FORWARDhighly similar to ( 539) loc_os07g07680 12007.m29080 protein hydroxyproline-rich glycoprotein, putative, expressed seq=cds; coord=2:233672747..233676842:1; parent_gene=GRMZM2G170934
GRMZM2G329484	GRMZM2G329484_T01	10.5.3	cell wall.cell wall proteins.LRR	moderately similar to ( 215) AT4G28380 | Symbols: | leucine-rich repeat family protein | chr4:14039756-14040931 REVERSEmoderately similar to ( 271) loc_os01g08470 12001.m07472 protein protein binding protein, putative, expressed seq=cds; coord=1:267417236..267418580:-1; parent_gene=GRMZM2G329484
GRMZM2G055585	GRMZM2G055585_T01	10.6.2	cell wall.degradation.mannan-xylose-arabinose-fucose	moderately similar to ( 483) AT5G66460 | Symbols: | (1-4)-beta-mannan endohydrolase, putative | chr5:26538911-26540837 REVERSEhighly similar to ( 584) loc_os01g47400 12001.m10935 protein hydrolase, hydrolyzing O-glycosyl compounds, putative, expressed seq=cds; coord=3:211533675..211537069:-1; parent_gene=GRMZM2G055585
GRMZM2G164945	GRMZM2G164945_T01	10.6.2	cell wall.degradation.mannan-xylose-arabinose-fucose	moderately similar to ( 283) AT2G28100 | Symbols: ATFUC1 | ATFUC1 (alpha-L-fucosidase 1); alpha-L-fucosidase | chr2:11974803-11976489 FORWARDmoderately similar to ( 282) FUCO1_ORYSA Putative alpha-L-fucosidase 1 precursor (EC 3.2.1.51) (Alpha-L-fucoside fucohydrolase) - Oryza sativa (Rice)moderately similar to ( 405) loc_os09g34920 12009.m06492 protein alpha-L-fucosidase 1 precursor, putative, ex…
GRMZM2G446170	GRMZM2G446170_T02	10.6.3	cell wall.degradation.pectate lyases and polygalacturonases	moderately similar to ( 212) AT5G25610 | Symbols: RD22 | RD22; nutrient reservoir | chr5:8914498-8916684 REVERSEweakly similar to ( 107) EA30_VICFA Embryonic abundant protein VF30.1 precursor - Vicia faba (Broad bean)moderately similar to ( 338) loc_os01g53240 12001.m11493 protein dehydration-induced protein RD22-like protein 2, putative, expressed seq=cds; coord=8:175731989..175734226:-1; parent…
GRMZM2G015983	GRMZM2G015983_T01	10.3	cell wall.hemicellulose synthesis	moderately similar to ( 481) AT2G03220 | Symbols: FT1, ATFUT1, ATFT1, MUR2 | FT1 (FUCOSYLTRANSFERASE 1); fucosyltransferase/ transferase, transferring glycosyl groups | chr2:970401-972353 REVERSEmoderately similar to ( 473) FUT1_PEA Galactoside 2-alpha-L-fucosyltransferase (EC 2.4.1.69) (Xyloglucan alpha-(1,2)-fucosyltransferase) (PsFT1) - Pisum sativum (Garden pea)highly similar to ( 840) loc_os…
GRMZM2G095968	GRMZM2G095968_T01	10.7	cell wall.modification	moderately similar to ( 265) AT3G45970 | Symbols: ATEXLA1, EXPL1, ATEXPL1, ATHEXP BETA 2.1 | ATEXLA1 (ARABIDOPSIS THALIANA EXPANSIN-LIKE A1) | chr3:16896238-16897189 FORWARDmoderately similar to ( 379) EXLA1_ORYSA Expansin-like A1 precursor (OsEXLA1) (OsEXPL1) (OsaEXPb2.1) - Oryza sativa (Rice)moderately similar to ( 379) loc_os03g04020 12003.m101177 protein expansin-like 3 precursor, putative, e…
GRMZM2G127072	GRMZM2G127072_T05	10.7	cell wall.modification	weakly similar to ( 159) AT4G38400 | Symbols: ATEXLA2, EXPL2, ATEXPL2, ATHEXP BETA 2.2 | ATEXLA2 (ARABIDOPSIS THALIANA EXPANSIN-LIKE A2) | chr4:17978675-17979665 REVERSEmoderately similar to ( 240) EXLA1_ORYSA Expansin-like A1 precursor (OsEXLA1) (OsEXPL1) (OsaEXPb2.1) - Oryza sativa (Rice)moderately similar to ( 240) loc_os03g04020 12003.m101177 protein expansin-like 3 precursor, putative, expre…
AC210669.3	AC210669.3_FGT001	10.7	cell wall.modification	moderately similar to ( 333) AT5G57560 | Symbols: TCH4, XTH22 | TCH4 (Touch 4); hydrolase, acting on glycosyl bonds / xyloglucan:xyloglucosyl transferase | chr5:23307296-23308235 REVERSEmoderately similar to ( 300) BRU1_SOYBN Brassinosteroid-regulated protein BRU1 precursor - Glycine max (Soybean)moderately similar to ( 424) loc_os06g48160 12006.m09342 protein xyloglucan endotransglucosylase/hydr…
GRMZM2G110299	GRMZM2G110299_T01	10.7	cell wall.modification	moderately similar to ( 276) AT3G25050 | Symbols: XTH3 | XTH3 (XYLOGLUCAN ENDOTRANSGLUCOSYLASE/HYDROLASE 3); hydrolase, acting on glycosyl bonds / xyloglucan:xyloglucosyl transferase | chr3:9126872-9128218 FORWARDmoderately similar to ( 241) XTH_WHEAT Probable xyloglucan endotransglucosylase/hydrolase precursor (EC 2.4.1.207) - Triticum aestivum (Wheat)moderately similar to ( 355) loc_os06g13040 …
GRMZM2G119256	GRMZM2G119256_T01	10.1.12.4	cell wall.precursor synthesis.KDO pathway.CMP-KDO Synthetase	moderately similar to ( 376) AT1G53000 | Symbols: | cytidylyltransferase family | chr1:19745330-19747133 REVERSEmoderately similar to ( 426) loc_os05g48750 12005.m08946 protein 3-deoxy-manno-octulosonate cytidylyltransferase, putative, expressed seq=cds; coord=8:68934995..68937783:-1; parent_gene=GRMZM2G119256
GRMZM2G456471	GRMZM2G456471_T01	10.1.20	cell wall.precursor synthesis.phosphomannose isomerase	moderately similar to ( 436) AT1G67070 | Symbols: DIN9, PMI2 | DIN9 (DARK INDUCIBLE 9); mannose-6-phosphate isomerase | chr1:25042324-25044412 FORWARDhighly similar to ( 608) loc_os11g38810 12011.m07729 protein mannose-6-phosphate isomerase, putative, expressed seq=cds; coord=4:6852215..6858004:-1; parent_gene=GRMZM2G456471
GRMZM2G007195	GRMZM2G007195_T01	10.1.5	cell wall.precursor synthesis.UXS	moderately similar to ( 419) AT3G62830 | Symbols: UXS2, ATUXS2 | AUD1; UDP-glucuronate decarboxylase/ catalytic/ dTDP-glucose 4,6-dehydratase | chr3:23232539-23235353 FORWARDmoderately similar to ( 446) loc_os05g29990 12005.m07235 protein UDP-glucuronic acid decarboxylase 1, putative, expressed seq=cds; coord=6:138247534..138251846:1; parent_gene=GRMZM2G007195
GRMZM2G007404	GRMZM2G007404_T03	10.1.5	cell wall.precursor synthesis.UXS	highly similar to ( 589) AT2G47650 | Symbols: UXS4 | UXS4 (UDP-XYLOSE SYNTHASE 4); UDP-glucuronate decarboxylase/ catalytic | chr2:19538751-19541364 REVERSEvery weakly similar to (96.7) GME1_ORYSA GDP-mannose 3,5-epimerase 1 (EC 5.1.3.18) (GDP-Man 3,5-epimerase 1) (OsGME-1) - Oryza sativa (Rice)highly similar to ( 686) loc_os05g29990 12005.m07235 protein UDP-glucuronic acid decarboxylase 1, putat…
GRMZM2G435034	GRMZM2G435034_T01	31.5.1	cell.cell death.plants	highly similar to ( 724) AT4G24290 | Symbols: | FUNCTIONS IN: molecular_function unknown; INVOLVED IN: biological_process unknown; LOCATED IN: plasma membrane; EXPRESSED IN: 18 plant structures; EXPRESSED DURING: 9 growth stages; CONTAINS InterPro DOMAIN/s: Membrane attack complex component/perforin/complement C9 (InterPro:IPR001862); BEST Arabidopsis thaliana protein match is: NSL1 (necrotic spo…
GRMZM2G181507	GRMZM2G181507_T01	31.5.1	cell.cell death.plants	moderately similar to ( 258) AT1G14780 | Symbols: | FUNCTIONS IN: molecular_function unknown; INVOLVED IN: biological_process unknown; LOCATED IN: cellular_component unknown; EXPRESSED IN: 13 plant structures; EXPRESSED DURING: 6 growth stages; CONTAINS InterPro DOMAIN/s: Membrane attack complex component/perforin/complement C9 (InterPro:IPR001862); BEST Arabidopsis thaliana protein match is: unk…
GRMZM2G085941	GRMZM2G085941_T01	31.5.1	cell.cell death.plants	highly similar to ( 505) AT1G28380 | Symbols: NSL1 | NSL1 (necrotic spotted lesions 1) | chr1:9963696-9966060 FORWARDhighly similar to ( 793) loc_os05g48360 12005.m27965 protein MAC/Perforin domain containing protein, expressed seq=cds; coord=6:163829457..163832522:-1; parent_gene=GRMZM2G085941
GRMZM2G329655	GRMZM2G329655_T01	31.3	cell.cycle	weakly similar to ( 130) loc_os12g39830 12012.m07767 protein cyclin delta-3, putative, expressed seq=cds; coord=1:164555747..164557988:-1; parent_gene=GRMZM2G329655
GRMZM2G007130	GRMZM2G007130_T01	31.3	cell.cycle	weakly similar to ( 129) AT4G37630 | Symbols: CYCD5;1 | CYCD5;1 (cyclin d5;1); cyclin-dependent protein kinase | chr4:17679497-17680788 FORWARDmoderately similar to ( 274) loc_os03g10650 12003.m06517 protein cyclin delta-3, putative, expressed seq=cds; coord=1:22373758..22376079:1; parent_gene=GRMZM2G007130
GRMZM2G060410	GRMZM2G060410_T02	31.3	cell.cycle	weakly similar to ( 159) loc_os05g26070 12005.m27572 protein expressed protein seq=cds; coord=7:86088690..86089478:1; parent_gene=GRMZM2G060410
GRMZM2G148621	GRMZM2G148621_T01	31.3	cell.cycle	very weakly similar to (91.3) AT3G21870 | Symbols: CYCP2;1 | CYCP2;1 (cyclin p2;1); cyclin-dependent protein kinase | chr3:7703927-7704813 REVERSEweakly similar to ( 144) loc_os04g53680 12004.m10261 protein cyclin-dependent protein kinase, putative, expressed seq=cds; coord=10:143500958..143503047:1; parent_gene=GRMZM2G148621
GRMZM2G154685	GRMZM2G154685_T01	31.3.1	cell.cycle.peptidylprolyl isomerase	highly similar to ( 739) AT3G25230 | Symbols: ROF1, ATFKBP62, FKBP62 | ROF1 (ROTAMASE FKBP 1); FK506 binding / calmodulin binding / peptidyl-prolyl cis-trans isomerase | chr3:9188257-9191175 FORWARDhighly similar to ( 756) FKB70_WHEAT 70 kDa peptidyl-prolyl isomerase (EC 5.2.1.8) (Peptidyl-prolyl cis-trans isomerase) (PPIase) (Rotamase) - Triticum aestivum (Wheat)highly similar to ( 902) loc_os04…
GRMZM5G814700	GRMZM5G814700_T02	31.2	cell.division	moderately similar to ( 378) AT5G61960 | Symbols: AML1 | AML1 (ARABIDOPSIS MEI2-LIKE PROTEIN 1); RNA binding / protein binding | chr5:24879001-24883483 REVERSEweakly similar to ( 123) PLA2_ORYSA Protein terminal ear1 homolog (Protein PLASTOCHRON2) (Protein LEAFY HEAD2) - Oryza sativa (Rice)highly similar to ( 568) loc_os02g31290 12002.m33391 protein mei2-like protein, putative, expressed seq=cds;…
GRMZM2G170890	GRMZM2G170890_T02	31.2	cell.division	weakly similar to ( 102) AT3G57090 | Symbols: BIGYIN, FIS1A | BIGYIN; binding | chr3:21128627-21129981 FORWARDweakly similar to ( 125) loc_os03g24060 12003.m07752 protein mitochondria fission 1 protein, putative, expressed seq=cds; coord=9:128653026..128655887:1; parent_gene=GRMZM2G170890
GRMZM2G054247	GRMZM2G054247_T02	31.2	cell.division	very weakly similar to (91.7) loc_os05g50360 12005.m09105 protein anaphase-promoting complex subunit 10, putative, expressed seq=cds; coord=8:64649596..64652404:1; parent_gene=GRMZM2G054247
GRMZM2G311003	GRMZM2G311003_T02	31.2	cell.division	moderately similar to ( 410) AT5G11580 | Symbols: | UVB-resistance protein-related / regulator of chromosome condensation (RCC1) family protein | chr5:3718913-3721125 FORWARDhighly similar to ( 770) loc_os01g52630 12001.m11436 protein BNR repeat domain protein, putative, expressed seq=cds; coord=3:201378914..201381944:-1; parent_gene=GRMZM2G311003
GRMZM2G130076	GRMZM2G130076_T01	31.2	cell.division	weakly similar to ( 112) loc_os02g31290 12002.m33391 protein mei2-like protein, putative, expressed seq=cds; coord=5:18218117..18218431:-1; parent_gene=GRMZM2G130076
GRMZM5G898269	GRMZM5G898269_T01	31.2	cell.division	weakly similar to ( 184) loc_os01g09020 12001.m07527 protein expressed protein seq=cds; coord=3:8274461..8275802:-1; parent_gene=GRMZM5G898269
GRMZM2G102502	GRMZM2G102502_T02	31.1	cell.organisation	weakly similar to ( 191) AT3G03490 | Symbols: PEX19-1 | PEX19-1 (peroxin 19-1) | chr3:830302-831759 REVERSEmoderately similar to ( 260) loc_os02g44220 12002.m09464 protein peroxisomal biogenesis factor 19, putative, expressed seq=cds; coord=4:152786621..152791034:-1; parent_gene=GRMZM2G102502
GRMZM2G058155	GRMZM2G058155_T01	31.1	cell.organisation	nearly identical (1109) AT5G20490 | Symbols: XIK, ATXIK, XI-17 | XIK; motor/ protein binding | chr5:6927064-6936079 REVERSEnearly identical (1219) loc_os05g46030 12005.m08728 protein myosin head family protein, expressed seq=cds; coord=8:154746952..154761121:-1; parent_gene=GRMZM2G058155
AC208897.3	AC208897.3_FGT003	31.1	cell.organisation	weakly similar to ( 150) AT1G51405 | Symbols: | myosin-related | chr1:19057780-19059582 FORWARDmoderately similar to ( 362) loc_os03g11770 12003.m06629 protein expressed protein seq=cds; coord=1:27116186..27121004:1; parent_gene=AC208897.3_FG003
GRMZM2G051782	GRMZM2G051782_T01	31.1	cell.organisation	highly similar to ( 798) AT5G19780 | Symbols: TUA5 | TUA5; structural constituent of cytoskeleton | chr5:6687212-6688926 FORWARDhighly similar to ( 796) TBA6_MAIZE Tubulin alpha-6 chain (Alpha-6 tubulin) - Zea mays (Maize)highly similar to ( 817) loc_os03g11970 12003.m06649 protein tubulin alpha-2 chain, putative, expressed seq=cds; coord=9:146299403..146305484:1; parent_gene=GRMZM2G051782
GRMZM2G126010	GRMZM2G126010_T01	31.1	cell.organisation	highly similar to ( 714) AT5G09810 | Symbols: ACT2, ACT7 | ACT7 (ACTIN 7); structural constituent of cytoskeleton | chr5:3052809-3054220 FORWARDhighly similar to ( 742) ACT1_MAIZE Actin-1 - Zea mays (Maize)highly similar to ( 753) loc_os05g36290 12005.m27847 protein actin-1, putative, expressed seq=cds; coord=8:100394854..100398658:-1; parent_gene=GRMZM2G126010
GRMZM2G062613	GRMZM2G062613_T01	31.1	cell.organisation	highly similar to ( 711) AT1G74790 | Symbols: | catalytic | chr1:28098912-28101673 FORWARDhighly similar to ( 934) loc_os12g44230 12012.m26790 protein expressed protein seq=cds; coord=3:93985804..93989199:1; parent_gene=GRMZM2G062613
GRMZM2G164669	GRMZM2G164669_T01	31.1	cell.organisation	highly similar to ( 676) AT2G04740 | Symbols: | ankyrin repeat family protein | chr2:1657137-1659563 FORWARDhighly similar to ( 864) loc_os06g21330 12006.m06790 protein protein binding protein, putative, expressed seq=cds; coord=6:121028015..121031174:1; parent_gene=GRMZM2G164669
GRMZM2G409343	GRMZM2G409343_T01	31.1	cell.organisation	weakly similar to ( 127) AT1G08730 | Symbols: XIC, ATXIC | XIC; motor/ protein binding | chr1:2779963-2788325 FORWARDmoderately similar to ( 262) loc_os01g40200 12001.m10293 protein XIK, putative, expressed seq=cds; coord=8:138645560..138647354:1; parent_gene=GRMZM2G409343
GRMZM2G084149	GRMZM2G084149_T01	31.1	cell.organisation	moderately similar to ( 354) AT4G31340 | Symbols: | myosin heavy chain-related | chr4:15205662-15208895 FORWARDhighly similar to ( 556) loc_os08g40790 12008.m26747 protein expressed protein seq=cds; coord=1:190997916..191004927:1; parent_gene=GRMZM2G084149
GRMZM2G001639	GRMZM2G001639_T01	31.1	cell.organisation	moderately similar to ( 318) AT3G61060 | Symbols: AtPP2-A13 | AtPP2-A13 (Arabidopsis thaliana phloem protein 2-A13); carbohydrate binding | chr3:22603166-22604336 FORWARDmoderately similar to ( 455) loc_os09g35680 12009.m06519 protein ATPP2-A13, putative, expressed seq=cds; coord=7:141594344..141596858:1; parent_gene=GRMZM2G001639
GRMZM2G036564	GRMZM2G036564_T01	31.1	cell.organisation	highly similar to ( 916) loc_os06g18900 12006.m06553 protein embryogenesis transmembrane protein, putative, expressed seq=cds; coord=6:120132638..120136791:-1; parent_gene=GRMZM2G036564
GRMZM5G870446	GRMZM5G870446_T02	31.1	cell.organisation	moderately similar to ( 323) AT4G22240 | Symbols: | plastid-lipid associated protein PAP, putative | chr4:11766090-11767227 REVERSEmoderately similar to ( 418) PAP2_ORYSA Probable plastid-lipid-associated protein 2, chloroplast precursor (Fibrillin-like protein 2) - Oryza sativa (Rice)moderately similar to ( 418) loc_os09g04790 12009.m03848 protein plastid-lipid-associated protein 2, chloroplast …
GRMZM2G069162	GRMZM2G069162_T05	31.1	cell.organisation	moderately similar to ( 388) AT2G28840 | Symbols: | ankyrin repeat family protein | chr2:12378672-12380474 FORWARDhighly similar to ( 535) loc_os05g02130 12005.m04749 protein ankyrin repeat domain-containing protein 28, putative, expressed seq=cds; coord=6:37900245..37903756:1; parent_gene=GRMZM2G069162
GRMZM5G852338	GRMZM5G852338_T02	31.1	cell.organisation	very weakly similar to (85.5) AT1G54560 | Symbols: XIE, ATXIE | XIE; motor/ protein binding | chr1:20371649-20379745 REVERSEweakly similar to ( 133) loc_os01g40200 12001.m10293 protein XIK, putative, expressed seq=cds; coord=8:138647887..138650204:1; parent_gene=GRMZM5G852338
GRMZM2G449479	GRMZM2G449479_T01	31.1	cell.organisation	moderately similar to ( 227) AT3G18780 | Symbols: ACT2, DER1, LSR2, ENL2 | ACT2 (ACTIN 2); structural constituent of cytoskeleton | chr3:6475535-6476832 FORWARDmoderately similar to ( 233) ACT7_ORYSA Actin-7 - Oryza sativa (Rice)moderately similar to ( 233) loc_os01g64630 12001.m150786 protein actin-7, putative, expressed seq=cds; coord=1:227585159..227587866:1; parent_gene=GRMZM2G449479
GRMZM2G023827	GRMZM2G023827_T01	31.1	cell.organisation	moderately similar to ( 388) loc_os06g19110 12006.m06574 protein cadmium tolerance factor, putative, expressed seq=cds; coord=8:168116737..168118521:1; parent_gene=GRMZM2G023827
GRMZM2G053284	GRMZM2G053284_T01	31.1	cell.organisation	highly similar to ( 719) AT5G09810 | Symbols: ACT2, ACT7 | ACT7 (ACTIN 7); structural constituent of cytoskeleton | chr5:3052809-3054220 FORWARDhighly similar to ( 741) ACT7_ORYSA Actin-7 - Oryza sativa (Rice)highly similar to ( 741) loc_os01g64630 12001.m150786 protein actin-7, putative, expressed seq=cds; coord=3:175897257..175900286:-1; parent_gene=GRMZM2G053284
GRMZM2G016435	GRMZM2G016435_T01	31.1	cell.organisation	weakly similar to ( 128) AT1G52240 | Symbols: ATROPGEF11, ROPGEF11 | ROPGEF11 (RHO GUANYL-NUCLEOTIDE EXCHANGE FACTOR 11); Rho guanyl-nucleotide exchange factor | chr1:19458844-19459235 REVERSEweakly similar to ( 146) loc_os01g55510 12001.m11709 protein dynein light chain LC6, flagellar outer arm, putative, expressed seq=cds; coord=3:195397485..195398202:-1; parent_gene=GRMZM2G016435
GRMZM2G147046	GRMZM2G147046_T01	31.4	cell.vesicle transport	moderately similar to ( 323) AT3G22845 | Symbols: | emp24/gp25L/p24 protein-related | chr3:8087373-8088550 FORWARDmoderately similar to ( 377) loc_os03g53310 12003.m10303 protein suppressor/enhancer of lin-12 protein 9 precursor, putative, expressed seq=cds; coord=5:7598126..7603275:1; parent_gene=GRMZM2G147046
GRMZM2G029527	GRMZM2G029527_T01	31.4	cell.vesicle transport	highly similar to ( 570) AT1G54090 | Symbols: ATEXO70D2 | ATEXO70D2 (exocyst subunit EXO70 family protein D2); protein binding | chr1:20189737-20191605 FORWARDhighly similar to ( 923) loc_os08g35470 12008.m07536 protein protein binding protein, putative, expressed seq=cds; coord=1:208595068..208597814:-1; parent_gene=GRMZM2G029527
GRMZM2G031352	GRMZM2G031352_T01	31.4	cell.vesicle transport	highly similar to ( 526) AT1G31730 | Symbols: | epsilon-adaptin, putative | chr1:11359907-11363916 FORWARDhighly similar to ( 741) loc_os01g68750 12001.m12977 protein clathrin binding protein, putative, expressed seq=cds; coord=8:162509296..162519838:1; parent_gene=GRMZM2G031352
GRMZM2G149843	GRMZM2G149843_T01	31.4	cell.vesicle transport	moderately similar to ( 229) AT5G22360 | Symbols: ATVAMP714, VAMP714 | ATVAMP714 (VESICLE-ASSOCIATED MEMBRANE PROTEIN 714) | chr5:7404379-7405654 REVERSEmoderately similar to ( 256) loc_os10g06540 12010.m22014 protein vesicle-associated membrane protein 714, putative, expressed seq=cds; coord=4:195619489..195622261:1; parent_gene=GRMZM2G149843
GRMZM2G436429	GRMZM2G436429_T01	31.4	cell.vesicle transport	moderately similar to ( 258) AT2G36900 | Symbols: MEMB11, ATMEMB11 | MEMB11 (MEMBRIN 11); SNAP receptor | chr2:15491049-15492587 REVERSEmoderately similar to ( 392) loc_os03g45260 12003.m09554 protein membrin 11, putative, expressed seq=cds; coord=1:259372896..259376179:1; parent_gene=GRMZM2G436429
GRMZM5G846196	GRMZM5G846196_T02	31.4	cell.vesicle transport	moderately similar to ( 216) AT4G32150 | Symbols: VAMP711, ATVAMP711 | ATVAMP711 (ARABIDOPSIS THALIANA VESICLE-ASSOCIATED MEMBRANE PROTEIN 711) | chr4:15526407-15527651 REVERSEmoderately similar to ( 262) loc_os06g07780 12006.m31993 protein vesicle-associated membrane protein 712, putative, expressed seq=cds; coord=6:122950872..122954029:-1; parent_gene=GRMZM5G846196
GRMZM2G076389	GRMZM2G076389_T01	31.4	cell.vesicle transport	highly similar to ( 565) AT3G14090 | Symbols: ATEXO70D3 | ATEXO70D3 (exocyst subunit EXO70 family protein D3); protein binding | chr3:4669508-4671379 REVERSEhighly similar to ( 921) loc_os08g35470 12008.m07536 protein protein binding protein, putative, expressed seq=cds; coord=4:62866427..62868933:1; parent_gene=GRMZM2G076389
GRMZM2G085483	GRMZM2G085483_T01	18	Co-factor and vitamine metabolism	moderately similar to ( 291) AT1G04640 | Symbols: LIP2 | LIP2 (LIPOYLTRANSFERASE 2); lipoyltransferase | chr1:1292541-1293248 FORWARDmoderately similar to ( 371) loc_os03g20560 12003.m07463 protein lipoate-protein ligase, putative, expressed seq=cds; coord=6:163874844..163876139:-1; parent_gene=GRMZM2G085483
GRMZM2G163996	GRMZM2G163996_T01	18.7	Co-factor and vitamine metabolism.iron-sulphur clusters	weakly similar to ( 171) AT2G16710 | Symbols: | hesB-like domain-containing protein | chr2:7248294-7249937 FORWARDweakly similar to ( 189) loc_os01g01610 12001.m06806 protein HESB-like domain-containing protein 2, mitochondrial precursor, putative, expressed seq=cds; coord=3:31448499..31453195:1; parent_gene=GRMZM2G163996
GRMZM2G039982	GRMZM2G039982_T01	18.11	Co-factor and vitamine metabolism.lipoic acid	moderately similar to ( 470) AT5G08415 | Symbols: | lipoic acid synthase family protein | chr5:2710983-2713101 REVERSEhighly similar to ( 567) loc_os01g56310 12001.m11787 protein lipoic acid synthetase, mitochondrial precursor, putative, expressed seq=cds; coord=8:172756064..172760063:-1; parent_gene=GRMZM2G039982
GRMZM2G093418	GRMZM2G093418_T01	33.2	development.late embryogenesis abundant	very weakly similar to (96.7) AT2G46150 | Symbols: | FUNCTIONS IN: molecular_function unknown; INVOLVED IN: biological_process unknown; LOCATED IN: plasma membrane; EXPRESSED IN: 15 plant structures; EXPRESSED DURING: 7 growth stages; CONTAINS InterPro DOMAIN/s: Harpin-induced 1 (InterPro:IPR010847); BEST Arabidopsis thaliana protein match is: unknown protein (TAIR:AT3G54200.1); Has 137 Blast hit…
GRMZM2G349749	GRMZM2G349749_T01	33.1	development.storage proteins	moderately similar to ( 440) AT2G26560 | Symbols: PLP2, PLA IIA, PLA2A | PLA2A (PHOSPHOLIPASE A 2A); lipase/ nutrient reservoir | chr2:11293912-11295708 REVERSEmoderately similar to ( 297) PAT0_SOLTU Patatin precursor (Potato tuber protein) - Solanum tuberosum (Potato)highly similar to ( 578) loc_os08g37180 12008.m07704 protein patatin T5 precursor, putative, expressed seq=cds; coord=1:200159715.…
GRMZM2G458494	GRMZM2G458494_T01	33.99	development.unspecified	highly similar to ( 535) AT2G39210 | Symbols: | nodulin family protein | chr2:16366287-16368231 REVERSEhighly similar to ( 735) loc_os07g09010 12007.m05357 protein nitrate and chloride transporter, putative, expressed seq=cds; coord=7:13615789..13617804:-1; parent_gene=GRMZM2G458494
GRMZM2G181354	GRMZM2G181354_T01	33.99	development.unspecified	weakly similar to ( 136) AT2G19580 | Symbols: TET2 | TET2 (TETRASPANIN2) | chr2:8472393-8475021 REVERSEweakly similar to ( 163) loc_os06g37510 12006.m08286 protein senescence-associated protein 5, putative, expressed seq=cds; coord=4:175728796..175731387:-1; parent_gene=GRMZM2G181354
GRMZM2G123896	GRMZM2G123896_T02	33.99	development.unspecified	very weakly similar to (80.5) loc_os11g44810 12011.m28867 protein auxin-repressed 12.5 kDa protein, putative, expressed seq=cds; coord=1:222590813..222592434:1; parent_gene=GRMZM2G123896
GRMZM2G088356	GRMZM2G088356_T01	33.99	development.unspecified	moderately similar to ( 435) AT3G24460 | Symbols: | TMS membrane family protein / tumour differentially expressed (TDE) family protein | chr3:8886160-8889717 REVERSEhighly similar to ( 586) loc_os01g08460 12001.m07471 protein TMS membrane protein/tumour differentially expressed protein containing protein, expressed seq=cds; coord=8:18892547..18898086:-1; parent_gene=GRMZM2G088356
GRMZM2G106730	GRMZM2G106730_T02	33.99	development.unspecified	moderately similar to ( 322) AT1G74780 | Symbols: | nodulin family protein | chr1:28095916-28097912 FORWARDhighly similar to ( 514) loc_os12g44180 12012.m08189 protein nodulin-like protein, putative, expressed seq=cds; coord=3:93831552..93834575:1; parent_gene=GRMZM2G106730
GRMZM2G041175	GRMZM2G041175_T01	33.99	development.unspecified	moderately similar to ( 302) AT2G23810 | Symbols: TET8 | TET8 (TETRASPANIN8) | chr2:10135859-10137352 REVERSEmoderately similar to ( 396) loc_os09g25760 12009.m05728 protein senescence-associated protein DH, putative, expressed seq=cds; coord=7:118310662..118312830:1; parent_gene=GRMZM2G041175
GRMZM2G373928	GRMZM2G373928_T01	33.99	development.unspecified	moderately similar to ( 280) AT1G65480 | Symbols: FT | FT (FLOWERING LOCUS T); phosphatidylethanolamine binding / protein binding | chr1:24331510-24333689 FORWARDweakly similar to ( 200) CET2_TOBAC CEN-like protein 2 - Nicotiana tabacum (Common tobacco)moderately similar to ( 341) loc_os01g11940 12001.m07810 protein OsFTL1 - Rice FT-Like1 homogous to Arabidopsis Flowering Locus T gene, expressed …
GRMZM2G114751	GRMZM2G114751_T03	33.99	development.unspecified	moderately similar to ( 209) AT4G30420 | Symbols: | nodulin MtN21 family protein | chr4:14877069-14878914 FORWARDmoderately similar to ( 334) loc_os09g25810 12009.m22091 protein integral membrane protein DUF6 containing protein, expressed seq=cds; coord=7:118507700..118510360:-1; parent_gene=GRMZM2G114751
GRMZM2G129879	GRMZM2G129879_T01	33.99	development.unspecified	weakly similar to ( 145) loc_os08g34984 12008.m80291 protein expressed protein seq=cds; coord=1:209581024..209582088:-1; parent_gene=GRMZM2G129879
GRMZM2G467893	GRMZM2G467893_T01	33.99	development.unspecified	highly similar to ( 561) AT2G28120 | Symbols: | nodulin family protein | chr2:11985934-11987667 FORWARDhighly similar to ( 781) loc_os03g47810 12003.m09794 protein nitrate and chloride transporter, putative, expressed seq=cds; coord=1:260744508..260747316:-1; parent_gene=GRMZM2G467893
GRMZM2G174099	GRMZM2G174099_T01	33.99	development.unspecified	moderately similar to ( 221) AT4G30420 | Symbols: | nodulin MtN21 family protein | chr4:14877069-14878914 FORWARDmoderately similar to ( 465) loc_os09g25770 12009.m059979 protein nodulin-like protein 5NG4, putative, expressed seq=cds; coord=7:118426184..118428373:-1; parent_gene=GRMZM2G174099
GRMZM2G079613	GRMZM2G079613_T01	33.99	development.unspecified	moderately similar to ( 357) AT5G48850 | Symbols: ATSDI1 | ATSDI1 (SULPHUR DEFICIENCY-INDUCED 1); binding | chr5:19805576-19807699 REVERSEmoderately similar to ( 486) loc_os05g43040 12005.m08434 protein pollenless3, putative, expressed seq=cds; coord=6:157412166..157414715:1; parent_gene=GRMZM2G079613
GRMZM2G135044	GRMZM2G135044_T03	33.99	development.unspecified	weakly similar to ( 129) AT4G16620 | Symbols: | integral membrane family protein / nodulin MtN21-related | chr4:9358185-9359871 REVERSEmoderately similar to ( 258) loc_os06g01660 12006.m04903 protein integral membrane protein, putative, expressed seq=cds; coord=9:27179291..27181155:1; parent_gene=GRMZM2G135044
GRMZM2G146940	GRMZM2G146940_T01	33.99	development.unspecified	weakly similar to ( 124) loc_os07g09000 12007.m05356 protein sec12-like protein 1, putative, expressed seq=cds; coord=7:13565705..13568063:-1; parent_gene=GRMZM2G146940
GRMZM2G041262	GRMZM2G041262_T01	33.99	development.unspecified	weakly similar to ( 183) AT3G01930 | Symbols: | nodulin family protein | chr3:319289-321488 REVERSEmoderately similar to ( 211) loc_os08g42010 12008.m08179 protein nodulin-like protein, putative, expressed seq=cds; coord=1:194558317..194559858:1; parent_gene=GRMZM2G041262
GRMZM2G087769	GRMZM2G087769_T01	33.99	development.unspecified	moderately similar to ( 282) AT5G10830 | Symbols: | embryo-abundant protein-related | chr5:3423731-3424649 FORWARDmoderately similar to ( 403) loc_os01g40660 12001.m10336 protein embryonic abundant protein-like, putative, expressed seq=cds; coord=3:221572623..221574032:1; parent_gene=GRMZM2G087769
GRMZM2G123986	GRMZM2G123986_T01	33.99	development.unspecified	moderately similar to ( 264) AT5G48850 | Symbols: ATSDI1 | ATSDI1 (SULPHUR DEFICIENCY-INDUCED 1); binding | chr5:19805576-19807699 REVERSEmoderately similar to ( 398) loc_os03g06970 12003.m06214 protein pollenless3, putative, expressed seq=cds; coord=1:13991176..13993273:-1; parent_gene=GRMZM2G123986
GRMZM2G348956	GRMZM2G348956_T01	28.2	DNA.repair	highly similar to ( 617) AT1G65070 | Symbols: | DNA mismatch repair MutS family protein | chr1:24173132-24176244 REVERSEnearly identical (1203) loc_os04g58410 12004.m78926 protein mismatch repair ATPase, putative, expressed seq=cds; coord=2:1277292..1281626:-1; parent_gene=GRMZM2G348956
GRMZM2G138161	GRMZM2G138161_T01	28.2	DNA.repair	moderately similar to ( 422) AT1G19025 | Symbols: | DNA cross-link repair protein-related | chr1:6568920-6570800 FORWARDhighly similar to ( 768) loc_os01g65890 12001.m12697 protein DNA repair metallo-beta-lactamase family protein, expressed seq=cds; coord=3:171713414..171716849:-1; parent_gene=GRMZM2G138161
GRMZM2G437711	GRMZM2G437711_T01	28.2	DNA.repair	very weakly similar to (97.1) AT3G19210 | Symbols: ATRAD54, CHR25 | ATRAD54 (ARABIDOPSIS HOMOLOG OF RAD54); ATP binding / DNA binding / helicase/ nucleic acid binding | chr3:6652799-6658876 REVERSEweakly similar to ( 122) loc_os02g52510 12002.m10282 protein DNA repair protein RAD54-like, putative seq=cds; coord=1:278482574..278487236:1; parent_gene=GRMZM2G437711
GRMZM2G008456	GRMZM2G008456_T01	28.1.3	DNA.synthesis/chromatin structure.histone	very weakly similar to (99.4) AT3G18035 | Symbols: HON4 | HON4; DNA binding | chr3:6169384-6171558 REVERSEweakly similar to ( 179) loc_os05g51850 12005.m27999 protein DNA-binding protein, putative, expressed seq=cds; coord=6:109592211..109594652:-1; parent_gene=GRMZM2G008456
GRMZM2G061702	GRMZM2G061702_T03	28.99	DNA.unspecified	weakly similar to ( 187) AT4G34180 | Symbols: | cyclase family protein | chr4:16370060-16371383 REVERSEmoderately similar to ( 241) loc_os09g02270 12009.m03600 protein cyclase, putative, expressed seq=cds; coord=7:50111186..50118412:1; parent_gene=GRMZM2G061702
GRMZM2G450939	GRMZM2G450939_T01	28.99	DNA.unspecified	weakly similar to ( 108) loc_os01g62100 12001.m12333 protein retrotransposon protein, putative, unclassified seq=cds; coord=4:26691310..26695217:-1; parent_gene=GRMZM2G450939
GRMZM2G351307	GRMZM2G351307_T01	28.99	DNA.unspecified	very weakly similar to (94.7) AT1G52950 | Symbols: | replication protein-related | chr1:19725483-19728007 FORWARDmoderately similar to ( 207) loc_os07g02230 12007.m04695 protein retrotransposon protein, putative, unclassified, expressed seq=cds; coord=3:88916116..88921100:1; parent_gene=GRMZM2G351307
GRMZM2G173192	GRMZM2G173192_T01	5.1	fermentation.LDH	moderately similar to ( 422) AT4G17260 | Symbols: | L-lactate dehydrogenase, putative | chr4:9674057-9675309 FORWARDhighly similar to ( 528) LDH_MAIZE L-lactate dehydrogenase (EC 1.1.1.27) (LDH) - Zea mays (Maize)highly similar to ( 561) loc_os02g01510 12002.m05501 protein L-lactate dehydrogenase A, putative, expressed seq=cds; coord=5:67473287..67474604:1; parent_gene=GRMZM2G173192
GRMZM2G128651	GRMZM2G128651_T01	4.1.12	glycolysis.cytosolic branch.phosphoglycerate mutase	moderately similar to ( 365) AT5G64460 | Symbols: | FUNCTIONS IN: molecular_function unknown; INVOLVED IN: biological_process unknown; LOCATED IN: cellular_component unknown; EXPRESSED IN: 22 plant structures; EXPRESSED DURING: 13 growth stages; CONTAINS InterPro DOMAIN/s: Phosphoglycerate mutase (InterPro:IPR013078); BEST Arabidopsis thaliana protein match is: unknown protein (TAIR:AT1G58280.3);…
GRMZM2G080375	GRMZM2G080375_T04	4.3.4	glycolysis.unclear/dually targeted.phosphofructokinase (PFK)	highly similar to ( 551) AT4G26270 | Symbols: PFK3 | PFK3 (PHOSPHOFRUCTOKINASE 3); 6-phosphofructokinase | chr4:13301094-13304030 REVERSEhighly similar to ( 694) loc_os01g09570 12001.m07582 protein 6-phosphofructokinase 2, putative, expressed seq=cds; coord=8:20698124..20701876:-1; parent_gene=GRMZM2G080375
GRMZM2G106622	GRMZM2G106622_T01	17.1.3	hormone metabolism.abscisic acid.induced-regulated-responsive-activated	moderately similar to ( 290) AT5G13200 | Symbols: | GRAM domain-containing protein / ABA-responsive protein-related | chr5:4207081-4208079 FORWARDmoderately similar to ( 420) loc_os12g29400 12012.m06754 protein ABA-responsive protein, putative, expressed seq=cds; coord=10:14302293..14305526:1; parent_gene=GRMZM2G106622
GRMZM2G159962	GRMZM2G159962_T01	17.1.3	hormone metabolism.abscisic acid.induced-regulated-responsive-activated	weakly similar to ( 172) AT5G08350 | Symbols: | GRAM domain-containing protein / ABA-responsive protein-related | chr5:2686417-2687175 REVERSEmoderately similar to ( 380) loc_os02g42430 12002.m09278 protein FIP1, putative seq=cds; coord=4:145705892..145707108:-1; parent_gene=GRMZM2G159962
GRMZM2G406830	GRMZM2G406830_T01	17.1.1	hormone metabolism.abscisic acid.synthesis-degradation	highly similar to ( 996) AT1G04580 | Symbols: AAO4, ATAO-4, ATAO2 | AAO4 (ARABIDOPSIS ALDEHYDE OXIDASE 4); aldehyde oxidase/ aryl-aldehyde oxidase | chr1:1252212-1257510 REVERSEnearly identical (1153) ALDO3_ORYSA Probable aldehyde oxidase 3 (EC 1.2.3.1) (AO-3) - Oryza sativa (Rice)nearly identical (1153) loc_os03g57680 12003.m10682 protein aldehyde oxidase 1, putative, expressed seq=cds; coord=7:…
GRMZM2G050080	GRMZM2G050080_T01	17.2.3	hormone metabolism.auxin.induced-regulated-responsive-activated	very weakly similar to (83.2) loc_os02g07110 12002.m06058 protein OsSAUR6 - Auxin-responsive SAUR gene family member, expressed seq=cds; coord=5:83743980..83745342:-1; parent_gene=GRMZM2G050080
GRMZM2G391596	GRMZM2G391596_T01	17.2.3	hormone metabolism.auxin.induced-regulated-responsive-activated	very weakly similar to (87.8) AT2G45210 | Symbols: | auxin-responsive protein-related | chr2:18641884-18642372 FORWARDweakly similar to ( 181) loc_os02g42990 12002.m100801 protein OsSAUR11 - Auxin-responsive SAUR gene family member, expressed seq=cds; coord=5:189620994..189622113:-1; parent_gene=GRMZM2G391596
GRMZM2G466229	GRMZM2G466229_T01	17.2.3	hormone metabolism.auxin.induced-regulated-responsive-activated	very weakly similar to (85.5) AT4G00880 | Symbols: | auxin-responsive family protein | chr4:366692-367060 REVERSEweakly similar to ( 138) loc_os06g50040 12006.m09528 protein OsSAUR29 - Auxin-responsive SAUR gene family member, expressed seq=cds; coord=6:84324266..84324658:1; parent_gene=GRMZM2G466229
GRMZM2G015049	GRMZM2G015049_T01	17.2.3	hormone metabolism.auxin.induced-regulated-responsive-activated	very weakly similar to (93.2) AT1G75580 | Symbols: | auxin-responsive protein, putative | chr1:28377530-28377856 FORWARDweakly similar to ( 129) loc_os06g04590 12006.m05189 protein OsSAUR24 - Auxin-responsive SAUR gene family member, expressed seq=cds; coord=4:167073486..167074934:-1; parent_gene=GRMZM2G015049
GRMZM2G432060	GRMZM2G432060_T01	17.2.3	hormone metabolism.auxin.induced-regulated-responsive-activated	very weakly similar to (86.3) AT2G45210 | Symbols: | auxin-responsive protein-related | chr2:18641884-18642372 FORWARDweakly similar to ( 158) loc_os02g42990 12002.m100801 protein OsSAUR11 - Auxin-responsive SAUR gene family member, expressed seq=cds; coord=4:149061635..149062926:1; parent_gene=GRMZM2G432060
GRMZM2G420812	GRMZM2G420812_T01	17.2.3	hormone metabolism.auxin.induced-regulated-responsive-activated	weakly similar to ( 120) loc_os08g02520 12008.m04396 protein OsSAUR31 - Auxin-responsive SAUR gene family member, expressed seq=cds; coord=4:37297113..37297762:-1; parent_gene=GRMZM2G420812
GRMZM2G429254	GRMZM2G429254_T01	17.2.3	hormone metabolism.auxin.induced-regulated-responsive-activated	weakly similar to ( 105) loc_os02g42990 12002.m100801 protein OsSAUR11 - Auxin-responsive SAUR gene family member, expressed seq=cds; coord=2:22608038..22609147:-1; parent_gene=GRMZM2G429254
GRMZM2G154332	GRMZM2G154332_T01	17.2.3	hormone metabolism.auxin.induced-regulated-responsive-activated	weakly similar to ( 113) loc_os02g52990 12002.m10329 protein OsSAUR12 - Auxin-responsive SAUR gene family member, expressed seq=cds; coord=5:210475561..210476355:-1; parent_gene=GRMZM2G154332
GRMZM2G465383	GRMZM2G465383_T01	17.2.3	hormone metabolism.auxin.induced-regulated-responsive-activated	seq=cds; coord=9:111116270..111117227:1; parent_gene=GRMZM2G465383
GRMZM2G425072	GRMZM2G425072_T01	17.2.3	hormone metabolism.auxin.induced-regulated-responsive-activated	seq=cds; coord=10:133269606..133270769:1; parent_gene=GRMZM2G425072
GRMZM5G831795	GRMZM5G831795_T03	17.2.1	hormone metabolism.auxin.synthesis-degradation	moderately similar to ( 431) AT5G54140 | Symbols: ILL3 | ILL3; IAA-amino acid conjugate hydrolase/ metallopeptidase | chr5:21965833-21967834 FORWARDhighly similar to ( 615) loc_os04g44110 12004.m09369 protein IAA-amino acid hydrolase ILR1-like 3 precursor, putative, expressed seq=cds; coord=2:27806816..27818840:-1; parent_gene=GRMZM5G831795
GRMZM2G051135	GRMZM2G051135_T01	17.5.3	hormone metabolism.ethylene.induced-regulated-responsive-activated	very weakly similar to (97.1) AT3G24500 | Symbols: MBF1C, ATMBF1C | MBF1C (MULTIPROTEIN BRIDGING FACTOR 1C); DNA binding / transcription coactivator/ transcription factor | chr3:8918755-8919201 FORWARDweakly similar to ( 157) loc_os06g39240 12006.m091727 protein endothelial differentiation-related factor 1, putative, expressed seq=cds; coord=9:88108139..88108917:1; parent_gene=GRMZM2G051135
GRMZM2G004709	GRMZM2G004709_T01	17.5.2	hormone metabolism.ethylene.signal transduction	moderately similar to ( 247) AT5G47310 | Symbols: | unknown protein | chr5:19201325-19202674 FORWARDmoderately similar to ( 303) loc_os04g46290 12004.m09579 protein EREBP-4 like protein, putative, expressed seq=cds; coord=10:139858081..139861295:-1; parent_gene=GRMZM2G004709
GRMZM2G073979	GRMZM2G073979_T01	17.5.2	hormone metabolism.ethylene.signal transduction	moderately similar to ( 251) AT5G47310 | Symbols: | unknown protein | chr5:19201325-19202674 FORWARDmoderately similar to ( 354) loc_os03g01130 12003.m05664 protein EREBP-4 like protein, putative, expressed seq=cds; coord=1:997214..999824:1; parent_gene=GRMZM2G073979
GRMZM2G016605	GRMZM2G016605_T03	17.6.2	hormone metabolism.gibberelin.signal transduction	moderately similar to ( 359) AT5G27320 | Symbols: ATGID1C, GID1C | GID1C (GA INSENSITIVE DWARF1C); hydrolase | chr5:9629254-9630746 FORWARDmoderately similar to ( 470) GID1_ORYSA Gibberellin receptor GID1 (EC 3.-.-.-) (Gibberellin-insensitive dwarf protein 1) (Protein GIBBERELLIN INSENSITIVE DWARF1) - Oryza sativa (Rice)moderately similar to ( 470) loc_os05g33730 12005.m07605 protein gibberellin …
GRMZM2G155686	GRMZM2G155686_T01	17.6.1.13	hormone metabolism.gibberelin.synthesis-degradation.GA2 oxidase	weakly similar to ( 196) AT1G78440 | Symbols: ATGA2OX1 | ATGA2OX1 (gibberellin 2-oxidase 1); gibberellin 2-beta-dioxygenase | chr1:29511772-29512990 REVERSEweakly similar to ( 199) G2OX1_PEA Gibberellin 2-beta-dioxygenase 1 (EC 1.14.11.13) (Gibberellin 2-beta-hydroxylase 1) (Gibberellin 2-oxidase 1) (GA 2-oxidase 1) (Protein SLENDER) - Pisum sativum (Garden pea)moderately similar to ( 268) loc_os…
GRMZM2G068947	GRMZM2G068947_T01	17.7.1.5	hormone metabolism.jasmonate.synthesis-degradation.12-Oxo-PDA-reductase	moderately similar to ( 496) AT1G76680 | Symbols: OPR1, ATOPR1 | OPR1; 12-oxophytodienoate reductase | chr1:28776982-28778271 FORWARDhighly similar to ( 503) loc_os06g11290 12006.m05846 protein 12-oxophytodienoate reductase 2, putative, expressed seq=cds; coord=3:69855687..69858004:-1; parent_gene=GRMZM2G068947
GRMZM2G039009	GRMZM2G039009_T01	17.8.1	hormone metabolism.salicylic acid.synthesis-degradation	moderately similar to ( 213) AT1G19640 | Symbols: JMT | JMT (JASMONIC ACID CARBOXYL METHYLTRANSFERASE); jasmonate O-methyltransferase | chr1:6789166-6791708 REVERSEweakly similar to ( 179) BAMT_ANTMA Benzoate carboxyl methyltransferase (EC 2.1.1.-) (S-adenosyl-L-methionine:benzoic acid carboxyl methyltransferase) - Antirrhinum majus (Garden snapdragon)moderately similar to ( 312) loc_os06g20960 1…
GRMZM2G150656	GRMZM2G150656_T01	11.8	lipid metabolism.exotics (steroids, squalene etc)	weakly similar to ( 160) AT5G42890 | Symbols: ATSCP2, SCP2 | SCP2 (STEROL CARRIER PROTEIN 2); oxidoreductase/ sterol carrier | chr5:17194458-17195910 REVERSEweakly similar to ( 166) loc_os02g52720 12002.m10302 protein peroxisomal multifunctional enzyme type 2, putative seq=cds; coord=9:8195131..8197429:-1; parent_gene=GRMZM2G150656
GRMZM2G042136	GRMZM2G042136_T01	11.8	lipid metabolism.exotics (steroids, squalene etc)	moderately similar to ( 288) AT4G36750 | Symbols: | quinone reductase family protein | chr4:17324642-17326215 FORWARDmoderately similar to ( 248) loc_os03g53730 12003.m10343 protein flavoprotein wrbA, putative, expressed seq=cds; coord=5:33171053..33173977:-1; parent_gene=GRMZM2G042136
GRMZM2G313011	GRMZM2G313011_T01	11.8	lipid metabolism.exotics (steroids, squalene etc)	weakly similar to ( 103) AT5G54500 | Symbols: FQR1 | FQR1 (FLAVODOXIN-LIKE QUINONE REDUCTASE 1); FMN binding / oxidoreductase, acting on NADH or NADPH, quinone or similar compound as acceptor | chr5:22124674-22126256 FORWARDweakly similar to ( 115) loc_os05g42190 12005.m08392 protein flavoprotein wrbA, putative, expressed seq=cds; coord=6:156768291..156770088:-1; parent_gene=GRMZM2G313011
GRMZM2G106177	GRMZM2G106177_T01	11.8	lipid metabolism.exotics (steroids, squalene etc)	weakly similar to ( 128) AT1G10030 | Symbols: ERG28 | ERG28 (Arabidopsis homolog of yeast ergosterol28) | chr1:3273972-3275631 FORWARDweakly similar to ( 144) loc_os12g43670 12012.m08141 protein erg28 like protein, expressed seq=cds; coord=10:19236983..19237952:1; parent_gene=GRMZM2G106177
GRMZM2G180922	GRMZM2G180922_T01	11.8.4	lipid metabolism.exotics (steroids, squalene etc).3-beta hydroxysteroid dehydrogenase/isomerase	highly similar to ( 668) AT2G33630 | Symbols: | 3-beta hydroxysteroid dehydrogenase/isomerase family protein | chr2:14236951-14238734 REVERSEhighly similar to ( 835) loc_os02g48460 12002.m09880 protein beta-hydroxysteroid dehydrogenase type 7, putative, expressed seq=cds; coord=5:202819046..202823622:1; parent_gene=GRMZM2G180922
GRMZM2G376595	GRMZM2G376595_T02	11.8.10	lipid metabolism.exotics (steroids, squalene etc).phosphatidylcholinesterol O-acyltransferase	weakly similar to ( 182) AT1G04010 | Symbols: | phosphatidate-sterol O-acyltransferase/ phosphatidylcholine-sterol O-acyltransferase/ phosphatidylethanolamine-sterol O-acyltransferase | chr1:1031703-1036128 REVERSEweakly similar to ( 199) loc_os02g56910 12002.m10713 protein sterol esterification protein, putative seq=cds; coord=5:215364418..215380668:-1; parent_gene=GRMZM2G376595
GRMZM2G034534	GRMZM2G034534_T01	11.8.10	lipid metabolism.exotics (steroids, squalene etc).phosphatidylcholinesterol O-acyltransferase	moderately similar to ( 248) AT1G27480 | Symbols: | lecithin:cholesterol acyltransferase family protein / LACT family protein | chr1:9544607-9546168 FORWARDmoderately similar to ( 498) loc_os02g37654 12002.m08852 protein 1-O-acylceramide synthase precursor, putative, expressed seq=cds; coord=3:18076915..18078951:1; parent_gene=GRMZM2G034534
GRMZM2G444643	GRMZM2G444643_T01	11.8.1	lipid metabolism.exotics (steroids, squalene etc).sphingolipids	moderately similar to ( 388) AT1G13580 | Symbols: LAG13 | LAG13 (LAG1 LONGEVITY ASSURANCE HOMOLOG 3) | chr1:4645006-4646765 REVERSEmoderately similar to ( 472) ASCL1_ORYSA ASC1-like protein 1 (Alternaria stem canker resistance-like protein 1) - Oryza sativa (Rice)moderately similar to ( 472) loc_os02g37080 12002.m08796 protein ASC1-like protein 1, putative, expressed seq=cds; coord=5:178116669..1…
GRMZM2G010202	GRMZM2G010202_T02	11.8.1.2	lipid metabolism.exotics (steroids, squalene etc).sphingolipids.serine C-palmitoyltransferase	highly similar to ( 553) AT5G23670 | Symbols: LCB2 | LCB2; protein binding / serine C-palmitoyltransferase | chr5:7981889-7985037 FORWARDhighly similar to ( 640) loc_os01g70380 12001.m13086 protein serine palmitoyltransferase 2, putative, expressed seq=cds; coord=8:159979626..159983891:1; parent_gene=GRMZM2G010202
GRMZM2G169261	GRMZM2G169261_T01	11.2.4	lipid metabolism.FA desaturation.omega 6 desaturase	moderately similar to ( 478) AT3G12120 | Symbols: FAD2 | FAD2 (FATTY ACID DESATURASE 2); delta12-fatty acid dehydrogenase/ omega-6 fatty acid desaturase | chr3:3860592-3861743 REVERSEmoderately similar to ( 485) FD6E2_SOYBN Omega-6 fatty acid desaturase, endoplasmic reticulum isozyme 2 (EC 1.14.19.-) - Glycine max (Soybean)highly similar to ( 577) loc_os07g23410 12007.m079661 protein omega-6 fatt…
GRMZM2G056252	GRMZM2G056252_T02	11.2.4	lipid metabolism.FA desaturation.omega 6 desaturase	moderately similar to ( 326) AT3G12120 | Symbols: FAD2 | FAD2 (FATTY ACID DESATURASE 2); delta12-fatty acid dehydrogenase/ omega-6 fatty acid desaturase | chr3:3860592-3861743 REVERSEmoderately similar to ( 345) FD6E2_SOYBN Omega-6 fatty acid desaturase, endoplasmic reticulum isozyme 2 (EC 1.14.19.-) - Glycine max (Soybean)moderately similar to ( 393) loc_os02g48560 12002.m100054 protein omega-6 …
GRMZM2G062357	GRMZM2G062357_T01	11.1.8	lipid metabolism.FA synthesis and FA elongation.acyl coa ligase	highly similar to ( 916) AT1G55320 | Symbols: AAE18 | AAE18 (ACYL-ACTIVATING ENZYME 18); catalytic/ ligase | chr1:20634194-20636659 FORWARDnearly identical (1192) loc_os03g59080 12003.m10809 protein acyl-activating enzyme 18, putative, expressed seq=cds; coord=1:290113640..290121340:-1; parent_gene=GRMZM2G062357
GRMZM2G173636	GRMZM2G173636_T01	11.1.13	lipid metabolism.FA synthesis and FA elongation.acyl-CoA binding protein	weakly similar to ( 156) AT4G27780 | Symbols: ACBP2 | ACBP2 (ACYL-COA BINDING PROTEIN ACBP 2); acyl-CoA binding / lead ion binding | chr4:13847774-13849629 FORWARDmoderately similar to ( 248) loc_os04g58550 12004.m10737 protein acyl-CoA-binding domain-containing protein 6, putative, expressed seq=cds; coord=10:148514945..148517583:-1; parent_gene=GRMZM2G173636
GRMZM2G097469	GRMZM2G097469_T01	11.1.10	lipid metabolism.FA synthesis and FA elongation.beta ketoacyl CoA synthase	very weakly similar to (98.6) AT1G04220 | Symbols: KCS2 | KCS2 (3-KETOACYL-COA SYNTHASE 2); fatty acid elongase | chr1:1119853-1122483 REVERSEweakly similar to ( 112) loc_os11g37900 12011.m07636 protein fatty acid elongase, putative, expressed seq=cds; coord=4:9751997..9752755:1; parent_gene=GRMZM2G097469
GRMZM2G098596	GRMZM2G098596_T01	11.1.9	lipid metabolism.FA synthesis and FA elongation.long chain fatty acid CoA ligase	very weakly similar to (90.9) AT3G05970 | Symbols: LACS6, ATLACS6 | LACS6 (long-chain acyl-CoA synthetase 6); long-chain-fatty-acid-CoA ligase | chr3:1786510-1791746 REVERSEweakly similar to ( 122) loc_os12g04990 12012.m073908 protein AMP-binding protein, putative, expressed seq=cds; coord=10:1542208..1543269:1; parent_gene=GRMZM2G098596
GRMZM2G023163	GRMZM2G023163_T01	11.5.1	lipid metabolism.glyceral metabolism.glycerol kinase	highly similar to ( 778) AT1G80460 | Symbols: NHO1, GLI1 | NHO1 (nonhost resistance to P. s. phaseolicola 1); carbohydrate kinase/ glycerol kinase | chr1:30246960-30249055 REVERSEhighly similar to ( 924) loc_os04g55410 12004.m10433 protein glycerol kinase, putative, expressed seq=cds; coord=2:5816892..5820805:1; parent_gene=GRMZM2G023163
GRMZM2G099666	GRMZM2G099666_T01	11.9.4.2	lipid metabolism.lipid degradation.beta-oxidation.acyl CoA DH	nearly identical (1065) AT5G65110 | Symbols: ACX2, ATACX2 | ACX2 (ACYL-COA OXIDASE 2); acyl-CoA oxidase | chr5:26010060-26012482 REVERSEnearly identical (1038) ACOX2_CUCMA Acyl-coenzyme A oxidase, peroxisomal precursor (EC 1.3.3.6) (AOX) (Long-chain acyl-CoA oxidase) - Cucurbita maxima (Pumpkin) (Winter squash)nearly identical (1190) loc_os11g39220 12011.m28844 protein acyl-coenzyme A oxidase 1, …
GRMZM5G848768	GRMZM5G848768_T04	11.9.4.5	lipid metabolism.lipid degradation.beta-oxidation.acyl-CoA thioesterase	moderately similar to ( 426) AT2G33150 | Symbols: PKT3, PED1, KAT2 | PKT3 (PEROXISOMAL 3-KETOACYL-COA THIOLASE 3); acetyl-CoA C-acyltransferase | chr2:14047814-14050983 REVERSEmoderately similar to ( 481) loc_os02g57260 12002.m10748 protein 3-ketoacyl-CoA thiolase 2, peroxisomal precursor, putative, expressed seq=cds; coord=5:215817786..215821620:-1; parent_gene=GRMZM5G848768
GRMZM2G064594	GRMZM2G064594_T02	11.9.2.1	lipid metabolism.lipid degradation.lipases.triacylglycerol lipase	moderately similar to ( 228) AT2G15230 | Symbols: ATLIP1 | ATLIP1 (Arabidopsis thaliana lipase 1); galactolipase/ hydrolase/ phospholipase/ triacylglycerol lipase | chr2:6612666-6615204 FORWARDmoderately similar to ( 298) loc_os09g01590 12009.m22034 protein gastric triacylglycerol lipase precursor, putative, expressed seq=cds; coord=7:51964513..51999607:-1; parent_gene=GRMZM2G064594
GRMZM2G029756	GRMZM2G029756_T01	11.9.2.1	lipid metabolism.lipid degradation.lipases.triacylglycerol lipase	highly similar to ( 559) AT1G06800 | Symbols: | lipase class 3 family protein | chr1:2090109-2091443 REVERSEhighly similar to ( 647) loc_os05g32380 12005.m07471 protein triacylglycerol lipase, putative, expressed seq=cds; coord=8:113711823..113716365:-1; parent_gene=GRMZM2G029756
GRMZM2G154687	GRMZM2G154687_T01	11.9.2.1	lipid metabolism.lipid degradation.lipases.triacylglycerol lipase	moderately similar to ( 360) AT4G18550 | Symbols: | lipase class 3 family protein | chr4:10225006-10226862 REVERSEhighly similar to ( 587) loc_os05g49840 12005.m09054 protein triacylglycerol lipase, putative, expressed seq=cds; coord=6:165626650..165628898:-1; parent_gene=GRMZM2G154687
GRMZM2G321290	GRMZM2G321290_T01	11.9.2.1	lipid metabolism.lipid degradation.lipases.triacylglycerol lipase	moderately similar to ( 333) AT4G18550 | Symbols: | lipase class 3 family protein | chr4:10225006-10226862 REVERSEhighly similar to ( 576) loc_os01g46290 12001.m10827 protein triacylglycerol lipase, putative, expressed seq=cds; coord=8:147292312..147294748:-1; parent_gene=GRMZM2G321290
GRMZM2G058227	GRMZM2G058227_T01	11.9.3.3	lipid metabolism.lipid degradation.lysophospholipases.glycerophosphodiester phosphodiesterase	moderately similar to ( 486) AT5G08030 | Symbols: | glycerophosphoryl diester phosphodiesterase family protein | chr5:2575152-2576770 REVERSEhighly similar to ( 581) loc_os03g40670 12003.m09142 protein glycerophosphoryl diester phosphodiesterase precursor, putative, expressed seq=cds; coord=1:249418817..249421594:1; parent_gene=GRMZM2G058227
GRMZM2G101958	GRMZM2G101958_T01	11.6	lipid metabolism.lipid transfer proteins etc	very weakly similar to (81.3) AT2G38540 | Symbols: LP1, LTP1, ATLTP1 | LP1; calmodulin binding | chr2:16130418-16130893 FORWARDweakly similar to ( 154) NLTP_MAIZE Nonspecific lipid-transfer protein precursor (LTP) (Phospholipid transfer protein) (PLTP) (Allergen Zea m 14) - Zea mays (Maize)weakly similar to ( 125) loc_os12g02310 12012.m04232 protein nonspecific lipid-transfer protein 2 precursor,…
GRMZM2G095757	GRMZM2G095757_T02	11.3	lipid metabolism.Phospholipid synthesis	highly similar to ( 690) AT1G15110 | Symbols: | phosphatidyl serine synthase family protein | chr1:5199594-5201988 FORWARDhighly similar to ( 724) loc_os01g02890 12001.m06928 protein phosphatidylserine synthase 1, putative seq=cds; coord=8:9920983..9927635:1; parent_gene=GRMZM2G095757
GRMZM2G135027	GRMZM2G135027_T01	11.3.1	lipid metabolism.Phospholipid synthesis.1-acylglycerol-3-phosphate O-acyltransferase	moderately similar to ( 465) AT3G18850 | Symbols: LPAT5 | LPAT5; acyltransferase | chr3:6499529-6500840 REVERSEweakly similar to ( 161) LPAT2_BRANA 1-acyl-sn-glycerol-3-phosphate acyltransferase 2 (EC 2.3.1.51) (Lysophosphatidyl acyltransferase 2) - Brassica napus (Rape)highly similar to ( 665) loc_os01g57360 12001.m11887 protein 1-acyl-sn-glycerol-3-phosphate acyltransferase 4, putative, express…
GRMZM2G469409	GRMZM2G469409_T01	11.3.2	lipid metabolism.Phospholipid synthesis.choline kinase	moderately similar to ( 412) AT2G26830 | Symbols: emb1187 | emb1187 (embryo defective 1187); kinase/ phosphotransferase, alcohol group as acceptor | chr2:11443599-11446958 FORWARDhighly similar to ( 543) loc_os09g26700 12009.m22093 protein choline/ethanolamine kinase, putative, expressed seq=cds; coord=7:121183113..121187749:1; parent_gene=GRMZM2G469409
GRMZM2G128214	GRMZM2G128214_T01	11.3.5	lipid metabolism.Phospholipid synthesis.diacylglycerol kinase	highly similar to ( 527) AT4G30340 | Symbols: ATDGK7 | ATDGK7 (Diacylglycerol kinase 7); diacylglycerol kinase | chr4:14838465-14840941 REVERSEhighly similar to ( 728) loc_os02g54650 12002.m10494 protein diacylglycerol kinase, putative, expressed seq=cds; coord=5:212754787..212763972:-1; parent_gene=GRMZM2G128214
GRMZM2G124313	GRMZM2G124313_T01	11.3.3	lipid metabolism.Phospholipid synthesis.phosphatidate cytidylyltransferase	moderately similar to ( 261) AT2G39290 | Symbols: PGPS1, PGP1, PGS1 | PGP1 (PHOSPHATIDYLGLYCEROLPHOSPHATE SYNTHASE 1); CDP-alcohol phosphatidyltransferase/ CDP-diacylglycerol-glycerol-3-phosphate 3-phosphatidyltransferase | chr2:16407274-16408840 FORWARDmoderately similar to ( 347) loc_os03g17520 12003.m34718 protein CDP-diacylglycerol--glycerol-3-phosphate 3-phosphatidyltransferase, putative, ex…
GRMZM2G074781	GRMZM2G074781_T01	2.2.2.1	major CHO metabolism.degradation.starch.starch cleavage	highly similar to ( 509) AT4G25000 | Symbols: ATAMY1, AMY1 | AMY1 (ALPHA-AMYLASE-LIKE); alpha-amylase | chr4:12852109-12853825 REVERSEhighly similar to ( 756) AMY1_HORVU Alpha-amylase type A isozyme precursor (EC 3.2.1.1) (1,4-alpha-D-glucan glucanohydrolase) (AMY1) (Low pI alpha-amylase) - Hordeum vulgare (Barley)highly similar to ( 743) loc_os06g49970 12006.m31931 protein alpha-amylase isozyme …
GRMZM2G070172	GRMZM2G070172_T01	2.2.2.1	major CHO metabolism.degradation.starch.starch cleavage	moderately similar to ( 463) AT4G25000 | Symbols: ATAMY1, AMY1 | AMY1 (ALPHA-AMYLASE-LIKE); alpha-amylase | chr4:12852109-12853825 REVERSEhighly similar to ( 748) AMY3D_ORYSA Alpha-amylase isozyme 3D precursor (EC 3.2.1.1) (1,4-alpha-D-glucan glucanohydrolase) - Oryza sativa (Rice)highly similar to ( 748) loc_os08g36910 12008.m26515 protein alpha-amylase isozyme 3D precursor, putative, expressed …
GRMZM2G058745	GRMZM2G058745_T02	2.2.1.4	major CHO metabolism.degradation.sucrose.hexokinase	moderately similar to ( 349) AT4G29130 | Symbols: ATHXK1, GIN2, HXK1 | HXK1 (HEXOKINASE 1); ATP binding / fructokinase/ glucokinase/ hexokinase | chr4:14352338-14354865 REVERSEmoderately similar to ( 415) HXK6_ORYSA Hexokinase-6 (EC 2.7.1.1) (Hexokinase-2) - Oryza sativa (Rice)moderately similar to ( 415) loc_os01g53930 12001.m43185 protein hexokinase-1, putative, expressed seq=cds; coord=8:12465…
GRMZM2G018716	GRMZM2G018716_T01	2.2.1.3.3	major CHO metabolism.degradation.sucrose.invertases.vacuolar	moderately similar to ( 494) AT1G55120 | Symbols: ATFRUCT5 | ATFRUCT5 (BETA-FRUCTOFURANOSIDASE 5); hydrolase, hydrolyzing O-glycosyl compounds / levanase | chr1:20566983-20569165 FORWARDhighly similar to ( 704) INV7_ORYSA Beta-fructofuranosidase, insoluble isoenzyme 7 precursor (EC 3.2.1.26) (Sucrose hydrolase 7) (Invertase 7) (Cell wall beta-fructosidase 7) (OsCIN7) - Oryza sativa (Rice)highly s…
GRMZM2G410704	GRMZM2G410704_T01	2.2.1.5	major CHO metabolism.degradation.sucrose.Susy	very weakly similar to (84.7) loc_os02g58480 12002.m10869 protein sucrose synthase 2, putative, expressed seq=cds; coord=1:17721995..17725220:-1; parent_gene=GRMZM2G410704
GRMZM2G103812	GRMZM2G103812_T02	15	metal handling	highly similar to ( 773) AT4G14030 | Symbols: SBP1 | SBP1 (selenium-binding protein 1); selenium binding | chr4:8098121-8100165 REVERSEhighly similar to ( 917) loc_os01g68770 12001.m12979 protein selenium-binding protein, putative, expressed seq=cds; coord=3:161729199..161732642:-1; parent_gene=GRMZM2G103812
GRMZM2G094742	GRMZM2G094742_T03	15.2	metal handling.binding, chelation and storage	weakly similar to ( 129) AT1G66240 | Symbols: ATX1, ATATX1 | ATX1 (ARABIDOPSIS HOMOLOG OF ANTI-OXIDANT 1); metal ion binding | chr1:24686445-24686832 REVERSEweakly similar to ( 133) loc_os08g10480 12008.m05181 protein copper chaperone, putative, expressed seq=cds; coord=1:177045380..177050536:-1; parent_gene=GRMZM2G094742
GRMZM2G121360	GRMZM2G121360_T01	15.2	metal handling.binding, chelation and storage	weakly similar to ( 119) loc_os03g22490 12003.m101339 protein heavy metal-associated domain containing protein, expressed seq=cds; coord=9:130092639..130094821:1; parent_gene=GRMZM2G121360
GRMZM2G057778	GRMZM2G057778_T01	3.6	minor CHO metabolism.callose	moderately similar to ( 277) AT2G31960 | Symbols: ATGSL03, GSL03, ATGSL3 | ATGSL03 (GLUCAN SYNTHASE-LIKE 3); 1,3-beta-glucan synthase/ transferase, transferring glycosyl groups | chr2:13589545-13600066 FORWARDmoderately similar to ( 381) loc_os03g03610 12003.m34995 protein CALS1, putative, expressed seq=cds; coord=1:6018427..6036376:1; parent_gene=GRMZM2G057778
GRMZM2G180951	GRMZM2G180951_T01	3.6	minor CHO metabolism.callose	nearly identical (1376) AT5G13000 | Symbols: ATGSL12, gsl12 | ATGSL12 (glucan synthase-like 12); 1,3-beta-glucan synthase/ transferase, transferring glycosyl groups | chr5:4110445-4121202 REVERSEnearly identical (1671) loc_os03g03610 12003.m34995 protein CALS1, putative, expressed seq=cds; coord=1:5987282..6007403:-1; parent_gene=GRMZM2G180951
GRMZM2G458549	GRMZM2G458549_T01	3.8.1	minor CHO metabolism.galactose.galactokinases	highly similar to ( 688) AT3G06580 | Symbols: GAL1, GALK | GALK; ATP binding / galactokinase | chr3:2049141-2051867 REVERSEhighly similar to ( 858) loc_os03g61710 12003.m11051 protein galactokinase, putative, expressed seq=cds; coord=1:295450010..295457140:-1; parent_gene=GRMZM2G458549
GRMZM2G368799	GRMZM2G368799_T01	3.4.2	minor CHO metabolism.myo-inositol.InsP-Kinases	moderately similar to ( 252) AT5G61760 | Symbols: ATIPK2BETA, IPK2B, IPK2BETA | ATIPK2BETA; inositol or phosphatidylinositol kinase/ inositol trisphosphate 6-kinase | chr5:24813916-24814818 REVERSEmoderately similar to ( 399) loc_os02g32370 12002.m08330 protein inositol hexaphosphate kinase, putative, expressed seq=cds; coord=5:167239137..167246354:1; parent_gene=GRMZM2G368799
GRMZM2G069758	GRMZM2G069758_T02	3.5	minor CHO metabolism.others	moderately similar to ( 465) AT5G37850 | Symbols: SOS4 | SOS4 (SALT OVERLY SENSITIVE 4); kinase/ pyridoxal kinase | chr5:15065621-15068783 FORWARDhighly similar to ( 539) loc_os12g40830 12012.m26961 protein pyridoxal kinase, putative, expressed seq=cds; coord=3:117076625..117087785:1; parent_gene=GRMZM2G069758
GRMZM2G126062	GRMZM2G126062_T01	3.5	minor CHO metabolism.others	moderately similar to ( 316) AT1G59960 | Symbols: | aldo/keto reductase, putative | chr1:22071410-22073067 REVERSEmoderately similar to ( 332) NADO1_ORYSA Probable NAD(P)H-dependent oxidoreductase 1 (EC 1.1.1.-) - Oryza sativa (Rice)moderately similar to ( 464) loc_os04g37490 12004.m08738 protein NAD(P)H-dependent oxidoreductase, putative, expressed seq=cds; coord=2:44795877..44798393:-1; parent_…
GRMZM2G001363	GRMZM2G001363_T01	3.5	minor CHO metabolism.others	weakly similar to ( 142) AT5G52190 | Symbols: | sugar isomerase (SIS) domain-containing protein | chr5:21201817-21202443 REVERSEmoderately similar to ( 243) loc_os04g48020 12004.m09742 protein 6-phospho 3-hexuloisomerase, putative, expressed seq=cds; coord=10:137101013..137101932:-1; parent_gene=GRMZM2G001363
GRMZM2G165919	GRMZM2G165919_T01	3.1.1.2	minor CHO metabolism.raffinose family.galactinol synthases.putative	highly similar to ( 506) AT2G47180 | Symbols: AtGolS1 | AtGolS1 (Arabidopsis thaliana galactinol synthase 1); transferase, transferring glycosyl groups / transferase, transferring hexosyl groups | chr2:19369049-19370372 REVERSEhighly similar to ( 588) loc_os03g20120 12003.m07424 protein galactinol synthase 3, putative, expressed seq=cds; coord=1:51534145..51536353:1; parent_gene=GRMZM2G165919
GRMZM2G050658	GRMZM2G050658_T02	26.13	misc.acid and other phosphatases	moderately similar to ( 397) AT1G15080 | Symbols: ATPAP2, ATLPP2, LPP2 | LPP2 (LIPID PHOSPHATE PHOSPHATASE 2); acid phosphatase/ phosphatidate phosphatase | chr1:5188080-5189476 FORWARDhighly similar to ( 513) loc_os09g13870 12009.m21980 protein lipid phosphate phosphatase 3, chloroplast precursor, putative, expressed seq=cds; coord=2:174476328..174482676:-1; parent_gene=GRMZM2G050658
GRMZM2G109405	GRMZM2G109405_T01	26.13	misc.acid and other phosphatases	moderately similar to ( 449) AT5G63140 | Symbols: ATPAP29, PAP29 | ATPAP29 (ARABIDOPSIS THALIANA PURPLE ACID PHOSPHATASE 29); acid phosphatase/ protein serine/threonine phosphatase | chr5:25328237-25329616 FORWARDhighly similar to ( 655) loc_os09g36290 12009.m060047 protein phosphatase DCR2, putative, expressed seq=cds; coord=7:143292623..143296263:1; parent_gene=GRMZM2G109405
GRMZM2G410700	GRMZM2G410700_T01	26.1	misc.cytochrome P450	weakly similar to ( 103) AT5G45340 | Symbols: CYP707A3 | CYP707A3; (+)-abscisic acid 8-hydroxylase/ oxygen binding | chr5:18369121-18370909 REVERSEweakly similar to ( 131) loc_os02g47470 12002.m100328 protein cytochrome P450 90D2, putative, expressed seq=cds; coord=1:17717470..17718999:-1; parent_gene=GRMZM2G410700
GRMZM5G862355	GRMZM5G862355_T01	26.1	misc.cytochrome P450	weakly similar to ( 126) AT5G32440 | Symbols: | LOCATED IN: chloroplast; EXPRESSED IN: 24 plant structures; EXPRESSED DURING: 15 growth stages; CONTAINS InterPro DOMAIN/s: Ubiquitin system component Cue (InterPro:IPR003892); Has 85 Blast hits to 85 proteins in 12 species: Archae - 0; Bacteria - 0; Metazoa - 1; Fungi - 0; Plants - 84; Viruses - 0; Other Eukaryotes - 0 (source: NCBI BLink). | chr5:…
GRMZM5G845736	GRMZM5G845736_T01	26.3	misc.gluco-, galacto- and mannosidases	moderately similar to ( 338) AT1G61820 | Symbols: BGLU46 | BGLU46 (BETA GLUCOSIDASE 46); catalytic/ cation binding / hydrolase, hydrolyzing O-glycosyl compounds | chr1:22836707-22838444 FORWARDmoderately similar to ( 251) BGLC_MAIZE Beta-glucosidase, chloroplast precursor (EC 3.2.1.21) (Gentiobiase) (Cellobiase) (Beta-D-glucoside glucohydrolase) - Zea mays (Maize)moderately similar to ( 392) loc_…
GRMZM5G882852	GRMZM5G882852_T01	26.3	misc.gluco-, galacto- and mannosidases	moderately similar to ( 462) AT1G61820 | Symbols: BGLU46 | BGLU46 (BETA GLUCOSIDASE 46); catalytic/ cation binding / hydrolase, hydrolyzing O-glycosyl compounds | chr1:22836707-22838444 FORWARDmoderately similar to ( 310) BGLC_MAIZE Beta-glucosidase, chloroplast precursor (EC 3.2.1.21) (Gentiobiase) (Cellobiase) (Beta-D-glucoside glucohydrolase) - Zea mays (Maize)highly similar to ( 557) loc_os04…
GRMZM2G029243	GRMZM2G029243_T01	26.3	misc.gluco-, galacto- and mannosidases	nearly identical (1214) loc_os01g16310 12001.m08227 protein glycosyl hydrolases family 31 protein, expressed seq=cds; coord=8:3484527..3488480:-1; parent_gene=GRMZM2G029243
GRMZM2G162486	GRMZM2G162486_T01	26.9	misc.glutathione S transferases	moderately similar to ( 300) AT5G02790 | Symbols: | In2-1 protein, putative | chr5:632877-634858 FORWARDmoderately similar to ( 339) IN21_MAIZE IN2-1 protein - Zea mays (Maize)moderately similar to ( 422) loc_os03g17470 12003.m07174 protein IN2-1 protein, putative, expressed seq=cds; coord=9:138752306..138754760:1; parent_gene=GRMZM2G162486
GRMZM2G124974	GRMZM2G124974_T01	26.9	misc.glutathione S transferases	moderately similar to ( 229) AT2G02380 | Symbols: ATGSTZ2 | ATGSTZ2; catalytic/ glutathione transferase | chr2:626878-628569 FORWARDmoderately similar to ( 318) GSTZ_WHEAT Glutathione S-transferase (EC 2.5.1.18) (GST class-zeta) - Triticum aestivum (Wheat)moderately similar to ( 367) loc_os12g10720 12012.m26863 protein glutathione S-transferase, putative, expressed seq=cds; coord=10:31723484..317…
AC186577.3	AC186577.3_FGT006	26.18	misc.invertase/pectin methylesterase inhibitor family protein	weakly similar to ( 137) loc_os08g01670 12008.m04315 protein c/VIF2, putative, expressed seq=cds; coord=6:1996014..1996736:-1; parent_gene=AC186577.3_FG006
GRMZM2G011893	GRMZM2G011893_T02	26.1	misc.misc2	moderately similar to ( 334) AT4G25720 | Symbols: ATQC, QC, QCT | QC (GLUTAMINYL CYCLASE); catalytic/ glutaminyl-peptide cyclotransferase | chr4:13099929-13102470 REVERSEmoderately similar to ( 461) loc_os06g01410 12006.m04880 protein glutamine cyclotransferase precursor, putative, expressed seq=cds; coord=6:55385822..55392366:1; parent_gene=GRMZM2G011893
GRMZM2G048616	GRMZM2G048616_T01	26.1	misc.misc2	moderately similar to ( 483) AT5G64250 | Symbols: | 2-nitropropane dioxygenase family / NPD family | chr5:25697623-25698945 REVERSEhighly similar to ( 561) loc_os08g37874 12008.m61970 protein oxidoreductase, putative, expressed seq=cds; coord=1:182391232..182393687:1; parent_gene=GRMZM2G048616
GRMZM2G035620	GRMZM2G035620_T01	26.1	misc.misc2	moderately similar to ( 386) AT2G32520 | Symbols: | dienelactone hydrolase family protein | chr2:13805823-13807442 REVERSEmoderately similar to ( 462) loc_os01g34700 12001.m150872 protein protein usf, putative, expressed seq=cds; coord=3:228250718..228270546:-1; parent_gene=GRMZM2G035620
GRMZM2G080839	GRMZM2G080839_T01	26.8	misc.nitrilases, *nitrile lyases, berberine bridge enzymes, reticuline oxidases, troponine reductases	moderately similar to ( 434) AT4G20820 | Symbols: | FAD-binding domain-containing protein | chr4:11150160-11151758 FORWARDhighly similar to ( 744) loc_os06g35700 12006.m08107 protein reticuline oxidase precursor, putative, expressed seq=cds; coord=9:77151999..77153846:1; parent_gene=GRMZM2G080839
AC203909.3	AC203909.3_FGT003	26.8	misc.nitrilases, *nitrile lyases, berberine bridge enzymes, reticuline oxidases, troponine reductases	moderately similar to ( 289) AT5G44410 | Symbols: | FAD-binding domain-containing protein | chr5:17891246-17892853 REVERSEhighly similar to ( 569) loc_os08g06170 12008.m04756 protein reticuline oxidase precursor, putative, expressed seq=cds; coord=4:32229860..32231506:1; parent_gene=AC203909.3_FG003
GRMZM2G403076	GRMZM2G403076_T01	26.8	misc.nitrilases, *nitrile lyases, berberine bridge enzymes, reticuline oxidases, troponine reductases	moderately similar to ( 409) AT5G44400 | Symbols: | FAD-binding domain-containing protein | chr5:17886365-17888071 REVERSEhighly similar to ( 696) loc_os06g35700 12006.m08107 protein reticuline oxidase precursor, putative, expressed seq=cds; coord=6:105434141..105436791:1; parent_gene=GRMZM2G403076
GRMZM2G041328	GRMZM2G041328_T03	26.6	misc.O-methyl transferases	highly similar to ( 679) AT3G06930 | Symbols: ATPRMT4B, PRMT4B | protein arginine N-methyltransferase family protein | chr3:2185469-2189296 REVERSEhighly similar to ( 866) loc_os07g47500 12007.m29320 protein histone-arginine methyltransferase CARM1, putative, expressed seq=cds; coord=7:172572294..172584189:1; parent_gene=GRMZM2G041328
GRMZM2G078033	GRMZM2G078033_T02	26.7	misc.oxidases - copper, flavone etc.	highly similar to ( 513) AT2G43020 | Symbols: ATPAO2 | ATPAO2 (Polyamine oxidase 2); amine oxidase/ electron carrier/ oxidoreductase | chr2:17891945-17894440 FORWARDvery weakly similar to ( 100) PAO_MAIZE Polyamine oxidase precursor (EC 1.5.3.11) - Zea mays (Maize)highly similar to ( 726) loc_os04g57550 12004.m10640 protein lysine-specific histone demethylase 1, putative, expressed seq=cds; coord…
GRMZM2G162007	GRMZM2G162007_T02	26.7	misc.oxidases - copper, flavone etc.	weakly similar to ( 150) AT4G21580 | Symbols: | oxidoreductase, zinc-binding dehydrogenase family protein | chr4:11475822-11477514 FORWARDweakly similar to ( 193) loc_os02g56180 12002.m10642 protein quinone oxidoreductase, putative, expressed seq=cds; coord=4:172834862..172837203:-1; parent_gene=GRMZM2G162007
GRMZM5G881965	GRMZM5G881965_T01	26.19	misc.plastocyanin-like	weakly similar to ( 130) AT5G07475 | Symbols: | plastocyanin-like domain-containing protein | chr5:2364827-2365536 REVERSEweakly similar to ( 107) BCP_PEA Blue copper protein precursor - Pisum sativum (Garden pea)moderately similar to ( 226) loc_os04g46120 12004.m09563 protein blue copper protein precursor, putative seq=cds; coord=2:20925116..20926430:1; parent_gene=GRMZM5G881965
GRMZM2G089400	GRMZM2G089400_T01	26.21	misc.protease inhibitor/seed storage/lipid transfer protein (LTP) family protein	weakly similar to ( 124) loc_os06g47200 12006.m09246 protein lipid binding protein, putative, expressed seq=cds; coord=6:89065818..89068077:-1; parent_gene=GRMZM2G089400
GRMZM2G065557	GRMZM2G065557_T01	26.21	misc.protease inhibitor/seed storage/lipid transfer protein (LTP) family protein	weakly similar to ( 139) AT5G05960 | Symbols: | protease inhibitor/seed storage/lipid transfer protein (LTP) family protein | chr5:1790256-1790694 FORWARDmoderately similar to ( 201) loc_os01g62980 12001.m43276 protein lipid binding protein, putative, expressed seq=cds; coord=3:179414637..179416401:1; parent_gene=GRMZM2G065557
GRMZM2G071575	GRMZM2G071575_T01	26.21	misc.protease inhibitor/seed storage/lipid transfer protein (LTP) family protein	weakly similar to ( 106) AT1G27950 | Symbols: LTPG1 | LTPG1 (GLYCOSYLPHOSPHATIDYLINOSITOL-ANCHORED LIPID PROTEIN TRANSFER 1) | chr1:9740740-9741991 FORWARDweakly similar to ( 192) loc_os08g42040 12008.m26534 protein lipid transfer protein, putative, expressed seq=cds; coord=4:45262758..45263990:-1; parent_gene=GRMZM2G071575
GRMZM2G344911	GRMZM2G344911_T01	26.22	misc.short chain dehydrogenase/reductase (SDR)	moderately similar to ( 209) AT4G13180 | Symbols: | short-chain dehydrogenase/reductase (SDR) family protein | chr4:7657373-7658164 REVERSEweakly similar to ( 190) SDR1_PICAB Short-chain type dehydrogenase/reductase (EC 1.-.-.-) - Picea abies (Norway spruce) (Picea excelsa)moderately similar to ( 337) loc_os03g53690 12003.m10339 protein estradiol 17-beta-dehydrogenase 8, putative, expressed seq=c…
GRMZM2G354909	GRMZM2G354909_T01	26.22	misc.short chain dehydrogenase/reductase (SDR)	moderately similar to ( 252) AT3G61220 | Symbols: | short-chain dehydrogenase/reductase (SDR) family protein | chr3:22663025-22664316 FORWARDmoderately similar to ( 418) loc_os04g44980 12004.m09452 protein carbonyl reductase 3, putative, expressed seq=cds; coord=2:23176274..23181034:-1; parent_gene=GRMZM2G354909
GRMZM2G316789	GRMZM2G316789_T01	26.22	misc.short chain dehydrogenase/reductase (SDR)	moderately similar to ( 221) AT4G13180 | Symbols: | short-chain dehydrogenase/reductase (SDR) family protein | chr4:7657373-7658164 REVERSEmoderately similar to ( 206) SDR1_PICAB Short-chain type dehydrogenase/reductase (EC 1.-.-.-) - Picea abies (Norway spruce) (Picea excelsa)moderately similar to ( 344) loc_os06g08600 12006.m05579 protein versicolorin reductase, putative, expressed seq=cds; coo…
GRMZM2G332976	GRMZM2G332976_T05	26.22	misc.short chain dehydrogenase/reductase (SDR)	moderately similar to ( 255) AT1G52340 | Symbols: ABA2, SIS4, GIN1, SDR1, ISI4, SRE1, ATABA2, ATSDR1 | ABA2 (ABA DEFICIENT 2); alcohol dehydrogenase/ oxidoreductase/ xanthoxin dehydrogenase | chr1:19489997-19491527 REVERSEweakly similar to ( 200) TS2_MAIZE Sex determination protein tasselseed-2 - Zea mays (Maize)moderately similar to ( 372) loc_os03g59610 12003.m10858 protein sex determination pr…
GRMZM2G160585	GRMZM2G160585_T01	26.2	misc.UDP glucosyl and glucoronyl transferases	moderately similar to ( 223) AT4G36890 | Symbols: IRX14 | IRX14 (irregular xylem 14); transferase, transferring glycosyl groups / xylosyltransferase | chr4:17379631-17381627 REVERSEhighly similar to ( 575) loc_os04g55670 12004.m10458 protein glycosyltransferase, putative, expressed seq=cds; coord=2:5229654..5233677:1; parent_gene=GRMZM2G160585
GRMZM2G074743	GRMZM2G074743_T02	9.4	mitochondrial electron transport / ATP synthesis.alternative oxidase	moderately similar to ( 388) AT3G22370 | Symbols: AOX1A, ATAOX1A | AOX1A (ALTERNATIVE OXIDASE 1A); alternative oxidase | chr3:7906890-7908416 FORWARDmoderately similar to ( 375) AOX2_TOBAC Alternative oxidase 2, mitochondrial precursor (EC 1.-.-.-) - Nicotiana tabacum (Common tobacco)moderately similar to ( 466) loc_os04g51160 12004.m10012 protein transposon protein, putative, unclassified, expre…
GRMZM2G088235	GRMZM2G088235_T01	12.4	N-metabolism.misc	moderately similar to ( 301) AT1G21840 | Symbols: UREF | UREF (urease accessory protein F); nickel ion binding | chr1:7666859-7667581 FORWARDmoderately similar to ( 385) loc_os02g07150 12002.m33571 protein urease accessory protein F, putative, expressed seq=cds; coord=5:83860797..83865920:-1; parent_gene=GRMZM2G088235
GRMZM2G072586	GRMZM2G072586_T02	35.2	not assigned.unknown	seq=cds; coord=3:195786287..195788077:-1; parent_gene=GRMZM2G072586
GRMZM2G356545	GRMZM2G356545_T01	35.2	not assigned.unknown	weakly similar to ( 122) loc_os11g09350 12011.m05132 protein expressed protein seq=cds; coord=4:15041123..15044835:1; parent_gene=GRMZM2G356545
AC210595.3	AC210595.3_FGT004	35.2	not assigned.unknown	seq=cds; coord=9:42521681..42524448:1; parent_gene=AC210595.3_FG004
GRMZM2G139160	GRMZM2G139160_T02	35.2	not assigned.unknown	seq=cds; coord=8:171809058..171810996:1; parent_gene=GRMZM2G139160
GRMZM2G147920	GRMZM2G147920_T01	35.2	not assigned.unknown	moderately similar to ( 412) AT5G21970 | Symbols: | ubiquitin thiolesterase | chr5:7262071-7263420 FORWARDhighly similar to ( 614) loc_os11g34160 12011.m07274 protein expressed protein seq=cds; coord=1:16798864..16801067:1; parent_gene=GRMZM2G147920
GRMZM2G113272	GRMZM2G113272_T01	35.2	not assigned.unknown	moderately similar to ( 233) loc_os06g47930 12006.m09319 protein expressed protein seq=cds; coord=6:88583672..88585668:1; parent_gene=GRMZM2G113272
GRMZM2G027331	GRMZM2G027331_T06	35.2	not assigned.unknown	weakly similar to ( 121) AT5G45170 | Symbols: | CbbY protein-related | chr5:18270555-18273129 REVERSEweakly similar to ( 147) loc_os12g43520 12012.m08125 protein expressed protein seq=cds; coord=1:178320751..178324933:-1; parent_gene=GRMZM2G027331
GRMZM2G108847	GRMZM2G108847_T01	35.2	not assigned.unknown	very weakly similar to (86.3) AT1G72060 | Symbols: | serine-type endopeptidase inhibitor | chr1:27118494-27118843 FORWARD seq=cds; coord=3:33850750..33851285:1; parent_gene=GRMZM2G108847
GRMZM2G080501	GRMZM2G080501_T01	35.2	not assigned.unknown	moderately similar to ( 270) AT3G16990 | Symbols: | TENA/THI-4 family protein | chr3:5795937-5796783 REVERSEmoderately similar to ( 255) PM36_SOYBN Seed maturation protein PM36 - Glycine max (Soybean)moderately similar to ( 383) loc_os03g19390 12003.m34848 protein seed maturation protein PM36, putative, expressed seq=cds; coord=9:135347729..135349488:1; parent_gene=GRMZM2G080501
GRMZM2G119769	GRMZM2G119769_T02	35.2	not assigned.unknown	weakly similar to ( 198) AT1G80940 | Symbols: | unknown protein | chr1:30410959-30411943 FORWARDmoderately similar to ( 307) loc_os02g55080 12002.m10534 protein expressed protein seq=cds; coord=5:213338606..213341631:-1; parent_gene=GRMZM2G119769
GRMZM2G033746	GRMZM2G033746_T03	35.2	not assigned.unknown	weakly similar to ( 155) AT3G48980 | Symbols: | FUNCTIONS IN: molecular_function unknown; INVOLVED IN: biological_process unknown; LOCATED IN: cellular_component unknown; CONTAINS InterPro DOMAIN/s: Lipopolysaccharide-modifying protein (InterPro:IPR006598), Protein of unknown function DUF821, CAP10-like (InterPro:IPR008539); BEST Arabidopsis thaliana protein match is: unknown protein (TAIR:AT5G23…
GRMZM2G066449	GRMZM2G066449_T01	35.2	not assigned.unknown	very weakly similar to (94.0) loc_os03g45930 12003.m09616 protein expressed protein seq=cds; coord=5:14841378..14843101:-1; parent_gene=GRMZM2G066449
GRMZM2G460617	GRMZM2G460617_T01	35.2	not assigned.unknown	seq=cds; coord=6:152250982..152251878:-1; parent_gene=GRMZM2G460617
GRMZM2G100020	GRMZM2G100020_T02	35.2	not assigned.unknown	weakly similar to ( 139) AT1G31880 | Symbols: NIP3;1, NLM9, BRX | BRX (BREVIS RADIX); identical protein binding / water channel | chr1:11447804-11450053 FORWARDmoderately similar to ( 313) loc_os03g63650 12003.m11233 protein expressed protein seq=cds; coord=1:298981337..298985153:1; parent_gene=GRMZM2G100020
GRMZM2G036282	GRMZM2G036282_T02	35.2	not assigned.unknown	very weakly similar to (92.4) AT1G10530 | Symbols: | unknown protein | chr1:3471805-3472526 REVERSEweakly similar to ( 164) loc_os02g50810 12002.m10115 protein expressed protein seq=cds; coord=4:182295504..182297191:1; parent_gene=GRMZM2G036282
GRMZM2G023786	GRMZM2G023786_T02	35.2	not assigned.unknown	seq=cds; coord=3:223960721..223962338:1; parent_gene=GRMZM2G023786
GRMZM2G394203	GRMZM2G394203_T01	35.2	not assigned.unknown	seq=cds; coord=1:50087976..50089098:1; parent_gene=GRMZM2G394203
GRMZM5G815358	GRMZM5G815358_T02	35.2	not assigned.unknown	moderately similar to ( 207) loc_os03g08580 12003.m35050 protein expressed protein seq=cds; coord=1:17668483..17670550:1; parent_gene=GRMZM5G815358
GRMZM2G115481	GRMZM2G115481_T01	35.2	not assigned.unknown	very weakly similar to (97.4) AT2G38640 | Symbols: | unknown protein | chr2:16157725-16158474 REVERSEweakly similar to ( 177) loc_os11g02750 12011.m04472 protein GTP binding protein, putative, expressed seq=cds; coord=4:184945518..184946776:-1; parent_gene=GRMZM2G115481
GRMZM2G133430	GRMZM2G133430_T01	35.2	not assigned.unknown	weakly similar to ( 110) loc_os06g38210 12006.m31806 protein expressed protein seq=cds; coord=5:156351191..156352142:1; parent_gene=GRMZM2G133430
GRMZM2G136367	GRMZM2G136367_T05	35.2	not assigned.unknown	moderately similar to ( 235) AT2G47115 | Symbols: | unknown protein | chr2:19345376-19346864 REVERSEmoderately similar to ( 459) loc_os07g46430 12007.m08860 protein expressed protein seq=cds; coord=7:170870598..170873688:-1; parent_gene=GRMZM2G136367
GRMZM5G836429	GRMZM5G836429_T01	35.2	not assigned.unknown	very weakly similar to (96.7) AT1G49170 | Symbols: | unknown protein | chr1:18183561-18184434 REVERSEweakly similar to ( 112) loc_os04g58970 12004.m35551 protein uncharacterized ACR, YggU family COG1872 containing protein, expressed seq=cds; coord=2:24372309..24372758:1; parent_gene=GRMZM5G836429
GRMZM2G176834	GRMZM2G176834_T01	35.2	not assigned.unknown	seq=cds; coord=7:38961855..38963373:-1; parent_gene=GRMZM2G176834
GRMZM2G131727	GRMZM2G131727_T01	35.2	not assigned.unknown	weakly similar to ( 183) loc_os02g37120 12002.m08800 protein expressed protein seq=cds; coord=5:178243013..178247255:-1; parent_gene=GRMZM2G131727
AC233894.1	AC233894.1_FGT005	35.2	not assigned.unknown	weakly similar to ( 136) AT2G37035 | Symbols: | unknown protein | chr2:15555374-15556780 REVERSEmoderately similar to ( 480) loc_os10g33820 12010.m06211 protein expressed protein seq=cds; coord=5:28333880..28335220:1; parent_gene=AC233894.1_FG005
GRMZM2G018707	GRMZM2G018707_T01	35.2	not assigned.unknown	weakly similar to ( 178) AT2G36430 | Symbols: | unknown protein | chr2:15290211-15291557 FORWARDmoderately similar to ( 375) loc_os02g15500 12002.m06793 protein expressed protein seq=cds; coord=4:225686269..225688073:-1; parent_gene=GRMZM2G018707
GRMZM2G049790	GRMZM2G049790_T02	35.2	not assigned.unknown	seq=cds; coord=1:289274300..289275162:1; parent_gene=GRMZM2G049790
GRMZM2G066618	GRMZM2G066618_T01	35.2	not assigned.unknown	highly similar to ( 648) AT4G28570 | Symbols: | alcohol oxidase-related | chr4:14119548-14121923 FORWARDhighly similar to ( 993) loc_os02g40840 12002.m09169 protein oxidoreductase, putative, expressed seq=cds; coord=4:141881923..141885561:-1; parent_gene=GRMZM2G066618
GRMZM2G703231	GRMZM2G703231_T03	35.2	not assigned.unknown	moderately similar to ( 416) AT2G36840 | Symbols: | ACT domain-containing protein | chr2:15451834-15453550 REVERSEhighly similar to ( 632) loc_os09g39740 12009.m22202 protein amino acid binding protein, putative, expressed seq=cds; coord=2:164722166..164724580:1; parent_gene=GRMZM2G703231
GRMZM2G165063	GRMZM2G165063_T01	35.2	not assigned.unknown	seq=cds; coord=2:61244892..61246696:1; parent_gene=GRMZM2G165063
GRMZM2G061751	GRMZM2G061751_T01	35.2	not assigned.unknown	weakly similar to ( 140) AT1G29300 | Symbols: UNE1 | UNE1 (unfertilized embryo sac 1) | chr1:10248120-10249499 REVERSEmoderately similar to ( 291) loc_os05g11650 12005.m05634 protein expressed protein seq=cds; coord=6:131356659..131358537:1; parent_gene=GRMZM2G061751
GRMZM2G167387	GRMZM2G167387_T01	35.2	not assigned.unknown	weakly similar to ( 101) loc_os11g41600 12011.m28854 protein expressed protein seq=cds; coord=6:127687297..127688865:1; parent_gene=GRMZM2G167387
GRMZM2G169064	GRMZM2G169064_T01	35.2	not assigned.unknown	seq=cds; coord=6:22144473..22146495:-1; parent_gene=GRMZM2G169064
GRMZM2G128466	GRMZM2G128466_T01	35.2	not assigned.unknown	seq=cds; coord=8:157834785..157837017:-1; parent_gene=GRMZM2G128466
GRMZM2G030809	GRMZM2G030809_T01	35.2	not assigned.unknown	seq=cds; coord=7:27764413..27766620:1; parent_gene=GRMZM2G030809
GRMZM2G082257	GRMZM2G082257_T01	35.2	not assigned.unknown	very weakly similar to (89.7) AT1G74440 | Symbols: | unknown protein | chr1:27979208-27980371 REVERSEweakly similar to ( 179) loc_os08g33680 12008.m07358 protein YGL010w-like protein, putative, expressed seq=cds; coord=1:213736965..213738589:1; parent_gene=GRMZM2G082257
GRMZM2G008751	GRMZM2G008751_T01	35.2	not assigned.unknown	moderately similar to ( 366) AT3G03990 | Symbols: | esterase/lipase/thioesterase family protein | chr3:1033788-1034591 FORWARDmoderately similar to ( 468) loc_os03g10620 12003.m35082 protein sigma factor sigB regulation protein rsbQ, putative, expressed seq=cds; coord=9:147818378..147819931:-1; parent_gene=GRMZM2G008751
GRMZM2G121333	GRMZM2G121333_T01	35.2	not assigned.unknown	moderately similar to ( 442) AT4G24140 | Symbols: | hydrolase, alpha/beta fold family protein | chr4:12530032-12533664 REVERSEhighly similar to ( 652) loc_os06g04169 12006.m091587 protein catalytic/ hydrolase, putative, expressed seq=cds; coord=9:23454881..23458323:-1; parent_gene=GRMZM2G121333
GRMZM2G067583	GRMZM2G067583_T01	35.2	not assigned.unknown	seq=cds; coord=3:214821540..214822904:-1; parent_gene=GRMZM2G067583
GRMZM2G084021	GRMZM2G084021_T01	35.2	not assigned.unknown	weakly similar to ( 120) loc_os10g26540 12010.m05594 protein expressed protein seq=cds; coord=5:34997160..34999838:-1; parent_gene=GRMZM2G084021
GRMZM2G060943	GRMZM2G060943_T01	35.2	not assigned.unknown	moderately similar to ( 482) AT3G29180 | Symbols: | unknown protein | chr3:11149073-11151322 FORWARDhighly similar to ( 931) loc_os12g38850 12012.m26948 protein expressed protein seq=cds; coord=1:157908032..157912870:1; parent_gene=GRMZM2G060943
GRMZM2G012046	GRMZM2G012046_T01	35.2	not assigned.unknown	moderately similar to ( 491) AT1G14780 | Symbols: | FUNCTIONS IN: molecular_function unknown; INVOLVED IN: biological_process unknown; LOCATED IN: cellular_component unknown; EXPRESSED IN: 13 plant structures; EXPRESSED DURING: 6 growth stages; CONTAINS InterPro DOMAIN/s: Membrane attack complex component/perforin/complement C9 (InterPro:IPR001862); BEST Arabidopsis thaliana protein match is: unk…
GRMZM2G358491	GRMZM2G358491_T01	35.2	not assigned.unknown	highly similar to ( 576) AT3G23590 | Symbols: RFR1 | RFR1 (REF4-related 1) | chr3:8467638-8473469 FORWARDnearly identical (1194) loc_os05g24684 12005.m06763 protein expressed protein seq=cds; coord=6:135650217..135657443:1; parent_gene=GRMZM2G358491
GRMZM2G027499	GRMZM2G027499_T01	35.2	not assigned.unknown	moderately similar to ( 493) loc_os03g21640 12003.m34860 protein expressed protein seq=cds; coord=9:131519314..131522352:-1; parent_gene=GRMZM2G027499
GRMZM2G071688	GRMZM2G071688_T01	35.2	not assigned.unknown	moderately similar to ( 328) AT1G23070 | Symbols: | unknown protein | chr1:8174011-8175758 REVERSEmoderately similar to ( 368) loc_os03g29340 12003.m101370 protein expressed protein seq=cds; coord=1:70574745..70577798:1; parent_gene=GRMZM2G071688
GRMZM2G063276	GRMZM2G063276_T02	35.2	not assigned.unknown	weakly similar to ( 119) AT1G14860 | Symbols: atnudt18 | atnudt18 (Arabidopsis thaliana Nudix hydrolase homolog 18); hydrolase | chr1:5124993-5125805 FORWARDweakly similar to ( 192) loc_os02g50130 12002.m10047 protein nudix hydrolase 4, putative, expressed seq=cds; coord=4:167033388..167034671:1; parent_gene=GRMZM2G063276
GRMZM2G018760	GRMZM2G018760_T01	35.2	not assigned.unknown	weakly similar to ( 169) AT3G25400 | Symbols: | FUNCTIONS IN: molecular_function unknown; INVOLVED IN: biological_process unknown; LOCATED IN: cellular_component unknown; EXPRESSED IN: 11 plant structures; EXPRESSED DURING: 6 growth stages; CONTAINS InterPro DOMAIN/s: NTP Pyrophosphohydrolase MazG-related, RS21-C6 (InterPro:IPR011394), EAR (InterPro:IPR009039), NTP pyrophosphohydrolase MazG, puta…
GRMZM2G148078	GRMZM2G148078_T02	35.2	not assigned.unknown	weakly similar to ( 117) loc_os08g16790 12008.m080119 protein expressed protein seq=cds; coord=10:43811421..43813223:-1; parent_gene=GRMZM2G148078
GRMZM2G069455	GRMZM2G069455_T01	35.2	not assigned.unknown	very weakly similar to (97.4) AT5G17910 | Symbols: | unknown protein | chr5:5927906-5932292 FORWARDmoderately similar to ( 473) loc_os01g59670 12001.m12101 protein expressed protein seq=cds; coord=3:186928916..186933600:-1; parent_gene=GRMZM2G069455
GRMZM2G362312	GRMZM2G362312_T01	35.2	not assigned.unknown	weakly similar to ( 158) loc_os02g13060 12002.m06553 protein expressed protein seq=cds; coord=5:154480776..154482181:-1; parent_gene=GRMZM2G362312
GRMZM2G093761	GRMZM2G093761_T01	35.2	not assigned.unknown	weakly similar to ( 119) AT3G11780 | Symbols: | MD-2-related lipid recognition domain-containing protein / ML domain-containing protein | chr3:3724326-3725476 REVERSEweakly similar to ( 159) loc_os07g06590 12007.m079612 protein ML domain protein, putative, expressed seq=cds; coord=7:6217153..6219385:1; parent_gene=GRMZM2G093761
GRMZM2G020098	GRMZM2G020098_T01	35.2	not assigned.unknown	moderately similar to ( 280) AT4G03420 | Symbols: | unknown protein | chr4:1512226-1513594 FORWARDhighly similar to ( 524) loc_os10g35150 12010.m06338 protein expressed protein seq=cds; coord=5:25615648..25620039:-1; parent_gene=GRMZM2G020098
GRMZM5G873681	GRMZM5G873681_T02	35.2	not assigned.unknown	seq=cds; coord=5:28194894..28196950:-1; parent_gene=GRMZM5G873681
AC210314.3	AC210314.3_FGT006	35.2	not assigned.unknown	very weakly similar to (81.6) AT4G08230 | Symbols: | glycine-rich protein | chr4:5188047-5189574 REVERSEweakly similar to ( 110) loc_os03g15720 12003.m35135 protein expressed protein seq=cds; coord=9:140888633..140891799:-1; parent_gene=AC210314.3_FG006
GRMZM2G151582	GRMZM2G151582_T01	35.2	not assigned.unknown	weakly similar to ( 107) loc_os03g15720 12003.m35135 protein expressed protein seq=cds; coord=1:37942750..37946337:1; parent_gene=GRMZM2G151582
GRMZM2G151519	GRMZM2G151519_T01	35.2	not assigned.unknown	moderately similar to ( 221) loc_os08g33160 12008.m26499 protein ZIM motif family protein, expressed seq=cds; coord=4:80901061..80903605:-1; parent_gene=GRMZM2G151519
GRMZM2G031991	GRMZM2G031991_T01	35.2	not assigned.unknown	very weakly similar to (86.7) AT5G67620 | Symbols: | unknown protein | chr5:26964891-26965720 REVERSEweakly similar to ( 155) loc_os02g50810 12002.m10115 protein expressed protein seq=cds; coord=5:206034117..206036010:-1; parent_gene=GRMZM2G031991
GRMZM2G154394	GRMZM2G154394_T01	35.2	not assigned.unknown	moderately similar to ( 309) AT5G44250 | Symbols: | unknown protein | chr5:17823876-17825153 REVERSEhighly similar to ( 566) loc_os11g40070 12011.m28847 protein expressed protein seq=cds; coord=4:5392942..5396361:-1; parent_gene=GRMZM2G154394
GRMZM2G164229	GRMZM2G164229_T01	35.2	not assigned.unknown	very weakly similar to (81.3) loc_os12g40020 12012.m07786 protein retrotransposon protein, putative, unclassified seq=cds; coord=4:1075603..1077563:1; parent_gene=GRMZM2G164229
GRMZM2G457287	GRMZM2G457287_T01	35.2	not assigned.unknown	moderately similar to ( 430) AT3G13510 | Symbols: | unknown protein | chr3:4403776-4405741 FORWARDmoderately similar to ( 471) loc_os07g38590 12007.m08105 protein carboxyl-terminal peptidase, putative, expressed seq=cds; coord=4:1992637..1995216:-1; parent_gene=GRMZM2G457287
GRMZM2G007025	GRMZM2G007025_T01	35.2	not assigned.unknown	weakly similar to ( 112) AT5G23130 | Symbols: | peptidoglycan-binding LysM domain-containing protein | chr5:7781475-7783333 FORWARDmoderately similar to ( 263) loc_os03g01990 12003.m05743 protein lysM domain containing protein, expressed seq=cds; coord=1:2873514..2876191:1; parent_gene=GRMZM2G007025
GRMZM2G378040	GRMZM2G378040_T01	35.2	not assigned.unknown	moderately similar to ( 293) AT5G40290 | Symbols: | metal-dependent phosphohydrolase HD domain-containing protein | chr5:16105259-16108501 REVERSEmoderately similar to ( 366) loc_os01g01920 12001.m06834 protein HD domain containing protein, expressed seq=cds; coord=8:7873538..7878735:-1; parent_gene=GRMZM2G378040
GRMZM2G463953	GRMZM2G463953_T01	35.2	not assigned.unknown	weakly similar to ( 108) loc_os06g39912 12006.m091732 protein expressed protein seq=cds; coord=9:84224219..84225268:-1; parent_gene=GRMZM2G463953
GRMZM2G113480	GRMZM2G113480_T01	35.2	not assigned.unknown	very weakly similar to (99.0) loc_os06g22390 12006.m06893 protein expressed protein seq=cds; coord=9:45849768..45850449:1; parent_gene=GRMZM2G113480
GRMZM2G082222	GRMZM2G082222_T01	35.2	not assigned.unknown	very weakly similar to (87.0) AT5G03460 | Symbols: | unknown protein | chr5:864391-865509 FORWARDweakly similar to ( 126) loc_os02g57766 12002.m100592 protein expressed protein seq=cds; coord=4:169958197..169961065:1; parent_gene=GRMZM2G082222
GRMZM2G388608	GRMZM2G388608_T01	35.2	not assigned.unknown	seq=cds; coord=1:116265288..116266108:-1; parent_gene=GRMZM2G388608
GRMZM2G045070	GRMZM2G045070_T01	35.2	not assigned.unknown	highly similar to ( 762) AT5G63190 | Symbols: | MA3 domain-containing protein | chr5:25346145-25348563 FORWARDnearly identical (1068) loc_os04g40660 12004.m09046 protein topoisomerase-like protein, putative, expressed seq=cds; coord=2:36833209..36838151:1; parent_gene=GRMZM2G045070
GRMZM2G028709	GRMZM2G028709_T03	35.2	not assigned.unknown	seq=cds; coord=4:195723259..195728830:1; parent_gene=GRMZM2G028709
GRMZM5G833124	GRMZM5G833124_T01	35.2	not assigned.unknown	highly similar to ( 600) AT5G49820 | Symbols: emb1879 | emb1879 (embryo defective 1879) | chr5:20246753-20249432 REVERSEhighly similar to ( 806) loc_os05g34650 12005.m27826 protein expressed protein seq=cds; coord=6:147655918..147660515:-1; parent_gene=GRMZM5G833124
GRMZM2G119287	GRMZM2G119287_T01	35.2	not assigned.unknown	very weakly similar to (92.4) AT3G63430 | Symbols: | unknown protein | chr3:23420414-23422201 FORWARDmoderately similar to ( 276) loc_os11g37670 12011.m07612 protein expressed protein seq=cds; coord=4:202759265..202761954:-1; parent_gene=GRMZM2G119287
GRMZM2G003963	GRMZM2G003963_T01	35.2	not assigned.unknown	moderately similar to ( 305) AT5G45410 | Symbols: | unknown protein | chr5:18402071-18403282 REVERSEhighly similar to ( 550) loc_os07g06550 12007.m05115 protein expressed protein seq=cds; coord=8:169087393..169091434:-1; parent_gene=GRMZM2G003963
GRMZM2G012566	GRMZM2G012566_T01	35.2	not assigned.unknown	weakly similar to ( 121) AT3G09085 | Symbols: | unknown protein | chr3:2782238-2782576 FORWARDweakly similar to ( 174) loc_os03g15910 12003.m07028 protein transmembrane protein, putative, expressed seq=cds; coord=1:38547957..38550734:-1; parent_gene=GRMZM2G012566
GRMZM2G073954	GRMZM2G073954_T01	35.2	not assigned.unknown	moderately similar to ( 474) AT1G02260 | Symbols: | transmembrane protein, putative | chr1:440757-442459 REVERSEhighly similar to ( 582) loc_os02g57620 12002.m10783 protein arsenite transport subunit B, putative, expressed seq=cds; coord=4:170408331..170411053:-1; parent_gene=GRMZM2G073954
GRMZM5G841343	GRMZM5G841343_T02	35.2	not assigned.unknown	seq=cds; coord=6:146035272..146035874:1; parent_gene=GRMZM5G841343
GRMZM2G083847	GRMZM2G083847_T04	35.2	not assigned.unknown	weakly similar to ( 185) AT2G39570 | Symbols: | ACT domain-containing protein | chr2:16507963-16509741 FORWARDmoderately similar to ( 256) loc_os05g02220 12005.m083560 protein amino acid binding protein, putative, expressed seq=cds; coord=8:133443561..133446462:-1; parent_gene=GRMZM2G083847
GRMZM2G001652	GRMZM2G001652_T01	35.2	not assigned.unknown	nearly identical (1113) AT2G25800 | Symbols: | INVOLVED IN: biological_process unknown; EXPRESSED IN: 23 plant structures; EXPRESSED DURING: 13 growth stages; CONTAINS InterPro DOMAIN/s: Munc13 homology 1 (InterPro:IPR014770), Protein of unknown function DUF810 (InterPro:IPR008528), Munc13 homology 2 (InterPro:IPR014772); BEST Arabidopsis thaliana protein match is: unknown protein (TAIR:AT2G20010…
GRMZM2G098496	GRMZM2G098496_T01	35.2	not assigned.unknown	moderately similar to ( 370) AT3G56190 | Symbols: ALPHA-SNAP2, ASNAP | ALPHA-SNAP2 (ALPHA-SOLUBLE NSF ATTACHMENT PROTEIN 2); binding / soluble NSF attachment protein | chr3:20846119-20848213 REVERSEmoderately similar to ( 375) SNAA_SOLTU Alpha-soluble NSF attachment protein (Alpha-SNAP) (N-ethylmaleimide-sensitive factor attachment protein, alpha) - Solanum tuberosum (Potato)highly similar to ( 5…
GRMZM2G363460	GRMZM2G363460_T06	35.2	not assigned.unknown	weakly similar to ( 139) AT5G62810 | Symbols: PEX14, ATPEX14, PED2 | PEX14; protein binding / protein transporter | chr5:25220323-25223571 FORWARDmoderately similar to ( 443) loc_os05g01090 12005.m27658 protein peroxin Pex14, putative, expressed seq=cds; coord=8:135456709..135460588:-1; parent_gene=GRMZM2G363460
GRMZM2G015869	GRMZM2G015869_T01	35.2	not assigned.unknown	moderately similar to ( 370) AT5G40670 | Symbols: | PQ-loop repeat family protein / transmembrane family protein | chr5:16285968-16287591 FORWARDhighly similar to ( 516) loc_os12g18110 12012.m073812 protein cystinosin, putative, expressed seq=cds; coord=10:12922239..12927857:-1; parent_gene=GRMZM2G015869
AC231745.1	AC231745.1_FGT004	35.2	not assigned.unknown	moderately similar to ( 377) AT1G08030 | Symbols: | unknown protein | chr1:2490425-2492741 REVERSEhighly similar to ( 669) loc_os06g06370 12006.m05363 protein expressed protein seq=cds; coord=9:18237985..18246380:1; parent_gene=AC231745.1_FG004
GRMZM2G360234	GRMZM2G360234_T01	35.2	not assigned.unknown	very weakly similar to (95.9) loc_os03g13870 12003.m06831 protein expressed protein seq=cds; coord=1:32756097..32757729:-1; parent_gene=GRMZM2G360234
GRMZM2G080466	GRMZM2G080466_T02	35.2	not assigned.unknown	seq=cds; coord=2:189499633..189501342:1; parent_gene=GRMZM2G080466
GRMZM2G163578	GRMZM2G163578_T01	35.2	not assigned.unknown	very weakly similar to (97.8) AT4G37470 | Symbols: | hydrolase, alpha/beta fold family protein | chr4:17617045-17618363 REVERSEmoderately similar to ( 206) loc_os01g41240 12001.m10391 protein sigma factor sigB regulation protein rsbQ, putative, expressed seq=cds; coord=3:222766079..222769673:1; parent_gene=GRMZM2G163578
GRMZM2G071172	GRMZM2G071172_T01	35.2	not assigned.unknown	highly similar to ( 548) loc_os10g40250 12010.m065336 protein expressed protein seq=cds; coord=1:88000864..88005882:1; parent_gene=GRMZM2G071172
GRMZM2G025024	GRMZM2G025024_T01	35.2	not assigned.unknown	highly similar to ( 687) AT2G40980 | Symbols: | LOCATED IN: plasma membrane; EXPRESSED IN: 22 plant structures; EXPRESSED DURING: 13 growth stages; CONTAINS InterPro DOMAIN/s: Protein kinase-like (InterPro:IPR011009); Has 152 Blast hits to 139 proteins in 56 species: Archae - 0; Bacteria - 74; Metazoa - 0; Fungi - 0; Plants - 60; Viruses - 0; Other Eukaryotes - 18 (source: NCBI BLink). | chr2:171…
GRMZM2G152041	GRMZM2G152041_T02	35.2	not assigned.unknown	seq=cds; coord=6:71014342..71015158:-1; parent_gene=GRMZM2G152041
GRMZM2G339728	GRMZM2G339728_T01	35.2	not assigned.unknown	seq=cds; coord=7:118305189..118306403:-1; parent_gene=GRMZM2G339728
GRMZM5G851654	GRMZM5G851654_T02	35.2	not assigned.unknown	seq=cds; coord=2:234411415..234414801:-1; parent_gene=GRMZM5G851654
GRMZM5G899308	GRMZM5G899308_T01	35.2	not assigned.unknown	seq=cds; coord=5:74338821..74340648:1; parent_gene=GRMZM5G899308
GRMZM2G139035	GRMZM2G139035_T01	35.2	not assigned.unknown	weakly similar to ( 125) loc_os02g34730 12002.m08562 protein expressed protein seq=cds; coord=5:172288527..172290863:-1; parent_gene=GRMZM2G139035
GRMZM2G074585	GRMZM2G074585_T01	35.2	not assigned.unknown	seq=cds; coord=10:99471562..99472881:1; parent_gene=GRMZM2G074585
GRMZM5G896560	GRMZM5G896560_T01	35.2	not assigned.unknown	seq=cds; coord=7:39873483..39874398:1; parent_gene=GRMZM5G896560
GRMZM2G426802	GRMZM2G426802_T01	35.2	not assigned.unknown	moderately similar to ( 456) AT5G24320 | Symbols: | WD-40 repeat family protein | chr5:8284858-8287651 REVERSEnearly identical (1039) loc_os03g02440 12003.m101155 protein signal transducer, putative, expressed seq=cds; coord=1:3364324..3369043:-1; parent_gene=GRMZM2G426802
GRMZM2G106906	GRMZM2G106906_T02	35.2	not assigned.unknown	weakly similar to ( 179) AT3G62580 | Symbols: | FUNCTIONS IN: molecular_function unknown; INVOLVED IN: biological_process unknown; LOCATED IN: endomembrane system; EXPRESSED IN: 23 plant structures; EXPRESSED DURING: 13 growth stages; BEST Arabidopsis thaliana protein match is: late embryogenesis abundant domain-containing protein / LEA domain-containing protein (TAIR:AT1G72100.1); Has 237 Blast …
GRMZM2G028393	GRMZM2G028393_T02	35.2	not assigned.unknown	very weakly similar to (84.3) ICI2_HORVU Subtilisin-chymotrypsin inhibitor-2A (CI-2A) - Hordeum vulgare (Barley)very weakly similar to ( 100) loc_os12g25090 12012.m56494 protein expressed protein seq=cds; coord=8:134463311..134464177:1; parent_gene=GRMZM2G028393
GRMZM2G131448	GRMZM2G131448_T01	35.2	not assigned.unknown	moderately similar to ( 257) AT2G06010 | Symbols: ORG4 | ORG4 (OBP3-RESPONSIVE GENE 4) | chr2:2336841-2338391 FORWARDmoderately similar to ( 350) loc_os04g36850 12004.m08725 protein expressed protein seq=cds; coord=2:45524162..45526596:-1; parent_gene=GRMZM2G131448
AC192451.3	AC192451.3_FGT001	35.2	not assigned.unknown	moderately similar to ( 249) AT4G11220 | Symbols: BTI2 | BTI2 (VIRB2-INTERACTING PROTEIN 2) | chr4:6838176-6839578 REVERSEmoderately similar to ( 348) loc_os02g16620 12002.m06905 protein reticulon, putative, expressed seq=cds; coord=5:137851622..137855580:-1; parent_gene=AC192451.3_FG001
GRMZM2G324886	GRMZM2G324886_T01	35.2	not assigned.unknown	moderately similar to ( 224) AT1G30070 | Symbols: | SGS domain-containing protein | chr1:10546794-10548072 REVERSEmoderately similar to ( 268) loc_os01g55270 12001.m11686 protein calcyclin-binding protein, putative, expressed seq=cds; coord=3:196019180..196024451:1; parent_gene=GRMZM2G324886
GRMZM2G021877	GRMZM2G021877_T01	35.2	not assigned.unknown	weakly similar to ( 112) AT1G17080 | Symbols: | unknown protein | chr1:5840458-5841536 REVERSEweakly similar to ( 174) loc_os05g49020 12005.m08973 protein 60S ribosomal protein L18A, putative, expressed seq=cds; coord=8:70455646..70457564:1; parent_gene=GRMZM2G021877
GRMZM2G133421	GRMZM2G133421_T02	35.2	not assigned.unknown	moderately similar to ( 301) AT5G07630 | Symbols: | lipid transporter | chr5:2410703-2414523 FORWARDmoderately similar to ( 491) loc_os07g30250 12007.m07296 protein oligosaccharide translocation protein rft1, putative, expressed seq=cds; coord=2:199816386..199822867:-1; parent_gene=GRMZM2G133421
GRMZM2G009795	GRMZM2G009795_T01	35.2	not assigned.unknown	weakly similar to ( 147) AT5G64180 | Symbols: | unknown protein | chr5:25677163-25678204 FORWARDweakly similar to ( 171) loc_os12g31790 12012.m06987 protein expressed protein seq=cds; coord=10:17601572..17606794:-1; parent_gene=GRMZM2G009795
GRMZM2G027420	GRMZM2G027420_T01	35.2	not assigned.unknown	moderately similar to ( 373) AT4G21700 | Symbols: | unknown protein | chr4:11529956-11532844 FORWARDhighly similar to ( 809) loc_os05g48370 12005.m08908 protein expressed protein seq=cds; coord=8:67354053..67357129:-1; parent_gene=GRMZM2G027420
GRMZM2G084717	GRMZM2G084717_T01	35.2	not assigned.unknown	seq=cds; coord=3:155802662..155804051:-1; parent_gene=GRMZM2G084717
GRMZM2G158998	GRMZM2G158998_T01	35.2	not assigned.unknown	moderately similar to ( 201) AT1G15240 | Symbols: | phox (PX) domain-containing protein | chr1:5243799-5248604 FORWARDmoderately similar to ( 296) loc_os05g50660 12005.m09133 protein PX domain containing protein, expressed seq=cds; coord=6:166897023..166899522:1; parent_gene=GRMZM2G158998
GRMZM5G823004	GRMZM5G823004_T01	35.2	not assigned.unknown	highly similar to ( 607) AT5G18490 | Symbols: | unknown protein | chr5:6134275-6136554 REVERSEhighly similar to ( 903) loc_os03g04930 12003.m35011 protein expressed protein seq=cds; coord=1:9298929..9302188:1; parent_gene=GRMZM5G823004
GRMZM2G003642	GRMZM2G003642_T02	35.2	not assigned.unknown	weakly similar to ( 108) AT4G22310 | Symbols: | unknown protein | chr4:11791443-11792638 FORWARDweakly similar to ( 107) loc_os07g36800 12007.m29221 protein expressed protein seq=cds; coord=4:26394361..26400624:-1; parent_gene=GRMZM2G003642
GRMZM2G136910	GRMZM2G136910_T01	35.2	not assigned.unknown	seq=cds; coord=10:8848146..8849526:-1; parent_gene=GRMZM2G136910
GRMZM2G414848	GRMZM2G414848_T01	35.2	not assigned.unknown	weakly similar to ( 111) AT5G51510 | Symbols: | unknown protein | chr5:20921512-20922818 FORWARDmoderately similar to ( 226) loc_os10g36480 12010.m06459 protein expressed protein seq=cds; coord=1:224771078..224783687:-1; parent_gene=GRMZM2G414848
GRMZM2G124617	GRMZM2G124617_T02	35.2	not assigned.unknown	seq=cds; coord=6:45182643..45183616:1; parent_gene=GRMZM2G124617
GRMZM2G111533	GRMZM2G111533_T04	35.2	not assigned.unknown	weakly similar to ( 142) loc_os11g02150 12011.m04415 protein saposin-like type B, region 1 family protein, expressed seq=cds; coord=3:230746964..230749953:-1; parent_gene=GRMZM2G111533
GRMZM2G160463	GRMZM2G160463_T01	35.2	not assigned.unknown	weakly similar to ( 137) AT3G24600 | Symbols: | INVOLVED IN: antigen processing and presentation; LOCATED IN: MHC class I protein complex, membrane; CONTAINS InterPro DOMAIN/s: MHC class I, alpha chain, C-terminal (InterPro:IPR010579), Harpin-induced 1 (InterPro:IPR010847); BEST Arabidopsis thaliana protein match is: unknown protein (TAIR:AT4G35170.1); Has 181 Blast hits to 96 proteins in 11 spec…
GRMZM2G010302	GRMZM2G010302_T01	35.2	not assigned.unknown	moderately similar to ( 218) AT2G40960 | Symbols: | nucleic acid binding | chr2:17095637-17097368 FORWARDmoderately similar to ( 269) loc_os05g34070 12005.m07639 protein nucleic acid binding protein, putative, expressed seq=cds; coord=6:146970631..146979785:1; parent_gene=GRMZM2G010302
GRMZM2G069528	GRMZM2G069528_T01	35.2	not assigned.unknown	very weakly similar to (98.2) loc_os09g30300 12009.m06181 protein expressed protein seq=cds; coord=7:131126628..131127743:1; parent_gene=GRMZM2G069528
GRMZM2G032807	GRMZM2G032807_T01	35.2	not assigned.unknown	weakly similar to ( 112) loc_os09g09930 12009.m04258 protein heavy metal-associated domain containing protein, expressed seq=cds; coord=7:75137287..75138492:1; parent_gene=GRMZM2G032807
GRMZM2G075315	GRMZM2G075315_T01	35.2	not assigned.unknown	very weakly similar to (83.6) loc_os03g60840 12003.m10972 protein Bowman-Birk type trypsin inhibitor, putative, expressed seq=cds; coord=10:97998393..97999690:1; parent_gene=GRMZM2G075315
GRMZM2G168393	GRMZM2G168393_T01	35.2	not assigned.unknown	moderately similar to ( 211) loc_os02g20380 12002.m100184 protein expressed protein seq=cds; coord=8:13981104..14003116:1; parent_gene=GRMZM2G168393
GRMZM2G314386	GRMZM2G314386_T01	35.2	not assigned.unknown	moderately similar to ( 308) AT5G65960 | Symbols: | unknown protein | chr5:26385413-26387197 FORWARDhighly similar to ( 543) loc_os04g49530 12004.m09886 protein expressed protein seq=cds; coord=2:14530124..14533959:-1; parent_gene=GRMZM2G314386
GRMZM2G012891	GRMZM2G012891_T02	35.2	not assigned.unknown	seq=cds; coord=7:137824231..137825598:1; parent_gene=GRMZM2G012891
GRMZM2G055960	GRMZM2G055960_T01	35.2	not assigned.unknown	highly similar to ( 964) AT2G25800 | Symbols: | INVOLVED IN: biological_process unknown; EXPRESSED IN: 23 plant structures; EXPRESSED DURING: 13 growth stages; CONTAINS InterPro DOMAIN/s: Munc13 homology 1 (InterPro:IPR014770), Protein of unknown function DUF810 (InterPro:IPR008528), Munc13 homology 2 (InterPro:IPR014772); BEST Arabidopsis thaliana protein match is: unknown protein (TAIR:AT2G2001…
GRMZM2G366150	GRMZM2G366150_T03	35.2	not assigned.unknown	moderately similar to ( 319) AT1G15740 | Symbols: | leucine-rich repeat family protein | chr1:5411509-5414544 FORWARDhighly similar to ( 503) loc_os04g42470 12004.m35374 protein regulatory subunit, putative, expressed seq=cds; coord=2:31145669..31154052:1; parent_gene=GRMZM2G366150
GRMZM2G090609	GRMZM2G090609_T02	35.2	not assigned.unknown	seq=cds; coord=5:205154533..205156657:1; parent_gene=GRMZM2G090609
GRMZM2G125175	GRMZM2G125175_T01	35.2	not assigned.unknown	weakly similar to ( 174) loc_os07g27870 12007.m07060 protein thioesterase family protein, expressed seq=cds; coord=7:44362142..44366235:1; parent_gene=GRMZM2G125175
GRMZM5G856297	GRMZM5G856297_T02	35.2	not assigned.unknown	weakly similar to ( 169) loc_os05g38040 12005.m27863 protein expressed protein seq=cds; coord=6:150889711..150892897:-1; parent_gene=GRMZM5G856297
GRMZM2G149894	GRMZM2G149894_T02	35.2	not assigned.unknown	weakly similar to ( 144) AT1G16825 | Symbols: | FUNCTIONS IN: molecular_function unknown; INVOLVED IN: biological_process unknown; LOCATED IN: endoplasmic reticulum; CONTAINS InterPro DOMAIN/s: Reticulon (InterPro:IPR003388); BEST Arabidopsis thaliana protein match is: unknown protein (TAIR:AT1G78895.1). | chr1:5758877-5760340 FORWARDmoderately similar to ( 237) loc_os08g12850 12008.m05412 protei…
GRMZM2G024451	GRMZM2G024451_T01	35.2	not assigned.unknown	moderately similar to ( 339) AT3G18790 | Symbols: | FUNCTIONS IN: molecular_function unknown; INVOLVED IN: biological_process unknown; LOCATED IN: chloroplast; EXPRESSED IN: 22 plant structures; EXPRESSED DURING: 13 growth stages; CONTAINS InterPro DOMAIN/s: Isy1-like splicing (InterPro:IPR009360); Has 1075 Blast hits to 879 proteins in 176 species: Archae - 8; Bacteria - 11; Metazoa - 379; Fungi…
GRMZM2G140998	GRMZM2G140998_T02	35.2	not assigned.unknown	seq=cds; coord=6:29350822..29351810:-1; parent_gene=GRMZM2G140998
GRMZM2G074914	GRMZM2G074914_T01	35.2	not assigned.unknown	moderately similar to ( 367) AT2G36290 | Symbols: | hydrolase, alpha/beta fold family protein | chr2:15208867-15210768 REVERSEmoderately similar to ( 492) loc_os02g32970 12002.m08390 protein catalytic/ hydrolase, putative, expressed seq=cds; coord=2:57659585..57662192:-1; parent_gene=GRMZM2G074914
GRMZM2G130432	GRMZM2G130432_T02	35.2	not assigned.unknown	moderately similar to ( 286) AT5G51180 | Symbols: | unknown protein | chr5:20797360-20799929 FORWARDmoderately similar to ( 385) loc_os02g43850 12002.m100050 protein serine esterase family protein, putative, expressed seq=cds; coord=5:191480739..191485601:-1; parent_gene=GRMZM2G130432
GRMZM2G170281	GRMZM2G170281_T01	35.2	not assigned.unknown	highly similar to ( 849) AT5G10840 | Symbols: | endomembrane protein 70, putative | chr5:3424910-3427797 REVERSEhighly similar to ( 927) loc_os06g44140 12006.m08942 protein transmembrane 9 superfamily protein member 4, putative, expressed seq=cds; coord=6:95602483..95605694:1; parent_gene=GRMZM2G170281
GRMZM2G416156	GRMZM2G416156_T01	35.2	not assigned.unknown	seq=cds; coord=1:69880689..69881823:1; parent_gene=GRMZM2G416156
GRMZM2G007347	GRMZM2G007347_T01	35.2	not assigned.unknown	highly similar to ( 578) AT3G49880 | Symbols: | glycosyl hydrolase family protein 43 | chr3:18496907-18498398 FORWARDhighly similar to ( 784) loc_os12g21789 12012.m073816 protein glycosyl hydrolase, family 43 protein, expressed seq=cds; coord=1:22743863..22748613:-1; parent_gene=GRMZM2G007347
GRMZM2G162290	GRMZM2G162290_T01	35.2	not assigned.unknown	very weakly similar to (97.1) AT2G30990 | Symbols: | unknown protein | chr2:13187776-13189761 REVERSEhighly similar to ( 629) loc_os01g55410 12001.m11700 protein expressed protein seq=cds; coord=3:195697766..195701140:-1; parent_gene=GRMZM2G162290
GRMZM2G110681	GRMZM2G110681_T01	35.2	not assigned.unknown	weakly similar to ( 190) AT2G38820 | Symbols: | unknown protein | chr2:16222271-16223393 FORWARDmoderately similar to ( 369) loc_os10g28210 12010.m05703 protein plant-specific domain TIGR01615 family protein, expressed seq=cds; coord=1:240979155..240980655:1; parent_gene=GRMZM2G110681
GRMZM2G099987	GRMZM2G099987_T03	35.2	not assigned.unknown	moderately similar to ( 241) AT3G45900 | Symbols: | unknown protein | chr3:16874566-16875984 REVERSEmoderately similar to ( 381) loc_os03g63660 12003.m11234 protein conserved hypothetical protein seq=cds; coord=1:298985590..298991058:-1; parent_gene=GRMZM2G099987
GRMZM2G111782	GRMZM2G111782_T02	35.2	not assigned.unknown	highly similar to ( 510) AT5G50380 | Symbols: ATEXO70F1 | ATEXO70F1 (exocyst subunit EXO70 family protein F1); protein binding | chr5:20516382-20518433 REVERSEhighly similar to ( 944) loc_os02g30230 12002.m100214 protein protein binding protein, putative, expressed seq=cds; coord=5:163287306..163293521:1; parent_gene=GRMZM2G111782
GRMZM2G013201	GRMZM2G013201_T01	35.2	not assigned.unknown	weakly similar to ( 142) AT1G17100 | Symbols: | SOUL heme-binding family protein | chr1:5844766-5845539 FORWARDmoderately similar to ( 344) loc_os01g13420 12001.m07951 protein heme-binding protein 2, putative, expressed seq=cds; coord=3:1612787..1614058:-1; parent_gene=GRMZM2G013201
GRMZM2G101502	GRMZM2G101502_T03	35.2	not assigned.unknown	moderately similar to ( 273) AT3G58180 | Symbols: | PBS lyase HEAT-like repeat-containing protein | chr3:21544189-21545981 FORWARDmoderately similar to ( 345) DOHHB_ORYSA Deoxyhypusine hydroxylase-B (EC 1.14.99.29) (Deoxyhypusine monooxygenase-B) - Oryza sativa (Rice)moderately similar to ( 345) loc_os12g43100 12012.m08087 protein HEAT-like, putative, expressed seq=cds; coord=5:216158043..2161611…
GRMZM2G129140	GRMZM2G129140_T01	35.2	not assigned.unknown	seq=cds; coord=5:13723734..13724402:1; parent_gene=GRMZM2G129140
GRMZM2G052100	GRMZM2G052100_T01	35.2	not assigned.unknown	seq=cds; coord=10:116057034..116058081:-1; parent_gene=GRMZM2G052100
GRMZM2G098239	GRMZM2G098239_T03	35.2	not assigned.unknown	weakly similar to ( 104) AT3G23840 | Symbols: | transferase family protein | chr3:8611177-8612559 FORWARDmoderately similar to ( 232) loc_os04g52164 12004.m10111 protein transferase, putative, expressed seq=cds; coord=2:10625295..10627540:-1; parent_gene=GRMZM2G098239
GRMZM2G064818	GRMZM2G064818_T01	35.2	not assigned.unknown	seq=cds; coord=10:21859529..21860141:-1; parent_gene=GRMZM2G064818
GRMZM2G076029	GRMZM2G076029_T01	35.2	not assigned.unknown	seq=cds; coord=3:28350841..28352354:-1; parent_gene=GRMZM2G076029
GRMZM2G424205	GRMZM2G424205_T01	35.2	not assigned.unknown	seq=cds; coord=7:174339610..174341979:-1; parent_gene=GRMZM2G424205
GRMZM2G100988	GRMZM2G100988_T01	35.2	not assigned.unknown	very weakly similar to (80.1) AT2G21180 | Symbols: | unknown protein | chr2:9074956-9075351 REVERSEweakly similar to ( 163) loc_os03g14570 12003.m101273 protein expressed protein seq=cds; coord=9:142472715..142473732:1; parent_gene=GRMZM2G100988
GRMZM2G100620	GRMZM2G100620_T02	35.2	not assigned.unknown	weakly similar to ( 198) AT2G32600 | Symbols: | hydroxyproline-rich glycoprotein family protein | chr2:13833779-13835525 REVERSEmoderately similar to ( 219) loc_os03g15700 12003.m07007 protein splicing factor 3A subunit 2, putative, expressed seq=cds; coord=1:37871145..37874606:-1; parent_gene=GRMZM2G100620
GRMZM2G109429	GRMZM2G109429_T01	35.2	not assigned.unknown	weakly similar to ( 179) AT1G05720 | Symbols: | selenoprotein family protein | chr1:1717677-1718849 REVERSEmoderately similar to ( 227) loc_os01g66960 12001.m12801 protein selenoprotein precursor, putative, expressed seq=cds; coord=3:168489943..168493085:-1; parent_gene=GRMZM2G109429
GRMZM2G044457	GRMZM2G044457_T01	35.2	not assigned.unknown	highly similar to ( 527) AT1G36050 | Symbols: | unknown protein | chr1:13450467-13453055 FORWARDhighly similar to ( 714) loc_os05g41120 12005.m27614 protein serologically defined breast cancer antigen NY-BR-84, putative, expressed seq=cds; coord=6:155396391..155402553:1; parent_gene=GRMZM2G044457
GRMZM2G181371	GRMZM2G181371_T01	35.2	not assigned.unknown	seq=cds; coord=7:132183216..132184935:1; parent_gene=GRMZM2G181371
GRMZM2G308106	GRMZM2G308106_T01	35.2	not assigned.unknown	very weakly similar to (87.4) AT4G25670 | Symbols: | unknown protein | chr4:13085431-13085997 REVERSEmoderately similar to ( 272) loc_os02g01360 12002.m05486 protein expressed protein seq=cds; coord=5:67146623..67148849:1; parent_gene=GRMZM2G308106
GRMZM2G140917	GRMZM2G140917_T01	35.2	not assigned.unknown	nearly identical (1201) AT5G24810 | Symbols: | ABC1 family protein | chr5:8516902-8522616 REVERSEnearly identical (1518) loc_os06g48770 12006.m32168 protein retrotransposon protein, putative, SINE subclass, expressed seq=cds; coord=6:86747563..86755916:1; parent_gene=GRMZM2G140917
GRMZM2G166145	GRMZM2G166145_T01	35.2	not assigned.unknown	moderately similar to ( 430) AT3G44190 | Symbols: | pyridine nucleotide-disulphide oxidoreductase family protein | chr3:15902004-15903402 REVERSEhighly similar to ( 585) loc_os02g05680 12002.m05916 protein disulfide oxidoreductase/ electron carrier/ oxidoreductase, putative, expressed seq=cds; coord=4:237494138..237497773:-1; parent_gene=GRMZM2G166145
GRMZM2G135320	GRMZM2G135320_T01	35.2	not assigned.unknown	weakly similar to ( 135) AT5G27650 | Symbols: | PWWP domain-containing protein | chr5:9785511-9789094 FORWARDmoderately similar to ( 418) loc_os05g05660 12005.m05093 protein PWWP domain containing protein, expressed seq=cds; coord=8:127621662..127624357:-1; parent_gene=GRMZM2G135320
GRMZM2G167245	GRMZM2G167245_T01	35.2	not assigned.unknown	very weakly similar to (87.0) AT2G46550 | Symbols: | unknown protein | chr2:19112264-19113457 REVERSEmoderately similar to ( 483) loc_os09g19890 12009.m059966 protein expressed protein seq=cds; coord=2:176870032..176873424:1; parent_gene=GRMZM2G167245
GRMZM2G027049	GRMZM2G027049_T01	35.2	not assigned.unknown	highly similar to ( 572) AT3G15470 | Symbols: | WD-40 repeat family protein | chr3:5216630-5219868 REVERSEhighly similar to ( 862) loc_os04g44700 12004.m09428 protein signal transducer, putative, expressed seq=cds; coord=2:23707011..23712793:-1; parent_gene=GRMZM2G027049
GRMZM2G093065	GRMZM2G093065_T01	35.2	not assigned.unknown	moderately similar to ( 380) AT4G32160 | Symbols: | phox (PX) domain-containing protein | chr4:15529056-15532892 FORWARDhighly similar to ( 913) loc_os06g43560 12006.m08886 protein PX domain containing protein, expressed seq=cds; coord=9:94797464..94805813:1; parent_gene=GRMZM2G093065
GRMZM2G062069	GRMZM2G062069_T01	35.2	not assigned.unknown	seq=cds; coord=8:17380160..17383660:-1; parent_gene=GRMZM2G062069
GRMZM2G168651	GRMZM2G168651_T01	35.2	not assigned.unknown	seq=cds; coord=2:54763050..54764823:-1; parent_gene=GRMZM2G168651
GRMZM2G067183	GRMZM2G067183_T02	35.2	not assigned.unknown	very weakly similar to (88.2) AT1G31940 | Symbols: | unknown protein | chr1:11470293-11471154 REVERSEweakly similar to ( 148) loc_os02g47000 12002.m100324 protein expressed protein seq=cds; coord=5:199441288..199443232:-1; parent_gene=GRMZM2G067183
GRMZM2G072513	GRMZM2G072513_T02	35.2	not assigned.unknown	moderately similar to ( 434) AT1G34320 | Symbols: | unknown protein | chr1:12520713-12524046 FORWARDhighly similar to ( 646) loc_os04g35410 12004.m35554 protein expressed protein seq=cds; coord=10:117556215..117560232:-1; parent_gene=GRMZM2G072513
GRMZM2G056068	GRMZM2G056068_T01	35.2	not assigned.unknown	seq=cds; coord=8:90736919..90739870:1; parent_gene=GRMZM2G056068
GRMZM2G139786	GRMZM2G139786_T01	35.2	not assigned.unknown	weakly similar to ( 138) AT1G09310 | Symbols: | unknown protein | chr1:3009109-3009648 FORWARDmoderately similar to ( 248) loc_os12g37650 12012.m07550 protein expressed protein seq=cds; coord=3:127513712..127514561:-1; parent_gene=GRMZM2G139786
GRMZM2G134027	GRMZM2G134027_T01	35.2	not assigned.unknown	highly similar to ( 513) AT1G51350 | Symbols: | armadillo/beta-catenin repeat family protein | chr1:19035851-19038738 FORWARDhighly similar to ( 948) loc_os11g41990 12011.m61784 protein armadillo/beta-catenin-like repeat family protein, expressed seq=cds; coord=2:229814083..229822333:1; parent_gene=GRMZM2G134027
GRMZM2G109959	GRMZM2G109959_T02	35.2	not assigned.unknown	seq=cds; coord=5:178924800..178925589:1; parent_gene=GRMZM2G109959
GRMZM2G136571	GRMZM2G136571_T01	35.2	not assigned.unknown	moderately similar to ( 422) AT4G24140 | Symbols: | hydrolase, alpha/beta fold family protein | chr4:12530032-12533664 REVERSEhighly similar to ( 605) loc_os06g04169 12006.m091587 protein catalytic/ hydrolase, putative, expressed seq=cds; coord=6:65299402..65301059:1; parent_gene=GRMZM2G136571
GRMZM2G075283	GRMZM2G075283_T02	35.2	not assigned.unknown	very weakly similar to (82.8) loc_os12g36860 12012.m07471 protein pathogenesis-related protein 10, putative, expressed seq=cds; coord=10:22319791..22321055:-1; parent_gene=GRMZM2G075283
GRMZM2G031004	GRMZM2G031004_T01	35.2	not assigned.unknown	moderately similar to ( 444) AT4G08160 | Symbols: | glycosyl hydrolase family 10 protein / carbohydrate-binding domain-containing protein | chr4:5159495-5162694 REVERSEhighly similar to ( 764) loc_os01g04290 12001.m07064 protein endo-1,4-beta-xylanase, putative seq=cds; coord=3:21259937..21262698:-1; parent_gene=GRMZM2G031004
GRMZM2G131099	GRMZM2G131099_T01	35.2	not assigned.unknown	weakly similar to ( 119) loc_os01g51670 12001.m11345 protein expressed protein seq=cds; coord=3:203169070..203169857:-1; parent_gene=GRMZM2G131099
GRMZM2G314110	GRMZM2G314110_T02	35.2	not assigned.unknown	moderately similar to ( 201) AT2G05910 | Symbols: | unknown protein | chr2:2258512-2259376 REVERSEmoderately similar to ( 340) loc_os04g36830 12004.m08723 protein expressed protein seq=cds; coord=2:45758867..45760318:-1; parent_gene=GRMZM2G314110
GRMZM2G116629	GRMZM2G116629_T01	35.2	not assigned.unknown	moderately similar to ( 429) AT3G48980 | Symbols: | FUNCTIONS IN: molecular_function unknown; INVOLVED IN: biological_process unknown; LOCATED IN: cellular_component unknown; CONTAINS InterPro DOMAIN/s: Lipopolysaccharide-modifying protein (InterPro:IPR006598), Protein of unknown function DUF821, CAP10-like (InterPro:IPR008539); BEST Arabidopsis thaliana protein match is: unknown protein (TAIR:AT…
AC194022.3	AC194022.3_FGT014	35.2	not assigned.unknown	seq=cds; coord=3:2784615..2788214:1; parent_gene=AC194022.3_FG014
GRMZM2G109142	GRMZM2G109142_T01	35.2	not assigned.unknown	weakly similar to ( 151) AT1G48320 | Symbols: | thioesterase family protein | chr1:17855024-17855577 REVERSEweakly similar to ( 194) loc_os05g04660 12005.m04997 protein expressed protein seq=cds; coord=10:87159918..87161126:-1; parent_gene=GRMZM2G109142
GRMZM2G018004	GRMZM2G018004_T01	35.2	not assigned.unknown	seq=cds; coord=2:188885085..188885691:-1; parent_gene=GRMZM2G018004
AF546187.1	AF546187.1_FGT010	35.2	not assigned.unknown	seq=cds; coord=1:162096126..162098882:-1; parent_gene=AF546187.1_FG010
GRMZM2G328133	GRMZM2G328133_T02	35.2	not assigned.unknown	seq=cds; coord=6:105407942..105408797:-1; parent_gene=GRMZM2G328133
GRMZM2G161521	GRMZM2G161521_T01	35.2	not assigned.unknown	seq=cds; coord=4:23072677..23073463:1; parent_gene=GRMZM2G161521
GRMZM2G046600	GRMZM2G046600_T01	35.2	not assigned.unknown	moderately similar to ( 261) AT4G36610 | Symbols: | hydrolase, alpha/beta fold family protein | chr4:17265545-17267274 REVERSEmoderately similar to ( 328) loc_os01g44960 12001.m10702 protein catalytic/ hydrolase, putative, expressed seq=cds; coord=7:106073367..106078910:-1; parent_gene=GRMZM2G046600
GRMZM2G041068	GRMZM2G041068_T01	35.2	not assigned.unknown	moderately similar to ( 312) loc_os09g04339 12009.m03804 protein expressed protein seq=cds; coord=9:100684092..100685375:-1; parent_gene=GRMZM2G041068
GRMZM2G054341	GRMZM2G054341_T01	35.2	not assigned.unknown	weakly similar to ( 108) loc_os01g70240 12001.m13072 protein expressed protein seq=cds; coord=8:160236162..160239184:1; parent_gene=GRMZM2G054341
GRMZM2G339327	GRMZM2G339327_T01	35.2	not assigned.unknown	seq=cds; coord=4:207190274..207191038:1; parent_gene=GRMZM2G339327
GRMZM2G116520	GRMZM2G116520_T01	35.2	not assigned.unknown	very weakly similar to (82.4) loc_os03g60840 12003.m10972 protein Bowman-Birk type trypsin inhibitor, putative, expressed seq=cds; coord=10:96677260..96678163:1; parent_gene=GRMZM2G116520
GRMZM2G154036	GRMZM2G154036_T01	35.2	not assigned.unknown	weakly similar to ( 120) AT4G14746 | Symbols: | INVOLVED IN: biological_process unknown; LOCATED IN: anchored to membrane; CONTAINS InterPro DOMAIN/s: EGF (InterPro:IPR006210); Has 201 Blast hits to 179 proteins in 41 species: Archae - 0; Bacteria - 0; Metazoa - 168; Fungi - 0; Plants - 31; Viruses - 0; Other Eukaryotes - 2 (source: NCBI BLink). | chr4:8462720-8464326 REVERSEmoderately similar to…
GRMZM2G022699	GRMZM2G022699_T01	35.2	not assigned.unknown	very weakly similar to (88.6) loc_os04g39320 12004.m35335 protein expressed protein seq=cds; coord=2:40011583..40012748:1; parent_gene=GRMZM2G022699
GRMZM2G033017	GRMZM2G033017_T01	35.2	not assigned.unknown	very weakly similar to (91.3) loc_os01g07240 12001.m07350 protein expressed protein seq=cds; coord=8:16352457..16353551:-1; parent_gene=GRMZM2G033017
GRMZM2G177866	GRMZM2G177866_T01	35.2	not assigned.unknown	very weakly similar to (86.3) loc_os04g44600 12004.m09419 protein expressed protein seq=cds; coord=2:23887878..23888694:-1; parent_gene=GRMZM2G177866
GRMZM2G100758	GRMZM2G100758_T03	35.2	not assigned.unknown	seq=cds; coord=7:159729302..159731796:-1; parent_gene=GRMZM2G100758
GRMZM2G426108	GRMZM2G426108_T01	35.2	not assigned.unknown	weakly similar to ( 140) loc_os01g64180 12001.m43290 protein expressed protein seq=cds; coord=3:176557160..176558592:1; parent_gene=GRMZM2G426108
GRMZM2G037209	GRMZM2G037209_T01	35.2	not assigned.unknown	seq=cds; coord=3:65284692..65286990:1; parent_gene=GRMZM2G037209
GRMZM5G873765	GRMZM5G873765_T01	35.2	not assigned.unknown	seq=cds; coord=6:127282101..127283490:-1; parent_gene=GRMZM5G873765
GRMZM2G323422	GRMZM2G323422_T01	35.2	not assigned.unknown	seq=cds; coord=9:6066077..6066832:-1; parent_gene=GRMZM2G323422
GRMZM2G150859	GRMZM2G150859_T01	35.2	not assigned.unknown	weakly similar to ( 112) AT1G22030 | Symbols: | unknown protein | chr1:7759337-7760415 REVERSEmoderately similar to ( 254) loc_os01g65420 12001.m12654 protein expressed protein seq=cds; coord=3:173371927..173373520:1; parent_gene=GRMZM2G150859
GRMZM2G181540	GRMZM2G181540_T02	35.2	not assigned.unknown	very weakly similar to (98.2) loc_os03g10320 12003.m06485 protein expressed protein seq=cds; coord=9:148201907..148203598:-1; parent_gene=GRMZM2G181540
GRMZM2G138003	GRMZM2G138003_T02	35.2	not assigned.unknown	moderately similar to ( 255) AT2G13690 | Symbols: | PRLI-interacting factor, putative | chr2:5706704-5708895 REVERSEmoderately similar to ( 438) loc_os12g08720 12012.m04858 protein transcription regulator, putative, expressed seq=cds; coord=3:138093564..138095432:1; parent_gene=GRMZM2G138003
GRMZM2G311465	GRMZM2G311465_T01	35.2	not assigned.unknown	weakly similar to ( 152) AT5G62740 | Symbols: | band 7 family protein | chr5:25201320-25202535 FORWARDweakly similar to ( 181) loc_os05g51420 12005.m083584 protein hypersensitive-induced response protein, putative, expressed seq=cds; coord=1:47986776..47988982:-1; parent_gene=GRMZM2G311465
GRMZM2G165325	GRMZM2G165325_T02	35.2	not assigned.unknown	very weakly similar to (90.5) loc_os11g41600 12011.m28854 protein expressed protein seq=cds; coord=4:4786327..4787622:1; parent_gene=GRMZM2G165325
GRMZM2G047956	GRMZM2G047956_T01	35.2	not assigned.unknown	seq=cds; coord=9:53049216..53050499:1; parent_gene=GRMZM2G047956
GRMZM2G103657	GRMZM2G103657_T01	35.2	not assigned.unknown	weakly similar to ( 165) loc_os10g13914 12010.m04642 protein expressed protein seq=cds; coord=1:251145384..251148997:-1; parent_gene=GRMZM2G103657
GRMZM2G463028	GRMZM2G463028_T01	35.2	not assigned.unknown	moderately similar to ( 473) loc_os02g21590 12002.m07398 protein retrotransposon protein, putative, unclassified seq=cds; coord=5:185634390..185636793:1; parent_gene=GRMZM2G463028
GRMZM2G017266	GRMZM2G017266_T01	35.2	not assigned.unknown	very weakly similar to (80.5) AT1G34640 | Symbols: | unknown protein | chr1:12687706-12688427 REVERSEweakly similar to ( 166) loc_os07g43010 12007.m08530 protein expressed protein seq=cds; coord=7:166554109..166556984:-1; parent_gene=GRMZM2G017266
GRMZM2G177356	GRMZM2G177356_T01	35.2	not assigned.unknown	moderately similar to ( 268) loc_os02g31867 12002.m33278 protein expressed protein seq=cds; coord=5:166933448..166934843:1; parent_gene=GRMZM2G177356
GRMZM2G094510	GRMZM2G094510_T01	35.2	not assigned.unknown	seq=cds; coord=9:19657383..19658061:1; parent_gene=GRMZM2G094510
GRMZM2G458448	GRMZM2G458448_T01	35.2	not assigned.unknown	weakly similar to ( 105) loc_os05g50720 12005.m09139 protein harpin-induced protein, putative, expressed seq=cds; coord=6:166900485..166901284:1; parent_gene=GRMZM2G458448
GRMZM2G356178	GRMZM2G356178_T01	35.2	not assigned.unknown	very weakly similar to (97.8) AT2G27770 | Symbols: | unknown protein | chr2:11833089-11834051 REVERSEmoderately similar to ( 314) loc_os11g05280 12011.m04726 protein conserved hypothetical protein seq=cds; coord=2:144074877..144076571:-1; parent_gene=GRMZM2G356178
GRMZM2G039961	GRMZM2G039961_T01	35.2	not assigned.unknown	seq=cds; coord=2:4571600..4572586:1; parent_gene=GRMZM2G039961
GRMZM2G417454	GRMZM2G417454_T01	35.2	not assigned.unknown	seq=cds; coord=5:61428072..61428911:-1; parent_gene=GRMZM2G417454
GRMZM2G375197	GRMZM2G375197_T01	35.2	not assigned.unknown	seq=cds; coord=3:28353640..28354706:-1; parent_gene=GRMZM2G375197
GRMZM2G425798	GRMZM2G425798_T01	35.2	not assigned.unknown	seq=cds; coord=10:111617285..111619044:1; parent_gene=GRMZM2G425798
GRMZM2G048022	GRMZM2G048022_T01	35.2	not assigned.unknown	very weakly similar to (94.4) loc_os01g07240 12001.m07350 protein expressed protein seq=cds; coord=3:13723366..13724642:1; parent_gene=GRMZM2G048022
GRMZM2G337594	GRMZM2G337594_T01	35.2	not assigned.unknown	seq=cds; coord=9:88286632..88288126:-1; parent_gene=GRMZM2G337594
GRMZM2G025649	GRMZM2G025649_T01	35.2	not assigned.unknown	seq=cds; coord=3:171037694..171039756:-1; parent_gene=GRMZM2G025649
GRMZM2G498656	GRMZM2G498656_T02	35.2	not assigned.unknown	seq=cds; coord=2:202136646..202139091:-1; parent_gene=GRMZM2G498656
GRMZM5G802899	GRMZM5G802899_T01	35.2	not assigned.unknown	weakly similar to ( 155) loc_os05g44420 12005.m08568 protein expressed protein seq=cds; coord=8:124437928..124439232:1; parent_gene=GRMZM5G802899
GRMZM2G550861	GRMZM2G550861_T01	35.2	not assigned.unknown	very weakly similar to (96.3) loc_os03g19820 12003.m07396 protein hypothetical protein seq=cds; coord=1:51010321..51011073:1; parent_gene=GRMZM2G550861
GRMZM2G455769	GRMZM2G455769_T01	35.2	not assigned.unknown	moderately similar to ( 230) loc_os03g62010 12003.m11080 protein harpin-induced protein, putative, expressed seq=cds; coord=1:296189256..296190800:1; parent_gene=GRMZM2G455769
GRMZM2G002396	GRMZM2G002396_T01	35.2	not assigned.unknown	weakly similar to ( 101) AT4G15610 | Symbols: | integral membrane family protein | chr4:8909162-8910641 FORWARDweakly similar to ( 184) loc_os07g26110 12007.m06888 protein plant integral membrane protein TIGR01569 containing protein, expressed seq=cds; coord=7:33375862..33377382:-1; parent_gene=GRMZM2G002396
GRMZM2G415955	GRMZM2G415955_T01	35.2	not assigned.unknown	moderately similar to ( 214) loc_os12g02760 12012.m04274 protein expressed protein seq=cds; coord=4:184952338..184956279:-1; parent_gene=GRMZM2G415955
GRMZM2G325683	GRMZM2G325683_T01	35.2	not assigned.unknown	seq=cds; coord=5:176870667..176871296:1; parent_gene=GRMZM2G325683
GRMZM2G126975	GRMZM2G126975_T01	35.2	not assigned.unknown	moderately similar to ( 228) loc_os01g24420 12001.m08910 protein expressed protein seq=cds; coord=3:65021002..65022662:-1; parent_gene=GRMZM2G126975
GRMZM2G031033	GRMZM2G031033_T01	35.2	not assigned.unknown	very weakly similar to (81.6) AT3G10020 | Symbols: | unknown protein | chr3:3091131-3091674 REVERSEweakly similar to ( 155) loc_os11g05170 12011.m04715 protein expressed protein seq=cds; coord=10:4776409..4777145:-1; parent_gene=GRMZM2G031033
GRMZM2G145158	GRMZM2G145158_T01	35.2	not assigned.unknown	weakly similar to ( 168) loc_os01g69960 12001.m13045 protein expressed protein seq=cds; coord=8:161043046..161044133:-1; parent_gene=GRMZM2G145158
GRMZM2G136975	GRMZM2G136975_T02	35.2	not assigned.unknown	moderately similar to ( 225) AT2G31190 | Symbols: | LOCATED IN: mitochondrion, plastid, chloroplast envelope; EXPRESSED IN: 24 plant structures; EXPRESSED DURING: 14 growth stages; CONTAINS InterPro DOMAIN/s: Protein of unknown function DUF647 (InterPro:IPR006968); BEST Arabidopsis thaliana protein match is: emb1879 (embryo defective 1879) (TAIR:AT5G49820.1); Has 274 Blast hits to 274 proteins in…
GRMZM2G318652	GRMZM2G318652_T01	35.2	not assigned.unknown	seq=cds; coord=1:51894857..51895988:1; parent_gene=GRMZM2G318652
GRMZM2G089282	GRMZM2G089282_T01	35.2	not assigned.unknown	weakly similar to ( 143) loc_os04g52700 12004.m10163 protein expressed protein seq=cds; coord=2:9587226..9588772:1; parent_gene=GRMZM2G089282
GRMZM2G076343	GRMZM2G076343_T01	35.2	not assigned.unknown	moderately similar to ( 207) loc_os04g01950 12004.m05511 protein legume lectins beta domain containing protein, expressed seq=cds; coord=2:113312679..113314160:1; parent_gene=GRMZM2G076343
GRMZM2G476655	GRMZM2G476655_T01	35.2	not assigned.unknown	seq=cds; coord=9:146981839..146982836:-1; parent_gene=GRMZM2G476655
GRMZM2G141136	GRMZM2G141136_T01	35.2	not assigned.unknown	seq=cds; coord=10:72608367..72610773:1; parent_gene=GRMZM2G141136
GRMZM2G083932	GRMZM2G083932_T01	35.2	not assigned.unknown	weakly similar to ( 141) AT5G13070 | Symbols: | MSF1-like family protein | chr5:4148216-4149062 FORWARDmoderately similar to ( 228) loc_os09g31190 12009.m06234 protein BCR/ABL-regulated protein, putative seq=cds; coord=7:132627505..132628804:1; parent_gene=GRMZM2G083932
GRMZM2G399218	GRMZM2G399218_T01	35.2	not assigned.unknown	weakly similar to ( 108) AT2G30230 | Symbols: | unknown protein | chr2:12897156-12897689 FORWARDweakly similar to ( 156) loc_os01g61110 12001.m12238 protein ulp1 protease family, C-terminal catalytic domain containing protein seq=cds; coord=3:183881116..183882083:1; parent_gene=GRMZM2G399218
GRMZM2G176390	GRMZM2G176390_T01	35.2	not assigned.unknown	weakly similar to ( 123) AT1G32583 | Symbols: | FUNCTIONS IN: molecular_function unknown; INVOLVED IN: biological_process unknown; LOCATED IN: endomembrane system; BEST Arabidopsis thaliana protein match is: TPD1 (TAPETUM DETERMINANT 1) (TAIR:AT4G24972.1); Has 78 Blast hits to 76 proteins in 9 species: Archae - 0; Bacteria - 0; Metazoa - 0; Fungi - 0; Plants - 78; Viruses - 0; Other Eukaryotes - …
GRMZM2G100212	GRMZM2G100212_T01	35.2	not assigned.unknown	seq=cds; coord=1:283761989..283763309:-1; parent_gene=GRMZM2G100212
GRMZM2G134604	GRMZM2G134604_T01	35.2	not assigned.unknown	seq=cds; coord=10:123447849..123450176:-1; parent_gene=GRMZM2G134604
GRMZM2G079683	GRMZM2G079683_T01	35.2	not assigned.unknown	very weakly similar to (94.7) AT5G60680 | Symbols: | unknown protein | chr5:24386247-24386738 FORWARDweakly similar to ( 174) loc_os04g43990 12004.m09358 protein expressed protein seq=cds; coord=2:27954426..27955542:1; parent_gene=GRMZM2G079683
GRMZM2G428216	GRMZM2G428216_T01	35.2	not assigned.unknown	seq=cds; coord=1:165404503..165405089:1; parent_gene=GRMZM2G428216
GRMZM2G108997	GRMZM2G108997_T01	35.2	not assigned.unknown	seq=cds; coord=9:103920141..103921124:1; parent_gene=GRMZM2G108997
GRMZM2G086761	GRMZM2G086761_T01	35.2	not assigned.unknown	seq=cds; coord=6:127634242..127634991:1; parent_gene=GRMZM2G086761
GRMZM2G178321	GRMZM2G178321_T01	35.2	not assigned.unknown	seq=cds; coord=2:76199288..76200261:-1; parent_gene=GRMZM2G178321
GRMZM5G862945	GRMZM5G862945_T02	35.2	not assigned.unknown	seq=cds; coord=4:178559186..178568940:1; parent_gene=GRMZM5G862945
GRMZM2G153378	GRMZM2G153378_T01	35.2	not assigned.unknown	seq=cds; coord=2:15682289..15684085:-1; parent_gene=GRMZM2G153378
GRMZM2G149739	GRMZM2G149739_T01	35.2	not assigned.unknown	weakly similar to ( 136) loc_os11g35080 12011.m07362 protein expressed protein seq=cds; coord=4:211045179..211046523:-1; parent_gene=GRMZM2G149739
GRMZM2G076435	GRMZM2G076435_T01	35.2	not assigned.unknown	weakly similar to ( 162) AT1G32120 | Symbols: | unknown protein | chr1:11552926-11558608 FORWARDweakly similar to ( 191) loc_os11g40570 12011.m28687 protein plant viral-response family protein, expressed seq=cds; coord=4:5039476..5042017:1; parent_gene=GRMZM2G076435
GRMZM2G059985	GRMZM2G059985_T01	35.2	not assigned.unknown	very weakly similar to (94.0) loc_os08g31940 12008.m07188 protein expressed protein seq=cds; coord=1:218241552..218245942:1; parent_gene=GRMZM2G059985
GRMZM2G380732	GRMZM2G380732_T01	35.2	not assigned.unknown	weakly similar to ( 177) AT5G47940 | Symbols: | unknown protein | chr5:19409407-19411893 REVERSEhighly similar to ( 845) loc_os07g38160 12007.m08064 protein expressed protein seq=cds; coord=7:158927643..158933023:1; parent_gene=GRMZM2G380732
GRMZM2G170262	GRMZM2G170262_T01	35.2	not assigned.unknown	very weakly similar to (89.0) loc_os08g02840 12008.m04427 protein ribosome-like protein, putative, expressed seq=cds; coord=4:36930115..36931668:-1; parent_gene=GRMZM2G170262
GRMZM2G448656	GRMZM2G448656_T01	35.2	not assigned.unknown	seq=cds; coord=9:22159342..22160383:-1; parent_gene=GRMZM2G448656
GRMZM2G395721	GRMZM2G395721_T01	35.2	not assigned.unknown	seq=cds; coord=7:2461821..2463964:1; parent_gene=GRMZM2G395721
GRMZM2G102674	GRMZM2G102674_T01	35.2	not assigned.unknown	weakly similar to ( 142) loc_os05g02450 12005.m04781 protein expressed protein seq=cds; coord=8:133275401..133276969:-1; parent_gene=GRMZM2G102674
GRMZM2G021459	GRMZM2G021459_T01	35.2	not assigned.unknown	seq=cds; coord=2:45766851..45767609:1; parent_gene=GRMZM2G021459
GRMZM2G107956	GRMZM2G107956_T01	35.2	not assigned.unknown	weakly similar to ( 143) loc_os07g23494 12007.m06628 protein hypothetical protein seq=cds; coord=2:157579632..157581268:-1; parent_gene=GRMZM2G107956
GRMZM2G386051	GRMZM2G386051_T01	35.2	not assigned.unknown	moderately similar to ( 283) AT1G62730 | Symbols: | transferase | chr1:23229204-23230118 REVERSEmoderately similar to ( 398) loc_os06g01470 12006.m04885 protein phytoene synthase, putative, expressed seq=cds; coord=6:68107753..68113228:1; parent_gene=GRMZM2G386051
GRMZM2G068789	GRMZM2G068789_T01	35.2	not assigned.unknown	moderately similar to ( 373) AT3G45880 | Symbols: | INVOLVED IN: phospholipid biosynthetic process; LOCATED IN: cellular_component unknown; EXPRESSED IN: shoot apex, root, seed; EXPRESSED DURING: E expanded cotyledon stage; CONTAINS InterPro DOMAIN/s: Transcription factor jumonji/aspartyl beta-hydroxylase (InterPro:IPR003347); BEST Arabidopsis thaliana protein match is: transcription factor jumon…
GRMZM2G443180	GRMZM2G443180_T01	35.2	not assigned.unknown	very weakly similar to (95.1) loc_os08g40910 12008.m08070 protein expressed protein seq=cds; coord=5:178351695..178352966:-1; parent_gene=GRMZM2G443180
GRMZM2G157218	GRMZM2G157218_T01	35.2	not assigned.unknown	seq=cds; coord=6:164186775..164188605:-1; parent_gene=GRMZM2G157218
GRMZM2G437675	GRMZM2G437675_T01	35.2	not assigned.unknown	seq=cds; coord=7:150513336..150514313:-1; parent_gene=GRMZM2G437675
GRMZM2G097085	GRMZM2G097085_T01	35.2	not assigned.unknown	very weakly similar to (95.9) AT5G46230 | Symbols: | unknown protein | chr5:18742593-18743024 REVERSEweakly similar to ( 141) loc_os01g11240 12001.m07743 protein expressed protein seq=cds; coord=8:24271626..24272076:-1; parent_gene=GRMZM2G097085
GRMZM2G428905	GRMZM2G428905_T01	35.2	not assigned.unknown	seq=cds; coord=3:24149737..24150406:1; parent_gene=GRMZM2G428905
GRMZM2G150925	GRMZM2G150925_T01	35.2	not assigned.unknown	very weakly similar to (94.4) AT3G49070 | Symbols: | unknown protein | chr3:18192479-18193729 REVERSEmoderately similar to ( 446) loc_os03g05440 12003.m06067 protein expressed protein seq=cds; coord=1:10583795..10585796:-1; parent_gene=GRMZM2G150925
AC207767.2	AC207767.2_FGT001	35.2	not assigned.unknown	very weakly similar to (87.8) loc_os08g09890 12008.m05123 protein expressed protein seq=cds; coord=3:192454504..192457951:1; parent_gene=AC207767.2_FG001
GRMZM2G149392	GRMZM2G149392_T01	35.2	not assigned.unknown	weakly similar to ( 154) loc_os05g32100 12005.m07443 protein hypothetical protein seq=cds; coord=6:142947749..142950875:-1; parent_gene=GRMZM2G149392
GRMZM2G313101	GRMZM2G313101_T01	35.2	not assigned.unknown	very weakly similar to (86.3) AT3G59840 | Symbols: | unknown protein | chr3:22105853-22106146 REVERSEweakly similar to ( 121) loc_os05g42110 12005.m08384 protein allyl alcohol dehydrogenase-like protein, putative, expressed seq=cds; coord=6:156746799..156747528:-1; parent_gene=GRMZM2G313101
GRMZM2G013842	GRMZM2G013842_T01	35.2	not assigned.unknown	seq=cds; coord=1:177553026..177554285:-1; parent_gene=GRMZM2G013842
GRMZM2G140209	GRMZM2G140209_T01	35.2	not assigned.unknown	seq=cds; coord=10:47391095..47391922:-1; parent_gene=GRMZM2G140209
GRMZM2G174615	GRMZM2G174615_T01	35.2	not assigned.unknown	moderately similar to ( 247) loc_os03g15080 12003.m06945 protein expressed protein seq=cds; coord=1:35887738..35888916:-1; parent_gene=GRMZM2G174615
GRMZM2G325693	GRMZM2G325693_T01	35.2	not assigned.unknown	seq=cds; coord=5:176876092..176877189:1; parent_gene=GRMZM2G325693
GRMZM2G075845	GRMZM2G075845_T01	35.2	not assigned.unknown	weakly similar to ( 101) loc_os02g08470 12002.m06193 protein conserved hypothetical protein seq=cds; coord=5:93022728..93024105:1; parent_gene=GRMZM2G075845
GRMZM2G339562	GRMZM2G339562_T01	35.2	not assigned.unknown	seq=cds; coord=5:23183498..23184546:1; parent_gene=GRMZM2G339562
GRMZM2G177095	GRMZM2G177095_T01	35.2	not assigned.unknown	weakly similar to ( 126) loc_os06g44610 12006.m32129 protein membrane protein, putative, expressed seq=cds; coord=6:95324075..95327737:-1; parent_gene=GRMZM2G177095
GRMZM2G140293	GRMZM2G140293_T01	35.2	not assigned.unknown	moderately similar to ( 355) AT1G16770 | Symbols: | unknown protein | chr1:5738135-5739110 FORWARDmoderately similar to ( 432) loc_os02g04780 12002.m05826 protein expressed protein seq=cds; coord=7:167154041..167155490:1; parent_gene=GRMZM2G140293
GRMZM2G035632	GRMZM2G035632_T01	35.2	not assigned.unknown	moderately similar to ( 210) loc_os03g45870 12003.m09610 protein expressed protein seq=cds; coord=5:14924569..14926407:1; parent_gene=GRMZM2G035632
GRMZM2G079231	GRMZM2G079231_T01	35.2	not assigned.unknown	moderately similar to ( 463) AT2G36980 | Symbols: | pentatricopeptide (PPR) repeat-containing protein | chr2:15531161-15533038 FORWARDvery weakly similar to (83.2) RF1_ORYSA Rf1 protein, mitochondrial precursor (PPR protein) (Fertility restorer) (Restorer for CMS) - Oryza sativa (Rice)highly similar to ( 762) loc_os09g34870 12009.m06487 protein conserved hypothetical protein seq=cds; coord=2:1940…
GRMZM2G017244	GRMZM2G017244_T01	35.2	not assigned.unknown	moderately similar to ( 237) AT4G16835 | Symbols: | pentatricopeptide (PPR) repeat-containing protein | chr4:9473021-9474803 FORWARDhighly similar to ( 546) loc_os06g11300 12006.m05847 protein CRR4, putative, expressed seq=cds; coord=9:7265989..7267702:1; parent_gene=GRMZM2G017244
GRMZM2G026783	GRMZM2G026783_T01	35.2	not assigned.unknown	weakly similar to ( 143) AT1G06980 | Symbols: | unknown protein | chr1:2143248-2143757 REVERSEmoderately similar to ( 228) loc_os01g07150 12001.m07342 protein expressed protein seq=cds; coord=3:13992966..13993816:-1; parent_gene=GRMZM2G026783
GRMZM2G082118	GRMZM2G082118_T01	35.2	not assigned.unknown	weakly similar to ( 123) loc_os06g41450 12006.m08677 protein VQ motif family protein, expressed seq=cds; coord=6:98257582..98258396:1; parent_gene=GRMZM2G082118
GRMZM2G117930	GRMZM2G117930_T01	35.2	not assigned.unknown	seq=cds; coord=1:73231455..73232492:1; parent_gene=GRMZM2G117930
GRMZM2G171605	GRMZM2G171605_T01	35.2	not assigned.unknown	moderately similar to ( 384) loc_os12g03960 12012.m04392 protein L-aminoadipate-semialdehyde dehydrogenase-phosphopantetheinyltransferase, putative, expressed seq=cds; coord=4:186589019..186591632:1; parent_gene=GRMZM2G171605
GRMZM2G180262	GRMZM2G180262_T01	35.2	not assigned.unknown	seq=cds; coord=10:2141505..2142516:-1; parent_gene=GRMZM2G180262
GRMZM2G067223	GRMZM2G067223_T01	35.2	not assigned.unknown	moderately similar to ( 217) loc_os12g13100 12012.m05283 protein WW domain containing protein, expressed seq=cds; coord=3:98512458..98513425:-1; parent_gene=GRMZM2G067223
GRMZM2G459172	GRMZM2G459172_T01	35.2	not assigned.unknown	weakly similar to ( 105) AT3G57280 | Symbols: | unknown protein | chr3:21193960-21195547 FORWARDweakly similar to ( 171) loc_os06g19690 12006.m06628 protein expressed protein seq=cds; coord=9:28826295..28830946:1; parent_gene=GRMZM2G459172
GRMZM2G105598	GRMZM2G105598_T04	35.2	not assigned.unknown	moderately similar to ( 300) AT4G26750 | Symbols: | hydroxyproline-rich glycoprotein family protein | chr4:13475848-13478382 REVERSEhighly similar to ( 638) loc_os06g20390 12006.m06696 protein expressed protein seq=cds; coord=6:120997028..121001071:-1; parent_gene=GRMZM2G105598
GRMZM2G002568	GRMZM2G002568_T01	35.2	not assigned.unknown	weakly similar to ( 138) AT3G02430 | Symbols: | unknown protein | chr3:499360-500019 FORWARDmoderately similar to ( 306) loc_os07g22510 12007.m06536 protein expressed protein seq=cds; coord=3:224271634..224272459:1; parent_gene=GRMZM2G002568
GRMZM2G119523	GRMZM2G119523_T01	35.2	not assigned.unknown	moderately similar to ( 299) loc_os12g43580 12012.m08132 protein expressed protein seq=cds; coord=3:90410140..90414152:-1; parent_gene=GRMZM2G119523
GRMZM2G034206	GRMZM2G034206_T01	35.2	not assigned.unknown	weakly similar to ( 138) loc_os02g30780 12002.m08221 protein LGC1, putative, expressed seq=cds; coord=10:110086640..110087234:1; parent_gene=GRMZM2G034206
GRMZM2G159481	GRMZM2G159481_T01	35.2	not assigned.unknown	seq=cds; coord=2:51162719..51164738:-1; parent_gene=GRMZM2G159481
GRMZM2G429617	GRMZM2G429617_T01	35.2	not assigned.unknown	moderately similar to ( 298) AT1G55230 | Symbols: | unknown protein | chr1:20602895-20603797 FORWARDmoderately similar to ( 480) loc_os09g27260 12009.m05878 protein TMV response-related gene product, putative, expressed seq=cds; coord=7:122700648..122702038:-1; parent_gene=GRMZM2G429617
GRMZM2G161553	GRMZM2G161553_T01	35.2	not assigned.unknown	moderately similar to ( 300) AT1G71820 | Symbols: SEC6 | SEC6 | chr1:27010022-27016745 FORWARDmoderately similar to ( 338) loc_os02g51430 12002.m10177 protein SEC6, putative, expressed seq=cds; coord=4:181720658..181724139:1; parent_gene=GRMZM2G161553
GRMZM2G435986	GRMZM2G435986_T01	35.2	not assigned.unknown	very weakly similar to (93.2) loc_os07g46800 12007.m08897 protein expressed protein seq=cds; coord=7:171705168..171705989:-1; parent_gene=GRMZM2G435986
GRMZM2G170851	GRMZM2G170851_T01	35.2	not assigned.unknown	weakly similar to ( 102) loc_os03g58090 12003.m10721 protein expressed protein seq=cds; coord=1:287470585..287473096:1; parent_gene=GRMZM2G170851
GRMZM2G165301	GRMZM2G165301_T01	35.2	not assigned.unknown	moderately similar to ( 336) AT5G50380 | Symbols: ATEXO70F1 | ATEXO70F1 (exocyst subunit EXO70 family protein F1); protein binding | chr5:20516382-20518433 REVERSEhighly similar to ( 534) loc_os08g41820 12008.m08160 protein protein binding protein, putative, expressed seq=cds; coord=1:193828650..193830984:1; parent_gene=GRMZM2G165301
GRMZM2G457193	GRMZM2G457193_T01	35.2	not assigned.unknown	seq=cds; coord=4:72242677..72243937:1; parent_gene=GRMZM2G457193
GRMZM2G008994	GRMZM2G008994_T01	35.2	not assigned.unknown	seq=cds; coord=6:4014742..4015130:-1; parent_gene=GRMZM2G008994
GRMZM2G140763	GRMZM2G140763_T01	35.2	not assigned.unknown	seq=cds; coord=6:155632170..155634920:1; parent_gene=GRMZM2G140763
GRMZM2G414955	GRMZM2G414955_T01	35.2	not assigned.unknown	seq=cds; coord=5:172100118..172102397:1; parent_gene=GRMZM2G414955
GRMZM2G092718	GRMZM2G092718_T01	35.2	not assigned.unknown	very weakly similar to (95.1) loc_os03g02070 12003.m05750 protein metal ion binding protein, putative, expressed seq=cds; coord=9:154438057..154439339:1; parent_gene=GRMZM2G092718
GRMZM2G099413	GRMZM2G099413_T01	35.2	not assigned.unknown	weakly similar to ( 169) loc_os06g48680 12006.m09394 protein expressed protein seq=cds; coord=5:56368896..56369964:-1; parent_gene=GRMZM2G099413
GRMZM2G045999	GRMZM2G045999_T01	35.2	not assigned.unknown	weakly similar to ( 166) AT5G11680 | Symbols: | unknown protein | chr5:3759463-3760634 FORWARDmoderately similar to ( 204) loc_os09g33800 12009.m22015 protein arabinogalactan protein, putative, expressed seq=cds; coord=1:258064603..258065526:-1; parent_gene=GRMZM2G045999
GRMZM2G091839	GRMZM2G091839_T01	35.2	not assigned.unknown	moderately similar to ( 239) loc_os11g09180 12011.m079959 protein expressed protein seq=cds; coord=4:14818630..14820171:-1; parent_gene=GRMZM2G091839
GRMZM2G034843	GRMZM2G034843_T01	35.2	not assigned.unknown	seq=cds; coord=7:91973334..91974163:1; parent_gene=GRMZM2G034843
GRMZM2G119468	GRMZM2G119468_T01	35.2	not assigned.unknown	moderately similar to ( 256) AT5G51920 | Symbols: | catalytic/ pyridoxal phosphate binding | chr5:21097202-21098914 REVERSEhighly similar to ( 806) loc_os08g43180 12008.m08292 protein expressed protein seq=cds; coord=4:194976281..194978667:1; parent_gene=GRMZM2G119468
GRMZM2G459166	GRMZM2G459166_T01	35.2	not assigned.unknown	weakly similar to ( 129) GID2_ORYSA F-box protein GID2 (Gibberellin-insensitive dwarf protein 2) (Protein GIBBERELLIN INSENSITIVE DWARF2) - Oryza sativa (Rice) seq=cds; coord=5:177668908..177670329:1; parent_gene=GRMZM2G459166
GRMZM2G446185	GRMZM2G446185_T01	35.2	not assigned.unknown	seq=cds; coord=2:42475464..42478214:1; parent_gene=GRMZM2G446185
GRMZM2G117454	GRMZM2G117454_T01	35.2	not assigned.unknown	moderately similar to ( 392) loc_os07g02990 12007.m04770 protein expressed protein seq=cds; coord=7:2747184..2748950:-1; parent_gene=GRMZM2G117454
GRMZM2G169726	GRMZM2G169726_T01	35.2	not assigned.unknown	seq=cds; coord=10:124096795..124097811:-1; parent_gene=GRMZM2G169726
GRMZM2G083156	GRMZM2G083156_T01	35.2	not assigned.unknown	moderately similar to ( 235) AT2G25680 | Symbols: MOT1 | MOT1 (molybdate transporter 1); molybdate ion transmembrane transporter/ sulfate transmembrane transporter | chr2:10933167-10934537 REVERSEhighly similar to ( 528) loc_os08g01120 12008.m04261 protein sulfate transporter, putative, expressed seq=cds; coord=1:244976754..244978209:1; parent_gene=GRMZM2G083156
GRMZM2G165601	GRMZM2G165601_T01	35.2	not assigned.unknown	seq=cds; coord=5:193538315..193539997:-1; parent_gene=GRMZM2G165601
GRMZM2G139328	GRMZM2G139328_T01	35.2	not assigned.unknown	weakly similar to ( 140) AT4G33890 | Symbols: | unknown protein | chr4:16250057-16251085 FORWARDmoderately similar to ( 267) loc_os12g39090 12012.m56498 protein expressed protein seq=cds; coord=1:160817234..160819569:1; parent_gene=GRMZM2G139328
GRMZM2G177984	GRMZM2G177984_T01	35.2	not assigned.unknown	seq=cds; coord=9:144513594..144515953:1; parent_gene=GRMZM2G177984
GRMZM2G144638	GRMZM2G144638_T01	35.2	not assigned.unknown	moderately similar to ( 254) AT2G44850 | Symbols: | unknown protein | chr2:18499770-18500823 FORWARDmoderately similar to ( 376) loc_os02g43810 12002.m09415 protein expressed protein seq=cds; coord=4:151681697..151684878:1; parent_gene=GRMZM2G144638
GRMZM5G879851	GRMZM5G879851_T01	35.2	not assigned.unknown	seq=cds; coord=8:116980593..116980948:1; parent_gene=GRMZM5G879851
GRMZM2G120484	GRMZM2G120484_T02	35.2	not assigned.unknown	very weakly similar to (89.4) AT2G04900 | Symbols: | unknown protein | chr2:1722500-1723520 FORWARDweakly similar to ( 103) loc_os03g53980 12003.m10364 protein expressed protein seq=cds; coord=1:276809399..276810516:1; parent_gene=GRMZM2G120484
GRMZM2G031733	GRMZM2G031733_T01	35.2	not assigned.unknown	seq=cds; coord=6:85722200..85722906:1; parent_gene=GRMZM2G031733
GRMZM2G330945	GRMZM2G330945_T01	35.2	not assigned.unknown	weakly similar to ( 191) loc_os03g08580 12003.m35050 protein expressed protein seq=cds; coord=9:149990370..149992602:-1; parent_gene=GRMZM2G330945
GRMZM5G882285	GRMZM5G882285_T01	35.2	not assigned.unknown	seq=cds; coord=9:149545724..149547608:1; parent_gene=GRMZM5G882285
AC211467.4	AC211467.4_FGT002	35.2	not assigned.unknown	seq=cds; coord=1:126116229..126116642:1; parent_gene=AC211467.4_FG002
GRMZM2G064311	GRMZM2G064311_T01	35.2	not assigned.unknown	seq=cds; coord=10:123856887..123857750:1; parent_gene=GRMZM2G064311
GRMZM2G177991	GRMZM2G177991_T01	35.2	not assigned.unknown	seq=cds; coord=3:27859686..27860602:1; parent_gene=GRMZM2G177991
GRMZM2G379128	GRMZM2G379128_T01	35.2	not assigned.unknown	weakly similar to ( 104) AT3G01170 | Symbols: | structural constituent of ribosome | chr3:58043-58690 FORWARDmoderately similar to ( 254) loc_os01g59950 12001.m12129 protein expressed protein seq=cds; coord=8:170951791..170953423:1; parent_gene=GRMZM2G379128
GRMZM2G313341	GRMZM2G313341_T01	35.2	not assigned.unknown	seq=cds; coord=5:65121043..65124654:1; parent_gene=GRMZM2G313341
GRMZM2G403121	GRMZM2G403121_T01	35.2	not assigned.unknown	highly similar to ( 511) loc_os07g02970 12007.m04768 protein expressed protein seq=cds; coord=7:2773219..2776738:1; parent_gene=GRMZM2G403121
GRMZM2G308219	GRMZM2G308219_T01	35.2	not assigned.unknown	weakly similar to ( 159) AT4G34340 | Symbols: TAF8 | TAF8 (TBP-ASSOCIATED FACTOR 8); DNA binding | chr4:16426771-16427832 REVERSEmoderately similar to ( 459) loc_os12g38620 12012.m26943 protein bromodomain associated family protein, expressed seq=cds; coord=3:135851870..135853336:-1; parent_gene=GRMZM2G308219
GRMZM2G090792	GRMZM2G090792_T02	35.2	not assigned.unknown	weakly similar to ( 170) AT1G12330 | Symbols: | unknown protein | chr1:4194673-4196627 FORWARDmoderately similar to ( 459) loc_os03g14500 12003.m06890 protein expressed protein seq=cds; coord=9:142619444..142621497:-1; parent_gene=GRMZM2G090792
GRMZM2G343157	GRMZM2G343157_T01	35.2	not assigned.unknown	weakly similar to ( 101) loc_os03g08310 12003.m06340 protein ZIM motif family protein, expressed seq=cds; coord=1:16776989..16778136:-1; parent_gene=GRMZM2G343157
GRMZM2G139811	GRMZM2G139811_T01	35.2	not assigned.unknown	highly similar to ( 656) AT5G50170 | Symbols: | C2 domain-containing protein / GRAM domain-containing protein | chr5:20421150-20425524 FORWARDhighly similar to ( 828) loc_os04g40070 12004.m08991 protein GRAM domain containing protein, expressed seq=cds; coord=2:37859973..37864356:-1; parent_gene=GRMZM2G139811
GRMZM5G826763	GRMZM5G826763_T01	35.2	not assigned.unknown	seq=cds; coord=9:146954333..146954849:-1; parent_gene=GRMZM5G826763
GRMZM2G036996	GRMZM2G036996_T01	35.2	not assigned.unknown	seq=cds; coord=2:18350561..18351394:1; parent_gene=GRMZM2G036996
GRMZM2G092146	GRMZM2G092146_T01	35.2	not assigned.unknown	seq=cds; coord=9:96449014..96449925:-1; parent_gene=GRMZM2G092146
GRMZM5G889776	GRMZM5G889776_T01	35.2	not assigned.unknown	seq=cds; coord=9:135877140..135877340:1; parent_gene=GRMZM5G889776
GRMZM2G145065	GRMZM2G145065_T01	35.2	not assigned.unknown	seq=cds; coord=1:52780550..52783306:1; parent_gene=GRMZM2G145065
GRMZM5G858653	GRMZM5G858653_T01	35.2	not assigned.unknown	moderately similar to ( 320) AT3G11680 | Symbols: | unknown protein | chr3:3686995-3689329 REVERSEhighly similar to ( 558) loc_os04g34010 12004.m08495 protein ALMT1, putative, expressed seq=cds; coord=10:114956188..114958954:-1; parent_gene=GRMZM5G858653
[truncated: 402 more rows]
