# Supplementary material for: Identification of genes specifically or preferentially expressed in maize silk reveals similarity and diversity in transcript abundance of different dry stigmas
Source: BMC Genomics. 2012 Jul 2;13:294. doi: 10.1186/1471-2164-13-294 (PMC3416702; doi:10.1186/1471-2164-13-294)
Supplement: Additional file 14 — Mature pollen grains germinate well in liquid medium. [file 1471-2164-13-294-S14.xls]

## Sheet: Sheet1
		Additional file 14. Comparative analysis of maize transcriptomic data between inbred lines Zheng58 and B73
		Additional file 14A. MS-specific/preferential genes that were specifically or preferentially expressed in silk of previous RNA data compared with those in three other tissues (post-emergence cob, pollen and leaf).
		Additional file 14B. Genes specifically/preferentially expressed both in our MS-specific/preferential dataset and the previous RNA-seq data.
		Additional file 14C. Genes specifically/preferentially expressed both in our MS-specific/preferential dataset and the previous microarray data.

## Sheet: 14A
	MS-specific/preferential genes that were specifically or preferentially expressed in silk of previous RNA data compared with those in three other tissues (post-emergence cob, pollen and leaf)
	Locus (from v2 of B73 reference genome)	Expression pattern in our MS-specific/preferential dataset	Expression pattern in the previous RNA-seq data (compared to post-emergence cob, pollen and leaf)
	GRMZM2G070172	specific	specific
	GRMZM2G410700	specific	specific
	GRMZM2G071484	specific	specific
	GRMZM2G054111	specific	specific
	GRMZM2G155699	specific	specific
	GRMZM2G046313	specific	specific
	GRMZM2G161521	specific	specific
	GRMZM2G443308	specific	specific
	GRMZM2G359033	specific	specific
	GRMZM2G335476	specific	specific
	GRMZM2G013842	specific	specific
	AC215639.3	specific	specific
	GRMZM2G107481	specific	specific
	GRMZM2G159481	specific	specific
	GRMZM2G178321	specific	specific
	GRMZM2G415955	specific	specific
	GRMZM2G107211	specific	specific
	GRMZM5G805505	specific	specific
	GRMZM2G319445	specific	specific
	GRMZM2G302002	specific	specific
	GRMZM2G154828	specific	specific
	GRMZM2G130755	specific	specific
	AC186577.3	specific	specific
	GRMZM2G113844	specific	specific
	GRMZM2G048775	specific	specific
	GRMZM2G154558	specific	specific
	GRMZM2G070913	specific	specific
	GRMZM2G060410	specific	specific
	GRMZM2G159962	specific	specific
	GRMZM2G042429	specific	specific
	GRMZM2G306566	specific	specific
	GRMZM2G154687	specific	specific
	GRMZM2G330684	specific	specific
	GRMZM2G127138	specific	specific
	GRMZM2G174458	specific	specific
	GRMZM2G046262	specific	specific
	GRMZM2G098438	specific	specific
	GRMZM2G109142	specific	specific
	GRMZM2G177866	specific	specific
	GRMZM5G866699	specific	specific
	GRMZM2G073047	specific	specific
	GRMZM2G100727	specific	specific
	GRMZM2G457562	specific	specific
	GRMZM2G371870	specific	specific
	GRMZM2G475984	specific	specific
	GRMZM2G020254	specific	specific
	GRMZM2G178671	specific	specific
	GRMZM2G071478	specific	specific
	GRMZM2G471196	specific	specific
	GRMZM2G346839	specific	specific
	GRMZM2G331701	specific	specific
	GRMZM2G049767	specific	specific
	GRMZM2G081458	specific	specific
	GRMZM2G181540	specific	specific
	GRMZM2G550861	specific	specific
	GRMZM2G031033	specific	specific
	GRMZM2G145158	specific	specific
	GRMZM2G318652	specific	specific
	GRMZM2G100212	specific	specific
	GRMZM2G140209	specific	specific
	GRMZM2G075845	specific	specific
	GRMZM2G082118	specific	specific
	GRMZM2G047448	specific	specific
	GRMZM2G001812	specific	specific
	GRMZM2G371628	specific	specific
	GRMZM2G091839	specific	specific
	GRMZM2G031733	specific	specific
	GRMZM2G330945	specific	specific
	GRMZM2G139811	specific	specific
	GRMZM5G858653	specific	specific
	GRMZM2G701546	specific	specific
	GRMZM5G864526	specific	specific
	GRMZM2G162434	preferential	specific
	GRMZM2G145518	preferential	specific
	GRMZM2G416964	specific	preferential
	GRMZM2G180324	specific	preferential
	GRMZM2G425798	specific	preferential
	GRMZM2G018004	specific	preferential
	GRMZM2G165325	specific	preferential
	GRMZM2G027627	specific	preferential
	GRMZM2G028110	specific	preferential
	GRMZM2G382534	specific	preferential
	GRMZM2G010356	specific	preferential
	AC205502.4	specific	preferential
	GRMZM2G125032	specific	preferential
	GRMZM2G168382	specific	preferential
	GRMZM2G106650	specific	preferential
	GRMZM2G349187	specific	preferential
	GRMZM2G065245	specific	preferential
	GRMZM2G079484	specific	preferential
	GRMZM2G458082	specific	preferential
	GRMZM2G103937	specific	preferential
	GRMZM2G022402	specific	preferential
	GRMZM5G845736	specific	preferential
	GRMZM5G882852	specific	preferential
	GRMZM2G469175	specific	preferential
	GRMZM2G093246	specific	preferential
	GRMZM5G820163	specific	preferential
	GRMZM2G151801	specific	preferential
	GRMZM2G361475	specific	preferential
	GRMZM2G042347	specific	preferential
	GRMZM2G071575	specific	preferential
	GRMZM2G316789	specific	preferential
	GRMZM2G449019	specific	preferential
	GRMZM2G037411	specific	preferential
	GRMZM2G023827	specific	preferential
	GRMZM2G076389	specific	preferential
	GRMZM2G174099	specific	preferential
	GRMZM2G355381	specific	preferential
	GRMZM2G450939	specific	preferential
	GRMZM2G012636	specific	preferential
	GRMZM2G156470	specific	preferential
	GRMZM2G156451	specific	preferential
	GRMZM2G343360	specific	preferential
	GRMZM2G105419	specific	preferential
	GRMZM2G343365	specific	preferential
	GRMZM5G835903	specific	preferential
	GRMZM2G042765	specific	preferential
	GRMZM2G378106	specific	preferential
	GRMZM2G151656	specific	preferential
	GRMZM2G156392	specific	preferential
	GRMZM2G015049	specific	preferential
	GRMZM2G465383	specific	preferential
	GRMZM2G313011	specific	preferential
	GRMZM5G883417	specific	preferential
	GRMZM2G143625	specific	preferential
	GRMZM5G894016	specific	preferential
	GRMZM2G321290	specific	preferential
	GRMZM2G045720	specific	preferential
	GRMZM2G103559	specific	preferential
	GRMZM2G306915	specific	preferential
	GRMZM2G343972	specific	preferential
	GRMZM2G440866	specific	preferential
	GRMZM2G315431	specific	preferential
	GRMZM2G401436	specific	preferential
	GRMZM2G134023	specific	preferential
	GRMZM2G416216	specific	preferential
	GRMZM2G082227	specific	preferential
	GRMZM2G024948	specific	preferential
	GRMZM2G018485	specific	preferential
	GRMZM2G142999	specific	preferential
	GRMZM5G846057	specific	preferential
	GRMZM2G131266	specific	preferential
	GRMZM2G176289	specific	preferential
	GRMZM5G878346	specific	preferential
	GRMZM2G131982	specific	preferential
	GRMZM2G371058	specific	preferential
	GRMZM2G061545	specific	preferential
	GRMZM2G045748	specific	preferential
	GRMZM5G870592	specific	preferential
	AC165178.2	specific	preferential
	GRMZM2G077789	specific	preferential
	GRMZM2G139284	specific	preferential
	GRMZM2G114850	specific	preferential
	GRMZM2G026911	specific	preferential
	GRMZM2G703002	specific	preferential
	GRMZM2G040298	specific	preferential
	GRMZM2G018721	specific	preferential
	GRMZM2G059740	specific	preferential
	GRMZM5G856011	specific	preferential
	GRMZM2G472655	specific	preferential
	GRMZM2G387381	specific	preferential
	GRMZM2G350793	specific	preferential
	GRMZM2G029692	specific	preferential
	GRMZM2G024024	specific	preferential
	GRMZM2G465999	specific	preferential
	GRMZM2G007546	specific	preferential
	GRMZM2G306679	specific	preferential
	GRMZM2G333635	specific	preferential
	GRMZM2G400005	specific	preferential
	GRMZM2G089525	specific	preferential
	GRMZM2G439860	specific	preferential
	GRMZM2G107851	specific	preferential
	GRMZM2G158625	specific	preferential
	GRMZM2G045704	specific	preferential
	GRMZM2G301271	specific	preferential
	GRMZM2G017388	specific	preferential
	GRMZM2G010779	specific	preferential
	GRMZM5G842695	specific	preferential
	GRMZM2G077498	specific	preferential
	GRMZM2G122712	specific	preferential
	GRMZM2G090043	specific	preferential
	GRMZM2G000453	specific	preferential
	GRMZM2G155998	specific	preferential
	GRMZM2G091226	specific	preferential
	GRMZM2G024705	specific	preferential
	GRMZM2G442387	specific	preferential
	GRMZM2G113241	specific	preferential
	GRMZM2G104639	specific	preferential
	GRMZM2G109959	specific	preferential
	GRMZM2G314110	specific	preferential
	GRMZM2G116629	specific	preferential
	GRMZM2G328133	specific	preferential
	GRMZM2G054341	specific	preferential
	GRMZM2G339327	specific	preferential
	GRMZM2G426108	specific	preferential
	GRMZM2G323422	specific	preferential
	GRMZM2G047956	specific	preferential
	GRMZM2G103657	specific	preferential
	GRMZM2G048022	specific	preferential
	GRMZM2G498656	specific	preferential
	GRMZM2G076343	specific	preferential
	GRMZM2G399218	specific	preferential
	GRMZM2G428216	specific	preferential
	GRMZM2G086761	specific	preferential
	GRMZM2G153378	specific	preferential
	GRMZM2G021459	specific	preferential
	GRMZM2G097085	specific	preferential
	GRMZM2G177095	specific	preferential
	GRMZM2G140293	specific	preferential
	GRMZM2G026783	specific	preferential
	GRMZM2G117930	specific	preferential
	GRMZM2G180262	specific	preferential
	GRMZM2G161553	specific	preferential
	GRMZM2G165601	specific	preferential
	GRMZM2G177984	specific	preferential
	GRMZM2G144638	specific	preferential
	GRMZM5G879851	specific	preferential
	GRMZM5G882285	specific	preferential
	GRMZM2G403121	specific	preferential
	GRMZM2G455440	specific	preferential
	AC198206.5	specific	preferential
	GRMZM2G179253	specific	preferential
	GRMZM5G827365	specific	preferential
	GRMZM5G804328	specific	preferential
	GRMZM2G369182	specific	preferential
	GRMZM5G813768	specific	preferential
	GRMZM2G171108	specific	preferential
	GRMZM2G074585	preferential	preferential
	AC195785.3	preferential	preferential
	AC208221.3	preferential	preferential
	AC218900.3	preferential	preferential
	AC233882.1	preferential	preferential
	AC234152.1	preferential	preferential
	GRMZM2G000601	preferential	preferential
	GRMZM2G002131	preferential	preferential
	GRMZM2G009406	preferential	preferential
	GRMZM2G010868	preferential	preferential
	GRMZM2G012306	preferential	preferential
	GRMZM2G013002	preferential	preferential
	GRMZM2G015983	preferential	preferential
	GRMZM2G016802	preferential	preferential
	GRMZM2G017636	preferential	preferential
	GRMZM2G018760	preferential	preferential
	GRMZM2G020523	preferential	preferential
	GRMZM2G023786	preferential	preferential
	GRMZM2G026459	preferential	preferential
	GRMZM2G028594	preferential	preferential
	GRMZM2G028665	preferential	preferential
	GRMZM2G030122	preferential	preferential
	GRMZM2G031065	preferential	preferential
	GRMZM2G031790	preferential	preferential
	GRMZM2G032807	preferential	preferential
	GRMZM2G033356	preferential	preferential
	GRMZM2G033644	preferential	preferential
	GRMZM2G036282	preferential	preferential
	GRMZM2G038982	preferential	preferential
	GRMZM2G040424	preferential	preferential
	GRMZM2G043191	preferential	preferential
	GRMZM2G043489	preferential	preferential
	GRMZM2G044947	preferential	preferential
	GRMZM2G046382	preferential	preferential
	GRMZM2G048200	preferential	preferential
	GRMZM2G048472	preferential	preferential
	GRMZM2G050072	preferential	preferential
	GRMZM2G050305	preferential	preferential
	GRMZM2G052102	preferential	preferential
	GRMZM2G054465	preferential	preferential
	GRMZM2G055320	preferential	preferential
	GRMZM2G055585	preferential	preferential
	GRMZM2G062357	preferential	preferential
	GRMZM2G063133	preferential	preferential
	GRMZM2G064818	preferential	preferential
	GRMZM2G065073	preferential	preferential
	GRMZM2G065203	preferential	preferential
	GRMZM2G066578	preferential	preferential
	GRMZM2G066618	preferential	preferential
	GRMZM2G069455	preferential	preferential
	GRMZM2G069923	preferential	preferential
	GRMZM2G071172	preferential	preferential
	GRMZM2G071620	preferential	preferential
	GRMZM2G074604	preferential	preferential
	GRMZM2G074914	preferential	preferential
	GRMZM2G075255	preferential	preferential
	GRMZM2G087150	preferential	preferential
	GRMZM2G087901	preferential	preferential
	GRMZM2G088501	preferential	preferential
	GRMZM2G090104	preferential	preferential
	GRMZM2G093900	preferential	preferential
	GRMZM2G097469	preferential	preferential
	GRMZM2G097683	preferential	preferential
	GRMZM2G098239	preferential	preferential
	GRMZM2G099238	preferential	preferential
	GRMZM2G099239	preferential	preferential
	GRMZM2G101350	preferential	preferential
	GRMZM2G101958	preferential	preferential
	GRMZM2G104542	preferential	preferential
	GRMZM2G105387	preferential	preferential
	GRMZM2G105400	preferential	preferential
	GRMZM2G106622	preferential	preferential
	GRMZM2G107815	preferential	preferential
	GRMZM2G107945	preferential	preferential
	GRMZM2G111666	preferential	preferential
	GRMZM2G111782	preferential	preferential
	GRMZM2G114751	preferential	preferential
	GRMZM2G116646	preferential	preferential
	GRMZM2G121189	preferential	preferential
	GRMZM2G121312	preferential	preferential
	GRMZM2G121333	preferential	preferential
	GRMZM2G121360	preferential	preferential
	GRMZM2G124918	preferential	preferential
	GRMZM2G126260	preferential	preferential
	GRMZM2G126290	preferential	preferential
	GRMZM2G127072	preferential	preferential
	GRMZM2G127308	preferential	preferential
	GRMZM2G130230	preferential	preferential
	GRMZM2G131177	preferential	preferential
	GRMZM2G134703	preferential	preferential
	GRMZM2G136353	preferential	preferential
	GRMZM2G136910	preferential	preferential
	GRMZM2G139786	preferential	preferential
	GRMZM2G139852	preferential	preferential
	GRMZM2G143328	preferential	preferential
	GRMZM2G145461	preferential	preferential
	GRMZM2G147245	preferential	preferential
	GRMZM2G148078	preferential	preferential
	GRMZM2G148453	preferential	preferential
	GRMZM2G148460	preferential	preferential
	GRMZM2G150256	preferential	preferential
	GRMZM2G150864	preferential	preferential
	GRMZM2G153233	preferential	preferential
	GRMZM2G153393	preferential	preferential
	GRMZM2G155348	preferential	preferential
	GRMZM2G156310	preferential	preferential
	GRMZM2G157027	preferential	preferential
	GRMZM2G159926	preferential	preferential
	GRMZM2G160454	preferential	preferential
	GRMZM2G160463	preferential	preferential
	GRMZM2G160585	preferential	preferential
	GRMZM2G162290	preferential	preferential
	GRMZM2G164974	preferential	preferential
	GRMZM2G167283	preferential	preferential
	GRMZM2G167387	preferential	preferential
	GRMZM2G168416	preferential	preferential
	GRMZM2G168651	preferential	preferential
	GRMZM2G169617	preferential	preferential
	GRMZM2G171073	preferential	preferential
	GRMZM2G176394	preferential	preferential
	GRMZM2G176647	preferential	preferential
	GRMZM2G176834	preferential	preferential
	GRMZM2G178756	preferential	preferential
	GRMZM2G179031	preferential	preferential
	GRMZM2G179147	preferential	preferential
	GRMZM2G323830	preferential	preferential
	GRMZM2G339728	preferential	preferential
	GRMZM2G354013	preferential	preferential
	GRMZM2G361256	preferential	preferential
	GRMZM2G378653	preferential	preferential
	GRMZM2G388608	preferential	preferential
	GRMZM2G394203	preferential	preferential
	GRMZM2G406830	preferential	preferential
	GRMZM2G407825	preferential	preferential
	GRMZM2G409343	preferential	preferential
	GRMZM2G410916	preferential	preferential
	GRMZM2G421033	preferential	preferential
	GRMZM2G424205	preferential	preferential
	GRMZM2G431156	preferential	preferential
	GRMZM2G437100	preferential	preferential
	GRMZM2G447632	preferential	preferential
	GRMZM2G447785	preferential	preferential
	GRMZM2G458494	preferential	preferential
	GRMZM2G468756	preferential	preferential
	GRMZM5G815358	preferential	preferential
	GRMZM5G828396	preferential	preferential
	GRMZM5G837822	preferential	preferential
	GRMZM5G847982	preferential	preferential
	GRMZM5G852338	preferential	preferential
	GRMZM5G857944	preferential	preferential
	GRMZM5G860590	preferential	preferential
	GRMZM5G874955	preferential	preferential
	GRMZM5G896560	preferential	preferential

## Sheet: 14B
	Genes specifically/preferentially expressed both in our MS-specific/preferential dataset and the previous RNA-seq data
	Locus (from v2 of B73 reference genome)	Expression pattern in our MS-specific/preferential dataset	Expression pattern in the previous RNA-seq data (compared to all the tissues)
	GRMZM2G070172	specific	specific
	GRMZM2G410700	specific	specific
	GRMZM2G071484	specific	specific
	GRMZM2G054111	specific	specific
	GRMZM2G155699	specific	specific
	GRMZM2G046313	specific	specific
	GRMZM2G161521	specific	specific
	GRMZM2G443308	specific	specific
	GRMZM2G359033	specific	specific
	GRMZM2G335476	specific	specific
	GRMZM2G013842	specific	specific
	GRMZM2G047448	specific	specific
	GRMZM2G001812	specific	specific
	GRMZM2G371628	specific	specific
	AC215639.3	specific	specific
	GRMZM2G107481	specific	specific
	GRMZM2G159481	specific	specific
	GRMZM2G178321	specific	specific
	GRMZM2G415955	specific	specific
	GRMZM2G107211	specific	specific
	GRMZM5G805505	specific	specific
	GRMZM2G081458	specific	specific
	GRMZM2G082118	specific	specific
	GRMZM2G162434	preferential	specific
	GRMZM2G319445	specific	preferential
	GRMZM2G302002	specific	preferential
	AC186577.3	specific	preferential
	GRMZM2G070913	specific	preferential
	GRMZM2G159962	specific	preferential
	GRMZM2G042429	specific	preferential
	GRMZM2G154687	specific	preferential
	GRMZM2G177866	specific	preferential
	GRMZM2G457562	specific	preferential
	GRMZM2G371870	specific	preferential
	GRMZM2G475984	specific	preferential
	GRMZM2G346839	specific	preferential
	GRMZM2G331701	specific	preferential
	GRMZM2G550861	specific	preferential
	GRMZM2G091839	specific	preferential
	GRMZM2G416964	specific	preferential
	GRMZM2G018004	specific	preferential
	GRMZM2G165325	specific	preferential
	GRMZM2G010356	specific	preferential
	AC205502.4	specific	preferential
	GRMZM2G168382	specific	preferential
	GRMZM2G349187	specific	preferential
	GRMZM2G079484	specific	preferential
	GRMZM2G103937	specific	preferential
	GRMZM5G845736	specific	preferential
	GRMZM5G882852	specific	preferential
	GRMZM2G469175	specific	preferential
	GRMZM2G093246	specific	preferential
	GRMZM2G071575	specific	preferential
	GRMZM2G037411	specific	preferential
	GRMZM2G023827	specific	preferential
	GRMZM2G174099	specific	preferential
	GRMZM2G012636	specific	preferential
	GRMZM2G156470	specific	preferential
	GRMZM2G156451	specific	preferential
	GRMZM2G105419	specific	preferential
	GRMZM2G343365	specific	preferential
	GRMZM5G835903	specific	preferential
	GRMZM2G042765	specific	preferential
	GRMZM2G151656	specific	preferential
	GRMZM2G156392	specific	preferential
	GRMZM2G015049	specific	preferential
	GRMZM2G465383	specific	preferential
	GRMZM5G883417	specific	preferential
	GRMZM2G143625	specific	preferential
	GRMZM2G343972	specific	preferential
	GRMZM2G416216	specific	preferential
	GRMZM2G082227	specific	preferential
	GRMZM2G024948	specific	preferential
	GRMZM2G018485	specific	preferential
	GRMZM2G142999	specific	preferential
	GRMZM2G131266	specific	preferential
	GRMZM2G176289	specific	preferential
	GRMZM5G878346	specific	preferential
	GRMZM2G045748	specific	preferential
	GRMZM2G139284	specific	preferential
	GRMZM2G040298	specific	preferential
	GRMZM2G059740	specific	preferential
	GRMZM5G856011	specific	preferential
	GRMZM2G472655	specific	preferential
	GRMZM2G350793	specific	preferential
	GRMZM2G024024	specific	preferential
	GRMZM2G465999	specific	preferential
	GRMZM2G306679	specific	preferential
	GRMZM2G333635	specific	preferential
	GRMZM2G400005	specific	preferential
	GRMZM2G089525	specific	preferential
	GRMZM2G439860	specific	preferential
	GRMZM2G158625	specific	preferential
	GRMZM2G045704	specific	preferential
	GRMZM2G301271	specific	preferential
	GRMZM5G842695	specific	preferential
	GRMZM2G090043	specific	preferential
	GRMZM2G024705	specific	preferential
	GRMZM2G442387	specific	preferential
	GRMZM2G113241	specific	preferential
	GRMZM2G104639	specific	preferential
	GRMZM2G109959	specific	preferential
	GRMZM2G116629	specific	preferential
	GRMZM2G328133	specific	preferential
	GRMZM2G054341	specific	preferential
	GRMZM2G339327	specific	preferential
	GRMZM2G323422	specific	preferential
	GRMZM2G047956	specific	preferential
	GRMZM2G048022	specific	preferential
	GRMZM2G399218	specific	preferential
	GRMZM2G086761	specific	preferential
	GRMZM2G097085	specific	preferential
	GRMZM2G117930	specific	preferential
	GRMZM2G180262	specific	preferential
	GRMZM2G144638	specific	preferential
	GRMZM5G882285	specific	preferential
	GRMZM2G455440	specific	preferential
	GRMZM5G813768	specific	preferential
	GRMZM2G145518	preferential	preferential
	GRMZM2G074585	preferential	preferential
	AC195785.3	preferential	preferential
	AC233882.1	preferential	preferential
	AC234152.1	preferential	preferential
	GRMZM2G000601	preferential	preferential
	GRMZM2G010868	preferential	preferential
	GRMZM2G012306	preferential	preferential
	GRMZM2G023786	preferential	preferential
	GRMZM2G026459	preferential	preferential
	GRMZM2G030122	preferential	preferential
	GRMZM2G031065	preferential	preferential
	GRMZM2G031790	preferential	preferential
	GRMZM2G033644	preferential	preferential
	GRMZM2G038982	preferential	preferential
	GRMZM2G044947	preferential	preferential
	GRMZM2G050305	preferential	preferential
	GRMZM2G052102	preferential	preferential
	GRMZM2G054465	preferential	preferential
	GRMZM2G055585	preferential	preferential
	GRMZM2G062357	preferential	preferential
	GRMZM2G064818	preferential	preferential
	GRMZM2G065203	preferential	preferential
	GRMZM2G069455	preferential	preferential
	GRMZM2G071620	preferential	preferential
	GRMZM2G074914	preferential	preferential
	GRMZM2G075255	preferential	preferential
	GRMZM2G087901	preferential	preferential
	GRMZM2G088501	preferential	preferential
	GRMZM2G090104	preferential	preferential
	GRMZM2G093900	preferential	preferential
	GRMZM2G097469	preferential	preferential
	GRMZM2G098239	preferential	preferential
	GRMZM2G099238	preferential	preferential
	GRMZM2G099239	preferential	preferential
	GRMZM2G101350	preferential	preferential
	GRMZM2G101958	preferential	preferential
	GRMZM2G105387	preferential	preferential
	GRMZM2G105400	preferential	preferential
	GRMZM2G106622	preferential	preferential
	GRMZM2G111666	preferential	preferential
	GRMZM2G114751	preferential	preferential
	GRMZM2G121189	preferential	preferential
	GRMZM2G121312	preferential	preferential
	GRMZM2G126260	preferential	preferential
	GRMZM2G127072	preferential	preferential
	GRMZM2G131177	preferential	preferential
	GRMZM2G134703	preferential	preferential
	GRMZM2G136910	preferential	preferential
	GRMZM2G139786	preferential	preferential
	GRMZM2G145461	preferential	preferential
	GRMZM2G147245	preferential	preferential
	GRMZM2G148078	preferential	preferential
	GRMZM2G148460	preferential	preferential
	GRMZM2G150864	preferential	preferential
	GRMZM2G155348	preferential	preferential
	GRMZM2G156310	preferential	preferential
	GRMZM2G157027	preferential	preferential
	GRMZM2G160454	preferential	preferential
	GRMZM2G164974	preferential	preferential
	GRMZM2G168416	preferential	preferential
	GRMZM2G168651	preferential	preferential
	GRMZM2G169617	preferential	preferential
	GRMZM2G378653	preferential	preferential
	GRMZM2G394203	preferential	preferential
	GRMZM2G406830	preferential	preferential
	GRMZM2G424205	preferential	preferential
	GRMZM2G431156	preferential	preferential
	GRMZM2G447632	preferential	preferential
	GRMZM2G447785	preferential	preferential
	GRMZM5G837822	preferential	preferential

## Sheet: 14C
		Genes specifically/preferentially expressed both in our MS-specific/preferential dataset and the previous microarray data
		Locus (from v2 of B73 reference genome)	Expression pattern in our MS-specific/preferential dataset	Expression pattern in the previous microarray data (compared to all the tissues, except compound organs)
		GRMZM2G029692	specific	specific
		GRMZM2G071478	specific	specific
		GRMZM2G124423	specific	specific
		GRMZM2G142999	specific	specific
		GRMZM2G155699	specific	specific
		GRMZM2G442387	specific	specific
		GRMZM2G045748	specific	specific
		GRMZM2G153359	specific	specific
		GRMZM2G306915	specific	specific
		GRMZM2G131177	preferential	specific
		GRMZM2G119287	preferential	specific
		GRMZM2G010356	specific	preferential
		GRMZM2G042765	specific	preferential
		GRMZM2G086761	specific	preferential
		GRMZM2G105419	specific	preferential
		GRMZM2G109959	specific	preferential
		GRMZM2G143625	specific	preferential
		GRMZM2G328133	specific	preferential
		GRMZM2G416216	specific	preferential
		GRMZM2G469175	specific	preferential
		GRMZM2G026459	preferential	preferential
		GRMZM2G044947	preferential	preferential
		GRMZM2G054465	preferential	preferential
		GRMZM2G074914	preferential	preferential
		GRMZM2G087901	preferential	preferential
		GRMZM2G098239	preferential	preferential
		GRMZM2G101350	preferential	preferential
		GRMZM2G105387	preferential	preferential
		GRMZM2G121312	preferential	preferential
		GRMZM2G127072	preferential	preferential
		GRMZM2G143328	preferential	preferential
		GRMZM2G150864	preferential	preferential
		GRMZM2G156310	preferential	preferential
		GRMZM2G322348	preferential	preferential
		GRMZM2G378653	preferential	preferential
		GRMZM2G447785	preferential	preferential
